# Supplementary material for: Whole-Genome Sequencing and Analysis of the White-Rot Fungus Ceriporia lacerata Reveals Its Phylogenetic Status and the Genetic Basis of Lignocellulose Degradation and Terpenoid Synthesis
Source: Front Microbiol. 2022 May 24;13:880946. doi: 10.3389/fmicb.2022.880946 (PMC9171200; doi:10.3389/fmicb.2022.880946)
Supplement: Supplementary file 2 [file Data_Sheet_2.ZIP › ITS sequence.fasta]

>NR_164049.1_Ganoderma_sanduense_GACP_18012501
GACT--GGGTTGTA--GCTGGCCTTC-------------------------------CGAGGCAT---GTGCACGCCCTGCT-CATCC--------ACTCT------ACACCT-GTGCACT-CACTGTGGG---TTTCAGA-----TCGCGAAGCGGGCTCTTTACG-AGCTTGTGAAGCGTGTC---------TGTGCCTGCGT------TTACT--ACAAACTCCATAA-A-GTATCAGAATGTGT-------ATTGCGATGTAACG---CATTTAT--------ATACAACTTTCAGCAACGGATCTCTTGGCTCTCGCATCGATGAAGAACGCAGCGAAATGCGATAAGTAATGTGAATTGCAGAATTCAGTGAATCATCGAATCTTTGAACGCACCTTGCGCTCCTTGGTATTCCGAGGAGCATGCCTGTTTGAGTGTCATG-AAATCTTCAACCTACAAGCCTTT--GC-----------------------GGGTTTGTAGGCTTGGA--CTTGGAGGCTT-----GTCGGCCCTTT---------GTCGGTCGGCTCCTCTTAAATGCATT----AGCTTGATTCCTT---GCGGA---TCGGCTC-TCGGTGTGATA-----AT------GTCTACGCCGCGA-CCGTG----AAGCGTTTGG---------CGAGCTT-CTAACCGTCCTCGTTACAGAGACAACG---------------------CC-ATGACCTC---TGA
>NR_173840.1_Phlebia_wuliangshanensis_SWFC_3475
AAAG--GGGTTGTA--GCTGGCCTGAACCAA-ACCAAACCAAAACAATAAATAAACCAAAGGCAT---GTGCACACCCTGAT-CAATC-------CACTCTC---ATACCCCT-GTGCACT-TATTGTAGG---CTC-GGT---GGCAT--GGC--G---CTCACGCGTCG---T--GAA--G---------C-CTTGCCTACGTT----CACATC--ACAAACTA---TT-AAGTTAAAGAATGTAA---AC--CTCGCG-TTTAACG---CAA-TAA--------ATACAACTTTCAGCAACGGATCTCTTGGCTCTCGCATCGATGAAGAACGCAGCGAAATGCGATAAGTAATGTGAATTGCAGAATTCAGTGAATCATCGAATCTTTGAACGCACCTTGCGCTCCTTGGTATTCCGAGGAGCATGCCTGTTTGAGTGTCATG-GAATTCTCAACCTCTAACACTTTTGTG--------------------AAAG-------AGGCTTGGA--CTTGGAGGCT--GT--GTCGGCGCG----A----------GTCGACTCCTCTCAAATGTATT----AGCGTGAATCTT----ACGGA---TCG-CCT-TCAGTGTGATA-----ATT-----ATCTGCGCTGTGGGTGTTG----AAGTACCAAT--AGT-GTTCGTGCTT-ACAACTG-TCC-GC---AAGGACAAT-------------------CATT----GACAAT--CTGA
>NR_172766.1_Ganoderma_shanxiense_BJTC_FM423
GACT--GGGTTGTA--GCTGGCCTTCC-------------------------------GAGGCAT---GTGCACGCCCTGCT-CATCC--------ACTCT------ACACCT-GTGCACT-TACTGTGGG---TTTCAGG-----TCGCGAAGCGGGCTCTGTACGGGCTTGT----------------GAAGCGCATCTGTGCCTGCGTTTATC--ACAAACTCCA--TAAAGTATTAGAATGTGT-------ATTGCGATGTAACG---CATCTTT--------ATACAACTTTCAGCAACGGATCTCTTGGCTCTCGCATCGATGAAGAACGCAGCGAAATGCGATAAGTAATGTGAATTGCAGAATTCAGTGAATCATCGAATCTTTGAACGCACCTTGCGCTCCTTGGTATTCCGAGGAGCATGCCTGTTTGAGTGTCATG-AAACCTTCAACCTACAAGCTTT----------------------------------GTAGGCTTGGA--CTTGGAGGCTT-----GTTGGCCGTTAT----------TGGTCAGCTCCTCTTAAACGAATT----AGCTTGATTCCTT---GCGGA---TCGGCTC-TCGGTGTGATA-----AT------GTCTACGCCGCGA-CCGTG----AAGCGTTTGG---------CGAGCTT-CTAACTGTCCCATTC--GGAGACAAC----------------------TTTATGACCTC---TGA
>NR_172751.1_Fomitopsis_roseomagna_URM_86162
AAAG--GGGTTGTA--GCTGGCCT--------------------TTTCGTTTGAG----AGGCATCTTGTGCACACCCTGAT-CATCA-----TCCATATTCAT---ACACCT-GTGCACT-TTCTGTAGG---AATGGCT-----TTAGAGGT-GGGGTCTATATTGATCTCA------NCTC-----GTGGCCTTTCCTATGTT----TT-ATC--ACAAACTAC--TA-TGTTTAAAGAATGT-C------CTCTGCG-TTTA-------ACGCATCTAT----ATACAACTTTCAGCAACGGATCTCTTGGCTCTCGCATCGATGAAGAACGCAGCGAAATGCGATAAGTAATGTGAATTGCAGAATTCAGTGAATCATCGAATCTTTGAACGCACCTTGCGCTCCTTGGTATTCCGAGGAGCATGCCTGTTTGAGTGTCATG-AAAATCTCAACTC----TGT--TCACTT------------------TGTGAATA----GAGCTTGGA--CTTGGAGGCCTTTT--GCCG--GACACTTTATA-----TGTTCGGCTCCTCTTGAATATATT----AGCTCGAGCCCTT-NAGTGGA---TCANCT--CTGGTGTGATA-----A-T----TGTCTACGCCG-TG-CTGTG----AAGCACCCCTA------TGTGTATAGGGCGTCGGCTTCCAAT---CGTCTTTCAGTAGACA-----------ATGGACTTGACTTT--TTGA
>NR_171840.1_Fomitopsis_eucalypticola_BJFC_029897
AGAG--GGGTTGTC--GCTGGCCG--------------------TTTCGTTT-------GAGCGGCATGTGCACGCCCTAAT-CATTA-----TCCAT-CTCAC---ACACCT-GTGCACA-CACTGTAGG---TCGGCTTGTGATTAAAGTGG-GGTGTCTTGATTGACTCCT------GCTTTGATTGGAGGCCTTCCTATGTT----TT-ATC--ACAAACTAC-TTC-AGTTAAAAGAATGTAC------TCTTGCG-TCTA-------ACGCATTTAA----ATACAACTTTCAGCAACGGATCTCTTGGCTCTCGCATCGATGAAGAACGCAGCGAAATGCGATAAGTAATGTGAATTGCAGAATTCAGTGAATCATCGAATCTTTGAACGCACCTTGCGCTCCTTGGTATTCCGAGGAGCATGCCTGTTTGAGTGTCATG-GAATTCTCAACTC----TAT-TTGCTTT------------------TGTGAATA----GAGCTTGGA--CTTGGAGGTTTTTT---TTGCCGGTACTCGTGA--------TCGGCTCCTCTTGAATGTATT----AGCTCGGA-CCTT-T-GTGGA---TCGGCTA-TCGGTGTGATA-----A-T----TGTCTACGCCG-TTGCAGTG----AAGCA------------ATATGAATGGTTT-CGGCTTCCAAT---CGTCCTTCACGGGACA-----------ATGACTTTGACCTT---TGA
>NR_171795.1_Trametes_stipitata_BJFC_Yuan3273
AAAT--GGGTTGTA--GCTGGCCTTC-------------------------------CGAGGCAT---GTGCACACCCTGCT-CATCC--------ACTCT------ACCCCT-GTGCACTTAC-TGTAGG---TTGG--------TGTGGGCTTCTTCAC----------G----GGAGCATTC-------TGCCGGCCTATGT------ATACT--ACAAACCCTT-TA-AAGTATCAGAATGTAA-------AC-GCG-TTTAACG---CATTTA---------ATACAACTTTTAGCAACGGATCTCTTGGCTCTCGCATCGATGAAGAACGCAGCGAAATGCGATAAGTAATGTGAATTGCAGAATTCAGTGAATCATCGAATCTTTGAACGCACCTTGCGCTCCTTGGTATTCCGAGGAGCATGCCTGTTTGAGTGTCATG-GAATTCTCAACTTATAAATCATTGTGA-----------------------TCTATA---AGCTTGGA--CTTGGAGGCTT-----GCTGGCCCT-TGT-GG---------TTGGCTTCTCTTGAATGCATT----AGCTTGATTCCGT---ACGGA---TCGGCTC-TCAGTGTGATA-----ATT-----GTCTACGCTGTGA-CCGTG----AAGTGTTTTG--------GCGAGCTT-CTAACC--GTC--CATTA-GGACAAT----------------------CTTTTAACATC---TGA
>NR_171794.1_Trametes_duplexa_BJFC_Dai9343
GAAT--GAGTTGTA--GCTGGCCTTT-------------------------------TGGGGCAT---GTGCACACCCTTTT-CATCCC-------GCTCC------ACACCT-GTGCACTTCCCTGTAGG---TTGG--------CGTGGGCTTTGGGGCCTTTT--TGGGTTCCGAGGCATTC-------TGCTGGCCTATGT------ACACC--ACAAACTCG---A-ATGTACCAGAATGTAA-------AC-GCG-TTTAACG---CATTTT--------AATACAACTTTCAGCAACGGATCTCTTGGCTCTCGCATCGATGAAGAACGCAGCGAAATGCGATAAGTAATGTGAATTGCAGAATTCAGTGAATCATCGAATCTTTGAACGCACCTTGCGCTCCTTGGTATTCCGAGGAGCATGCCTGTTTGAGTGTCATG-GAATTCTCAACCCATAAATCCTTGTGG-----------------------TATATGTG-GGCTTGGA--TTTGGAGGCTT-----GCCGGCTCT-GGTCAG---------TCGGCTCCTCTTGAACGCATT----AGCTTGATTTTGT---GCGGA---TCGGCTT-TCAGTGTGATA-----ATC-----GTTTACGCTGTGG-CCGTG----AAGTGTTT-G--------GTGAGCTT-CCAATC--GTC--CCCTTGGGACAAT----------------------CGTTTGACATC---TGA
>NR_171793.1_Trametes_ellipsoidea_BJFC_Yuan3453
AAG---GGGTTGTA--GCTGGCCTTC-------------------------------CGGGGCAT---GTGCACACCCTGCT-CATCC--------ACTCT------ACACCT-GTGCACTTAC-CGTAGG---TTGG--------TGTGGGTTCCTGGCCTTTAG--GCTG----GGAGCATTC-------TGCCGGCCTATGT------TTACT--ACAAACACT---A-AAGTAACAGAATGTAA-------AC-GCG-TCTAACG---CATTTA---------ATACAACTTTCAGCAACGGATCTCTTGGCTCTCGCATCGATGAAGAACGCAGCGAAATGCGATAAGTAATGTGAATTGCAGAATTCAGTGAATCATCGAATCTTTGAACGCACCTTGCGCTCCTTGGTATTCCGAGGAGCATGCCTGTTTGAGTGTCATG-AAACTCTCAACCTATATATCTTTGTGA-----------------------TATATG---GGCTTGGA--TTTGGAGGCTT-----GCTGGTCCTGTGCTGGG-------CTCAGCTCCTCTTGAATGCATT----AGCTTGATTCCGT---GCGAA---TTGGCTC-TCAGTGTGATA-----ATT-----ATCTACGCTGTGA-CCATG----AAGTGCTT-G--------GCAAGCTT-CTAACC--GTC--CTTGAAGGGCAAC----------------------TTTCTGACATC---TGA
>NR_171255.1_Phlebia_tomentopileata_SWFC_CLZhao_9563
GAAC--GGGTTGTC--GCTGGTCCCC------------------TCTCGCTCGAG--CGGGACAT---GTGCACGCCTCGCT-CATTC-------CACTCTG---CAACCCCT-GTGCACT-CGTTGTAGG---CTTCAGG---TCGGACGCGTGAGTCCCTTCGGCCTTGCGGTCGAAGGCTCCAAGGGGGCCTGAGCCTATGTC----TT-ACC--ACACACACGC-TT-CAGTCATAGAATGTAA---ACTTATGG-G-AAAAATA---------TA------CATACAACTTTCAGCAACGGATCTCTTGGCTCTCGCATCGATGAAGAACGCAGCGAAATGCGATAAGTAATGTGAATTGCAGAATTCAGTGAATCATCGAATCTTTGAACGCACCTTGCGCTCCTTGGTATTCCGAGGAGCATGCCTGTTTGAGTGTCATG-GAATTCTCAACCTCTGAAAGCTTCGTT-----------------------GTTTTCAAAGGCTTGGA--CTTGGAGGTC--GT--GCCGGCTTT----GCGAA----AGGTCGGCTCCTCTGAAACGTATC----AGCGTGAGCCTCT---ACGGA---TCG-CCT-TCGGTGTGATA-----AAC-----GTCTACGCCGTGG-TCGTG----AAGTATGG---TCGT-GTTCGTGCTT-CGAACCGTCTCCCTG--CGAGACAGACTT---------------ATATACATTGACAAT--CTGA
>NR_171254.1_Phlebia_fuscotuberculata_SWFC_Zhao_10239
GACG--GGGTTGTC--GCTGGTCCCT------------------CTTAATCTAGG--GGGGGCAT---GTGCACGCCTCGTT-CATCCACTCTCTTTCTCTC---AACCCCCT-GTGCACT-TGTTGTAGG---TTTCGAG---TCGGACGAGTCAA---CTTTGGTGTTG-GCTTGAAAGCT---------CTCGCTCCTATGTT----TT-TTC--TTACAAACGC-TT-CAGTCATAGAATGTTATATACGCATTGCG-GATGATAACGCATTTTTA------AATACAACTTTCAGCAACGGATCTCTTGGCTCTCGCATCGATGAAGAACGCAGCGAAATGCGATAAGTAATGTGAATTGCAGAATTCAGTGAATCATCGAATCTTTGAACGCACCTTGCGCTCCTTGGTATTCCGAGGAGCATGCCTGTTTGAGTGTCATG-GAATTATCAACCTTTGAAAGCTCTTTTTCTT-----------------GAGTTTTCAAAGGCTTGGAGGTTGGAGGGCT--GT--GTCGGCTTGCAAAAAGAA----AGGTCGACTCCTCTGAAATGCATT----AGTGTGAACCTTT---ACGGA---TCG-CCT-TCGGTGTGATA-----AATA---TGTCTACGCCGTGG-TCGTG----AAGTATGAAA-TTGT-GTTCGTGCTTTCCAATCGTCTCCCTGTGCGAGACAAACTA---------------ACTTT--TTGGCGAT--CTGA
>NR_166271.1_Ganoderma_weixiensis_HKAS_100649
GACT--GGGTTGTA--GCTGGCCTTCC-------------------------------GAGGCAC---GTGCACGCCCTGCT-CA-TC-------CACTCT------ACACCT-GTGCACT-TACTGTGGG---TTTCAG-----ATCTGCGAAGCGTGCTC-CTTGCGGGGC-TTCGTGAA----GCGCGTCTGTG-CCTGCGTT------TATC--ACAAACTCTA-T-AAAGTATTAGAATGTG-------TATTGCGATGTAACG---CATCTAT--------ATACAACTTTCAGCAACGGATCTCTTGGCTCTCGCATCGATGAAGAACGCAGCGAAATGCGATAAGTAATGTGAATTGCAGAATTCAGTGAATCATCGAATCTTTGAACGCACCTTGCGCTCCTTGGTATTCCGAGGAGCATGCCTGTTTGAGTGTCATG-AAATCTTCAACCTACAAGCT-TTTGCGG------------------------TTT-GTAGGCTTGGA--CTTGGAGG-C----TTGTCGGCCCTCT-TCGG---------TCGGCTCCTCTTAAATGCATT----AGCTTGATTCCTT---GCGGA---TCGGCT-CTCGGTGTGATA-----A------TGTCTACGCCGCGA-CCGTG----AAGCG--TTT-------GGCGAGCTT-CTAACCG-TCTTCGCTTGAAGACAGCT--------------------TT--ATGACCTCT---GA
>NR_165524.1_Ganoderma_eickeri_CMW_49692
GACT--GGGTTGTA--GCTGGCCTTC-------------------------------CGAGGCAC---GTGCACGCCCTGCT-CATCC--------ACTCT------ACACCT-GTGCACT-TACTGTGGGT--TTACGGGTCGTGAAACGGGCTCGTTTATTTGGGCTTGTTG---AGCGCACT--------TGTTGCCTGCGTT------TATC--ACAAACTCTATA--AAGTATCAGAATGTGT-------ATTGCGATGTAACG---CATCTAT--------ATACAACTTTCAGCAACGGATCTCTTGGCTCTCGCATCGATGAAGAACGCAGCGAAATGCGATAAGTAATGTGAATTGCAGAATTCAGTGAATCATCGAATCTTTGAACGCACCTTGCGCTCCTTGGTATTCCGAGGAGCATGCCTGTTTGAGTGTCATG-AAATCTTCAATCTACAAACTTCTTATG-----------------------GGGTTTGTAGGCTTGGA--CTTGGAGGCTT-----GTCGGTCCTTTTACA--------GGTCGGCTCCCCTTAAATGCATT----AGCTTGGTTCCTT---GCGGA---TCGGCTTGTCGGTGTGATA-----AT------GTCTACGCCGCGA-CCGTG----AAGCGTGTTG-----TGGGCGAGCTT-CTAACCGTCTCGTTA-CAGAGACAGCT--------------------TTTTATGACCTC---TGA
>NR_165523.1_Ganoderma_knysnamense_CMW_47755
GACT--GGGTTGTA--GCTGGCCTTA-------------------------------CGAGGCAT---GTGCACGCCCTGCT-CATCC--------ACTCT------ACACCT-GTGCACT-TACTGTGGGT--TTGCGGGTCGCGAAACGAGCTCGTTCACTCGGGCTTGTCG---AGCGCACT--------TGTTGCCTGCGTT------TATC--ACAAACTCTATATAAAGTATTAGAATGTGT-------ATTGCGATGTAACG---CATCTAT--------ATACAACTTTCAGCAACGGATCTCTTGGCTCTCGCATCGATGAAGAACGCAGCGAAATGCGATAAGTAATGTGAATTGCAGAATTCAGTGAATCATCGAATCTTTGAACGCACCTTGCGCTCCTTGGTATTCCGAGGAGCATGCCTGTTTGAGCGTCATG-AAATCTTCAACCTACAAGCTTTTTGTG-----------------------G--CTTGTAGGCTTGGA--CTTGGAGGCTT-----GTCGGCCTTTGTA----------GGTCGGCTCCTCTTAAACGCATT----AGCTTGGTTCCTT---GCGGA---TCGGCTTGTCGGTGTGATA-----AT------GTCTACGCCGCGA-CCGTG----AAGCGTT--------TGGGTGAGCTT-CTAACCGTCTCGCTT-TAGAGACAGCT--------------------TT--ATGACCTC---TGA
>NR_164585.1_Phanerochaete_australosanguinea_MA_Fungi_91309
GAAC--AGGTTGTA-AGCTGGCCT--------------------CCTCTCG-------GAGGTAT---GTGCACGCCTGGCT-CATCC--------ACTCTT---CAACCTC-TGTGCACC-TGTTGTAGG---TTGGTGAAAGGGTAATGTCTAAATTGATGTTGT-TATTGATTGG--ACTT-GCTTGGAAGCCTTCCTATGTC----CTTTTT--ACAAACGC---TT-CAGTTTAAGAATGTGTC------TCTGCG-TATAACG---CATCTATGT--------ACAACTTTCAGCAACGGATCTCTTGGCTCTCGCATCGATGAAGAACGCAGCGAAATGCGATAAGTAATGTGAATTGCAGAATTCAGTGAATCATCGAATCTTTGAACGCACCTTGCGCTCCCTGGTATTCCGGGGAGCATGCCTGTTTGAGTGTCGTG-ATATTCTCAACCCTCCATAACTTTGTT-----------------------GTTATCGAGGGCTTGGA--CTTGGAGGCTTTGT--GCTGGCT-TC---TCGTT----AAGTCGGCTCCTCTTAAATGCATT----AGCGTGAGTGTA----ACGGA---TCG--CT-TCGGTGTGATA-----ATT-----ATCTGTGCCGCAG-CCGTG----AAGTAACATC-----AGCTTGCGCTT-CTAACCGTCCTTCAG--TTGGACAACT---------------TTGTTATTCTTGACA-T--CTGA
>NR_164548.1_Phanerochaete_alnea_subsp._lubrica_H_Spirin_8333
GAAC--AGGTTGTA--GCTGGCCC--------------------C---CAG-------GGGGCAT---GTGCACGCCTGGCT-CATCC--------ACTCCTT--CAACCTC-TGTGCACT-TGTTGTAGG---TCGGCGGAAGGGCGA-GTCTGGTTTCAT------TACTG--TGA----CTTGCTTGGAAGCTTTCCTATGTC----TT---T--ACAAACGC---TT-CAGTTTAAGAATGTAAA------TCTGCG-TATAACG---CATCTATAT--------ACAACTTTCAGCAACGGATCTCTTGGCTCTCGCATCGATGAAGAACGCAGCGAAATGCGATAAGTAATGTGAATTGCAGAATTCAGTGAATCATCGAATCTTTGAACGCACCTTGCGCTCCCTGGTATTCCGGGGAGCATGCCTGTTTGAGTGTCATG-GTACTCTCAATCTTC-ATAACTTTGTT-----------------------GTTATCGAAGGCTTGGA--TTTGGAGG--TTGT--GCCGGCT-TC---TTGTC----AAGTCGGCTCCTCTTAAATGGATT----AGCGTGAGTGTA----ACGGA---TCG--CT-TCGGTGTGATA-----ATT-----ATCTGCGCCGTGG-TTGTG----AAGTAACATC-----AGCTTGCGCTT-CTAACCGTCCTTCAG--CTGGACAA------------------ATTTACTC-TGACA-T--CTGG
>NR_164435.1_Ganoderma_meredithae_CBS_271.88
GACC--GGGTTGTA--GCTGGCCTTCC-------------------------------GAGGCAT---GTGCACGCCCTGCT-CATCC--------ACTCT------ACACCT-GTGCACT-TACTGTGGG---CTTCAGA-----TCGCGAGGCAGGCTCTTTACCGGGCTTGCGGAGCGCATC---------TGTGCCTGCGTT------TATC--ACAAACTCTA--TAAAGTAACAGAATGTGT-------ATTGCGATGTAACG---CATCTAT--------ATACAACTTTCAGCAACGGATCTCTTGGCTCTCGCATCGATGAAGAACGCAGCGAAATGCGATAAGTAATGTGAATTGCAGAATTCAGTGAATCATCGAATCTTTGAACGCACCTTGCGCTCCTTGGTATTCCGAGGAGCATGCCTGTTTGAGTGTCATG-AAATCTTCAACCTACAAGCTTTTGTGG--------------------------TTTGTAGGCTTGGA--CTTGGAGGCTT-----GTCGGCCGTTAT----------TGGTCGGCTCCTCTTAAATGCATT----AGCTTGGTTCCTT---GCGGA---TCGGCTT-TCGGTGTGATA-----AT------GTCTACGCCGCGA-CCGTG----AAGCGTTTGG---------CGAGCTT-CTAACCGTCTT------ATAGACAGC----------------------TTTATGACCTC---TGA
>NR_164048.1_Ganoderma_nasalanense_GACP_17060211
GACT--GGGTTGTA--GCTGGCCTTC-------------------------------AGAGGCATT--GTGCACGCCCTGCT-CATCC--------ACTCT------ACACCT-GTGCACT-TACTGTGGG---TTACGGA-----TCGCGGAGCGGGCTCTTTGCGGAGCTCGCGAAGCGCTTC---------TGTGCCTGCGT------TT-TC--ACAAACACTATAA-A-GTATCAGAATGTGT-------ATTGCGATGTAACG---CATCTAT--------ATACAACTTTCAGCAACGGATCTCTTGGCTCTCGCATCGATGAAGAACGCAGCGAAATGCGATAAGTAATGTGAATTGCAGAATTCAGTGAATCATCGAATCTTTGAACGCACCTTGCGCTCCTTGGTATTCCGAGGAGCATGCCTGTTTGAGTGTCATG-AAATCTTCAACTTACAAGCCTTGTAAT-----------------------GGGTTTGTAGGCTTGGA--CTTGGAGGCTT-----GTCGGTCTTTA---------ATAGGTCGGCTCCTCTTAAACGCATT----AGCTTGGTTCCTT---GCGGA---TCGGCTTGTCGGTGTGATA-----AT------GTCTACGCCGCGA-CCGTG----AAGCGTTTGGG--------CGAGCTT-CTAACCGTC-TCGTTATAGAGACAACC---------------------TT-ATGACCTC---TGA
>NR_163763.1_Ganoderma_chocoense_QCAM_3123
GACT--GGGTTGTA--GCTGGCCTTCC-------------------------------GAGGCAT---GTGCACGCCCTGCT-CATCC--------ACTCTAC----ACACCT-GTGCACT-TACTGTGGG---TTACAGA-----TCGTGAAGCGGGTCCTTTGTTGGGCTCG---------------TGAAGCGCACCTGTGCCCGCGTTTATC--ACAAACTCTA--TACAGTACTAGAATGTGT-------ATTGGGATGTAACG---CATCTAT--------ATACAACTTTCAGCAACGGATCTCTTGGCTCTCGCATCGATGAAGAACGCAGCGAAATGCGATAAGTAATGTGAATTGCAGAATTCAGTGAATCATCGAATCTTTGAACGCACCTTGCGCTCCTTGGTATTCCGAGGAGCATGCCTGTTTGAGTGTCATG-AAATCTTCAACCTACAAGCTTTTTGTGG-------------------------TTTGTAGGCTTGGA--CTTGGAGGCTT-----GTCGGCCTTTAT----------TGGTCGGCTCCTCTTAAATGCATT----AGCTTGGTTCCTT---GCGGA---TCGGCTG-TCGGTGTGATAAAT--AATA-TTAGTCTACTCCGCGA-CCGTG----AAGCGTATGG---------CAAGCTT-CCAACCGTCTCGGTA-TAGAGACAGCT--------------------TTTTATGACCTC---TGA
>NR_160617.1_Ganoderma_ellipsoideum_GACP_14080966
GACT--GGGTTGTA--GCTGGCCTTC-------------------------------CGAGGCAT---GTGCACGCCCTGCT-CATCC--------ACTCT------ACACCT-GTGCACT-TACTGTGGGT--TTACGGGTCGTGAAACGGGCTCGTTTATTCGGGCTTGTTG---AGCGCACT--------TGTTGCCTGCGTT------TATC--ACAAACTCTGTA--AAGTATCAGAATGTGT-------ATTGCGATGTAACG---CATCTAT--------ATACAACTTTCAGCAACGGATCTCTTGGCTCTCGCATCGATGAAGAACGCAGCGAAATGCGATAAGTAATGTGAATTGCAGAATTCAGTGAATCATCGAATCTTTGAACGCACCTTGCGCTCCTTGGTATTCCGAGGAGCATGCCTGTTTGAGTGTCATG-AAATCTTCAATCTACAAACTTCTTATG-----------------------GGGCTTGTAGGCTTGGA--CTTGGAGGCTT-----GTCGGTCCCTTTACAA-------GGTCGGCTCCTCTTAAATGCATT----AGCTTGGTTCCTT---GCGGA---TCGGCTTGTCGGTGTGATA-----AT------GTCTACGCCGCGA-CCGTG----AAGCGTGTT------TGGGCGAGCTT-CTAATCGTCTCGTTA-CAGAGACAACC--------------------TTT-ATGACCTC---TG-
>NR_160573.1_Phanerochaete_fusca_TNM_Wu_1409-161
GAAC--AGGTTGTA--GCTGGTCC--------------------T---CCG-------GGG-CAT---GTGCACGCCTGGCT-CATCC--------ACTC-TT--CAACCTC-TGTGCACT-TACTGTAGG---TCGGTGGAAAAGCAA-GTCAC-TTTTAG------TGAT----------TT-GCTTGGAAGCCTTCCTATGTT----TT-ATT--ACAAACGC---TT-CAGTTTAAGAATGTATC------TCTGCG-TATAACG---CATCTATAT--------ACAACTTTCAGCAACGGATCTCTTGGCTCTCGCATCGATGAAGAACGCAGCGAAATGCGATAAGTAATGTGAATTGCAGAATTCAGTGAATCATCGAATCTTTGAACGCACCTTGCGCTCCCTGGTATTCCGGGGAGCATACCTGTTTGAGTGTCATG-GTATTCTCAACCTTC-ATAACTTTTT------------------------GTTATCGAAGGCTTGGA--CTTGGAGG--TTGT--GCTGGCT-AC---TTGCT----TAGTCGGCTCCTCTTAAATGTATT----AGCGTGAGTGTA----ACGGA---TCG--CT-TCGGTGTGATA-----ATT-----ATCTGCGCCGTGG-TTGTG----AAGTAACATA-----AGCTTGCGCTT-CTAACCGTCCTTCAG--TTGGACAAACA---------------TTTTACTTATGACA-T--CTGA
>NR_160572.1_Phanerochaete_cystidiata_TNM_GC_1708-358
---------TTGTA---CTGGCCT--------------------T---TCG-------GGG-CAT---GTGCACGCCTGGCT-CATCC--------ACTC-TT--CAACCTC-TGTGCACT-CATTGTAGG---TCGGTGGAACAGCAA-GGTCC-TCTGAG------GATC----------TT-GCTTGGAAGCCTTCCTATGTT----TTTACT--ACAAACGC---TT-CAGTTTAAGAATGTATC------TCTGCG-TATAACG---CATCTATAT--------ATAACTTTCAGCAACGGATCTCTTGGCTCTCGCATCGATGAAGAACGCAGCGAAATGCGATAAGTAATGTGAATTGCAGAATTCAGTGAATCATCGAATCTTTGAACGCACCTTGCGCTCCCTGGTATTCCGGGGAGCATGCCTGTTTGAGTGTCATG-GTATTCTCAACCTTC-ATAACTTTTT------------------------GTTATCGAAGGCTTGGA--TTTGGAGG--TTGT--GCTGGCT-AC---TCACT----TAGTCGGCTCCTCTTAAATGCATT----AGCGTGAGTGTA----ACGGA---TCG--CT-TCAGTGTGATA-----ATT-----ATCTGCGCCGTGG-TTGTG----AAGTAACATA-----AGCTTGCGCTT-CCAACTGTCCTTCAG--CTGGACAA------------------CTT-ATTTATGACA-T--CTGA
>NR_160571.1_Phanerochaete_canobrunnea_TNM_CHWC_1506-17
GAAC--GGGTTGTA--GCTGGCCT--------------------T---TCG-------GGG-CAT---GTGCACGCCTGGCT-CATCC--------ACTC-TT--CAACCTC-TGTGCACT-TATTGTAGG---TCGGTGGAAAGGCAA-GTCTC-TTAGGG------GATT----------TTTGCTTGAAAGCCTTCCTATGTT----TT-ACT--ACAAACGC---TT-CAGTTTAAGAATGTAA-------TCTGCG-TATAACG---CATCTATAT--------ACAACTTTCAGCAACGGATCTCTTGGCTCTCGCATCGATGAAGAACGCAGCGAAATGCGATAAGTAATGTGAATTGCAGAATTCAGTGAATCATCGAATCTTTGAACGCACCTTGCGCTCCCTGGTATTCCGGGGAGCATGCCTGTTTGAGTGTCATG-GTATTCTCAACCTTC-ATAACTTTTTT-----------------------GTTATCGGAGGCTTGGA--TTTGGAGG--TTGT--GCTGGCTTAC---TCGAT----GAGTCGGCTCCTCTTAAATGCATT----AGCGTGAGTGTA----ACGAA---TCG--CT-TCGGTGTGATA-----ATT-----ATCTGCGCCGTGG-TCGTG----AAGTAACATA-----AGCTTGCGCTT-CTAACCGTCCTTCAG--TTGGACAA------------------TTTTACTTATGACA-T--CTGA
>NR_120103.1_Dichomitus_hubeiensis_IFP_Wei_2045
GAAG--GGGCTGTA--GCTGGCCTTC-------------------------------CGAGGCAT---GTGCACGCCCTGCT-CAATC-------CACTCT------ACACCT-GTGCACT-TACTGTGGG---------------TTTTGGGAAAGTCTTTGC---------------------------GGGCTTTCTCAGGCCTGCGTTTATCT-ACAAATCCC--TT-TTGTATCAGAATGTAA-----------CG-CATTGTAATGCATTTAT--------ATACAACTTTCAGCAACGGATCTCTTGGCTCTCGCATCGATGAAGAACGCAGCGAAATGCGATAAGTAATGTGAATTGCAGAATTCAGTGAATCATCGAATCTTTGAACGCACCTTGCGCTCCTTGGTATTCCTTGGAGCACGCCTGTTTGAGTGTCGTG-AAATTCTCAACTTACAGATCCTTTATG-----------------------GTTCTTGTGAGCTTGGAT-GTTGGAGGTTT-GCCGGTCGGTTGTCC-------------ATCGGCTCCTTTGAAATGCATT----AGCTTGATTCCTT---GTGGA---TTGGCTT-TCGGTGTGATA-----CTT----TGTCTACGCCGTAA-CCGTG----AAGCGTTTGG---------CAAGCTT-CTAATGGTCTTATTA---GAGACAAA---------------------TACATTGACCTC---TGA
>NR_120048.1_Daedalea_circularis_BJFC_K._Cui_8488
AAAG--GGGTTGTA--GCTGGCCT--------------------TTC------------AGGCATTTTGTGCACGCCCTGAT-CATAA-----ATCCT-TTCAC---AC--CT-GTGCACA-CTCTGTAGG---TCGGCTC-----TCAGGCGG-AAGGCTT-CATCGTT-TTC------GCTCT---GTGGAGCCTTCCTATGTT----TT-ATT--ATGAACTTC--TC-AGTCCAAAGAATGT-C------TGTAGCG-TGTA-------ACGCATCAT-----ATATAACTTTCAGCAACGGATCTCTTGGCTCTCGCATCGATGAAGAACGCAGCGAAATGCGATAAGTAATGTGAATTGCAGAATTCAGTGAATCATCGAATCTTTGAACGCACCTTGCGCTCCTTGGTATTCCGAGGAGCATGCCTGTTTGAGTGTCATG-GAATTCTCAACTC----TGT-TTGCTTT------------------TGTAAATAA---GAGCTTGGA--CTTGGAGGTTGACT--GCCGGGGATACATTGGTGTT--CGTTCGGCTCCTCTTGAATGCATT----AGCTTGAA-CCTT-TTGTGGA---TCAGCT--TCGGTGTGATA-----A-T----TGTCAACGCCG-TC-CTGAG----AAGCATA----------ACTCTGTGGGTTT-TTGCTTACAAC---TGTCCTTCAGGGGACAA---------CACGTT-TTGACCTT---TGA
>NR_120047.1_Daedalea_radiata_IFP_H._S._Yuan_3629
GAAG--GGGTTGTA--GCTGGCCT--------------------TTTCGTTTGAG----AGGCATTTTGTGCACACCCTGAT-CATTA-----TCCAT-CTCAC---AC--CT-GTGCACA-CTCTGTAGG---TCGGCCT-----TCGGGGGC-AAGGTCTACACTGAC-CTT------GCTTT---TGTGGCCTGGCCTATGTT----TT-TTT--ACCACATACACTT-TGTCTAAAGAATGT-T------CATTGCG-TGTA-------ACGCATTTTT----ATACAACTTTCAGCAACGGATCTCTTGGCTCTCGCATCGATGAAGAACGCAGCGAAATGCGATAAGTAATGTGAATTGCAGAATTCAGTGAATCATCGAATCTTTGAACGCACCTTGCGCTCCTTGGTATTCCGAGGAGCATGCCTGTTTGAGTGTCATG-GAATTCTCAACTC----TAT-TTGTTCTG-----------------TACAAATG----GGGCTTGGA--TTTGGAGGGAATTT--GCTG--GATACTTTCGG-----TGTTCGGCTCCTCTTGAATGCATT----AGCTTGAG-CCTA-T-GTGGA---TCAGCT--TTGGTGTGATA-----AGT----TTTCTGCGCCA-TC-CTGTG----AAGCATGTT--------ACTTTGTTAGCTC-TGGCTTCTAAAATATAGTCTATTGCAGACAG---------CATAAAATTGACCTT---TGA
>NR_119999.1_Laetiporus_caribensis_CFMR_PR-6583
----------------------------------------------------------TTTCCGTA-GGTGAACCTGCGGAAGGATCATTAACGAACAACGGGGTGCGCCCCTTGTCCACA--TCCACATCCCTGTGCAC-----------CGCGTGGCT-----AGCGGGCGG---A----CCGC---------GTAGCCTCGCATT--TTTCTTACACAAACTTCAGAAAGTAGATCGGAATGT--------------G-TGTAGCG---CGTGGTA--------ATATAACTTTCAGCAACGGATCTCTTGGCTCTCGCATCGATGAAGAACGCAGCGAAATGCGATAAGTAATGTGAATTGCAGAATCCAGTGAATCATCGAATCTTTGAACGCACCTTGCGCTCCTTGGCATTCCGAGGAGCATGCCTGTTTGAGTGTCATG-AAACTCTCAACC--------------------------------------G---AGCTTCGGTTGGAT-TTTGGAGGTT------GCCGGACCG-------------GGTTCGGCTCCCCTTGAATGCATAGTAAACCTTTGGACTCT--GACCGA---CC---GAGTGGACGTGATAGAAAAGTCA--CCGTCGACTGAAGGGTCCGTCGCTTGAACGGTTCAAA--------GCTTTGCTTCGTCGTCCTC-------GGACGAAAGC--------------------TTT--ATCTC---TGA
>NR_158480.1_Ganoderma_wiiroense_MIN_938704
AACT--GGGTTGTA--GCTGGCCTTCC-------------------------------GAGGCAT---GTGCACGCCCTGCT-CA-TC-------CACTCT------ACACCT-GTGCACT-CACTGTGGG---CTTCAGGCATTATT-GCGGAGCGCGTTC-CTCACTGGAC--TTGTGGAAGCAGTGTGTCTGTG-CCTACGTT------TATC--ACAAACTCTA-T-AAAGTATCAGAATGTG-------TATTGCGATGTAACG---CATCTAT--------ATACAACTTTCAGCAACGGATCTCTTGGCTCTCGCATCGATGAAGAACGCAGCGAAATGCGATAAGTAATGTGAATTGCAGAATTCAGTGAATCATCGAATCTTTGAACGCACCTTGCGCTCCTTGGTATTCCGAGGAGCATGCCTGTTTGAGTGTCATG-AAATCTTCAACCTACGAGCT-TTTGTGG------------------------TTT-GTAGGCTTGGA--CTTGGAGG-C----TTGTCGGCCGTT-CTTGG---------TCGGCTTCTCTTAAATGCATT----AGCTTGGTTCCTT---GCGGA---TCGGCT-CTCGGTGTGATA-----A------TGTCTACGCTGCGA-CCGTG----AAGCG--TTT-------GGCGAGCTT-CTAACCG-TCTC---TTTGAGACAGCT--------------------TT--ATGACCTCT---GA
>NR_158466.1_Laetiporus_zonatus_BJFC_011299
-------------------------------------------------------------CCGTA-GGTGAACCTGCGGAAGGATCATTAACGAACAACGGGGTTCGCCCCTTGTCCACA--AACACACCCCTGTGCACG-----TTGAAGGCCCGGCTCGTTGAGTGGGTGGGCGA----CCGCCCAGGATTCGTAGCCTCGCC----TTTTTTACACGAACTTCAGAATGTACATCAGAATGTCTTA-------CGCG-TGTAACG---CATCGTA--------ATATAACTTTCAGCAACGGATCTCTTGGCTCTCGCATCGATGAAGAACGCAGCGAAATGCGATAAGTAATGTGAATTGCAGAATTCAGTGAATCATCGAATCTTTGAACGCACCTTGCGCTCCTTGGCATTCCGAGGAGCATGCCTGTTTGAGTGTCATG-AAACTCTCAACCCCTGCCATCCTTGCGGAT--------------------G---AGCGTCGGTTGGAT-TGTGGAGGTT------GCCGGACGGTGC----------CGTTCGGCTCCTCTTGAATGCATAGTAAAGCTT-GGACT-T--GACCGA---CC---GAGTGGACGTGATAGAAAAGTCA--CCGTCGACTGAAGGGTCCGTCG-TTGAACGGTTCAA---------GCTTTGTTTCATCGTCTTC-------GGACGAACAT--------------------CTCTGACCTC---TGA
>NR_158432.1_Ganoderma_casuarinicola_BJFC_Dai_16336
GACT--GGGTTGTA--GCTGGCCTTCC-------------------------------GAGGCAT---GTGCACGCCCTGCT-CAATC-------CACTCT------ACACCT-GTGCACT-TACTGTGGG---TGACGG-----ATC-GCAAAGCGGGCT--CTTGTCCG----TTATAA-----GCGTATCTGTGGCCTGCGTT------TACC--ACAAACTCTT-TGAAAGTACTAGAATGTAA------TATTGGGATATAATA---GATCTAT--------ATACAACTTTCAGCAACGGATCTCTTGGCTCTCGCATCGATGAAGAACGCAGCGAAATGCGATAAGTAATGTGAATTGCAGAATTCAGTGAATCATCGAATCTTTGAACGCACCTTGCGCTCCTTGGTATTCCGAGGAGTATGCCTGTTTGAGTGTCATG-AAATCTTCAACTTGCAACCTCTTTGCGGA----------------------GTTT-GTAGGCTTGGA--CTTGGAGGGC----TTGTCGGCCTTT-AATGG---------TCGGCTCCTCTTAAATGCATT----AGCTTGATTCCTT---GCGGA---TCGGCT-GTCGGTGTGATA-----AAA----TGTCTACGCCGTGA-CCGTG----AAGCG-TTTG-------GATGAGCTT-CCAACCG-TCTTGCTTCAAAGACAAGT--------------------TTTTATGACCTCT---GA
>NR_158431.1_Ganoderma_angustisporum_BJFC_Cui_13817
GACT--GGGTTGTA--GCTGGCCTTC-------------------------------CGAGGCATC--GTGCACGCCCTGCT-CATCC--------ACTCT------ACACCT-GTGCACT-TACTGTGGG---TCATGGA-----TTGCG------------TGTA--------AAAGCGCGTC---------CGTGCCTGCGTC-----TTACC--ACAAACACTATAA-AAGTATCAGAATGTGT-------ATTGCGATGTAACG---CATCTAT--------ATACAACTTTCAGCAACGGATCTCTTGGCTCTCGCATCGATGAAGAACGCAGCGAAATGCGATAAGTAATGTGAATTGCAGAATTCAGTGAATCATCGAATCTTTGAACGCACCTTGCGCTCCTTGGTATTCCGAGGAGCATGCCTGTTTGAGTGTCATG-AAATCTTCAACCTGCAAGCTTTTT-AT-----------------------GGCTTGTTAGGCTTGGA--CTTGGAGGCTT-----GTCGGTCTTT----------ATTGATCGGCTCCTCTCAAACGCATT----AGCTTGGTTCCTTT--GCGGA---TCGGCTG-TCGGTGTGATA-----AT------GTCTACGCCGCGA-CCGTG----ACGCGTTTGG---------CGAGCTT-CTAATCGTC-TCGCTTTTGGGACAACT---------------------TTTATGACCTC---TGA
>NR_156269.1_Hydnophlebia_gorgonea_MA_Fungi_86659
AAAT--GGGTTGTA--GCTGGCCTT-----------------AATAAAATT-----AAAAGGCAT---GTGCACGCCCTGCT-CA-TC-------CACTCTC---ATACCCCT-GTGCACT-TATTGTAGG---CTAAGGT---GGAAT--GATTGG---CCGCAAGGTCAGTTT--GAAA-G---------C-CTTGTCTATGTT----TTTATT--ACAAACGAT--TT-ATGTTAAAGAATGTAA---ATATTTCGCG-TTTAACG---CAAATAA--------ATACAACTTTCAGCAACGGATCTCTTGGCTCTCGCATCGATGAAGAACGCAGCGAAATGCGATAAGTAATGTGAATTGCAGAATTCAGTGAATCATCGAATCTTTGAACGCACCTTGCGCTCCTTGGTATTCCGAGGAGCATGCCTGTTTGAGTGTCATG-GTATTCTCAACCTTCAAAGCTTTTTTT---------------------GAGGCAATGAAGGCTTGGA--CTTGGAGGTT--GT--GTTGGCGCA----A----------GTCAACTCCTCTGAAATGCATT----AGTGTGAGCTTTT---ACGGA---TCG-CCT-TCAGTGTGATA-----ATT-----ATCTACGCTGTGG-TGTTG----AAGTATTATTAAAGT-GTTCATGCTT-CTAACTG-TCCAGTG-AATGGACAATA------------------CAATTT--GACAAT--CTGA
>NR_156268.1_Hydnophlebia_meloi_MA_Fungi_86654
AAAA--GAGTTGTA--GCTGGCCTTTAAAACCAATAACATAAAATAAAATTGAAAAAAAAGGCAT---GTGCACACTCTGCT-CA-TC-------CACTCTCCTCATACCCCT-GTGCACT-TATTGTAGG---CTG-GGT---CGGAT--GACTGG---CTGAAAGGCCAGTTT--GAAAAG---------C-CTTGTCTATGTT----TT-ATT--ACAAACGAG--TT-CAGTTTAAGAATGTCA---TATATTAGCG-TATAACG---CGA-TAA--------ATACAACTTTCAGCAACGGATCTCTTGGCTCTCGCATCGATGAAGAACGCAGCGAAATGCGATAAGTAATGTGAATTGCAGAATTCAGTGAATCATCGAATCTTTGAACGCACCTTGCGCTCCTTGGTATTCCGAGGAGCATGCCTGTTTGAGTGTCATG-GTATTCTCAACCTTTAAAGTGTTTTTTTATTATTATTTTAAATAATAAAAGCCTTTGAAGGCTTGGA--CTTGGAGGTTTTGT--GTTGGCACA----AACAT----GTGTCAACTCCTCTGAAATGCATT----AGTGTGAACCTTT---ACGGA---TCG-CCT-TCAGTGTGATA-----ATT-----ATCTACGCTGTGG-TGTTG----AAGTATATAACAAGT-GTTCATGCTT-CTAACTG-TCCAGC--AATGGACAATA------------------CTTTTTTTGACAAT--CTGA
>NR_156267.1_Hydnophlebia_canariensis_MA_Fungi_86622
GGGA--GCGTTGTC--GCTGGCC--------------------ATAAGAGG-------CATGTGC---ACACACACCCTGCT-CA-TC-------CACTTTCAT-TTACCCCT-GTGCACT-GAGTGTAGG---CTGGGTT---CGGATAGGGCTGG---CCGCAAGGTTAGTTCTGGAAAGG---------C-CTTGTCTATGTT----TTTATT--ACAAACGAGT-TT-TTGTCAAAGAATGTCA---TAT-TTAGCG-TTTAACG---CAA-TAA--------ATACAACTTTCAGCAACGGATCTCTTGGCTCTCGCATCGATGAAGAACGCAGCGAAATGCGATAAGTAATGTGAATTGCAGAATTCAGTGAATCATCGAATCTTTGAACGCACCTTGCGCTCCTTGGTATTCCGAGGAGCATGCCTGTTTGAGTGTCATG-GTATTCTCAACCTTTGAAGCTTTGTTTGATT-----------------GAAGCGACAAAGGCTTGGA--CTTGGAGGTTTTGT--GTTGGCGCA----A----------GTCAACTCCTCTGAAATAGATG----AGTGTGAGCCTT----ACGGA---TCG-CCT-TCAGTGTGATA-----ATT-----ATCTACGCTGTGG-TGTTG----AAGTATATTC--AGT-GTTCATGCTT-TTAACCGGTCCAGTT-CATGGACAATAAATATATATATATATACATATATTTTGACAAT--CTGA
>NR_155027.1_Phanerochaete_concrescens_H_Spirin_7322
GAAC--GGGTTGTA--GCTGGCCT--------------------C---TCG-------GGG-CAT---GTGCACACCTGGCT-CATCC--------ACTC-TT--CAACCTC-TGTGCACT-TGTTGTAGG---TCGGCAGAAGGGCGA-GCC---TTAAAA------CAGC-----------TCGCTTGGAAGCCTTCCTATGTT----TT-ATT--ACAAACGC---TT-CAGTTTAAGAATGTAA-------CCTGCG-TATAACG---CAACTATAT--------ACAACTTTCAGCAACGGATCTCTTGGCTCTCGCATCGATGAAGAACGCAGCGAAATGCGATAAGTAATGTGAATTGCAGAATTCAGTGAATCATCGAATCTTTGAACGCACCTTGCGCTCCCTGGTATTCCGGGGAGCATGCCTGTTTGAGTGTCATG-GTATCCTCATCCTTC-ATAACTTTTT------------------------GTTATCGAAGGCATGGA--CTTGGAGG--TCGT--GCTGGTT-CC---TCGTT----GAATCGGCTCCTCTTAAATGTATT----AGCGTGAGTGTA----ACGGA---TCG--CT-TCGGTGTGATA-----ATT-----ATCTGCGCCGTGG-TCGTG----AAGGAACATA-----AGCTTGCGCTT-CTAACCGTCCTTAAG--TTGGACAA-------------------CTTACTT-TGACA-T--CTGA
>NR_155026.1_Phanerochaete_rhodella_CFMR_FD-286
GAAC--AGGTTGTA--GCTGGCCC--------------------C----CA-------GGGGCAT---GTGCACGCCTGGCT-CATCC--------ACTCTTT--CAACCTC-TGTGCACT-TGTTGTAGG---TTGGCGGAAGGGCGA-GTTCGGTTTCAT------TACTG--TGA----TTTGCTTGGAAGTCTTCCTATGTC----TTT-----ACAAACGC---CT-CAGTTTAAGAATGTAA-------TCTGCG-TATAACG---CATCTATAT--------ACAACTTTCAGCAACGGATCTCTTGGCTCTCGCATCGATGAAGAACGCAGCGAAATGCGATAAGTAATGTGAATTGCAGAATTCAGTGAATCATCGAATCTTTGAACGCACCTTGCGCTCCCTGGTATTCCGGGGAGCATGCCTGTTTGAGTGTCATG-GTACTCTCAACCTTC-ATAACTTTATT-----------------------GTTATCGAAGGCTTGGA--TTTGGAGG--TTGT--GCTGGCT-TC---TTGTT----AAGTCGGCTCCTCTTAAATGGATT----AGCGTGAGTGTA----ACGGA---TCG--CT-TCGGTGTGATA-----ATT-----ATCTGCGCCGTAG-TTGTG----AAGTAACATC-----AGCTTGCGCTT-CTAACCGTCCTTAAG--CTGGACAAAT------------------TTACTCT-GACA-T--CTGG
>NR_155025.1_Phanerochaete_sanguineocarnosa_CFMR_FD-528
GAAC--AGGTTGTATAGCTGGCCT--------------------CTTCTCA-------GAGGTAT---GTGCACGCCTGGCT-CATCC--------ACTCTT---CAACCTC-TGTGCACC-TGTTGTAGG---TCGGTGGAAGGGCAA-GTCTTGATTGATATTAT-CATTGGTTGGGAACTT-GCTTGGAAGCCTTCCTATGTC----CTTTTT--ACAAACGC---TT-CAGTTTAAGAATGTATC------TCTGCG-TATAACG---CATTTATAT--------ACAACTTTCAGCAACGGATCTCTTGGCTCTCGCATCGATGAAGAACGCAGCGAAATGCGATAAGTAATGTGAATTGCAGAATTCAGTGAATCATCGAATCTTTGAACGCACCTTGCGCTCCCTGGTATTCCGGGGAGCATGCCTGTTTGAGTGTCATG-GTATTCTCAACCTTCTATAACTTTGTT-----------------------GCTATCGAAGGCTTGGA--CTTGGAGGCTT-GT--GCTGGCT-TT---TTGTT----AAGTCGGCTCCTCTTAAATGCATT----AGCGCGAGTGTA----ACAGA---TCG--CT-TCGGTGTGATA-----ATT-----ATCTGCGCCGTAG-TCGTG----AAGTAACATA-----AGCTTGTGCTT-CTAACCGTCCTTCAG--TTGGACAACT---------------TT--TACTCT-GACA-T--CTGG
>NR_155024.1_Phanerochaete_pseudosanguinea_CFMR_FD-244
GAAC--AGGTTGTA-AGCTGACCT--------------------CTTATCA-------GAGGTAT---GTGCACGCCTGGCT-CATCC--------ACTCTC---CAACCTCCTGTGCACC-TGTTGTAGG---TTGGTGGAAGGGCAA-GTCT-GATTGACATTATTTGTTGGTTGA--ACTTTGCTTGGAAACCTTCCTATGTC----TTTTTTTCACAAACGC---TT-CAGTTTAAGAATGTGTC------TTTGCA-TGTAATG---CATTTATAT------ATACAACTTTCAGCAACGGATCTCTTGGCTCTCGCATCGATGAAGAACGCAGCGAAATGCGATAAGTAATGTGAATTGCAGAATTCAGTGAATCATCGAATCTTTGAACGCACCTTGCGCTCTCTCGTACTCCGGAGAGCATGCCTGTTTGAGTGTCATG-GTATTCTCAACCTTTGACAACTTTGTT-----------------------GTCGTCAAAGGCTTGGA--CTTGGAGGGTTTGT--GCTGGCT-TC---TCGTT----AAACCGGCTCCTCTTAAAAGCATT----AGTGCAAGTGTA----ACGGA---TCG--CT-TCGATGTGATA-----ATT-----ATCTGCGTCGTGG-CTGTG----AAGTAACATA-----AGCTTGCGCTT-CTAACTGTCCTTCAG--TTGGACAAATGG-----------GTTTTATACTCT-GACA-T--CTGG
>NR_155023.1_Phanerochaete_citrinosanguinea_CFMR_FD-287
GAAC--AGGTTGTA-AGCTGACCT--------------------CTTATCA-------GAGGTAT---GTGCACGCCTGGCT-CATCC--------ACTCTT---CAACCTC-TGTGCACC-TGTTGTAGG---TTGGTGGAAGGGCAA-GTCT-GATTGACAT----TGTTGGCTGG--ACTT-GCTTGGAGGCCTTCCTATGTC----CTTTTTT-ACAAACGC---TT-CAGTTTAAGAATGTGTC------TTTGCG-TATAACG---CATTTATATTTATATATACAACTTTCAGCAACGGATCTCTTGGCTCTCGCATCGATGAAGAACGCAGCGAAATGCGATAAGTAATGTGAATTGCAGAATTCAGTGAATCATCGAATCTTTGAACGCACCTTGCGCTCTCTGGTATTCCGGAGAGCATGCCTGTTTGAGTGTCATG-GTATTCTCAACCTTTGACAACTTTGTT-----------------------GTTGTCGAAGGCTTGGA--CTTGGAGG-TTTGT--GCTGGCT-TC---TCGTT----AAGCCGGCTCCTCTTAAAAGCATT----AGTGCAAGTGTA----ACGGA---TCG--CT-TCGATGTGATA-----ATT-----ATCTGCGTCGTGG-TCGTG----AAGTAACATA-----AGCTTGTGCTT-CTAACCGTCCTTCAG--TTGGACAAATGG-----------GTTTTATACTCT-GACA-T--CTGG
>NR_154902.1_Ganoderma_leucocontextum_GDGM_40200
GACT--GGGTTGTA--GCTGGCCTTCC-------------------------------GAGGCAC---GTGCACGCCCTGCT-CA-TC-------CACTCT------ACACCT-GTGCACT-TACTGTGGG---TTTCAG-----ATCTGCGAAGCGTGCTC-CTTGCGGGGC-TTCGTGAA----GCGCGTCTGTG-CCTGCGTT------TATC--ACAAACTCTA-T-AAAGTATTAGAATGTG-------TATTGCGATGTAACA---CATCTAT--------ATACAACTTTCAGCAACGGATCTCTTGGCTCTCGCATCGATGAAGAACGCAGCGAAATGCGATAAGTAATGTGAATTGCAGAATTCAGTGAATCATCGAATCTTTGAACGCACCTTGCGCTCCTTGGTATTCCGAGGAGCATGCCTGTTTGAGTGTCATG-AAATCTTCAACCTACAAGCT-TTTGCGG------------------------TTT-GTAGGCTTGGA--CTTGGAGG-C----TTGTCGGCCCTCTGTCGG---------TCGGCTCCTCTTAAATGCATT----AGCTTGATTCCTT---GCGGA---TCGGCT-CTCGGTGTGATA-----A------TGTCTACGCCGCGA-CCGTG----AAGCG--TTT-------GGCGAGCTT-CTAACCG-TCTTCGCTTGAAGACAGCT--------------------TT--ATGACCTCT---GA
>NR_154622.1_Laetiporus_squalidus_SP_466047
------------------------------------------------------GGAAGGATCATT-ATCGAAACAATGGGGTGGAGGTTTGTTCATGTGACTGACCGCCGCCCCTCACCA--ATCACACTCCTGTGCACA-----CT---AGGCTGGCTTGT-GAACGGGGGGGGAAGGTTTCCCCTCGGAATCAT-GCCTTGCCGC--ATCCTTACACAAACTCCAGA--GTATAACAGAATGTGCT--------TGCG-TTCGACG---CATCGTA--------TCACAACTTTCAGCAACGGATCTCTTGGCTCTCGCATCGATGAAGAACGCAGCGAAATGCGATAAGTAATGTGAATTGCAGAATTCAGTGAATCATCGAATCTTTGAACGCACCTTGCGCTCCTCGGCATTCCGAGGAGCATGCCTGTTTGAGTGTCATGGAAACCCTCAACCC-TGTCATCTTTGCGGAT--------------------GGTAAGCAGGGCTTGGAT-CCTGGAGGTTTTTTTTGCTGGATGCTTCCGGG------CGTCTGGCTCCTCTTGAATGCATT----AGCTT-GGACA----GACCGG---CTA--GGGTCGACGTGATAAACA--TCA--CCGTTGACCGGAAGGCCCCGTC-----ACGCGTCGA---------GCTTC---CAATCGTCTTC-------GGACAAAAGTG------------------TCTCTGACCTC---TGA
>NR_154610.1_Laetiporus_ailaoshanensis_HKAS_52508
-------------------------------------------------------------CCGTA-GGTGAACCTGCGGAAGGATCATTAACGAACAACGGGGTTCGCCCCTTGTCCACA--AACACACCCCTGTGCACG-----TTGAAGGCCCGGCTCGTTGAGTGGGTGGGCGA----CCGCCCAGGATTCGTAGCCTCGC-----TTTCTTACACAAACTTCAGAATGTACATCAGAATGTCTTA-------CGCG-TGTAACG---CATCGTA--------ATATAACTTTCAGCAACGGATCTCTTGGCTCTCGCATCGATGAAGAACGCAGCGAAATGCGATAAGTAATGTGAATTGCAGAATTCAGTGAATCATCGAATCTTTGAACGCACCTTGCGCTCCTTGGCATTCCGAGGAGCATGCCTGTTTGAGTGTCATG-AAACTCTCAACCCCTGCCATCTTTGCGGAT--------------------G---AGCGTCGGTTGGAT-TTTGGAGGTT------GCCGGACG--------------CGTTCGGCTCCTCTTGAATGCATAGTAAAGCTT-GGACT-T--GACCGA---CC---GAGTGGACGTGATAGAAA-GTCA--CCGTCGACTGAAGGGTCCGTCG-TTGAACGGTTCAA---------GCTTTGTTTCATCGTCTTC-------GGACGAACAT--------------------CTCTGACCTC---TGA
>NR_154526.1_Trametes_cystidiolophora_BJFC_Cui_8087
GAAC--GGGTTGTA--GCTGGCCTTC-------------------------------CGAGGCAT---GTGCACGCCCTGCTTCAATCC-------ACTCT------ACACCT-GTGCACTTAC-TGTAGG---TTTCT-------CGGTCGCGTCGGGTCCCTTTACTGGGGTTCGGCAAAGCC-------GAGGGGCTTATGTC-----TTACT--ACAAACTAT---A-AAGTAAATGAATGTAT-------ACCGCG-TCTAACG---CATCTA--------TATACAACTTTCAGCAACGGATCTCTTGGCTCTCGCATCGATGAAGAACGCAGCGAAATGCGATAAGTAATGTGAATTGCAGAATTCAGTGAATCATCGAATCTTTGAACGCACCTTGCGCTCCTTGGTATTCCGAGGAGCATGCCTGTTTGAGTGTCATG-AAATTCTCAACCTACAAGCCTTTTCGAAG--------------------GTCCTTGTACGGCTTGGA--CTTGGAGGGTT-----ATTGTCGGC-AGTGATT-------GTCGGCTCCTCTTAAACGCATT----AGCTAGTTCTCG-----CGGA---ACGGCTC-TCGGTGTGATA-----ATT-----GTCTACGCCGTGG-TCGTGC--CGGGTATATGG--------GCAAGCTT-CTAAACCGGTCACTCCTTGTGAGAGA----------------------CGCTTATATCT---TGA
>NR_154494.1_Trametes_versicolor_CFMR_FP-135156-Sp
AAAC--GAGTTGTA--GCTGGCCTTC-------------------------------CGAGGCAT---GTGCACGCTCTGCT-CATCC--------ACTCT------ACCCCT-GTGCACTTAC-TGTAGG---TTGG--------CGTGGGTTCCTTAAC----------G----GGAACATTC-------TGCCGGCCTATGT------ATACT--ACAAACACTT-TA-AAGTATCAGAATGTAA-------AC-GCG-TCTAACG---CATCTAT-------AATACAACTTTTAGCAACGGATCTCTTGGCTCTCGCATCGATGAAGAACGCAGCGAAATGCGATAAGTAATGTGAATTGCAGAATTCAGTGAATCATCGAATCTTTGAACGCACCTTGCGCTCCTTGGTATTCCGAGGAGCATGCCTGTTTGAGTGTCATG-GAATTCTCAACTTATAAATCCTTGTGA-----------------------TCTATA---AGCTTGGA--CTTGGAGGCTT-----GCTGGCCCT-TGTTGG---------TCGGCTCCTCTTGAATGCATT----AGCTCGATTCCGT---ACGGA---TCGGCTC-TCAGTGTGATA-----ATT-----GTCTACGCTGTGA-CCGTG----AAGTGTTTTG--------GCGAGCTT-CTAACC--GTC--CATTA-GGACAAC----------------------TTTTTAACATC---TGA
>NR_154005.1_Fibroporia_ceracea_BJFC_Dai_13013
AACT--GGGTTGTA--GCTGGCCC---------------------TTTACTG-------GGGCA---TGTGCACGCCTTGTT-CAT--------CTGTTTATAT---ACACCT-GTGCACC-ATTTGTAGG---TTGGTCA-----TTACGAG--AAAGCCGT----GAGGTTT------TCTT------GGACCT-TCCTATGTT----TT-ATT--ATAAACCCTTGAA-TGTTT-TTGAATGT--------CTTTGCA-TTAAC-----AATGCATTTTA----ATACAACTTTCAGCAACGGATCTCTTGGCTCTCGCATCGATGAAGAACGCAGCGAAATGCGATAAGTAATGTGAATTGCAGAATTCAGTGAATCATCGAATCTTTGAACGCACCTTGCGCTCCTTGGTATTCCGAGGAGCATGCCTGTTTGAGTGTCATG-GAATTATCAAATCCCTCTTTTTTGCTTTAT----------------TGTGAAGTGGTTGGATTTGGA--TTTGGAGGTTTT-TT-GCTGGCTACAATTAAATTTGT-TGGTCGGCTCCTCTTGAATGCATT----AGCTTGAATCTTTTTAACGGGAGATTGGCTTATCGGTGTGATAA----ACT--TGCGCCGGGGTCGGTTTTTGTG----AAT-----------------------------------------------------------------------------------------
>NR_153989.1_Fomitopsis_cystidiata_BJFC_Cui_5481
GAAG--GGGTTGTA--GCTGGCCTC-------------------TTTCGTTTGAGG---AGGCATTTTGTGCACGCCCCGAT-CATCA-----TCCAT-ATCAC---AC--CT-GTGAACTTCATTGTAGG---CAGGCTT----TTGTGGGGTGGGGTCTTTTATTGGACCTT------GCCTTG--TGGGGGCCTTCCTATGTT----T---TC--ACTACTGGCAACT-CGTTTATAGAATGT-C------TACTGTG-CATA-----AAATGCATGTCA----ATACAACTTTCAGCAACGGATCTCTTGGCTCTCGCATCGATGAAGAACGCAGCGAAATGCGATAAGTAATGTGAATTGCAGAATTCAGTGAATCATCGAATCTTTGAACGCACCTTGCGCTCCTTGGTATTCCGAGGAGTATGCCTGTTTGAGTGTCATG-GAATCATCAACTC----CTT--TCGCTGT-----------------TGTTGAAAG---GGGCTTGGA--CTTGGAGGCTTTGCCGGTTACCAGTGTTAATGGGCTGGTTTTCGGCTCCTCTTGAATGCATT----AGCTCGAA--CCG-TTGTGGA---TCGGCT--TCGGTGTGATACATTTGAT----TGTCTACGCTG-TG-CTGTG----AAGCA---------------------ACTC-GGGCTTCCAAAA--TGTCCTTCGTTGACTT-----------------TTGACTTT---TGA
>NR_153988.1_Fomitopsis_fragilis_BJFC_Cui_10919
AGAG--GGGCTGTA--GCTGGCCT--------------------TTTCGTTTGAG----AGGCATTTTGTGCACGTCCTGAT-CACTG-----TCCGA-TTCTCCCAACACCT-GTGCACA-TGCCATAGG---TCGGCTT----CTGAAGTGCTGAGGTCTTTGTTGAC-TTT------GCTCTG-TGTGAGGCCTTCCTGTGTT----TT-ATC--ACAAACTGT--TC-TGTTTATAGAATGT-C------TGTTGCG-CGTGTGA-TGCGCGCATCCCAT---GTACAACTTTCAGCAACGGATCTCTTGGCTCTCGCATCGATGAAGAACGCAGCGAAATGCGATAAGTAATGTGAATTGCAGAATTCAGTGAATCATCGAATCTTTGAACGCACCTTGCGCCCCTTGGTATTCCGAGGAGCATGCCTGTTTGAGTGTCATG-GAATTCTCAACTC----TGCATTCATTTT-----------------TGTGAATGG---GAGCTTGGA--TGTGGAGGCTTAAT--GCTG--GACACCTCTCAG----TGTTTGGCTCCTCTTGAATGCATT----AGCTTGAAGCCTT-TTGTGGA---TCAGTT--TCGGTGTGATA-----G-C----CATCTGCGTCG-TT-CTGTG----AAGCAATATATATATATATTTTATGGGCTTGTGGCTTCCAGT---CATCCTTCACTGAATGA---------AGAATGTTGTACCTTGATTGA
>NR_153980.1_Fibroporia_albicans_BJFC_Dai_10595
AAAT--GGGTTGTA--GCTGGCTC---------------------T--AATC-------GGGCA---TGTGCACACCCTATT-CAT--------CCATTTCTAT---ACACCT-GTGCACC--CTTGTAGGATTTTGGTTG-----T-ACGGG--AAGGCTGTCA--AAGGCTT------TCCT------AGACCGGTCCTATGTT----TTTATT--ATAAACCCTTGAA-TGTCT-TTGAATGT--------CTTTGCA-TTAAT-----AATGCATTTTA----ATACAACTTTCAGCAACGGATCTCTTGGCTCTCGCATCGATGAAGAACGCAGCGAAATGCGATAAGTAATGTGAATTGCAGAATTCAGTGAATCATCGAATCTTTGAACGCACCTTGCGCTCCTTGGTATTCCGAGGAGCATGCCTGTTTGAGTGTCATG-GAATTATCAAATC--TTCACTTTAATTTAT----------------TTTAGAG-GGTTGG-TTTGGA--TTTGGAGGTTTTATT-GCTGGCCGTATTT---TTGTG-TGGTCGGCTCCTCTTGAATGCATT----AGCTTGAGCCTT--TAACGGG---TCGGCTTATCGGTGTGATAATAAAATTACTACGCCGTTGTCGGGTTTCGTG----AGTCGAGCTTCCAATCGTCCTTTTGGGACAAATAACATTTGACCTCTGACCTCAAATCAGGT---------AGGACTACCCGCTGAACTTAA
>NR_153453.1_Postia_ochraceoalba_BJFC_Cui_10825
GAAG--GAGCTGTC-TGCTGGCCC---------------------TGCTC--------GGGGCAT---GTGCACGCTCCGTT-CAAAT--CTTTCCACCTTCAC---ACACCT-GTGCACC-TTCTGTAGGG--TCGAGGC-----TGAGAGGC--------------------------------------CGACGCCCTATGTC-------GTTT-ACAAACCCTG-TC-ATGTTATAGAATGTCA--------CCGCG-TCTAACG---CATTTATAT------ATACAACTTTCAGCAACGGATCTCTTGGCTCTCGCATCGATGAAGAACGCAGCGAAATGCGATAAGTAATGTGAATTGCAGAATTCAGTGAATCATCGAATCTTTGAACGCACCTTGCGCTCCTCGGTATTCTGAGGAGCATGCCTGTTTGAGTGTCATG-GAATCATCAACCC-----TCATTTGTT-----------------------ATGAATGAAGGCTTGGA--CTTGGGGGGT---TTTGCTGGCGTCT------------TTGCCAGCTCCTCTTGAATGCATT----AGCTCGAACCTCT--GCTGTA---TCGGCTT--CAGCGTGATA-----ATT-----GTCTACGTTGTGG-CTGTG----AGGCACTCCGTCGCAGGTTTCTGGCTTCTAACGGTCTCTTGA-ATGAGACAGACACATT---------------------------------
>NR_152914.1_Ganoderma_aridicola_BJFC_Dai_12588
GACTCAGAGTTGTA--GCTGGCCTTCCA------------------------------GAGGCAT---GTGCACGCCCTGCT-CAATC-------CGCTCT------ACACCT-GTGCACT-TACTGTGGG---TTACGG-----ATC-GCGAAGCGGGCTTCCTTGTCCG----TTTATAA----GCGCGTCCGTGGCCTGCGTT------TATC--ACAAACTCTT-TGAAAGTATTGGAATGTAA------TATTGGGATATAATG---GATCTAT--------ATACAACTTTCAGCAACGGATCTCTTGGCTCTCGCATCGATGAAGAACGCAGCGAAATGCGATAAGTAATGTGAATTGCAGAATTCAGTGAATCATCGAATCTTTGAACGCACCTTGCGCTCCTTGGTATTCCGAGGAGCATGCCTGTTTGAGTGTCATG-AAATCTTCAACTTGCAAGCTCTTTGCGGA----------------------GTTTTGTAGGCTTGGA--CTTGGAGGGC----TTGTCGGCCTTTTAATGGG--------TCGGCTCCTCTTAAATGCATT----AGCTTGATTCCTT---GCGGA---TCGGCT-GTCGGTGTGATA-----AA-----CGTCTACGCCGTGA-CCGTG----AAGCGGTTTG-------GACGAGCTT-CCAACCGGTCTTGCTTCAAAGACAACT--------------------TTTTATGACCTCTC-TGA
>NR_152892.1_Ganoderma_sichuanense_CGMCC_5.2175
A-CC--GGGTTGTA--GCTGGCCTTCC-------------------------------GAGGCAT---GTGCACGCCCTGCT-CA-TC-------CACTCT------ACACCT-GTGCACT-TACTGTGGG---CTTCAG-----ATT-GCGAGGCACGCTC-TTTACCGGGC--TTGCGGA----GCATATCTGTG-CCTGCGTT------TATC--ACAAACTCTA-T-AAAGTAACAGAATGTG-------TATTGCGATGTAACA---CATCTAT--------ATACAACTTTCAGCAACGGATCTCTTGGCTCTCGCATCGATGAAGAACGCAGCGAAATGCGATAAGTAATGTGAATTGCAGAATTCAGTGAATCATCGAATCTTTGAACGCACCTTGCGCTCCTTGGTATTCCGAGGAGCATGCCTGTTTGAGTGTCATG-AAATCTTCAACCTACAAGCT-TTTGTGG------------------------TTT-GTAGGCTTGGA--CTTGGAGG-C----TTGTCGGCCGTT-ATCGG---------TCGGCTCCTCTTAAATGCATT----AGCTTGGTTCCTT---GCGGA---TCGGCT-CTCGGTGTGATA-----A------YGTCTACGCCGYGA-CCGTG----AAGCG--TTT-------GGCGAGCTT-CTAACCG-TCT----TATAAGACAGCT--------------------TT--A-------------
>NR_147647.1_Ganoderma_mbrekobenum_MIN_850481
GACT--GGGTTGTA--GCTGGCCTTAC-------------------------------GAGGCAT---GTGCACGCCCTGCT-CA-TC-------CGCTCT------ACACCT-GTGCACT-TACTGTGGG---TTACAG-----ACG-GTGAAGCGGGCTT-CTTACGGGGAGCTTGTGAA----GCGTGTCTGTG-CCTGCGTT------TACC--ACAAACTCTT-T-AAAGTATTAGAATGTG-------TATTGCGATGTAACG---CATCTAT--------ATACAACTTTCAGCAACGGATCTCTTGGCTCTCGCATCGATGAAGAACGCAGCGAAATGCGATAAGTAATGTGAATTGCAGAATTCAGTGAATCATCGAATCTTTGAACGCACCTTGCGCTCCTTGGTATTCCGAGGAGCATGCCTGTTTGAGTGTCATG-AAATCTTCAACCTGCAAGCTTTTAATCG-----------------------GTTT-GTAGGCTTGGA--TTTGGAGGCTA---TTGTCGGCCTTT-ATCGG---------TCGGCTCCTCTTAAATGTATT----AGCTTGGTTCCTT---GCGGA---TCGGCTTGTCGGTGTGATA-----A------TGTCTACGCCGCGA-CCGTG----AAGCG-TTTG-------GGCAAGCTT-CTAACCG-TCTCACTTTAGAGACAACC--------------------TT--ATGACCTCT---GA
>NR_132919.1_Ganoderma_destructans_CBS_139793
GACT--GGGTTGTA--GCTGGCCTTCC-------------------------------GAGGCAT---GTGCACGCCCTGCT-CATCC--------ACTCT------ACACCT-GTGCACT-TACTGTGGG---CTTCAGA----TCGTAAAACGGGTCCCTTTACCGGGCCTG---------------CGGAGCGTGTCTGTGCCTGCGTTTATC--ACAAACTCTA--TAAAGTATCAGAATGTGT-------ATTGCGATGTAACG---CATCTAT--------ATACAACTTTCAGCAACGGATCTCTTGGCTCTCGCATCGATGAAGAACGCAGCGAAATGCGATAAGTAATGTGAATTGCAGAATTCAGTGAATCATCGAATCTTTGAACGCACCTTGCGCTCCTTGGTATTCCGAGGAGCATGCCTGTTTGAGTGTCATG-AAATCTTCAACCTACAAGCTTTTGTGG--------------------------TTTGTAGGCTTGGA--CTTGGAGGCTT-----GTCGGCCGTTCT----------TGGTCGGCTCCTCTTAAATGCATT----AGCTTGGTTCCTT---GCGGA---TCGGCTC-TCGGTGTGATA-----AT------GTCTACGCTGCGA-CCGTG----AAGCGTTTGG---------CGAGCTT-CTAACCGTCTCAGTT--GGAGACAGC----------------------TTTATGACCTC---TGA
>NR_132918.1_Ganoderma_enigmaticum_CBS_139792
GACC--GGGTTGTA--GCTGGCCTTCC-------------------------------GAGGCAT---GTGCACGCCCTGCT-CAATC-------CACTCT------ACACCT-GTGCACT-TACTGTGGG---TGACGG-----ATC-GCAAAGCGGGCTT-CTTGTCCG----TTATAAA----GCGCATCTGTGGCCTGCGTT------TATC--ACAAACTCTT-TGAAAGTACTAGAATGTAA------TATTGGGATATAATA---GATCTAT--------ATACAACTTTCAGCAACGGATCTCTTGGCTCTCGCATCGATGAAGAACGCAGCGAAATGCGATAAGTAATGTGAATTGCAGAATTCAGTGAATCATCGAATCTTTGAACGCACCTTGCGCTCCTTGGTATTCCGAGGAGCATGCCTGTTTGAGTGTCATG-AAATCTTCAACTTGCAACCTCTTTGCGGA----------------------GTTT-GTAGGCTTGGA--CTTGGAGGGC----TTGTCGGCCTTT-AACGG---------TCGGCTCCTCTTAAATGCATT----AGCTTGATTCCTT---GCGGA---TCGGCT-GTCGGTGTGATA-----AAA----TGTCTACGCCGTGA-CCGTG----AAGCG-TTTG-------GATGAGCTT-CCAACCG-TCTTGCTTCAAAGACAACT--------------------TTTTATGACCTCT---GA
>NR_166795.1_Ceriporia_bubalinomarginata_BJFC_Dai_11327
GT-T--AGGTTGTA--GCTGACCT--------------------CTGCATG-------GAGGTAT---GTGCACACTTGACT-TTTCC-------AACTCTT---CAACCTTTTGTGCACT-TTTTGTAAG---GAGT---------GGTGAATGTTGACTTT-GAAGTC-----------AACT---GTAGCTTCTTCTTACGTC----TTTATC--ACAAATAT---CT-CAGTAACAGAATGTTC---TTACTTTGCG-GTTAACG-CGATGTT--------AAATACAACTTTCAGCAACGGATCTCTTGGCTCTCGCATCGATGAAGAACGCAGCGAAATGCGATAAGTAATGTGAATTGCAGAATTCAGTGAATCATCGAATCTTTGAACGCACCTTGCGCTCCTTGGTATTCCTTGGAGCATGCCTGTTTGAGTATCATG-AAAATCTCAAGATTGATGTGTTTTGC---------------------TAAAACACATCAAGATTGGA--CTTGGAGGGCA-GT--GTCGGCTGA------ATA----ACGTCGACTCCTCTGAAATGCATC----AGCGTGAATCTT----ACGGA---TCATCTT-TCAGCGTGATA-----AAT-----TTCTGCGCTGCAGCTTGTG----AAGTATTTCT---G---TTCATGCTT-ATGGTTATCTTTAGAGATAACAATAT---------------------TTTTATGACT-T--CTGA
>NR_166794.1_Ceriporia_variegata_BJFC_Li_1780
AA-T--GGGTTGTT--GCTGGTC---------------------TTGTAT-------AAAGGCAT---GTGCACGCCTGGCT-CA-TC-------CGCTCTT----TACCTCT-GTGCATT-TTTTGTAGG---AATTGGT---TTTGA--AGCTGA---T--GCAAGTTGGCGA--AGTAA----------C-CTTTCCTATGTT----TTAATT--ATAAACGCT--T--TAGTTATAGAATGTTT---ATA---TGCA-GATAATG---CATTTAAT------TATACAACTTTCAGCAACGGATCTCTTGGCTCTTGCATCGATGAAGAACGCAGCGAAATGCGATAAGTAATGTGAATTGCAGAATTCAGTGAATCATCGAATCTTTGAACGCACCTTGCGCTCCTTGGTATTCCGAGGAGCATGCCTGTTTGAGTATCATG-AAAATCTCAACTTCTAAAGTTT------------------------------TTTAG-GAGCTTGGA--TATGGAGGTT--GT--GTTGGCTCT----TGTTT----CAGTCGACTCCTCTGAAATACATT----AGCGTGAACCTGT---ATGGA---TCATCCT-TCAATGTGATA-----ATT-----GTCTGCATTGTGG-TTGTG----AAATGTGGTTATGTTTGTTCATGCTT-ATAATTCTCTTACTG-AAGAGATATAT------------------TTTTGTATGACT-T--CTGA
>NR_164554.1_Ceriporia_pierii_H_Bernard_Rivoire_1161
GAAC--GGGTTGTA--GCTGGCCT--------------------CT-GAC--------GAGGTAT--TGTGCACGCCTGGCT-CATTC-------CACTCT----CAACCCCT-GTGCACC-TTTTGTAGA---AGGATGA----TGGGTAGAGGAGGTCTTTTGATCTCT--------GAAGCC---CCTTCACTCTTCTATGTT----TTTATT--ACCAACGC---TT-CAGTTAATGAATGTCA------TTTTGCG-GATAA---CGCATTA--------ATATACAACTTTCAGCAACGGATCTCTTGGCTCTCGCATCGATGAAGAACGCAGCGAAATGCGATAAGTAATGTGAATTGCAGAATTCAGTGAATCATCGAATCTTTGAACGCACCTTGCGCTCCTTGGTATTCCTCGGAGCATGCCTGTTTGAGTATCATG-GAATTCTCAACTCCCCAGTTTCTTAT--------------------TGAAGCTGTGGTGAGCTTGGA--TTTGGAGG-TT-GT--GTTGGTCTG-----TCTC----TGATCAACTCCTCTGAAATGCATT----AGTGTGAATCTC----ACGGA---TCGCCTT--CAACGTGATA-----ATT-----GTCTGCGTTGTGGTT-GTG----AAGTATTTAT---GG-ATTCATGCTT-ATAACTGTCTCTT----AGAGACAAT---------------------C--TTTGACT-T--CTGA
>NR_158332.1_Ceriporia_albomellea_BJFC_Dai_15205
AAAT--GGGTTGTT--GCTGGCC---------------------TTGTATT------GAAGGCAT---GTGCACGCCTAGCT-CA-TC-------CGCTCTT----TACCTCT-GTGCATT-TTATGTAGG---AACTGGT---TTTGA--AGCTAA---C--GCAAGTTGGTGA--AATAAA---------C-CTTTCCTATGTT----TTAATT--ATAAACACT--TA-TAGTTATAGAATGTTT---ATA---TGCA-GATAATG---CATTTAAT------TATACAACTTTCAGCAACGGATCTCTTGGCTCTTGCATCGATGAAGAACGCAGCGAAATGCGATAAGTAATGTGAATTGCAGAATTCAGTGAATCATCGAATCTTTGAACGCACCTTGCGCTCCTTGGTATTCCGAGGAGCATGCCTGTTTGAGTATCATG-AAAATCTCAACTCCTAAAGTTT------------------------------TTCAG-GGGCTTGGA--TATGGAGGTT--GT--GTTGGCTCT----TCTTT----GAGTCGACTCCTCTGAAATACATT----AGCGTGAACCTGT---GTGGA---TCATCCT-TCAATGTGATA-----ATT-----GTCTGCATTGTGG-TTGTG----AAATGTGGTTATATTCGTTCATGCTT-ATAATTCTCTTATTA-AAGAGATAT--------------------TTTTATATGACT-T--CTGA
>NR_158331.1_Ceriporia_torpida_H_Murdoch_90
GAAC--AGGTTGTA--GCTGGCCT--------------------CT-CAC--------GAGGTAA--TGTGCACACCTGGCT-CATTC-------CACTCT----CAACCTCT-GTGCACT-ACTCGTAGG---AGGGATGATATTAGATGGAGAGCTGATTGCAAAGTCAGTTCAGAAGTCTTT---TGTAATCTTTCCTATGTTTTTTTTTACT--ACAAACGC---TT-CAGTTACAGAATGTTT---AC-CTTTGCG-TGTAA---CGCATTTGAAA--ATATATACAACTTTCAACAACGGATCTCTTGGCTCTCGCATCGATGAAGAACGCAGCGAAATGCGATAAGTAATGTGAATTGCAGAATTCAGTGAATCATCGAATCTTTGAACGCACCTTGCGCTCCTTGGCATTCCTTGGAGCATGCCTGTTTGAGTATCATG-AAATTCTCAACTCTCAAGTTTCTTAA--------------------CAGAGACCTGGGGAGCTTGGA--CTTGGAGGCTT-GT--GCTGGTTTCAT--CTTTG----AAATCAGCTCCTCTGAAATGTATT----AGCGTGAATCTT----ACGGA---TCGCCTT--CAGCGTGATA-----ATT-----GTCTACGTTGTGGCT-GTG----AAGTATTTGT---GT-GTTCGTGCTT-ACAATCATCTTGTA---AAAGATAAC---------------------T--TTTAACT-T--CTGA
>NR_148121.1_Ceriporia_sericea_H_V._Spirin_4944
GAAC--GGGTTGTA--GCTGRCCT--------------------CT-CACC-------GAGGTAAA-CGTGCACGCCTGGCT-CATTC-------CACTCTT---CAACCTCT-GTGCACC-TCATGTAGA---AGAC---------GACCGAGGAGGCCTTCGAAAGTC---------GGCCTT---CAGAGTCTCTTCTAYGTTCT-TTTTACT--ACAAACGC---TT-CAGTCAATGAATGTAA------CTCTGCG-AATAAAA-CGCATCT--------ATATACAACTTTCAGCAACGGATCTCTTGGCTCTCGCATCGATGAAGAACGCAGCGAAATGCGATAAGTAATGTGAATTGCAGAATTCAGTGAATCATCGAATCTTTGAACGCACCTTGCGCTCCTTGGTATTCCTCGGAGCATGCCTGTTTGAGTATCATG-GAATTCTCAACTCCCAAGTTTCTTACC-------------------TGAAGCTGTGGTGAGCTTGGA--CTTGGAGG-TC-GT--GTCGGTCTG-----CTTC----AG-TCGACTCCTCTGAAATGTATT----AGCGTGAACCTT----GCGGA---TCATCTT--CAACGTGATA-----ATT-----GTCTGCGTTGTGGTT-GTG----AAGTACTTGT---GC-GTTCATGCTT-ACAGTCGTCTCTTAACCTGAGACACT---------------------TATCTTGACT-T--CTGA
>NR_148120.1_Ceriporia_humilis_H_V._Spirin_4706
GAAC--GGGTTGTA--GCTGGCCT--------------------CT-TACC-------GAGGTAAA-CGTGCACGCCTGGCT-CATTC-------CACTCTT---CAACCTCT-GTGCACC-TTGTGTAGG---AGAT---------GACCGAGGGGGCCTTCGAAAGTT---------GGTCTT---CAGAGTCTCCCCTACGTT---TTTTACT--ACAAACGC---TT-CAGTCAATGAATGTAA---T--CTCTGCG-AATAAAA-CGCATCT--------ATATACAACTTTCAGCAACGGATCTCTTGGCTCTCGCATCGATGAAGAACGCAGCGAAATGCGATAAGTAATGTGAATTGCAGAATTCAGTGAATCATCGAATCTTTGAACGCACCTTGCGCTCCTTGGTATTCCTCGGAGCATGCCTGTTTGAGTATCATG-GAATTCTCAACTCCCAAGTTTCTTAC--------------------TGAAGCTGTGGTGAGCTTGGA--CTTGGAGG-TC-GT--GTCGGTCTG-----CTTC----AG-TCGACTCCTCTGAAATACATT----AGCGTGAACCTT----ACGGA---TCACCTT--CAACGTGATA-----ATT-----GTCTGCGTTGTGGTT-GTG----AAGTACTTGT---GT-GTTCATGCTT-ACAGTCGTCTTCTTATCGGAGACACT---------------------T-TCTTGACT-T--CTGA
>NR_148119.1_Ceriporia_sordescens_H_O._Miettinen_15492.2
GAAC--GGGTTGTA--GCTGACCT--------------------CT-CAC--------GAGGTAT--CGTGCACGCCTGGCT-CATTC-------CACTCT----CAACCTCT-GTGCACC-TTTTGTAGG---AGAC---------GGTGGACGAGGCCTTCGAAAGTC---------GGCCTT---TGAAGCCTTTCTTACGTT----TTTATC--ACAAACGC---TT-CAGTTAAAGAATGTCT------GTCTGCG-GATAA---CGCATCT--------ATATACAACTTTCAGCAACGGATCTCTTGGCTCTCGCATCGATGAAGAACGCAGCGAAATGCGATAAGTAATGTGAATTGCAGAATTCAGTGAATCATCGAATCTTTGAACGCACCTTGCGCTCCTTGGTATTCCTCGGAGCATGCCTGTTTGAGTATCATG-GAATTCTCAACTCCCGAGTTTCTTCAT-------------------TGAAGCTTCGGCGAGCTTGGA--CTTGGAGGCTC-GT--GTCGGTCTG-----CTTC----AGATCGACTCCTCTGAAATGCATT----AGCGTGAATCTT----ACGGA---TCATCTT--CAACGTGATA-----ATT-----GTCTGCGTTGTGGCT-GTG----AAGTCTTTGA---GT-GTTCACGCTT-ACAGTCGTCTCTT---CAGAGACAAC---------------------T--TCTGACT-T--CTGA
>Ceriporia_lacerata_CGMCC_No._10485
AA-C--GGGTTGTA--GCTGGCC---------------------TTTAAC--------GAGGTAT---GTGCACGCCTGGCT-CA-TC-------CACTCTC----AACCTCT-GTGCACT-TTATGTAAG---AAACGGT---GTAAGCCAGCTAT---TT-ATTAGTTGGT----AATAAG---------C-CTTTCTTATGTT----T--ACT--ACAAACGCT--T--CAGTTATAGAATGTTT---AC----TGTG-TATAACA---CAATTA--------TATACAACTTTCAGCAACGGATCTCTTGGCTCTCGCATCGATGAAGAACGCAGCGAAATGCGATAAGTAATGTGAATTGCAGAATTCAGTGAATCATCGAATCTTTGAACGCACCTTGCACTCCTTGGTATTCCGAGGAGTATGCCTGTTTGAGTCTCATG-GAATTCTCAACCCCTAAATTTTGTAAT---------------------GAAGTTTAGTGGGCTTGGA--CTTGGAGGTT--GT--GTCGGCTTC----T---------AGTCGACTCCTCTGAAATGCATT----AGCGTGAATCT-T---ACGGA---TCG-CCT-TCAGTGTGATA-----ATT-----ATCTGCGCTGTGG-TGTTG----AAGTA----TTTATTAGTTCATGCTT-ATAATCGTCTC-TTA-CCGAGACAA-----------------------TTTATGACAAT--CTGA
