# Supplementary material for: Whole-Genome Sequencing and Analysis of the White-Rot Fungus Ceriporia lacerata Reveals Its Phylogenetic Status and the Genetic Basis of Lignocellulose Degradation and Terpenoid Synthesis
Source: Front Microbiol. 2022 May 24;13:880946. doi: 10.3389/fmicb.2022.880946 (PMC9171200; doi:10.3389/fmicb.2022.880946)
Supplement: Supplementary file 3 [file Table_1.XLSX]

## Sheet: Readme
Supplementary Table SI.Functional Annotations
In this supplemental material, we annotated the C. lacerata genome with multiple databases.
CAZy: Carbohydrate-Active enZYmes Database, http://www.cazy.org/. The FPKMs from RNA-seq data of each genes encoding CAZyme were also supplied.
KEGG: Kyoto Encyclopedia of Genes and Genomes. https://www.genome.jp/kegg/
KOG: Clusters of Orthologous Groups from eukaryotic complete genomes (KOGs), https://ftp.ncbi.nih.gov/pub/COG/KOG/
NR: Non-redundant RefSeq protein records, https://www.ncbi.nlm.nih.gov/refseq/about/nonredundantproteins/
SwissProt: Providing the scientific community with a comprehensive, high-quality and freely accessible resource of protein sequence and functional information. https://www.uniprot.org/
GO: The mission of the GO Consortium is to develop a comprehensive, computational model of biological systems, ranging from the molecular to the organism level, across the multiplicity of species in the tree of life. http://geneontology.org/
SIGNALP: The SignalP 5.0 server predicts the presence of signal peptides and the location of their cleavage sites in proteins from Archaea, Gram-positive Bacteria, Gram-negative Bacteria and Eukarya. In Bacteria and Archaea, SignalP 5.0 can discriminate between three types of signal peptides. https://services.healthtech.dtu.dk/service.php?SignalP-5.0
TMHMM: Prediction of transmembrane helices in proteins. https://services.healthtech.dtu.dk/service.php?TMHMM-2.0
PHOBIUS: A combined transmembrane topology and signal peptide predictor. https://phobius.sbc.su.se/
Secretory protein: A protein containing a signal peptide and no transmembrane domain was identified as a secretory protein.
RNAs: The tRNAs and rRNAs were identified using tRNAscan-SE (version 2.0.7) and RNAmmer (version 1.2), respectively. Other noncoding RNAs, including small RNAs (sRNAs) and small nuclear RNA (snRNAs), were inferred from Rfam using Infernal (version 1.1.4).
SSRs: Simple sequence repeats, predicated by Microsatellite identification tool (MISA).

## Sheet: CAZy
query_id	subject_id	CL1 FPKM	CL2 FPKM	CL3 FPKM	CL4 FPKM
g10008.t1	ANH56445.1 GH36: Glycoside Hydrolases (GHs)	29.7399	23.0874	22.7009	18.6285
g10009.t1	VWO98350.1 GH0: Glycoside Hydrolases (GHs)	31.7208	29.1501	13.5455	5.74841
g10013.t1	CED85556.1 CED85556.1: Carbohydrate Esterases (CEs) AA3_2: Auxiliary Activities (AAs)	0	0	0	0
g10033.t1	SMR51541.1 GH154: Glycoside Hydrolases (GHs)	0	0	0	0
g10043.t1	AYK01981.1 GT1: GlycosylTransferases (GTs)	71.4065	79.4739	75.6059	69.5824
g10049.t1	QCE09788.1 GT1: GlycosylTransferases (GTs)	19.5532	24.3032	45.6675	62.4029
g10052.t1	CAN60055.1 GT31: GlycosylTransferases (GTs)	56.531	85.2639	101.589	103.652
g10052.t2	CAN60055.1 GT31: GlycosylTransferases (GTs)	0	0	0	0
g10110.t1	CCA68306.1 CBM50: Carbohydrate-Binding Modules (CBMs)	0	0	0	0
g10110.t2	CCA68306.1 CBM50: Carbohydrate-Binding Modules (CBMs)	0	0	0	0
g10141.t1	ABD61572.1 AA5_1: Auxiliary Activities (AAs)	6.5095	10.2319	6.11381	4.55263
g10149.t1	CDS09080.1 GT22: GlycosylTransferases (GTs)	436.446	328.732	278.535	252.022
g10164.t1	AMB39214.1 GH3: Glycoside Hydrolases (GHs)	15.9062	14.3741	18.0855	22.0487
g10187.t1	QLI73446.1 AA2: Auxiliary Activities (AAs)	0.926828	6.61137	5.62969	5.93998
g10232.t1	VBB83868.1 CBM50: Carbohydrate-Binding Modules (CBMs)	34.4637	31.5646	40.9855	40.1643
g10244.t1	QHO46828.1 GH38: Glycoside Hydrolases (GHs)	3.07557	0	5.24511	0.862677
g10254.t1	QDL06764.1 GH100: Glycoside Hydrolases (GHs)	1275.96	773.399	310.676	188.949
g10271.t1	ALG07750.1 CBM57: Carbohydrate-Binding Modules (CBMs)	3.79358	6.28254	3.7706	0
g10321.t1	AUB27030.1 GT2: GlycosylTransferases (GTs)	0	0	0	0
g10341.t1	QKD61617.1 CE3: Carbohydrate Esterases (CEs)	7.53169	7.74418	3.28599	4.70744
g1034.t1	VWO96434.1 GH16: Glycoside Hydrolases (GHs)	467.053	421.546	344.324	338.434
g10404.t1	CCA66710.1 GT1: GlycosylTransferases (GTs)	77.4448	386.807	21.6211	9.99336
g10472.t1	QGI86474.1 GH125: Glycoside Hydrolases (GHs)	19.3806	22.0776	22.675	21.4308
g10577.t1	QLI74064.1 AA7: Auxiliary Activities (AAs)	237.259	235.782	193.499	210.435
g10579.t1	CEI70304.1 CEI70304.1: Carbohydrate Esterases (CEs) AA7: Auxiliary Activities (AAs)	3.42967	6.76811	7.70168	0.550346
g10586.t1	ALJ82894.1 AA2: Auxiliary Activities (AAs)	42.7255	39.3142	51.2853	36.4693
g10588.t1	AZJ17944.1 AA2: Auxiliary Activities (AAs)	59.3331	70.6458	89.0263	76.3159
g1061.t1	CBX99002.1 GH18: Glycoside Hydrolases (GHs)	5.93592	8.32308	4.24595	13.0814
g10620.t1	AIC33782.1 GH92: Glycoside Hydrolases (GHs)	0	0	0	0
g10643.t1	CEF68073.1 GT92: GlycosylTransferases (GTs) CEF68073.1: Carbohydrate Esterases (CEs)	0	0	0	0
g10667.t1	CEF68073.1 GT92: GlycosylTransferases (GTs) CEF68073.1: Carbohydrate Esterases (CEs)	0	0	0	0
g10672.t1	ABB90389.1 GH18: Glycoside Hydrolases (GHs)	2.40578	3.78049	3.93413	2.90546
g10691.t1	QKW37687.1 CBM2: Carbohydrate-Binding Modules (CBMs)	47.556	59.761	19.972	20.21
g10715.t1	VUW54604.1 CBM20: Carbohydrate-Binding Modules (CBMs)	13.3802	32.3027	34.3607	40.4468
g10717.t1	AUB23983.1 GH15: Glycoside Hydrolases (GHs)	179.104	137.197	128.115	111.043
g10718.t1	QCD91124.1 GH38: Glycoside Hydrolases (GHs)	60.285	55.7431	62.237	63.2932
g10744.t1	VWO95609.1 CE8: Carbohydrate Esterases (CEs)	9.9202	0.863935	6.44467	7.11625
g10744.t2	VWO95609.1 CE8: Carbohydrate Esterases (CEs)	0	0	0	0
g10751.t1	BBH02275.1 GH17: Glycoside Hydrolases (GHs)	15.3025	11.1002	9.65069	9.42349
g1077.t1	CCM02450.1 GH133: Glycoside Hydrolases (GHs)	49.9456	37.044	30.525	29.2156
g10790.t1	VDC82915.1 GH3: Glycoside Hydrolases (GHs)	0	3.20752	3.63448	2.74645
g10806.t1	BBH02275.1 GH17: Glycoside Hydrolases (GHs)	33.6719	42.3587	37.1715	37.9003
g10819.t1	QKX54493.1 GH31: Glycoside Hydrolases (GHs)	6.3041	5.03725	4.501	3.51693
g10863.t1	BBL86735.1 CE1: Carbohydrate Esterases (CEs) CBM1: Carbohydrate-Binding Modules (CBMs)	0	0	2.82228	0
g10865.t1	CCA67309.1 GH131: Glycoside Hydrolases (GHs)	0	0	0	0
g10867.t1	BAM42836.1 GH20: Glycoside Hydrolases (GHs)	0	3.81597	7.54242	8.53417
g10871.t1	BAM42836.1 GH20: Glycoside Hydrolases (GHs)	6.5332	9.72424	15.6908	21.0066
g10874.t1	VWO95593.1 GH16_1: Glycoside Hydrolases (GHs)	0	0	4.0409	3.42443
g10887.t1	AIT83212.1 GT4: GlycosylTransferases (GTs)	25.6183	26.0569	30.8851	24.5458
g10890.t1	CCA76060.1 GH37: Glycoside Hydrolases (GHs)	0	7.75627	17.3214	15.4342
g10898.t1	VUW59753.1 GT106: GlycosylTransferases (GTs)	0	0	0	0
g10919.t1	AIT83212.1 GT4: GlycosylTransferases (GTs)	57.622	48.3027	8.45243	4.93324
g10929.t1	QKD61617.1 CE3: Carbohydrate Esterases (CEs)	0	0	0	0
g10937.t1	CCA70258.1 GH128: Glycoside Hydrolases (GHs)	0	0	0	0
g1095.t1	AOM78429.1 GH0: Glycoside Hydrolases (GHs)	9.15365	9.13376	16.4594	12.1734
g11000.t1	BAD98315.1 GH12: Glycoside Hydrolases (GHs)	10.5991	10.6465	10.9519	9.23533
g11007.t1	VWO98184.1 GT2: GlycosylTransferases (GTs)	0	0	4.17457	4.65007
g11015.t1	QKX63597.1 GH37: Glycoside Hydrolases (GHs)	1414.3	822.588	913.081	872.88
g11021.t1	CEF62298.1 GT4: GlycosylTransferases (GTs) CEF62298.1: Carbohydrate Esterases (CEs)	0	0	7.78449	0
g11021.t2	CEF62298.1 GT4: GlycosylTransferases (GTs) CEF62298.1: Carbohydrate Esterases (CEs)	0	0	7.70441	0
g1102.t1	CAN61137.1 GT0: GlycosylTransferases (GTs)	0	0	0	0
g1107.t1	QBZ54211.1 GH47: Glycoside Hydrolases (GHs)	72.6056	88.9172	73.6494	75.8771
g11148.t1	CCA74280.1 GT24: GlycosylTransferases (GTs)	0	0	0	0
g11152.t1	VWP00414.1 GH71: Glycoside Hydrolases (GHs)	0	0	0	0
g11183.t1	AWP02669.1 GH47: Glycoside Hydrolases (GHs)	9.35403	11.5595	4.29461	8.46369
g11193.t1	CDI52992.1 GT4: GlycosylTransferases (GTs)	0	3.67007	2.51671	3.09474
g11228.t1	CCC48209.1 GH85: Glycoside Hydrolases (GHs)	304.088	350.407	363.233	390.883
g11235.t1	VDB86218.1 CBM48: Carbohydrate-Binding Modules (CBMs)	0	0	8.42011	0
g11247.t1	QKX53460.1 AA4: Auxiliary Activities (AAs)	19.8742	34.3115	36.8467	38.214
g11256.t1	VDC69778.1 CE8: Carbohydrate Esterases (CEs)	63.6762	71.9146	78.8283	76.7918
g11268.t1	AAN77910.1 GT1: GlycosylTransferases (GTs) AAN77910.1: Auxiliary Activities (AAs)	15.4516	0	0	0
g11304.t1	QDK64594.1 GH13_22: Glycoside Hydrolases (GHs) GT5: GlycosylTransferases (GTs)	8.44791	11.9657	13.0877	10.7169
g11304.t2	QDK64594.1 GH13_22: Glycoside Hydrolases (GHs) GT5: GlycosylTransferases (GTs)	0	0	0	0
g11318.t1	BAK52530.1 GH30_3: Glycoside Hydrolases (GHs)	59.3217	65.5642	69.2041	69.6842
g11324.t1	VWO99863.1 GT57: GlycosylTransferases (GTs)	15.6526	25.5768	25.0101	21.2364
g11353.t1	XP_367690.1 GH20: Glycoside Hydrolases (GHs)	41.7696	36.814	18.5091	28.3866
g11354.t1	QEM23792.1 AA9: Auxiliary Activities (AAs)	7.26466	9.52531	8.84145	11.9469
g11367.t1	QFZ24580.1 GH10: Glycoside Hydrolases (GHs) CBM2: Carbohydrate-Binding Modules (CBMs)	12.0383	14.4805	9.21877	8.8689
g11370.t1	CCD34822.1 CE0: Carbohydrate Esterases (CEs)	11.924	12.6505	10.3992	10.9257
g11374.t1	VWP00956.1 GH131: Glycoside Hydrolases (GHs) CBM1: Carbohydrate-Binding Modules (CBMs)	6.8459	10.8659	7.96934	6.83187
g11391.t1	AXB57094.1 GH43_18: Glycoside Hydrolases (GHs)	26.2241	35.508	35.9953	34.9868
g11492.t1	QIW95400.1 AA5_1: Auxiliary Activities (AAs)	0	0	0	2.39662
g11530.t1	QIX00712.1 GH71: Glycoside Hydrolases (GHs)	0	0	0	0
g11542.t1	CCA67817.1 GH16_2: Glycoside Hydrolases (GHs)	0	0	0	0
g11580.t1	VDD01645.1 CBM57: Carbohydrate-Binding Modules (CBMs)	0	0	0	0
g11636.t1	BBH02275.1 GH17: Glycoside Hydrolases (GHs)	0	0	0	0
g11636.t3	BBH02275.1 GH17: Glycoside Hydrolases (GHs)	0	0	0	0
g11659.t1	SVE85332.1 GH9: Glycoside Hydrolases (GHs)	8.7417	3.02742	4.25509	2.34848
g11659.t2	SVE84708.1 GH9: Glycoside Hydrolases (GHs)	0	0	0	0
g11667.t1	AFO72232.1 AA9: Auxiliary Activities (AAs)	39.4545	34.9205	41.7945	43.5151
g11667.t2	AFO72232.1 AA9: Auxiliary Activities (AAs)	0	0	0	0
g11667.t3	AFO72232.1 AA9: Auxiliary Activities (AAs)	0	0	0	0
g11672.t1	QGI67417.1 GH18: Glycoside Hydrolases (GHs)	43.9868	52.485	48.9572	52.5243
g1167.t1	BBN00846.1 GH5_15: Glycoside Hydrolases (GHs)	0	3.6232	4.34961	2.25792
g1169.t1	QKX62037.1 GT34: GlycosylTransferases (GTs)	0	0	0	0
g11785.t1	BBH02275.1 GH17: Glycoside Hydrolases (GHs)	10.4824	12.9706	10.7409	11.2799
g11885.t1	AFM93784.1 CE15: Carbohydrate Esterases (CEs)	11.4709	9.44409	22.0093	30.2856
g11901.t1	CAB4110408.1 GT41: GlycosylTransferases (GTs)	3.57859	4.0045	0	2.43422
g11929.t1	QCR98306.1 GH74: Glycoside Hydrolases (GHs) CBM1: Carbohydrate-Binding Modules (CBMs)	0	6.13864	3.02829	3.96929
g11943.t1	VWP00148.1 GH37: Glycoside Hydrolases (GHs)	0	0	15.9833	0
g11953.t1	QHB50190.1 AA3_2: Auxiliary Activities (AAs)	10.8118	15.812	25.2036	27.7983
g1197.t1	QKD61617.1 CE3: Carbohydrate Esterases (CEs)	26.5416	8.69677	3.92116	3.10362
g119.t1	BAM79577.1 GT4: GlycosylTransferases (GTs)	24.6633	11.4986	6.19214	18.1404
g119.t2	BAM79577.1 GT4: GlycosylTransferases (GTs)	0	0	0	0
g12034.t1	BAO79522.1 GH10: Glycoside Hydrolases (GHs) CBM1: Carbohydrate-Binding Modules (CBMs)	1.73353	22.2756	1.54868	33.8421
g12035.t1	BAO79522.1 GH10: Glycoside Hydrolases (GHs) CBM1: Carbohydrate-Binding Modules (CBMs)	1884.07	1520.77	1722.67	1551.81
g12036.t1	BAO79520.1 GH10: Glycoside Hydrolases (GHs) CBM1: Carbohydrate-Binding Modules (CBMs)	5.09077	6.41325	6.3188	6.76335
g12037.t1	CCA67070.1 GH17: Glycoside Hydrolases (GHs)	372.52	479.476	588.938	495.522
g12082.t1	SVE87487.1 GT8: GlycosylTransferases (GTs)	3.16454	9.2305	31.6856	5.65309
g12091.t1	VDD34219.1 GH3: Glycoside Hydrolases (GHs)	8.09531	8.19403	6.91998	7.65574
g12105.t1	AFM30903.1 GH18: Glycoside Hydrolases (GHs)	6.35682	13.5918	20.5236	13.3808
g12108.t1	QHB50190.1 AA3_2: Auxiliary Activities (AAs)	0	0	0	0
g12121.t1	VDD62621.1 GT47: GlycosylTransferases (GTs)	16.8513	39.6552	60.9461	66.8529
g12129.t1	SVE87487.1 GT8: GlycosylTransferases (GTs)	0	0	0	0
g12140.t1	VWO99732.1 AA14: Auxiliary Activities (AAs)	0	0	0	0
g12141.t1	VWO99732.1 AA14: Auxiliary Activities (AAs)	0	0	0	0
g12167.t1	BAW15172.1 GH13_5: Glycoside Hydrolases (GHs)	18.0842	20.9273	21.764	19.1681
g12167.t2	BAW15172.1 GH13_5: Glycoside Hydrolases (GHs)	0	0	0	0
g12168.t1	QKD61617.1 CE3: Carbohydrate Esterases (CEs)	0	3.60448	5.55465	5.79441
g1218.t1	BAE57280.1 GH35: Glycoside Hydrolases (GHs)	22.6135	24.3187	31.799	25.3618
g12196.t1	CCA14548.1 GT2: GlycosylTransferases (GTs)	0	6.58454	8.86168	8.53809
g12242.t1	QGI86474.1 GH125: Glycoside Hydrolases (GHs)	0	0	0	0
g12243.t1	QKD49486.1 GH18: Glycoside Hydrolases (GHs)	0	0	0	0
g12272.t1	AVI60826.1 GT22: GlycosylTransferases (GTs)	0	0	0	0
g12273.t1	CDG66232.1 AA3_3: Auxiliary Activities (AAs)	0	0	0	0
g12287.t1	QKX53450.1 GH81: Glycoside Hydrolases (GHs)	0	0	0	0
g12307.t1	ACI49189.1 GH13_8: Glycoside Hydrolases (GHs) CBM48: Carbohydrate-Binding Modules (CBMs)	170.483	178.402	136.625	128.586
g12334.t1	ACI49189.1 GH13_8: Glycoside Hydrolases (GHs) CBM48: Carbohydrate-Binding Modules (CBMs)	4.69867	4.62161	5.42428	5.03196
g12340.t1	QHO00079.1 GT35: GlycosylTransferases (GTs)	24.9703	19.9461	5.15997	7.57049
g12372.t1	QGA19566.1 GH28: Glycoside Hydrolases (GHs)	10.3932	12.1038	14.5633	9.10323
g12396.t1	AWO98658.1 GH37: Glycoside Hydrolases (GHs)	0	0	0	0
g12404.t1	QKX54390.1 PL7_4: Polysaccharide Lyases (PLs)	0	0	0	0
g12414.t1	AUB22189.1 GH16_19: Glycoside Hydrolases (GHs) CBM18: Carbohydrate-Binding Modules (CBMs)	0	0	0	0
g12436.t1	ACI49189.1 GH13_8: Glycoside Hydrolases (GHs) CBM48: Carbohydrate-Binding Modules (CBMs)	0	0	0	0
g12440.t1	VWP02526.1 GH25: Glycoside Hydrolases (GHs)	9.6103	23.5812	33.8469	30.8831
g12446.t1	CDJ79834.1 GH27: Glycoside Hydrolases (GHs)	0	3.38916	5.5771	4.87393
g1244.t1	CCA70753.1 GT66: GlycosylTransferases (GTs)	43.638	37.3641	42.8905	10.798
g12454.t1	BAM42836.1 GH20: Glycoside Hydrolases (GHs)	361.968	194.842	678.539	526.33
g12458.t1	VDC85193.1 GT95: GlycosylTransferases (GTs)	19.3383	16.8369	21.5842	22.1115
g1245.t1	VWO94214.1 CE8: Carbohydrate Esterases (CEs)	27.1859	13.9946	10.7732	14.4275
g12485.t1	SMR52966.1 CE16: Carbohydrate Esterases (CEs)	26.3266	26.13	17.9382	21.3275
g12487.t1	QKX56076.1 GH51: Glycoside Hydrolases (GHs)	0	0	0	0
g12494.t1	CCA15473.1 GH72: Glycoside Hydrolases (GHs)	44.2943	23.3421	36.9504	32.545
g12501.t1	BAD67544.1 GH5_5: Glycoside Hydrolases (GHs) CBM1: Carbohydrate-Binding Modules (CBMs)	5.65933	5.59747	4.31435	0
g12511.t1	VWO94999.1 GH18: Glycoside Hydrolases (GHs) CBM5: Carbohydrate-Binding Modules (CBMs)	32.6461	31.2692	29.3777	31.6535
g12552.t1	QKX64719.1 GT31: GlycosylTransferases (GTs)	0	0	13.3107	0
g12596.t1	EAA58835.1 GH3: Glycoside Hydrolases (GHs)	5.95155	8.19888	7.78024	7.78795
g12680.t1	SBT52069.1 CBM6: Carbohydrate-Binding Modules (CBMs)	21.6261	27.6857	29.0614	24.2296
g12688.t1	AUM86166.1 AA14: Auxiliary Activities (AAs)	3.61608	4.19728	7.36909	8.84105
g12703.t1	VWO96434.1 GH16: Glycoside Hydrolases (GHs)	115.366	44.6057	62.3338	61.206
g12713.t1	VUW72999.1 AA1: Auxiliary Activities (AAs)	70.7444	34.241	33.4514	25.6417
g12736.t1	QKX55086.1 GH55: Glycoside Hydrolases (GHs)	95.1795	183.982	133.793	83.9219
g12754.t1	CDZ96269.1 GH79: Glycoside Hydrolases (GHs)	26.1577	20.1653	23.1255	23.7003
g12785.t1	CCA71432.1 GH5_9: Glycoside Hydrolases (GHs)	10.4944	13.8392	14.3925	1.89655
g12795.t1	QKX60254.1 GH76: Glycoside Hydrolases (GHs)	112.413	146.395	130.55	120.494
g12818.t1	QDS74481.1 CBM12: Carbohydrate-Binding Modules (CBMs)	4.09174	5.38859	6.76727	5.65143
g12825.t1	VDC80439.1 GH28: Glycoside Hydrolases (GHs)	0	3.68573	4.49831	4.40225
g1282.t1	QHN73882.1 AA10: Auxiliary Activities (AAs)	0	0	0	0
g12865.t1	VWP00856.1 GH47: Glycoside Hydrolases (GHs)	0	0	0	0
g1287.t1	BAH80446.1 GH16_1: Glycoside Hydrolases (GHs)	25.3597	29.3793	28.153	23.7382
g1287.t2	BAH80446.1 GH16_1: Glycoside Hydrolases (GHs)	0	0	0	0
g12884.t1	CCA67406.1 CBM13: Carbohydrate-Binding Modules (CBMs)	122.636	120.631	112.194	112.159
g12884.t2	CCA67406.1 CBM13: Carbohydrate-Binding Modules (CBMs)	0	0	0	0
g12891.t1	ABR18138.1 CBM18: Carbohydrate-Binding Modules (CBMs)	66.2978	727.684	132.775	342.824
g12909.t1	BBN14963.1 CBM20: Carbohydrate-Binding Modules (CBMs)	13.228	12.1346	11.3225	9.93278
g12921.t1	BAL43430.1 AA9: Auxiliary Activities (AAs)	3.76443	9.61095	5.94147	6.65324
g13011.t1	ALK30190.1 GT9: GlycosylTransferases (GTs)	29.4599	190.087	57.4215	61.1359
g13020.t1	CCA69481.1 GH5_50: Glycoside Hydrolases (GHs)	1162.01	553.694	767.699	742.103
g13030.t1	SMY27695.1 GH43_21: Glycoside Hydrolases (GHs)	1.00324	0	2.12757	0
g13033.t1	SMY27695.1 GH43_21: Glycoside Hydrolases (GHs)	27.4335	2.24695	33.9037	29.3021
g13041.t1	CED85351.1 GH38: Glycoside Hydrolases (GHs) CED85351.1: Carbohydrate Esterases (CEs)	5.62799	2.54763	7.85089	0.955856
g13057.t1	QJA08894.1 GH18: Glycoside Hydrolases (GHs)	3.67801	9.89884	7.52741	6.8087
g13080.t1	CDZ96275.1 GH71: Glycoside Hydrolases (GHs)	182.24	691.631	497.475	535.252
g13085.t1	QKX53028.1 AA4: Auxiliary Activities (AAs)	21.8785	27.5754	27.6081	17.8684
g13099.t1	CCA75087.1 GT20: GlycosylTransferases (GTs)	0	0	0	0
g1309.t1	CED83340.1 GT31: GlycosylTransferases (GTs) CED83340.1: Carbohydrate Esterases (CEs)	0	0	4.12795	2.42558
g13104.t1	VWO95280.1 GT20: GlycosylTransferases (GTs)	19.6631	34.7391	32.6807	36.0649
g1310.t1	SVE69682.1 GT61: GlycosylTransferases (GTs)	0	17.5393	0	0
g13111.t1	AAU12275.2 GH5_5: Glycoside Hydrolases (GHs) AAU12275.2: Auxiliary Activities (AAs) CBM1: Carbohydrate-Binding Modules (CBMs)	0	2.39446	2.86534	2.38632
g13113.t1	QLC65490.1 GH43_18: Glycoside Hydrolases (GHs)	0	7.18919	3.84128	1.78283
g13137.t1	BAC83070.1 GH17: Glycoside Hydrolases (GHs) CBM43: Carbohydrate-Binding Modules (CBMs)	0	0	0	2.23096
g13166.t1	CCA67406.1 CBM13: Carbohydrate-Binding Modules (CBMs)	18.7126	24.6579	25.5937	19.7023
g13186.t1	APY26399.1 GH51: Glycoside Hydrolases (GHs)	24.8404	27.3286	26.6027	26.6296
g13202.t1	QEL59934.1 GH5_9: Glycoside Hydrolases (GHs)	0	4.50764	4.47634	3.78911
g1320.t1	AAW50596.1 CE4: Carbohydrate Esterases (CEs) AAW50596.1: Auxiliary Activities (AAs)	3.85934	3.73154	4.55029	3.79541
g13210.t1	QHX39627.1 AA9: Auxiliary Activities (AAs) CBM1: Carbohydrate-Binding Modules (CBMs)	31.6126	26.0862	28.5484	20.4574
g13215.t1	BAL43430.1 AA9: Auxiliary Activities (AAs)	76.3068	96.5742	96.8044	91.5976
g13218.t1	BAL43430.1 AA9: Auxiliary Activities (AAs)	10.35	2.07542	8.20067	2.23419
g1351.t1	SVE69766.1 GT4: GlycosylTransferases (GTs)	0	0	0	0
g142.t1	AFM93784.1 CE15: Carbohydrate Esterases (CEs)	20.7975	31.2617	33.8754	28.3223
g1434.t1	AGZ43825.1 CBM13: Carbohydrate-Binding Modules (CBMs)	4.61354	6.30865	5.27968	4.23834
g1467.t1	CCA73687.1 GH31: Glycoside Hydrolases (GHs)	0	4.77903	3.34602	4.3633
g1486.t1	CDZ98740.1 GH5_50: Glycoside Hydrolases (GHs)	5.58224	7.25864	6.56354	7.07558
g14.t1	VWO97038.1 GT2: GlycosylTransferases (GTs)	0	0	0	0
g1526.t1	CDR42571.1 PL14: Polysaccharide Lyases (PLs)	14.4098	18.5145	19.591	21.07
g1533.t1	QCD77328.1 GH36: Glycoside Hydrolases (GHs)	74.4118	74.7731	52.9658	61.7321
g1546.t1	ADE10038.1 PL14_4: Polysaccharide Lyases (PLs)	133.514	134.146	149.726	147.165
g1566.t1	VWO94529.1 GH5_12: Glycoside Hydrolases (GHs)	0	0	0	0
g1572.t1	CCA69403.1 GT58: GlycosylTransferases (GTs)	0	0	0	0
g1597.t1	EIW60068.1 GH55: Glycoside Hydrolases (GHs)	28.7892	31.1689	31.1044	23.3337
g1597.t2	EIW60068.1 GH55: Glycoside Hydrolases (GHs)	0	0	0	0
g1599.t1	VWO98693.1 GH5_9: Glycoside Hydrolases (GHs)	47.2198	66.3037	219.671	119.494
g1606.t1	ADX07322.1 GH55: Glycoside Hydrolases (GHs)	9.68271	10.0329	20.0978	26.2639
g1613.t1	CUI24525.1 GH19: Glycoside Hydrolases (GHs)	5.84423	1.69489	9.16289	0.782667
g1640.t1	QKD61617.1 CE3: Carbohydrate Esterases (CEs)	2.95746	0	3.51123	1.39539
g1698.t1	QDK64593.1 GT48: GlycosylTransferases (GTs)	12.1938	5.87016	30.2349	27.4657
g1704.t1	VUW72999.1 AA1: Auxiliary Activities (AAs)	3.67187	5.69846	2.27618	3.43331
g1711.t1	BBG99843.1 GT1: GlycosylTransferases (GTs)	23.8964	39.1726	40.0244	34.3261
g1711.t2	BBG99843.1 GT1: GlycosylTransferases (GTs)	0	0	0	0
g1754.t1	CCA77953.1 CE16: Carbohydrate Esterases (CEs)	13.4335	9.17257	18.2864	9.75959
g1784.t1	ADE10038.1 PL14_4: Polysaccharide Lyases (PLs)	10.4005	26.2617	18.8975	24.3566
g1787.t1	QCD77328.1 GH36: Glycoside Hydrolases (GHs)	2.31415	4.09091	0.688083	5.36005
g1808.t1	AXB57094.1 GH43_18: Glycoside Hydrolases (GHs)	42.3153	45.2988	53.381	60.2451
g1822.t1	VWP00222.1 CE16: Carbohydrate Esterases (CEs)	40.5045	28.7113	31.2987	25.4509
g1837.t1	CEF62298.1 GT4: GlycosylTransferases (GTs) CEF62298.1: Carbohydrate Esterases (CEs)	0	0	0	0
g1885.t1	ACP93043.1 CBM21: Carbohydrate-Binding Modules (CBMs)	8.90939	8.26565	10.3567	8.86614
g1901.t1	CCA71623.1 GT4: GlycosylTransferases (GTs)	0	0	0	0
g1910.t1	CCA67020.1 GT50: GlycosylTransferases (GTs)	35.985	62.5361	68.1121	64.2349
g1919.t1	QDS73620.1 GT8: GlycosylTransferases (GTs)	19.0084	4.29036	132.633	32.7736
g1926.t1	BAG48183.1 GH6: Glycoside Hydrolases (GHs) CBM1: Carbohydrate-Binding Modules (CBMs)	73.8359	94.7179	86.0656	96.74
g1958.t1	VWO98775.1 GT1: GlycosylTransferases (GTs)	32.6916	45.2121	42.5842	44.9515
g1959.t1	VWO98775.1 GT1: GlycosylTransferases (GTs)	87.4986	87.588	60.288	58.7654
g1962.t1	CAC9914360.1 GT8: GlycosylTransferases (GTs)	0	0	1351.94	1167.58
g1966.t1	ACI49017.1 GT22: GlycosylTransferases (GTs)	0	0	3.51192	3.79153
g1980.t1	QDK64594.1 GH13_22: Glycoside Hydrolases (GHs) GT5: GlycosylTransferases (GTs)	25.4333	37.443	34.9605	36.3637
g1990.t1	CAB4088094.1 CBM0: Carbohydrate-Binding Modules (CBMs)	35.8754	25.641	26.5235	27.5616
g199.t1	QEZ68091.1 GH18: Glycoside Hydrolases (GHs)	1.76884	23.5486	3.14204	1.9385
g2011.t1	VDC59046.1 GH38: Glycoside Hydrolases (GHs)	7.7869	41.0395	18.3969	16.754
g2012.t1	VDD46836.1 GT2: GlycosylTransferases (GTs)	0	0	2.77155	0
g2019.t1	VWO98657.1 GT15: GlycosylTransferases (GTs)	16.5747	24.1593	28.1844	25.3007
g2025.t1	CAC9930688.1 CBM48: Carbohydrate-Binding Modules (CBMs)	5.27278	6.02874	5.40521	0
g2069.t1	BAH29957.1 GH43_24: Glycoside Hydrolases (GHs) CBM35: Carbohydrate-Binding Modules (CBMs)	5.32465	0	0	0
g206.t1	QLC65490.1 GH43_18: Glycoside Hydrolases (GHs)	96.7693	73.4131	78.9916	85.0318
g2091.t1	QHO00079.1 GT35: GlycosylTransferases (GTs)	9.05818	0.949128	9.92226	9.4569
g2105.t1	QCD77328.1 GH36: Glycoside Hydrolases (GHs)	4.7433	7.00148	7.42547	14.0476
g216.t1	CCA75834.1 GH0: Glycoside Hydrolases (GHs)	3.7238	0	6.58928	5.37353
g2174.t1	QCD94974.1 GT8: GlycosylTransferases (GTs)	17.9643	14.5449	17.7033	18.8038
g2201.t1	BAA31350.1 GT4: GlycosylTransferases (GTs)	0	4.40013	4.11192	0.672953
g2249.t1	ADX07322.1 GH55: Glycoside Hydrolases (GHs)	7.22795	6.68131	3.43495	4.02643
g2267.t1	VWO99100.1 GH3: Glycoside Hydrolases (GHs)	5.37989	12.5132	15.2043	41.6231
g2303.t1	BBN14963.1 CBM20: Carbohydrate-Binding Modules (CBMs)	4.18055	4.56431	3.34056	3.47508
g2305.t1	CEF62298.1 GT4: GlycosylTransferases (GTs) CEF62298.1: Carbohydrate Esterases (CEs)	4.43117	4.54049	4.50168	3.86521
g2310.t1	ACN25793.1 GT1: GlycosylTransferases (GTs)	18.8754	23.1476	21.3917	19.9467
g2359.t1	ABO42285.1 GH13_1: Glycoside Hydrolases (GHs)	0	0	0	0
g2393.t1	VWO98679.1 GH63: Glycoside Hydrolases (GHs)	13.8146	21.2693	17.9865	20.2967
g241.t1	ALJ82901.1 AA3_2: Auxiliary Activities (AAs)	0	0	4.38652	2.69178
g2420.t1	VWO98814.1 GH31: Glycoside Hydrolases (GHs)	0	0	0	0
g243.t1	AWP04987.1 GT13: GlycosylTransferases (GTs)	0	0	0	0
g2455.t1	CAZ33776.1 GT7: GlycosylTransferases (GTs)	3.65587	4.09382	2.90261	0.935301
g2488.t1	QKX53450.1 GH81: Glycoside Hydrolases (GHs)	0	0	0	0
g2500.t1	CAB71006.1 GH88: Glycoside Hydrolases (GHs)	0	4.14241	3.33728	4.27279
g2510.t1	CCA68858.1 GT22: GlycosylTransferases (GTs)	0	0	0	0
g2510.t2	CCA68858.1 GT22: GlycosylTransferases (GTs)	0	0	0	0
g2520.t1	ABD61577.1 AA5_1: Auxiliary Activities (AAs)	0	0	4.11551	5.1953
g2530.t1	CCA68935.1 GH47: Glycoside Hydrolases (GHs)	18.5489	32.1177	20.8984	21.1158
g2543.t1	AYZ07349.1 CBM50: Carbohydrate-Binding Modules (CBMs)	0	0	0	0
g254.t1	AHL69750.2 GH5_22: Glycoside Hydrolases (GHs)	46.9664	55.9845	52.1049	53.5604
g2559.t1	VWO98903.1 GT39: GlycosylTransferases (GTs)	0	0	0	0
g255.t1	VWO98528.1 GH5_22: Glycoside Hydrolases (GHs)	11.3972	10.1128	11.9877	13.4562
g2577.t1	ACR62057.1 GH2: Glycoside Hydrolases (GHs)	0	0	0	0
g2603.t1	QCD77328.1 GH36: Glycoside Hydrolases (GHs)	0	0	0	0
g2605.t1	CAC9909034.1 GT8: GlycosylTransferases (GTs)	0	0	0	0
g2609.t1	SMR56934.1 GT22: GlycosylTransferases (GTs)	0	0	0	0
g2631.t1	AWU22294.1 GH43_1: Glycoside Hydrolases (GHs)	0	0	0	0
g2641.t1	ARA93149.1 CE15: Carbohydrate Esterases (CEs)	0	0	0	0
g2642.t1	BBH02275.1 GH17: Glycoside Hydrolases (GHs)	0	0	0	0
g2697.t1	CUI24525.1 GH19: Glycoside Hydrolases (GHs)	7.09828	6.59308	12.6464	23.7215
g276.t1	VWP02114.1 GT3: GlycosylTransferases (GTs)	5.67115	6.071	10.5124	8.09501
g2772.t1	CAN80640.1 GT47: GlycosylTransferases (GTs)	0	0	0	0
g2809.t1	VUW63360.1 CBM20: Carbohydrate-Binding Modules (CBMs)	7.37057	9.37525	10.7918	10.5988
g2852.t2	SBV26976.1 CBM13: Carbohydrate-Binding Modules (CBMs)	0	0	0	0
g2885.t1	ACN25793.1 GT1: GlycosylTransferases (GTs)	11.01	9.83094	7.14904	9.46113
g2886.t1	BAF20066.1 GT47: GlycosylTransferases (GTs)	0	0	3.30081	2.7624
g3005.t1	VUW72999.1 AA1: Auxiliary Activities (AAs)	15.1901	17.8742	24.3528	24.0139
g3039.t1	CBX90714.1 GH47: Glycoside Hydrolases (GHs)	11.6881	7.46901	13.177	15.4835
g3058.t1	BAE87008.1 GH1: Glycoside Hydrolases (GHs)	0	0	0	0
g3067.t1	VWO98595.1 GH28: Glycoside Hydrolases (GHs)	12.0609	4.0732	1.98829	16.9696
g307.t1	CCA68016.1 CBM1: Carbohydrate-Binding Modules (CBMs)	7.01722	10.1196	8.03641	12.3583
g3098.t1	VWO98595.1 GH28: Glycoside Hydrolases (GHs)	0	0	3.19772	5.68746
g3115.t1	BAF75943.1 GH5_5: Glycoside Hydrolases (GHs) CBM1: Carbohydrate-Binding Modules (CBMs)	14.9141	19.3828	29.6103	23.9273
g3123.t1	SMR52966.1 CE16: Carbohydrate Esterases (CEs)	0	14.7524	0	16.3852
g3164.t1	EAA65303.1 GT0: GlycosylTransferases (GTs)	405.488	200.995	394.425	609.844
g3177.t1	VDC75014.1 CBM45: Carbohydrate-Binding Modules (CBMs)	0	0	0	0
g3188.t1	AEO70370.1 AA5_1: Auxiliary Activities (AAs)	0	0	1.13421	4.53705
g3195.t1	CAL81200.1 GH51: Glycoside Hydrolases (GHs)	5.03231	5.48092	5.16182	7.46757
g3258.t1	CCA68306.1 CBM50: Carbohydrate-Binding Modules (CBMs)	37.059	42.6121	37.9965	34.252
g3276.t1	ACR62057.1 GH2: Glycoside Hydrolases (GHs)	0	0	0	0
g3289.t1	AAM22493.1 AA9: Auxiliary Activities (AAs) CBM1: Carbohydrate-Binding Modules (CBMs)	5.68136	14.6433	9.51313	9.52144
g3292.t1	QHX39626.1 AA9: Auxiliary Activities (AAs) CBM1: Carbohydrate-Binding Modules (CBMs)	11.168	15.6973	7.30301	7.32905
g3310.t1	ALJ60695.1 CE9: Carbohydrate Esterases (CEs)	8.24128	5.88858	5.86745	9.6993
g334.t2	QKX54493.1 GH31: Glycoside Hydrolases (GHs)	0	0	0	0
g3362.t1	CCA71174.1 GT4: GlycosylTransferases (GTs)	0	0	2.60827	4.94496
g3414.t1	ABB90389.1 GH18: Glycoside Hydrolases (GHs)	2.30144	42.4084	130.345	218.655
g3434.t1	AHO16406.1 GH13_11: Glycoside Hydrolases (GHs)	35.7593	42.7371	46.36	47.1123
g3435.t1	ABB90389.1 GH18: Glycoside Hydrolases (GHs)	11.0971	16.9058	20.4786	10.6304
g3435.t2	ABB90389.1 GH18: Glycoside Hydrolases (GHs)	0	0	0	0
g3437.t1	AVV48281.1 GT1: GlycosylTransferases (GTs)	11.6823	1.99681	13.9578	15.5478
g3458.t1	ANH56445.1 GH36: Glycoside Hydrolases (GHs)	0	0	2.05318	0
g3460.t1	QKX62037.1 GT34: GlycosylTransferases (GTs)	74.2174	87.9411	76.1803	72.2591
g3465.t1	AAW41198.1 GT69: GlycosylTransferases (GTs) AAW41198.1: Auxiliary Activities (AAs)	0	0	0	0
g3471.t1	CAZ33309.1 GT7: GlycosylTransferases (GTs)	7.57213	9.43618	12.4072	9.63073
g3506.t1	CUU39686.1 GT4: GlycosylTransferases (GTs)	373.155	377.295	362.989	381.24
g3528.t1	ADV52250.1 GH115: Glycoside Hydrolases (GHs)	17.0487	25.9263	32.5017	26.5138
g3528.t2	ADV52250.1 GH115: Glycoside Hydrolases (GHs)	0	0	0	0
g3546.t1	ADV20174.1 PL38: Polysaccharide Lyases (PLs)	0	0	2.41282	2.34617
g3552.t1	AAW40805.1 PL38: Polysaccharide Lyases (PLs) AAW40805.1: Auxiliary Activities (AAs)	1477.27	1125.62	1129.97	1223.3
g3553.t1	CDR39118.1 GT49: GlycosylTransferases (GTs)	3.21783	5.21321	6.02165	1.64045
g3566.t1	CCA73934.1 CBM1: Carbohydrate-Binding Modules (CBMs)	57.0675	56.1223	42.1672	45.779
g3571.t1	QKX53119.1 GH72: Glycoside Hydrolases (GHs)	7.97025	24.0053	31.7576	28.2297
g3630.t1	QCR99115.1 GT48: GlycosylTransferases (GTs)	9.57587	17.9554	14.3186	13.0274
g3659.t1	SMY24715.1 CE16: Carbohydrate Esterases (CEs)	666.482	617.708	635.535	724.611
g3671.t1	AYU75221.1 AA10: Auxiliary Activities (AAs)	16.77	22.1793	22.7037	20.643
g3689.t1	ADX07294.1 AA1_1: Auxiliary Activities (AAs)	7.99209	12.3499	12.2098	13.0335
g3717.t1	ADV19841.1 GT0: GlycosylTransferases (GTs)	0	0	0	0
g3744.t1	CDS12116.1 CBM13: Carbohydrate-Binding Modules (CBMs)	0	0	0	0
g3764.t1	VDD58900.1 PL1_1: Polysaccharide Lyases (PLs)	29.3962	54.646	82.6953	108.644
g3786.t1	QKX63597.1 GH37: Glycoside Hydrolases (GHs)	0	0	0	0
g3791.t1	ANC28050.1 GH152: Glycoside Hydrolases (GHs)	0	0	0	0
g3843.t1	BAE54672.1 GH17: Glycoside Hydrolases (GHs)	11.6573	14.0122	7.88394	10.1008
g3848.t1	QKX57094.1 GH63: Glycoside Hydrolases (GHs)	47.9647	31.3153	2.95665	48.4714
g3861.t1	BAE87009.1 GH1: Glycoside Hydrolases (GHs)	5.69884	4.94406	7.17469	5.82453
g3867.t1	CCA73884.1 GT90: GlycosylTransferases (GTs)	28.5441	25.5218	34.3751	30.9369
g3896.t1	AZQ26801.1 GT2: GlycosylTransferases (GTs)	0	0	0	3.71856
g389.t1	VWO96434.1 GH16: Glycoside Hydrolases (GHs)	66.0111	79.6212	54.4489	54.1496
g392.t1	ALJ82900.1 AA3_3: Auxiliary Activities (AAs)	17.5633	22.5804	13.4634	12.8019
g3959.t1	CCA69113.1 GH16_1: Glycoside Hydrolases (GHs)	1.54741	10.9875	5.899	5.53818
g3998.t1	QDS71450.1 GH47: Glycoside Hydrolases (GHs)	115.677	85.6744	92.707	96.3091
g39.t1	CCA74335.1 AA3_2: Auxiliary Activities (AAs)	9.74935	9.32172	15.1648	15.5096
g4013.t1	VWO97265.1 GH92: Glycoside Hydrolases (GHs)	0	0	0	0
g4015.t1	VWO97257.1 GH92: Glycoside Hydrolases (GHs)	9.47326	6.0623	2.30021	5.13261
g4016.t1	CCA74424.1 GH5_12: Glycoside Hydrolases (GHs)	4.66819	4.65256	3.93816	3.52689
g4071.t1	QIW98711.1 GT76: GlycosylTransferases (GTs)	0	5.87558	2.19884	0
g410.t1	QKX59775.1 CBM21: Carbohydrate-Binding Modules (CBMs)	74.2646	73.5976	65.5323	62.9893
g4125.t1	CCA68306.1 CBM50: Carbohydrate-Binding Modules (CBMs)	6.66675	0	9.16292	8.86371
g420.t1	SVE69682.1 GT61: GlycosylTransferases (GTs)	0	5.59915	10.7275	8.67744
g4284.t1	QKX59775.1 CBM21: Carbohydrate-Binding Modules (CBMs)	27.7147	32.07	35.2468	1.88857
g4339.t1	AGV52632.1 GH5_7: Glycoside Hydrolases (GHs) CBM1: Carbohydrate-Binding Modules (CBMs)	0	0	0	0
g4385.t1	QKX59775.1 CBM21: Carbohydrate-Binding Modules (CBMs)	78.9328	89.174	75.7441	87.4576
g4387.t1	CCA68935.1 GH47: Glycoside Hydrolases (GHs)	3.14224	3.19556	0.767164	4.58029
g4389.t1	AIC33782.1 GH92: Glycoside Hydrolases (GHs)	12.0929	12.7781	8.20516	7.59005
g4390.t1	CCA68935.1 GH47: Glycoside Hydrolases (GHs)	77.5992	92.5842	91.3392	80.6804
g4486.t1	QHO00079.1 GT35: GlycosylTransferases (GTs)	0	0	0	0
g4491.t1	AUW34340.1 GH3: Glycoside Hydrolases (GHs)	0	0	2.89491	3.88645
g4498.t1	BBV24519.1 GH13_1: Glycoside Hydrolases (GHs) CBM20: Carbohydrate-Binding Modules (CBMs)	10.1673	13.3868	2.66676	14.8421
g449.t1	QCD77328.1 GH36: Glycoside Hydrolases (GHs)	113.392	118.127	92.7511	82.355
g4502.t1	ADX07311.1 GT48: GlycosylTransferases (GTs)	150.51	134.83	98.7194	101.409
g4513.t1	VWP00170.1 GT35: GlycosylTransferases (GTs)	14.7835	1.80866	2.693	17.7753
g4531.t1	ATZ56650.1 GH78: Glycoside Hydrolases (GHs)	0	0	0	0
g4577.t1	CCK24774.1 CBM5: Carbohydrate-Binding Modules (CBMs)	136.394	79.6543	45.5939	37.7309
g4583.t1	BBH02275.1 GH17: Glycoside Hydrolases (GHs)	4.32053	0	3.13005	0
g4589.t1	AXU11488.1 CBM12: Carbohydrate-Binding Modules (CBMs)	9.23086	30.3878	38.1631	35.0857
g4621.t1	CCA70454.1 GH35: Glycoside Hydrolases (GHs)	0	0	3.10752	3.33261
g465.t1	CDO73884.1 GH145: Glycoside Hydrolases (GHs)	34.5649	29.9852	42.2842	46.1649
g4678.t1	AEO58916.1 GH43_14: Glycoside Hydrolases (GHs)	0	0	0	0
g4728.t1	AZJ17940.1 AA2: Auxiliary Activities (AAs)	103.532	135.221	156.976	149.727
g472.t1	BAV57614.1 AA9: Auxiliary Activities (AAs)	397.491	437.41	309.134	293.64
g4733.t1	VDD20314.1 GH3: Glycoside Hydrolases (GHs)	17.4824	2.93165	11.8473	27.7539
g4819.t1	ALJ82901.1 AA3_2: Auxiliary Activities (AAs)	3.51476	8.69592	6.01606	1.7305
g4830.t1	ABD61574.1 AA5_1: Auxiliary Activities (AAs)	4.81352	5.7912	6.18634	7.20311
g4834.t1	CBX99002.1 GH18: Glycoside Hydrolases (GHs)	2.07791	3.41339	4.75631	4.45991
g4842.t1	VWP01253.1 GT0: GlycosylTransferases (GTs)	12.595	16.1076	10.6857	11.7924
g4847.t1	CCA68527.1 GH16_4: Glycoside Hydrolases (GHs)	60.54	46.1103	64.8067	55.6056
g4847.t2	CCA68527.1 GH16_4: Glycoside Hydrolases (GHs)	0	0	0	0
g4847.t3	CCA68527.1 GH16_4: Glycoside Hydrolases (GHs)	0	0	0	0
g4847.t4	CCA68527.1 GH16_4: Glycoside Hydrolases (GHs)	0	0	0	0
g486.t1	AFL85768.1 CBM32: Carbohydrate-Binding Modules (CBMs)	39.1945	36.5245	40.2798	44.3124
g4918.t1	AZJ17948.1 AA2: Auxiliary Activities (AAs)	0	3.46642	3.48245	3.38163
g4920.t1	AXQ59076.1 CBM13: Carbohydrate-Binding Modules (CBMs)	2.06369	2.54466	43.5476	39.3507
g4921.t1	AZQ26804.1 GT2: GlycosylTransferases (GTs)	59.2836	60.8497	45.886	59.5771
g4930.t1	QKX55728.1 GT76: GlycosylTransferases (GTs)	59.4413	50.141	42.8783	40.4392
g4950.t1	CDI56735.1 GH18: Glycoside Hydrolases (GHs)	47.4911	57.7651	46.9125	53.5639
g4980.t1	ALJ82905.1 AA3: Auxiliary Activities (AAs)	0	0	0	0
g5001.t1	BAL43430.1 AA9: Auxiliary Activities (AAs)	5.75768	7.47765	8.3033	7.08457
g500.t1	VWO96731.1 GH16_1: Glycoside Hydrolases (GHs)	152.724	96.449	470.552	603.078
g501.t1	QKX57008.1 GH27: Glycoside Hydrolases (GHs)	0	0	0	0
g5027.t1	CAJ86292.1 GH17: Glycoside Hydrolases (GHs) CBM43: Carbohydrate-Binding Modules (CBMs)	28.9178	26.1542	25.4568	23.997
g5063.t1	BAA76365.1 GH7: Glycoside Hydrolases (GHs) CBM1: Carbohydrate-Binding Modules (CBMs)	22.0705	26.314	4.49697	31.8115
g5067.t1	SVE84752.1 GT61: GlycosylTransferases (GTs)	0	0	0	0
g510.t1	QBZ61175.1 AA3_2: Auxiliary Activities (AAs)	5.18063	7.38555	5.93835	20.286
g5121.t1	CAB96110.1 GT2: GlycosylTransferases (GTs)	13.0675	11.1631	18.6472	12.2143
g5125.t1	VWO95209.1 GH2: Glycoside Hydrolases (GHs)	12.6716	13.6658	1.69843	13.2194
g5134.t1	CEF68073.1 GT92: GlycosylTransferases (GTs) CEF68073.1: Carbohydrate Esterases (CEs)	0	0	0	0
g5148.t1	VWO95244.1 GH79: Glycoside Hydrolases (GHs)	0	0	0	0
g5154.t1	QDK56813.1 GH28: Glycoside Hydrolases (GHs)	0	0	0	0
g5190.t1	CAC9909034.1 GT8: GlycosylTransferases (GTs)	10.065	1.00689	5.45492	2.15721
g5220.t1	CCA69496.1 GH13_8: Glycoside Hydrolases (GHs) CBM48: Carbohydrate-Binding Modules (CBMs)	182.339	229.412	269.943	271.252
g5233.t1	CCA67709.1 GH16_2: Glycoside Hydrolases (GHs)	22.0776	112.274	150.516	141.758
g527.t1	ATL73177.1 CBM13: Carbohydrate-Binding Modules (CBMs)	109.569	116.988	114.393	103.233
g5298.t1	BAL27551.1 GH3: Glycoside Hydrolases (GHs)	13.7958	16.5634	17.4548	16.1753
g5299.t1	BAL27551.1 GH3: Glycoside Hydrolases (GHs)	9.31611	7.40804	4.34251	5.42763
g5322.t1	BAD16575.1 GH7: Glycoside Hydrolases (GHs) CBM1: Carbohydrate-Binding Modules (CBMs)	690.754	365.999	445.688	459.901
g5341.t1	ALS30162.1 CBM9: Carbohydrate-Binding Modules (CBMs)	1.28933	11.1188	12.0019	12.1704
g5351.t1	SMQ49497.1 AA3_2: Auxiliary Activities (AAs)	44.1566	41.9724	26.1453	24.3087
g5416.t1	CAL54622.1 GH2: Glycoside Hydrolases (GHs)	17.6302	45.4804	100.119	95.5241
g5431.t1	CDJ79823.1 AA9: Auxiliary Activities (AAs)	5.16253	8.44171	3.64887	1.96884
g5436.t1	CED82388.1 GT4: GlycosylTransferases (GTs) CED82388.1: Carbohydrate Esterases (CEs)	85.9905	133.693	131.116	120.75
g5462.t1	VWO94942.1 AA3_2: Auxiliary Activities (AAs)	50.3609	61.4198	47.7512	46.7287
g5492.t1	CCA68810.1 GH47: Glycoside Hydrolases (GHs)	30.4648	39.674	35.3827	41.8611
g549.t1	CDZ96698.1 GT17: GlycosylTransferases (GTs)	5.97743	28.3475	1.106	27.7718
g5511.t1	QKX57008.1 GH27: Glycoside Hydrolases (GHs)	8.51462	10.7276	8.67973	13.55
g5512.t1	QKX56076.1 GH51: Glycoside Hydrolases (GHs)	8.22568	6.6028	7.91441	3.7277
g5527.t1	AAD21025.1 AA6: Auxiliary Activities (AAs)	34.9277	37.9936	48.4916	48.3361
g5534.t1	CCA70614.1 GT57: GlycosylTransferases (GTs)	0	0	0	0
g5539.t1	ANH22675.1 CE4: Carbohydrate Esterases (CEs)	0	0	0	0
g5551.t1	VWP00542.1 GH0: Glycoside Hydrolases (GHs)	6.12725	8.05035	6.25755	7.50022
g5552.t1	AVV78660.1 GT4: GlycosylTransferases (GTs)	6.97922	9.63291	9.19899	9.73229
g5569.t1	EIM80453.1 GH135: Glycoside Hydrolases (GHs)	32.5133	38.6696	40.2883	55.6375
g5570.t1	EIM80453.1 GH135: Glycoside Hydrolases (GHs)	7.31764	14.9641	9.68071	14.0196
g5578.t1	AAM22492.1 GH9: Glycoside Hydrolases (GHs) AAM22492.1: Auxiliary Activities (AAs)	172.38	151.212	124.52	114.484
g5596.t1	QDK56813.1 GH28: Glycoside Hydrolases (GHs)	0	0	3.70377	7.10578
g5619.t1	AUB24781.1 GT4: GlycosylTransferases (GTs)	11.2164	14.8563	13.8219	15.7822
g5644.t1	CBX99002.1 GH18: Glycoside Hydrolases (GHs)	71.9412	123.744	32.8755	20.7996
g5663.t1	QKX55093.1 AA3_2: Auxiliary Activities (AAs)	2.08179	7.01477	10.8093	0.968218
g5700.t1	AAD21025.1 AA6: Auxiliary Activities (AAs)	220.065	199.617	114.941	103.118
g5709.t1	QDK56813.1 GH28: Glycoside Hydrolases (GHs)	229.491	376.575	450.05	443.003
g5724.t1	CAB4099719.1 GT31: GlycosylTransferases (GTs)	16.6147	16.2252	20.6558	15.3744
g5754.t1	QHN95749.1 GT1: GlycosylTransferases (GTs)	57.0949	55.0306	50.6161	45.3448
g5774.t1	CCA19356.1 GT2: GlycosylTransferases (GTs)	250.831	284.268	282.074	257.077
g5784.t1	ARF90664.1 GT4: GlycosylTransferases (GTs)	510.189	478.684	601.233	402.5
g5795.t1	VWO98119.1 CBM48: Carbohydrate-Binding Modules (CBMs)	650.384	471.676	318.118	298.856
g57.t1	ACN25793.1 GT1: GlycosylTransferases (GTs)	0	7.05247	8.3104	8.83247
g5802.t1	QCE01877.1 GH36: Glycoside Hydrolases (GHs)	112.696	81.1662	66.1638	64.7941
g5807.t1	QJA08894.1 GH18: Glycoside Hydrolases (GHs)	17.2423	2.99795	17.0762	2.53191
g5808.t1	VDC59046.1 GH38: Glycoside Hydrolases (GHs)	26.6172	25.6143	21.4501	22.6161
g5810.t1	AYK01981.1 GT1: GlycosylTransferases (GTs)	0	0	0	0
g5865.t1	AQT03612.1 AA2: Auxiliary Activities (AAs)	31.3343	39.8925	46.7339	53.3889
g5865.t2	AQT03612.1 AA2: Auxiliary Activities (AAs)	0	0	0	0
g5866.t1	AAW45591.1 GH18: Glycoside Hydrolases (GHs) AAW45591.1: Auxiliary Activities (AAs)	19.1746	24.3769	26.9566	21.3512
g5880.t1	QKX57094.1 GH63: Glycoside Hydrolases (GHs)	0	0	0	0
g5885.t1	VWO94570.1 GH79: Glycoside Hydrolases (GHs)	5.30537	12.3817	12.0216	10.0903
g588.t1	SMR52966.1 CE16: Carbohydrate Esterases (CEs)	18.6342	15.7286	16.0298	15.2049
g5897.t1	CCA66712.1 GH3: Glycoside Hydrolases (GHs)	1.30143	46.2902	36.4179	34.9422
g5898.t1	BAL27551.1 GH3: Glycoside Hydrolases (GHs)	28.1098	40.7173	42.3681	37.3646
g5899.t1	BAL27551.1 GH3: Glycoside Hydrolases (GHs)	475.424	658.654	579.537	586.168
g5905.t1	CCA73422.1 GT39: GlycosylTransferases (GTs)	29.7459	30.4581	53.2546	61.2016
g5916.t1	AWP09643.1 GT27: GlycosylTransferases (GTs) CBM13: Carbohydrate-Binding Modules (CBMs)	30.099	51.4564	4.61262	46.5999
g5929.t1	CAC9928513.1 GH0: Glycoside Hydrolases (GHs)	8.02719	15.7888	20.8354	27.4001
g5933.t1	VWO94570.1 GH79: Glycoside Hydrolases (GHs)	13.2449	13.3681	11.4697	9.23022
g5940.t1	VWO95489.1 CE4: Carbohydrate Esterases (CEs)	37.3875	35.6558	35.7246	34.1533
g5947.t1	AMS24251.1 CBM0: Carbohydrate-Binding Modules (CBMs)	11.7289	21.2322	21.3518	20.4213
g594.t1	CCA77793.1 GT15: GlycosylTransferases (GTs)	1255.18	869.225	886.871	768.261
g5959.t1	VUW51410.1 GT4: GlycosylTransferases (GTs)	205.158	225.237	277.907	260.405
g5975.t1	VWO95196.1 GT32: GlycosylTransferases (GTs)	0	0	3.45111	4.21989
g5977.t1	AHA83598.1 AA1_2: Auxiliary Activities (AAs)	7.3492	11.4769	22.2693	22.2544
g5982.t1	CED85243.1 GT57: GlycosylTransferases (GTs) CED85243.1: Carbohydrate Esterases (CEs)	24.9619	24.2685	15.9756	15.8019
g5997.t1	VWO96882.1 GH125: Glycoside Hydrolases (GHs)	17.7357	83.9726	77.76	53.2409
g5997.t2	VWO96882.1 GH125: Glycoside Hydrolases (GHs)	0	0	0	0
g6051.t1	VDC69778.1 CE8: Carbohydrate Esterases (CEs)	5.53606	27.9099	2.60862	2.65982
g6082.t1	QCE13289.1 CE8: Carbohydrate Esterases (CEs)	64.1319	81.2944	79.7351	67.6479
g6086.t1	CDR48499.1 GH16_19: Glycoside Hydrolases (GHs) CBM18: Carbohydrate-Binding Modules (CBMs)	316.437	336.744	334.641	317.66
g609.t1	CCA77793.1 GT15: GlycosylTransferases (GTs)	2.92204	1.91548	23.3686	2.48216
g6110.t1	AFO72238.1 AA9: Auxiliary Activities (AAs) CBM1: Carbohydrate-Binding Modules (CBMs)	0	0	0	0
g6112.t1	BAO79521.2 GH10: Glycoside Hydrolases (GHs) CBM1: Carbohydrate-Binding Modules (CBMs)	4.09862	8.55048	7.16847	6.6589
g6120.t1	ATX68040.1 GH18: Glycoside Hydrolases (GHs) CBM14: Carbohydrate-Binding Modules (CBMs)	0	0	0	0
g6134.t1	VWP00370.1 GH85: Glycoside Hydrolases (GHs)	38.5229	52.1564	59.381	50.5654
g6146.t1	AFO72234.1 AA9: Auxiliary Activities (AAs) CBM1: Carbohydrate-Binding Modules (CBMs)	3.63058	0	0	0
g6158.t1	VWP01326.1 GH5_9: Glycoside Hydrolases (GHs)	51.994	70.7332	70.1639	63.6456
g6193.t1	AAW46890.1 GH79: Glycoside Hydrolases (GHs) AAW46890.1: Auxiliary Activities (AAs)	3.86395	0	0.927515	3.08107
g6233.t1	CCA73290.1 CE0: Carbohydrate Esterases (CEs)	130.361	27.8554	15.3857	1.56344
g6258.t1	ADV25490.1 GH79: Glycoside Hydrolases (GHs)	234.127	228.354	185.728	226.444
g6275.t1	BAC67687.1 GH16_1: Glycoside Hydrolases (GHs)	0	0	0	0
g6276.t1	BAC67687.1 GH16_1: Glycoside Hydrolases (GHs)	4.89633	0	2.36373	2.31472
g6313.t1	CUI24525.1 GH19: Glycoside Hydrolases (GHs)	16.0597	11.8164	11.1792	6.57979
g6319.t1	QKX56918.1 GH3: Glycoside Hydrolases (GHs)	0	0	0	0
g6341.t1	ALJ82906.1 AA3_2: Auxiliary Activities (AAs)	119.687	92.0155	88.2848	104.697
g6342.t1	VWO96843.1 AA3_2: Auxiliary Activities (AAs)	0	3.58269	1.22778	7.14716
g6349.t1	ALJ82906.1 AA3_2: Auxiliary Activities (AAs)	0	0	0	0
g6401.t1	ALJ82906.1 AA3_2: Auxiliary Activities (AAs)	34.4661	39.7898	40.1033	43.8149
g6402.t1	VWO96843.1 AA3_2: Auxiliary Activities (AAs)	8.9309	13.0164	10.4985	10.8276
g6418.t1	QDS70620.1 GT0: GlycosylTransferases (GTs)	0	0	0	0
g6427.t1	CCA66498.1 GT20: GlycosylTransferases (GTs)	77.2115	84.2081	82.0101	75.478
g6432.t1	QKX63840.1 GH18: Glycoside Hydrolases (GHs) CBM18: Carbohydrate-Binding Modules (CBMs)	0	0	0	0
g6435.t1	CCA74977.1 GH38: Glycoside Hydrolases (GHs)	6.11258	7.06955	8.12844	6.3075
g6456.t1	ADV52250.1 GH115: Glycoside Hydrolases (GHs)	901.34	507.597	690.763	598.301
g6486.t1	BBG97388.1 CE8: Carbohydrate Esterases (CEs)	11.8637	21.882	26.1328	25.1644
g6522.t1	CED84003.1 GH16_1: Glycoside Hydrolases (GHs) CED84003.1: Carbohydrate Esterases (CEs)	0	0	0	0
g6523.t1	CCA69113.1 GH16_1: Glycoside Hydrolases (GHs)	0	0	0	0
g652.t1	EAA29319.1 GH93: Glycoside Hydrolases (GHs)	3.95443	0	0	2.50188
g6596.t1	AKJ31638.1 CBM63: Carbohydrate-Binding Modules (CBMs)	0	0	0	0
g6600.t1	QIS03611.1 CBM63: Carbohydrate-Binding Modules (CBMs)	0	0	2.25562	3.09456
g6617.t1	QKX57008.1 GH27: Glycoside Hydrolases (GHs)	0	0	0	0
g6618.t1	QKX57008.1 GH27: Glycoside Hydrolases (GHs)	0	0	0	0
g6660.t1	ADX07338.1 GH5_9: Glycoside Hydrolases (GHs)	0	0	0	0
g6686.t1	VDC96437.1 GH16_20: Glycoside Hydrolases (GHs)	0	0	0	0
g6704.t1	CED84082.1 GH16_2: Glycoside Hydrolases (GHs) CED84082.1: Carbohydrate Esterases (CEs)	0	0	3.01869	0
g6717.t1	ALJ82902.1 AA8: Auxiliary Activities (AAs)	17.566	6.69609	10.6636	0.889221
g6722.t1	CCA69604.1 GH18: Glycoside Hydrolases (GHs) CBM5: Carbohydrate-Binding Modules (CBMs)	12.2122	16.6779	14.8047	2.13728
g6724.t1	CCA69603.1 GH18: Glycoside Hydrolases (GHs)	0	0	2.9767	2.35435
g6725.t1	CCA69604.1 GH18: Glycoside Hydrolases (GHs) CBM5: Carbohydrate-Binding Modules (CBMs)	2.65499	1.62894	1.74667	14.9698
g6730.t1	CAX51638.1 GH13_32: Glycoside Hydrolases (GHs)	103.871	102.061	76.5847	90.3037
g6739.t1	QIW99986.1 AA1_3: Auxiliary Activities (AAs)	5.69974	69.6912	70.8672	62.1814
g6747.t1	ACI26689.1 GH28: Glycoside Hydrolases (GHs)	21.9939	18.0284	14.3189	15.0845
g6748.t1	QKX55064.1 GT20: GlycosylTransferases (GTs)	47.4063	52.2659	38.1236	28.6888
g6749.t1	AWK41296.1 GT51: GlycosylTransferases (GTs)	186.469	205.921	215.569	207.677
g6778.t1	VWO94432.1 CE9: Carbohydrate Esterases (CEs)	43.1715	45.2481	34.9606	27.9398
g6800.t1	CCA74278.1 GH29: Glycoside Hydrolases (GHs)	33.351	37.4193	46.0002	40.1366
g6810.t3	SDS71692.1 GT8: GlycosylTransferases (GTs)	0	0	0	0
g6816.t1	QKX57828.1 GH53: Glycoside Hydrolases (GHs)	0	0	0	0
g6817.t1	BBG94346.1 GT75: GlycosylTransferases (GTs)	0	0	0	0
g6825.t1	CUI24525.1 GH19: Glycoside Hydrolases (GHs)	26.7672	25.4551	41.3928	33.0198
g6832.t1	CDZ98785.1 CBM50: Carbohydrate-Binding Modules (CBMs)	0	0	0	0
g6842.t1	QKX56902.1 PL35: Polysaccharide Lyases (PLs)	7.16623	1.8137	2.32047	0
g6911.t1	CAS91480.1 GH15: Glycoside Hydrolases (GHs) CBM20: Carbohydrate-Binding Modules (CBMs)	4.19219	7.4942	7.07602	6.13975
g6925.t1	CAS91480.1 GH15: Glycoside Hydrolases (GHs) CBM20: Carbohydrate-Binding Modules (CBMs)	0	0	0	22.0449
g692.t1	QKX55728.1 GT76: GlycosylTransferases (GTs)	7.31877	0	0	0
g6954.t1	CCA74333.1 PL14_4: Polysaccharide Lyases (PLs)	12.2927	11.2353	20.0222	20.6243
g6960.t1	AAD14758.1 GT2: GlycosylTransferases (GTs) AAD14758.1: Auxiliary Activities (AAs)	100.131	100.868	97.3002	82.3884
g7002.t1	CCA67251.1 GH35: Glycoside Hydrolases (GHs)	211.475	201.763	153.064	142.673
g7007.t3	CAN61695.1 GH28: Glycoside Hydrolases (GHs)	0	0	0	0
g7028.t1	EGX52060.1 CE16: Carbohydrate Esterases (CEs) CBM1: Carbohydrate-Binding Modules (CBMs)	0	0	0	0
g7046.t1	ALB05714.1 GH28: Glycoside Hydrolases (GHs)	0	0	0	0
g7072.t1	CCA68722.1 GH31: Glycoside Hydrolases (GHs)	0	1.96972	12.3765	12.2477
g7117.t1	QEO20591.1 GT48: GlycosylTransferases (GTs)	45.129	77.9852	75.217	65.7503
g7125.t1	CAB4082109.1 GT31: GlycosylTransferases (GTs)	0	5.56283	5.46818	4.74281
g714.t1	VWO96434.1 GH16: Glycoside Hydrolases (GHs)	0	7.82467	2.71839	4.00472
g7157.t1	AIY68500.1 CE15: Carbohydrate Esterases (CEs) CBM1: Carbohydrate-Binding Modules (CBMs)	18.9828	21.3269	25.1266	22.1655
g7166.t1	CCA75148.1 GH44: Glycoside Hydrolases (GHs)	0	0	0	0
g7167.t1	ACN25793.1 GT1: GlycosylTransferases (GTs)	0	0	0	0
g7187.t1	ANC28050.1 GH152: Glycoside Hydrolases (GHs)	54.1461	51.5655	43.9963	50.8953
g7200.t1	ACJ72161.1 GT1: GlycosylTransferases (GTs)	10.8759	34.6219	31.0925	9.00347
g7209.t1	QDK64604.1 GH3: Glycoside Hydrolases (GHs)	0	0	0	0
g7213.t1	BAN51849.1 GH12: Glycoside Hydrolases (GHs)	25.0345	27.7714	26.8342	27.6882
g7218.t1	VWO94876.1 GT2: GlycosylTransferases (GTs)	45.3816	45.0719	65.2117	70.1959
g7252.t1	BAH80454.1 GT0: GlycosylTransferases (GTs)	27.5097	26.6024	23.6712	15.9036
g7255.t1	CED82980.1 GH16_4: Glycoside Hydrolases (GHs) CED82980.1: Carbohydrate Esterases (CEs)	0	2.56238	2.4962	0.819898
g7259.t1	CCA74662.1 GH95: Glycoside Hydrolases (GHs)	11.9243	27.0444	23.7695	23.703
g7275.t1	ALJ82899.1 AA3_2: Auxiliary Activities (AAs)	4.84259	10.5022	10.2066	7.56331
g7277.t1	BAV92596.1 GH13_40: Glycoside Hydrolases (GHs)	22.7817	28.0703	29.3459	25.5047
g730.t1	BBN07176.1 CBM0: Carbohydrate-Binding Modules (CBMs)	136.405	144.765	167.966	183.194
g7313.t1	ALJ82901.1 AA3_2: Auxiliary Activities (AAs)	32.3324	26.1189	45.1896	42.8102
g7333.t1	CCA71339.1 CBM50: Carbohydrate-Binding Modules (CBMs)	10.8924	10.4936	13.6483	13.1565
g7338.t1	ACJ72161.1 GT1: GlycosylTransferases (GTs)	10.3021	6.22505	0	0
g7347.t1	QDS69752.1 GH128: Glycoside Hydrolases (GHs)	0	12.3222	15.5665	14.4944
g7358.t1	ALJ82907.1 AA3_4: Auxiliary Activities (AAs)	1388.03	592.178	520.864	473.874
g7359.t1	ALJ82907.1 AA3_4: Auxiliary Activities (AAs)	159.822	133.785	108.132	101.477
g7384.t1	CED85561.1 GH71: Glycoside Hydrolases (GHs) CED85561.1: Carbohydrate Esterases (CEs)	6.22684	7.44585	11.065	3.72273
g7384.t3	CED85561.1 GH71: Glycoside Hydrolases (GHs) CED85561.1: Carbohydrate Esterases (CEs)	0	0	0	0
g7386.t1	ABD61573.1 AA5_1: Auxiliary Activities (AAs)	7.60079	13.8364	12.4826	9.13099
g7397.t1	VWO96649.1 CBM50: Carbohydrate-Binding Modules (CBMs)	9.70676	22.3663	9.3265	8.47456
g743.t1	SMH72179.1 GT66: GlycosylTransferases (GTs)	81.6262	87.5565	54.6502	49.631
g7466.t1	VDD58900.1 PL1_1: Polysaccharide Lyases (PLs)	372.863	290.458	409.967	295.23
g7478.t1	CEF67230.1 GT4: GlycosylTransferases (GTs) CEF67230.1: Carbohydrate Esterases (CEs)	5.3953	0	2.60846	2.60041
g7532.t1	VDD34219.1 GH3: Glycoside Hydrolases (GHs)	8.18802	15.6229	16.2348	15.8942
g7535.t1	XP_331907.1 GT66: GlycosylTransferases (GTs)	8.50453	10.7018	9.69417	10.0609
g7560.t1	AFO72238.1 AA9: Auxiliary Activities (AAs) CBM1: Carbohydrate-Binding Modules (CBMs)	20.8181	15.4732	11.05	10.845
g7580.t1	CDZ98345.1 GH92: Glycoside Hydrolases (GHs)	54.826	66.2144	62.3197	65.3334
g7580.t2	CDZ98345.1 GH92: Glycoside Hydrolases (GHs)	0	0	0	0
g7606.t1	ACN25793.1 GT1: GlycosylTransferases (GTs)	0	0	2.9007	2.57963
g761.t1	QHN82256.1 GT2: GlycosylTransferases (GTs)	111.374	95.2318	81.1267	81.5737
g7639.t1	CEF62298.1 GT4: GlycosylTransferases (GTs) CEF62298.1: Carbohydrate Esterases (CEs)	0	4.10985	6.36345	7.37718
g7660.t1	QDK64594.1 GH13_22: Glycoside Hydrolases (GHs) GT5: GlycosylTransferases (GTs)	0	8.64803	10.5823	13.8699
g7660.t2	QDK64594.1 GH13_22: Glycoside Hydrolases (GHs) GT5: GlycosylTransferases (GTs)	0	0	0	0
g7710.t1	EIN08243.1 AA5_1: Auxiliary Activities (AAs)	12.6957	21.8119	19.9691	20.8558
g7728.t1	QKX56674.1 GH28: Glycoside Hydrolases (GHs)	23.5321	22.3339	20.5885	18.4415
g7732.t1	EIN08243.1 AA5_1: Auxiliary Activities (AAs)	3.55989	0	4.51016	2.32594
g7743.t1	AFK91530.1 AA2: Auxiliary Activities (AAs)	0	0	0	0
g7751.t1	VWO95795.1 AA9: Auxiliary Activities (AAs)	0	0	0	0
g776.t1	CCA69719.1 GH43_13: Glycoside Hydrolases (GHs)	239.411	246.07	249.929	236.568
g7788.t1	VWO95795.1 AA9: Auxiliary Activities (AAs)	19.5862	22.7602	26.6552	24.0538
g7793.t1	VWP01427.1 GH31: Glycoside Hydrolases (GHs)	0	0	0	0
g7811.t1	CCA73277.1 GT33: GlycosylTransferases (GTs)	7.87434	9.67465	12.1101	13.874
g7823.t1	AYK01981.1 GT1: GlycosylTransferases (GTs)	16.0751	55.0171	46.0205	65.6317
g782.t1	BAA76363.1 GH7: Glycoside Hydrolases (GHs) CBM1: Carbohydrate-Binding Modules (CBMs)	1.5496	20.9411	5.82484	2.68086
g7834.t1	QCD77328.1 GH36: Glycoside Hydrolases (GHs)	0	2.13566	2.47805	0
g7836.t1	VWO96530.1 AA3_3: Auxiliary Activities (AAs)	3.39898	0	4.173	3.59273
g7838.t1	VWO96530.1 AA3_3: Auxiliary Activities (AAs)	0	0	0	0
g790.t1	QCE05853.1 GH32: Glycoside Hydrolases (GHs)	78.5548	89.3285	125.856	112.104
g7910.t1	VWP01253.1 GT0: GlycosylTransferases (GTs)	0	0	0	0
g7910.t2	VWP01253.1 GT0: GlycosylTransferases (GTs)	0	0	0	0
g7936.t1	QDS71450.1 GH47: Glycoside Hydrolases (GHs)	0	0	0	0
g7981.t1	AUB29172.1 CBM50: Carbohydrate-Binding Modules (CBMs)	22.6709	25.4645	25.8087	25.9097
g7994.t1	AUB29172.1 CBM50: Carbohydrate-Binding Modules (CBMs)	4.78548	4.11437	6.43572	4.63235
g8032.t1	AHI42991.1 GH16_1: Glycoside Hydrolases (GHs)	3.79276	0	7.20712	2.72819
g8033.t1	EGO23925.1 GH5_31: Glycoside Hydrolases (GHs)	72.2976	40.8366	33.9763	41.4747
g8043.t1	CBX99002.1 GH18: Glycoside Hydrolases (GHs)	0	3.89636	3.28087	2.82636
g8058.t1	VWP02545.1 GH16_1: Glycoside Hydrolases (GHs)	5.09556	8.30342	6.82793	10.2035
g8063.t1	VDD14580.1 GT47: GlycosylTransferases (GTs)	60.9028	89.4085	103.966	145.043
g8110.t1	QEO24085.1 GH47: Glycoside Hydrolases (GHs)	0	0	0	0
g8137.t1	AAG24510.1 GH27: Glycoside Hydrolases (GHs) AAG24510.1: Auxiliary Activities (AAs)	5.35206	5.28671	6.38628	0.523943
g8167.t1	QKD59433.1 GT64: GlycosylTransferases (GTs)	65.6138	47.4116	36.1381	37.3071
g8178.t1	AAC26489.1 GH3: Glycoside Hydrolases (GHs) AAC26489.1: Auxiliary Activities (AAs) CBM1: Carbohydrate-Binding Modules (CBMs)	13.5751	17.5998	18.9752	17.2501
g8189.t1	CBA03971.1 GT30: GlycosylTransferases (GTs)	0	0	0	0
g8190.t1	QEO24085.1 GH47: Glycoside Hydrolases (GHs)	0	0	0	0
g8198.t1	CCA72135.1 GT59: GlycosylTransferases (GTs)	0	0	2.8281	0
g8203.t1	CCA19356.1 GT2: GlycosylTransferases (GTs)	0	0	0	2.22718
g8210.t1	AWP07746.1 GT39: GlycosylTransferases (GTs)	8.18207	10.7536	11.4124	12.1209
g8221.t1	CCA67805.1 GT1: GlycosylTransferases (GTs)	9.51916	19.5272	14.5739	20.3895
g8227.t1	AIY85447.1 CE4: Carbohydrate Esterases (CEs)	0	0	0	0
g8228.t1	VWP01397.1 GH72: Glycoside Hydrolases (GHs) CBM43: Carbohydrate-Binding Modules (CBMs)	0	1.70511	0.754867	0
g8229.t1	ABG81487.1 GT31: GlycosylTransferases (GTs)	34.154	3.27442	10.2683	5.49519
g8231.t1	BAQ19361.1 GT2: GlycosylTransferases (GTs)	19.7806	16.6477	10.8979	10.346
g828.t1	QHO20297.1 AA6: Auxiliary Activities (AAs)	10.2672	5.51329	9.24384	8.52912
g8310.t1	QHN73882.1 AA10: Auxiliary Activities (AAs)	0	0	0	0
g8311.t1	ALB05715.1 GH28: Glycoside Hydrolases (GHs)	0	0	0	0
g8315.t1	CCA67779.1 CBM21: Carbohydrate-Binding Modules (CBMs)	130.876	191.37	175.091	157.652
g8333.t1	CCA67937.1 GH47: Glycoside Hydrolases (GHs)	21.6405	29.3336	34.8299	34.2981
g8356.t1	SCD20010.1 GH146: Glycoside Hydrolases (GHs)	6.43039	6.78306	5.05008	4.85154
g836.t1	SVE69682.1 GT61: GlycosylTransferases (GTs)	4.79177	4.18712	6.94609	2.2569
g8454.t1	AHG06593.1 GT2: GlycosylTransferases (GTs)	454.2	498.279	370.705	372.615
g8476.t1	ALC44309.1 GH29: Glycoside Hydrolases (GHs)	41.1323	34.4826	37.9887	60.4156
g8496.t1	QDK64619.1 GT2: GlycosylTransferases (GTs)	22.0108	21.655	7.28707	3.09948
g8525.t1	VUW72999.1 AA1: Auxiliary Activities (AAs)	7.05752	9.68794	1.60556	11.6123
g8534.t1	SMY24715.1 CE16: Carbohydrate Esterases (CEs)	1967.84	1480.91	890.403	843.232
g8552.t1	QKX60855.1 GT22: GlycosylTransferases (GTs)	0	0	0	3.20396
g8564.t1	QKX59855.1 PL1_7: Polysaccharide Lyases (PLs)	145.966	151.821	148.372	126.425
g8576.t1	VWO96731.1 GH16_1: Glycoside Hydrolases (GHs)	2018.54	2126.6	2038.79	2110.9
g8585.t1	SVE69766.1 GT4: GlycosylTransferases (GTs)	0	3.81639	2.46882	3.19246
g8588.t1	QKX63839.1 GH18: Glycoside Hydrolases (GHs)	7.93227	9.09233	10.0605	9.91098
g8603.t1	BAF20066.1 GT47: GlycosylTransferases (GTs)	18.2717	12.3656	13.9735	14.5995
g8608.t1	CDR49250.1 GT41: GlycosylTransferases (GTs)	0	0	0	0
g8608.t2	CDR49250.1 GT41: GlycosylTransferases (GTs)	0	0	0	0
g8630.t1	CAB4096147.1 AA7: Auxiliary Activities (AAs)	3.90575	7.28369	8.76319	7.96781
g8631.t1	CAB4098009.1 AA7: Auxiliary Activities (AAs)	215.368	196.521	201.492	187.386
g8640.t1	QHO46828.1 GH38: Glycoside Hydrolases (GHs)	25.4877	34.8976	35.2606	29.0357
g8648.t1	CCA73538.1 GT31: GlycosylTransferases (GTs)	4.90387	3.4775	0	0
g8658.t1	QCD77328.1 GH36: Glycoside Hydrolases (GHs)	0	4.58108	6.09069	1.8912
g8671.t1	VDC85193.1 GT95: GlycosylTransferases (GTs)	5.34934	9.89255	18.7147	38.2919
g8672.t1	CAP83076.1 GH13_40: Glycoside Hydrolases (GHs)	5.44396	6.2931	4.38755	3.52957
g869.t1	VWO96832.1 GH18: Glycoside Hydrolases (GHs)	13.8102	19.445	17.8315	18.147
g8707.t1	CCA67709.1 GH16_2: Glycoside Hydrolases (GHs)	10.4124	8.10176	11.2684	9.26205
g8719.t1	CCA67709.1 GH16_2: Glycoside Hydrolases (GHs)	89.1809	122.614	93.7628	91.5462
g871.t1	SMY23191.1 AA3_2: Auxiliary Activities (AAs)	0	0	0	2.64828
g8728.t1	CEF62298.1 GT4: GlycosylTransferases (GTs) CEF62298.1: Carbohydrate Esterases (CEs)	0	0	0	0
g8759.t1	CCA72034.1 GH5_7: Glycoside Hydrolases (GHs)	224.882	290.698	298.384	225.316
g8761.t1	CCA72034.1 GH5_7: Glycoside Hydrolases (GHs)	9.90583	15.4706	14.9734	15.4502
g8766.t1	CCK24774.1 CBM5: Carbohydrate-Binding Modules (CBMs)	8.8111	7.96772	1.39697	21.3831
g8794.t1	CBX99002.1 GH18: Glycoside Hydrolases (GHs)	306.538	238.793	221.444	237.474
g8806.t1	QHN73882.1 AA10: Auxiliary Activities (AAs)	18.1548	15.5678	37.4632	48.1274
g8812.t1	QDT35485.1 GH0: Glycoside Hydrolases (GHs)	24.7152	26.4391	41.7771	32.7091
g8819.t1	BAZ13913.1 CBM50: Carbohydrate-Binding Modules (CBMs)	288.604	160.053	167.535	154.882
g8831.t1	QKD61617.1 CE3: Carbohydrate Esterases (CEs)	75.9979	84.4392	66.3051	71.9461
g8836.t1	BAF95189.1 GH74: Glycoside Hydrolases (GHs) CBM1: Carbohydrate-Binding Modules (CBMs)	378.574	236.236	147.137	173.269
g8855.t1	QIW99986.1 AA1_3: Auxiliary Activities (AAs)	12.3526	13.5056	13.0639	12.6739
g8866.t1	VWO96784.1 PL8_4: Polysaccharide Lyases (PLs)	248.578	230.253	208.046	170.264
g8883.t1	SVE78114.1 GT61: GlycosylTransferases (GTs)	45.3122	46.3059	31.3901	28.9758
g8889.t1	VBB78559.1 GH131: Glycoside Hydrolases (GHs) CBM1: Carbohydrate-Binding Modules (CBMs)	150.327	123.295	115.313	106.057
g8894.t1	AOR51850.1 GT8: GlycosylTransferases (GTs)	11.657	13.0488	27.0222	54.8754
g8895.t1	AOR51850.1 GT8: GlycosylTransferases (GTs)	0	4.32589	10.0697	17.6848
g889.t1	CAC9928513.1 GH0: Glycoside Hydrolases (GHs)	203.742	125.548	104.59	178.433
g8903.t1	QGI79035.1 GH43_30: Glycoside Hydrolases (GHs)	14.7432	1.46976	16.6652	20.1493
g8920.t1	AAC26489.1 GH3: Glycoside Hydrolases (GHs) AAC26489.1: Auxiliary Activities (AAs) CBM1: Carbohydrate-Binding Modules (CBMs)	90.1564	94.5204	86.9408	87.9195
g893.t1	VWO96990.1 GT39: GlycosylTransferases (GTs)	46.1425	13.9778	125.695	13.0411
g8962.t1	EAU93428.2 GH18: Glycoside Hydrolases (GHs) CBM5: Carbohydrate-Binding Modules (CBMs)	100.556	105.013	78.3658	78.9031
g8963.t1	QHO20297.1 AA6: Auxiliary Activities (AAs)	89.2811	88.2806	78.2674	77.6324
g8987.t1	QCD77328.1 GH36: Glycoside Hydrolases (GHs)	48.5251	36.1611	44.0107	54.903
g8993.t1	EIN09066.1 AA12: Auxiliary Activities (AAs)	914.975	844.818	650.848	574.059
g9007.t1	CDS09080.1 GT22: GlycosylTransferases (GTs)	199.159	247.342	236.805	247.354
g9020.t1	BBH02275.1 GH17: Glycoside Hydrolases (GHs)	0	3.61612	4.05726	4.27485
g9031.t1	VDC84150.1 GH17: Glycoside Hydrolases (GHs) CBM43: Carbohydrate-Binding Modules (CBMs)	7.52576	14.5031	12.5235	7.79902
g9069.t1	QGA19502.1 GH89: Glycoside Hydrolases (GHs)	9.39292	18.4282	11.5816	12.9251
g9070.t1	QGA19502.1 GH89: Glycoside Hydrolases (GHs)	0	0	0	0
g9098.t1	CCA72580.1 AA5_1: Auxiliary Activities (AAs)	1205.5	684.974	831.502	799.834
g9105.t1	BAD97445.1 GH5_9: Glycoside Hydrolases (GHs)	500.887	237.784	87.1394	52.1664
g9143.t1	CAC9928513.1 GH0: Glycoside Hydrolases (GHs)	281.823	254.913	199.424	210.109
g9149.t1	AFN42888.1 GH43_5: Glycoside Hydrolases (GHs)	21.7268	42.8032	37.8592	42.1099
g9150.t1	AFN42888.1 GH43_5: Glycoside Hydrolases (GHs)	0	0	0	10.2891
g9151.t1	CDJ79832.1 GH43_5: Glycoside Hydrolases (GHs)	0	0	0	0
g9164.t1	CCA68780.1 GT22: GlycosylTransferases (GTs)	9.10841	11.8462	1.17789	15.2518
g9167.t1	CDZ96694.1 PL35: Polysaccharide Lyases (PLs)	138.352	163.471	170.66	162.134
g9169.t1	VWO94371.1 GT21: GlycosylTransferases (GTs)	15.3713	29.2645	31.4971	26.586
g9178.t1	CAK43562.1 GH20: Glycoside Hydrolases (GHs)	103.901	113.801	112.072	111.719
g9187.t1	BCG61777.1 GH5_5: Glycoside Hydrolases (GHs) CBM1: Carbohydrate-Binding Modules (CBMs)	38.8379	45.9334	50.3241	51.1788
g9188.t1	AAU12275.2 GH5_5: Glycoside Hydrolases (GHs) AAU12275.2: Auxiliary Activities (AAs) CBM1: Carbohydrate-Binding Modules (CBMs)	0	0	0	0.845055
g9189.t1	VWO94258.1 GH5_5: Glycoside Hydrolases (GHs) CBM1: Carbohydrate-Binding Modules (CBMs)	22.4897	24.8556	25.5379	27.2578
g9221.t1	AGV52632.1 GH5_7: Glycoside Hydrolases (GHs) CBM1: Carbohydrate-Binding Modules (CBMs)	42.5596	92.9218	109.91	105.235
g9235.t1	AAQ77827.1 GH53: Glycoside Hydrolases (GHs) AAQ77827.1: Auxiliary Activities (AAs)	45.3865	100.144	176.363	174.315
g9271.t1	SMY23191.1 AA3_2: Auxiliary Activities (AAs)	18.7445	23.1423	23.8754	27.5156
g9276.t1	EAA63677.1 GH95: Glycoside Hydrolases (GHs)	20.1321	19.4061	14.8465	16.6415
g9286.t1	CCA67749.1 GT22: GlycosylTransferases (GTs)	6.30828	4.20172	5.38454	4.12589
g9309.t1	VWO94268.1 GT8: GlycosylTransferases (GTs)	1.30544	67.0927	20.1788	38.3554
g9311.t1	AAN04906.1 AAN04906.1: Auxiliary Activities (AAs) CBM13: Carbohydrate-Binding Modules (CBMs)	97.4828	108.992	100.872	84.8531
g9313.t1	EAA31326.1 GH71: Glycoside Hydrolases (GHs)	33.5848	47.1837	43.4557	42.4016
g9356.t1	QKX59775.1 CBM21: Carbohydrate-Binding Modules (CBMs)	0	0	2.58727	0
g9401.t1	CAC9928513.1 GH0: Glycoside Hydrolases (GHs)	36.2865	39.2932	10.6929	11.5187
g9427.t1	VWO96966.1 GT2: GlycosylTransferases (GTs)	30.155	48.0512	33.9049	31.196
g9431.t1	VWO96975.1 GH16_1: Glycoside Hydrolases (GHs)	72.1675	108.572	159.34	123.462
g9431.t2	VWO96975.1 GH16_1: Glycoside Hydrolases (GHs)	0	0	0	0
g9437.t1	QCD81819.1 CE13: Carbohydrate Esterases (CEs)	23.9991	26.6128	24.3823	21.8049
g9455.t1	CCA74446.1 GH27: Glycoside Hydrolases (GHs) CBM1: Carbohydrate-Binding Modules (CBMs)	84.1791	103.689	81.9476	68.6741
g9463.t1	BAG68300.1 GH45: Glycoside Hydrolases (GHs)	27.0496	32.0313	48.2971	110.256
g9467.t1	QDK56813.1 GH28: Glycoside Hydrolases (GHs)	0	5.97634	5.45061	4.11073
g9497.t1	AWP16141.1 GH29: Glycoside Hydrolases (GHs)	3.64763	5.97889	6.49268	5.81124
g9500.t1	VWO97201.1 AA9: Auxiliary Activities (AAs)	0	0	0	0
g9503.t1	EGX45698.1 GH18: Glycoside Hydrolases (GHs)	1.06871	14.9633	20.4575	17.9683
g9507.t1	AZJ17945.1 AA2: Auxiliary Activities (AAs)	4.66435	4.70282	5.45905	4.18956
g9508.t1	AEK06448.1 PL14_5: Polysaccharide Lyases (PLs)	13.9994	17.3878	1.73893	13.4391
g9534.t1	CAN61133.1 GH36: Glycoside Hydrolases (GHs)	10.1686	8.66366	9.95015	9.25198
g9624.t1	CAB85687.1 GH17: Glycoside Hydrolases (GHs)	0	0	0	0
g9631.t1	ATB38535.1 GH18: Glycoside Hydrolases (GHs) CBM5: Carbohydrate-Binding Modules (CBMs)	0	0	0	0
g9642.t1	VWO99408.1 GH45: Glycoside Hydrolases (GHs)	0	0	0	0
g9644.t1	SMY24715.1 CE16: Carbohydrate Esterases (CEs)	0	0	0	0
g9667.t1	EEC68331.1 CBM50: Carbohydrate-Binding Modules (CBMs)	0	0	0	0
g9670.t1	VWO98374.1 CE16: Carbohydrate Esterases (CEs)	283.038	272.865	233.474	210.823
g9684.t1	VWO97195.1 GH23: Glycoside Hydrolases (GHs)	5.32275	6.9462	6.07549	7.69942
g9754.t1	AZQ26802.1 GT2: GlycosylTransferases (GTs)	61.2365	72.4097	58.8648	58.5866
g9757.t1	BAE48426.1 GH55: Glycoside Hydrolases (GHs)	4.33372	4.28287	5.27247	5.74749
g976.t1	CEF62298.1 GT4: GlycosylTransferases (GTs) CEF62298.1: Carbohydrate Esterases (CEs)	0	0	0	0
g9770.t1	AZJ17939.1 AA2: Auxiliary Activities (AAs)	70.4705	7.09659	55.9895	59.8708
g9772.t1	AZJ17940.1 AA2: Auxiliary Activities (AAs)	0	0	0	0
g9773.t1	AZJ17941.1 AA2: Auxiliary Activities (AAs)	0	0	0	0
g97.t1	CCA67412.1 CBM13: Carbohydrate-Binding Modules (CBMs)	585.634	382.567	251.163	285.464
g9810.t1	QHN73882.1 AA10: Auxiliary Activities (AAs)	0	0	0	0
g9862.t1	QAT16263.1 GH2: Glycoside Hydrolases (GHs) GT5: GlycosylTransferases (GTs)	110.766	63.1322	39.6492	47.8009
g9874.t1	ADV19841.1 GT0: GlycosylTransferases (GTs)	27.5389	10.5072	23.2291	16.011
g9880.t1	AUB23863.1 GH79: Glycoside Hydrolases (GHs)	0	0	0	0
g9925.t1	BBH02275.1 GH17: Glycoside Hydrolases (GHs)	27.3992	33.6067	30.2124	28.3749
g9927.t1	BBH02275.1 GH17: Glycoside Hydrolases (GHs)	1.65357	3.26303	1.7772	2.6298
g9957.t1	QHG77622.1 CBM50: Carbohydrate-Binding Modules (CBMs)	0	0	0	0

## Sheet: KEGG
query_id	subject_id
g10878.t1	K25304
g5630.t1	K25216
g6209.t1	K25202
g5952.t1	K25201
g7983.t1	K25186
g12582.t1	K25178
g5297.t1	K25174
g12151.t1	K25162
g12368.t1	K25129
g5077.t1	K25079
g12662.t1	K25059
g5843.t1	K25058
g7157.t1	K25010
g142.t1	K25010
g11885.t1	K25010
g2136.t1	K25004
g1141.t1	K25004
g12817.t1	K24983
g6815.t1	K24976
g8076.t1	K24976
g8076.t2	K24976
g6148.t1	K24970
g10385.t1	K24965
g7541.t1	K24962
g6446.t1	K24943
g11043.t1	K24940
g11043.t2	K24940
g9209.t1	K24939
g5367.t1	K24935
g5556.t1	K24927
g9505.t1	K24887
g1283.t1	K24826
g6317.t1	K24814
g25.t1	K24810
g13110.t1	K24767
g2677.t1	K24765
g5671.t1	K24758
g1576.t1	K24755
g8149.t1	K24752
g4178.t1	K24750
g10850.t1	K24738
g12532.t1	K24736
g3437.t1	K24730
g10383.t1	K24726
g5544.t1	K24611
g12776.t1	K24526
g3832.t1	K24512
g3833.t1	K24512
g8240.t1	K24481
g5636.t1	K24364
g1867.t1	K24363
g1238.t1	K24348
g3728.t1	K24278
g4971.t1	K24272
g9529.t1	K24205
g12376.t1	K24195
g10748.t1	K24194
g13095.t1	K24175
g9955.t1	K24160
g9956.t1	K24160
g11427.t1	K24160
g8713.t1	K24155
g10048.t1	K24139
g10777.t1	K24139
g4982.t1	K24139
g12876.t1	K24139
g5807.t1	K24137
g13057.t1	K24137
g7728.t1	K24127
g5611.t1	K24121
g5611.t2	K24121
g5739.t1	K24113
g3283.t1	K24104
g5993.t1	K24104
g7570.t1	K24104
g7475.t1	K24083
g7475.t2	K24083
g9054.t1	K24069
g8282.t1	K24034
g5440.t1	K24029
g12597.t1	K24014
g2196.t1	K23978
g2065.t1	K23966
g9067.t1	K23960
g5533.t1	K23952
g12418.t1	K23948
g7027.t1	K23905
g7027.t2	K23905
g7027.t3	K23905
g2097.t1	K23905
g4941.t1	K23887
g12726.t1	K23856
g936.t1	K23802
g11960.t1	K23796
g4416.t1	K23788
g6751.t1	K23787
g5818.t1	K23785
g5818.t2	K23785
g8333.t1	K23741
g4387.t1	K23741
g4390.t1	K23741
g4392.t1	K23741
g4392.t2	K23741
g8722.t1	K23740
g8005.t1	K23735
g7575.t1	K23719
g4714.t1	K23700
g978.t1	K23679
g11350.t1	K23678
g1783.t1	K23678
g3519.t1	K23612
g5950.t1	K23570
g8817.t1	K23568
g5365.t1	K23567
g798.t1	K23566
g1852.t1	K23565
g5524.t1	K23564
g3821.t1	K23563
g6201.t1	K23562
g1896.t1	K23553
g12515.t1	K23544
g7802.t1	K23541
g12530.t1	K23518
g8332.t1	K23516
g2109.t1	K23506
g12164.t1	K23499
g2208.t1	K23498
g5436.t1	K23490
g1851.t1	K23481
g3454.t1	K23469
g12279.t1	K23469
g12279.t2	K23469
g7552.t1	K23460
g3370.t1	K23451
g13167.t1	K23388
g12128.t1	K23387
g9614.t1	K23362
g9617.t1	K23362
g8283.t1	K23358
g8283.t2	K23358
g8561.t1	K23338
g10195.t1	K23337
g2781.t1	K23336
g1716.t1	K23335
g7762.t1	K23334
g9183.t1	K23334
g1637.t1	K23333
g4092.t1	K23327
g6599.t1	K23319
g4533.t1	K23319
g6226.t1	K23314
g10204.t1	K23309
g10204.t2	K23309
g13050.t1	K23292
g7358.t1	K23272
g7359.t1	K23272
g1554.t1	K23166
g9084.t1	K23114
g6428.t1	K23114
g10828.t1	K23093
g10828.t2	K23093
g6858.t1	K23039
g211.t1	K23010
g212.t1	K23010
g1007.t1	K23010
g11062.t1	K23002
g12152.t1	K23002
g5525.t1	K22991
g12712.t1	K22943
g6047.t1	K22940
g5400.t1	K22939
g2234.t1	K22913
g6025.t1	K22866
g1289.t1	K22857
g12189.t1	K22856
g8228.t1	K22832
g2026.t1	K22817
g11545.t1	K22804
g5361.t1	K22803
g11228.t1	K22762
g12381.t1	K22758
g11102.t1	K22756
g12668.t1	K22747
g5027.t1	K22746
g3726.t1	K22745
g624.t1	K22745
g3873.t1	K22736
g3272.t1	K22733
g9844.t1	K22733
g10372.t1	K22733
g8434.t1	K22733
g8622.t1	K22733
g5696.t1	K22733
g839.t1	K22724
g454.t1	K22723
g5975.t1	K22721
g10629.t1	K22698
g8264.t1	K22696
g8263.t1	K22685
g12796.t1	K22685
g7416.t1	K22684
g12045.t1	K22684
g12741.t1	K22684
g12850.t1	K22684
g12850.t2	K22684
g12850.t3	K22684
g12851.t1	K22684
g12852.t1	K22684
g12852.t2	K22684
g12853.t1	K22684
g13017.t1	K22684
g13024.t1	K22684
g13026.t1	K22684
g1480.t1	K22644
g11534.t1	K22611
g6141.t1	K22544
g6133.t1	K22531
g10898.t1	K22530
g8843.t1	K22503
g6419.t1	K22484
g1663.t1	K22470
g7198.t1	K22438
g6032.t1	K22399
g7914.t1	K22386
g10627.t1	K22384
g2576.t1	K22382
g6029.t1	K22382
g6030.t1	K22382
g6057.t1	K22382
g13187.t1	K22382
g2596.t1	K22381
g3034.t1	K22377
g6427.t1	K22337
g8731.t1	K22315
g7777.t1	K22285
g1167.t1	K22277
g4567.t1	K22255
g2201.t1	K22248
g5456.t1	K22213
g12517.t1	K22140
g1433.t1	K22139
g8637.t1	K22138
g8214.t1	K22133
g3788.t1	K22132
g5801.t1	K22075
g7748.t1	K22074
g6063.t1	K22073
g6779.t1	K22072
g3696.t1	K22071
g3824.t1	K22069
g5663.t1	K22068
g9496.t1	K22066
g7560.t1	K22032
g943.t1	K21996
g9113.t1	K21991
g6812.t1	K21989
g9239.t1	K21989
g1756.t1	K21989
g2199.t1	K21989
g2200.t1	K21989
g2247.t1	K21989
g5938.t1	K21989
g9233.t1	K21890
g196.t1	K21864
g3672.t1	K21852
g6704.t1	K21850
g8707.t1	K21850
g8719.t1	K21850
g11542.t1	K21850
g5233.t1	K21850
g12130.t1	K21848
g5395.t1	K21842
g9819.t1	K21806
g5794.t1	K21804
g1508.t1	K21798
g8225.t1	K21797
g1923.t1	K21768
g11161.t1	K21767
g3891.t1	K21766
g439.t1	K21752
g6070.t1	K21751
g763.t1	K21642
g3055.t1	K21631
g3055.t2	K21631
g4826.t1	K21631
g10225.t1	K21631
g10230.t1	K21631
g10233.t1	K21631
g2574.t1	K21631
g12125.t1	K21631
g6540.t1	K21631
g8799.t1	K21618
g4137.t1	K21595
g2571.t1	K21594
g6023.t1	K21552
g8330.t1	K21545
g1416.t1	K21544
g9688.t1	K21543
g11642.t1	K21480
g10864.t1	K21456
g1154.t1	K21455
g3397.t1	K21452
g3478.t1	K21421
g6230.t1	K21403
g2233.t1	K21286
g8063.t1	K21249
g9480.t1	K21197
g11917.t1	K21157
g10120.t1	K21141
g1834.t1	K21027
g177.t1	K20996
g7171.t1	K20989
g4493.t1	K20989
g10691.t1	K20872
g4071.t1	K20858
g10892.t1	K20826
g5549.t1	K20824
g1548.t1	K20823
g1548.t2	K20823
g1548.t3	K20823
g9988.t1	K20815
g7818.t1	K20813
g6154.t1	K20813
g13207.t1	K20803
g12821.t1	K20798
g8774.t1	K20794
g9491.t1	K20793
g3031.t1	K20792
g5427.t1	K20791
g7704.t1	K20780
g8169.t1	K20724
g6915.t1	K20705
g7405.t1	K20649
g4383.t1	K20643
g9273.t1	K20524
g3020.t1	K20523
g11620.t1	K20523
g12601.t1	K20522
g11705.t1	K20521
g17.t1	K20520
g8657.t1	K20498
g8075.t1	K20477
g8215.t1	K20476
g8206.t1	K20474
g8519.t1	K20473
g6950.t1	K20472
g2856.t1	K20471
g3361.t1	K20465
g6382.t1	K20465
g8179.t1	K20463
g11541.t1	K20457
g7814.t1	K20456
g3706.t1	K20410
g1746.t1	K20409
g9853.t1	K20408
g10365.t1	K20407
g12294.t1	K20406
g1505.t1	K20405
g7170.t1	K20404
g8449.t1	K20403
g13006.t1	K20372
g13006.t2	K20372
g8238.t1	K20371
g8238.t2	K20371
g3061.t1	K20369
g6893.t1	K20368
g6899.t1	K20368
g11457.t1	K20367
g12629.t1	K20366
g10386.t1	K20363
g7400.t1	K20362
g6944.t1	K20361
g10128.t1	K20360
g9694.t1	K20359
g1992.t1	K20353
g13174.t1	K20352
g5840.t1	K20347
g1018.t1	K20346
g1348.t1	K20318
g11180.t1	K20316
g2382.t1	K20310
g853.t1	K20309
g6875.t1	K20308
g1571.t1	K20307
g1985.t1	K20306
g8736.t1	K20305
g8090.t1	K20304
g9522.t1	K20303
g2524.t1	K20302
g5437.t1	K20301
g10413.t1	K20300
g10197.t1	K20299
g5394.t1	K20298
g12559.t1	K20296
g8344.t1	K20295
g3239.t1	K20294
g2060.t1	K20293
g10571.t1	K20292
g2278.t1	K20291
g10298.t1	K20290
g10199.t1	K20289
g10199.t2	K20289
g8391.t1	K20288
g11607.t1	K20286
g6396.t1	K20285
g11203.t1	K20280
g5192.t1	K20279
g12756.t1	K20247
g11285.t1	K20246
g6149.t1	K20246
g10585.t1	K20242
g7401.t1	K20238
g10824.t1	K20237
g10824.t2	K20237
g8364.t1	K20224
g8364.t2	K20224
g11645.t1	K20223
g6985.t1	K20222
g4437.t1	K20221
g9507.t1	K20205
g9770.t1	K20205
g9772.t1	K20205
g9773.t1	K20205
g10586.t1	K20205
g10588.t1	K20205
g7743.t1	K20205
g4728.t1	K20205
g4918.t1	K20205
g5865.t1	K20205
g5865.t2	K20205
g11215.t1	K20195
g11215.t2	K20195
g4943.t1	K20184
g12266.t1	K20183
g8256.t1	K20182
g8513.t1	K20181
g12377.t1	K20180
g12377.t2	K20180
g2712.t1	K20179
g10169.t1	K20178
g12967.t1	K20177
g12996.t1	K20177
g12996.t2	K20177
g12160.t1	K20176
g1968.t1	K20168
g9360.t1	K20167
g9360.t2	K20167
g1280.t1	K20131
g11502.t1	K20121
g10419.t1	K20120
g13142.t1	K20103
g2158.t1	K20102
g6374.t1	K20098
g1928.t1	K20069
g10191.t1	K20062
g6814.t1	K20061
g1555.t1	K20047
g1556.t1	K20047
g5418.t1	K20046
g4294.t1	K20044
g9348.t1	K20040
g6204.t1	K20032
g9093.t1	K20031
g11286.t1	K20028
g9234.t1	K19998
g2916.t1	K19998
g4286.t1	K19996
g1736.t1	K19995
g8435.t1	K19986
g5155.t1	K19985
g5180.t1	K19984
g5180.t2	K19984
g2339.t1	K19983
g2339.t2	K19983
g6765.t1	K19952
g1228.t1	K19951
g8569.t1	K19950
g12357.t1	K19940
g5522.t1	K19932
g3377.t1	K19881
g187.t1	K19878
g4923.t1	K19877
g13114.t1	K19860
g6462.t1	K19860
g517.t1	K19852
g12041.t1	K19845
g7015.t1	K19844
g12182.t1	K19842
g1185.t1	K19842
g1309.t1	K19842
g1050.t1	K19841
g10654.t1	K19839
g5781.t1	K19838
g7459.t1	K19833
g6256.t1	K19833
g12913.t1	K19828
g12913.t2	K19828
g7742.t1	K19806
g2020.t1	K19801
g5386.t1	K19800
g5977.t1	K19791
g12494.t1	K19788
g3869.t1	K19787
g3869.t2	K19787
g11988.t1	K19785
g3498.t1	K19783
g12127.t1	K19765
g3306.t1	K19730
g8528.t1	K19708
g8528.t2	K19708
g10052.t1	K19704
g10052.t2	K19704
g3118.t1	K19703
g1926.t1	K19668
g12172.t1	K19619
g12172.t2	K19619
g2582.t1	K19600
g8199.t1	K19589
g2006.t1	K19584
g2580.t1	K19572
g12603.t1	K19562
g4141.t1	K19531
g8619.t1	K19525
g8620.t1	K19525
g462.t1	K19487
g8989.t1	K19476
g6583.t1	K19386
g1791.t1	K19366
g5431.t1	K19356
g13210.t1	K19356
g8033.t1	K19355
g8759.t1	K19355
g9221.t1	K19355
g4339.t1	K19355
g3155.t1	K19347
g6570.t1	K19347
g12195.t1	K19347
g729.t1	K19327
g900.t1	K19323
g8233.t1	K19307
g8233.t2	K19307
g1722.t1	K19306
g7885.t1	K19245
g8200.t1	K19245
g12078.t1	K19245
g5944.t1	K19219
g6918.t1	K19200
g8679.t1	K19177
g6717.t1	K19069
g8151.t1	K19054
g12909.t1	K19030
g2303.t1	K19029
g524.t1	K19001
g8901.t1	K18995
g4689.t1	K18979
g4676.t1	K18932
g12016.t1	K18932
g12020.t1	K18932
g220.t1	K18914
g2386.t1	K18849
g3013.t1	K18803
g8674.t1	K18802
g10774.t1	K18802
g10168.t1	K18798
g5279.t1	K18798
g5279.t2	K18798
g1149.t1	K18757
g6690.t1	K18752
g1805.t1	K18749
g6089.t1	K18748
g7153.t1	K18740
g5917.t1	K18740
g5919.t1	K18740
g8749.t1	K18738
g2585.t1	K18738
g9978.t1	K18732
g8061.t1	K18730
g7355.t1	K18726
g9357.t1	K18725
g6741.t1	K18723
g10126.t1	K18722
g2379.t1	K18721
g5829.t1	K18719
g5372.t1	K18716
g12599.t1	K18715
g11247.t1	K18703
g5341.t1	K18694
g1963.t1	K18693
g1298.t1	K18693
g10457.t1	K18670
g2325.t1	K18669
g3995.t1	K18667
g12928.t1	K18667
g5475.t1	K18666
g5520.t1	K18664
g11989.t1	K18655
g4308.t1	K18637
g12907.t1	K18624
g9756.t1	K18599
g3614.t1	K18592
g10049.t1	K18592
g5106.t1	K18588
g11951.t1	K18587
g11914.t1	K18586
g12272.t1	K18584
g6747.t1	K18580
g8836.t1	K18578
g11929.t1	K18578
g7213.t1	K18576
g11000.t1	K18576
g5706.t1	K18573
g7134.t1	K18551
g5472.t1	K18551
g8783.t1	K18532
g10421.t1	K18477
g11716.t1	K18470
g2250.t1	K18469
g7897.t1	K18468
g3312.t1	K18467
g3829.t1	K18466
g8082.t1	K18457
g2126.t1	K18443
g5417.t1	K18442
g3676.t1	K18423
g3353.t1	K18422
g9884.t1	K18422
g8763.t1	K18418
g2441.t1	K18416
g9397.t1	K18384
g1652.t1	K18342
g8653.t1	K18337
g12433.t1	K18334
g10367.t1	K18328
g6990.t1	K18327
g6830.t1	K18203
g12375.t1	K18192
g6068.t1	K18191
g2423.t1	K18187
g1069.t1	K18185
g8135.t1	K18183
g2773.t1	K18182
g6062.t1	K18178
g5334.t1	K18176
g2061.t1	K18173
g8897.t1	K18171
g12392.t1	K18168
g11116.t1	K18167
g11977.t1	K18164
g11977.t2	K18164
g11115.t1	K18163
g5032.t1	K18162
g12856.t1	K18160
g12679.t1	K18159
g12679.t2	K18159
g11360.t1	K18158
g8251.t1	K18156
g8251.t2	K18156
g9530.t1	K18123
g12519.t1	K18123
g6916.t1	K18107
g8812.t1	K18106
g7427.t1	K18097
g7428.t1	K18097
g7429.t1	K18097
g5430.t1	K18097
g13078.t1	K18097
g13170.t1	K18097
g2621.t1	K18083
g7543.t1	K18064
g11025.t1	K18042
g3751.t1	K17991
g2422.t1	K17989
g9061.t1	K17987
g11030.t1	K17983
g5605.t1	K17981
g10663.t1	K17979
g2751.t1	K17974
g1748.t1	K17973
g12008.t1	K17972
g12008.t2	K17972
g8010.t1	K17970
g1068.t1	K17969
g3313.t1	K17968
g8211.t1	K17967
g1039.t1	K17945
g8321.t1	K17943
g1991.t1	K17943
g13172.t1	K17923
g891.t1	K17922
g9320.t1	K17919
g9320.t2	K17919
g10317.t1	K17918
g856.t1	K17917
g3304.t1	K17908
g2692.t1	K17907
g1730.t1	K17906
g1565.t1	K17900
g2034.t1	K17900
g11940.t1	K17900
g7108.t1	K17891
g5489.t1	K17888
g2055.t1	K17887
g419.t1	K17879
g4919.t1	K17879
g12622.t1	K17879
g3715.t1	K17878
g12421.t1	K17878
g1237.t1	K17878
g649.t1	K17877
g7455.t1	K17871
g8610.t1	K17868
g8428.t1	K17867
g487.t1	K17866
g9255.t1	K17862
g1118.t1	K17862
g2494.t1	K17824
g2494.t2	K17824
g4675.t1	K17822
g10739.t1	K17820
g3113.t1	K17818
g3121.t1	K17818
g3022.t1	K17816
g3023.t1	K17816
g9158.t1	K17815
g831.t1	K17808
g11137.t1	K17807
g1913.t1	K17806
g10377.t1	K17805
g1036.t1	K17804
g9740.t1	K17800
g2240.t1	K17800
g5470.t1	K17797
g8958.t1	K17796
g9451.t1	K17795
g940.t1	K17794
g1918.t1	K17792
g6829.t1	K17790
g2288.t1	K17788
g3027.t1	K17786
g12065.t1	K17785
g3418.t1	K17784
g4281.t1	K17783
g9824.t1	K17782
g12506.t1	K17781
g8908.t1	K17780
g8164.t1	K17778
g11070.t1	K17777
g2622.t1	K17776
g5093.t1	K17775
g5850.t1	K17774
g5144.t1	K17770
g11496.t1	K17769
g484.t1	K17768
g1815.t1	K17765
g9767.t1	K17764
g11218.t1	K17759
g1266.t1	K17757
g8716.t1	K17743
g9175.t1	K17743
g10799.t1	K17732
g2532.t1	K17714
g3920.t1	K17697
g9765.t1	K17697
g10550.t1	K17686
g5857.t1	K17686
g5858.t1	K17686
g13139.t1	K17686
g4287.t1	K17686
g3110.t1	K17679
g7826.t1	K17678
g8670.t1	K17677
g1551.t1	K17675
g5248.t1	K17669
g6219.t1	K17662
g1584.t1	K17656
g4441.t1	K17656
g4442.t1	K17656
g739.t1	K17656
g3117.t1	K17637
g10296.t1	K17623
g10297.t1	K17623
g614.t1	K17619
g1930.t1	K17618
g5134.t1	K17617
g10244.t1	K17615
g2366.t1	K17608
g5875.t1	K17607
g2134.t1	K17606
g2134.t2	K17606
g3461.t1	K17605
g12640.t1	K17605
g2640.t1	K17600
g7076.t1	K17589
g12190.t1	K17583
g10215.t1	K17578
g7202.t1	K17576
g12106.t1	K17553
g12572.t1	K17550
g2131.t1	K17541
g1695.t1	K17508
g12718.t1	K17498
g922.t1	K17497
g7029.t1	K17496
g5377.t1	K17491
g8917.t1	K17450
g7886.t1	K17439
g12384.t1	K17438
g2597.t1	K17435
g166.t1	K17434
g11117.t1	K17428
g2373.t1	K17427
g1073.t1	K17425
g8027.t1	K17424
g12457.t1	K17422
g9021.t1	K17421
g7550.t1	K17417
g1684.t1	K17415
g5686.t1	K17412
g1550.t1	K17411
g767.t1	K17408
g8371.t1	K17402
g10178.t1	K17362
g11406.t1	K17362
g5355.t1	K17362
g5357.t1	K17362
g6367.t1	K17361
g3658.t1	K17338
g9171.t1	K17338
g4925.t1	K17302
g9000.t1	K17301
g9003.t1	K17292
g1207.t1	K17290
g5058.t1	K17286
g7951.t1	K17279
g10285.t1	K17278
g464.t1	K17278
g3216.t1	K17275
g1117.t1	K17268
g8229.t1	K17267
g7970.t1	K17263
g1255.t1	K17262
g2210.t1	K17261
g1351.t1	K17260
g2922.t1	K17260
g1763.t1	K17257
g8714.t1	K17255
g2025.t1	K17103
g10422.t1	K17086
g11351.t1	K17081
g8186.t1	K17080
g433.t1	K17069
g392.t1	K17066
g7836.t1	K17066
g7838.t1	K17066
g12273.t1	K17066
g1362.t1	K17065
g1189.t1	K17053
g391.t1	K16948
g8915.t1	K16945
g8554.t1	K16944
g2592.t1	K16938
g8117.t1	K16912
g13158.t1	K16823
g13213.t1	K16808
g1674.t1	K16803
g2146.t1	K16794
g7219.t1	K16732
g1762.t1	K16639
g6021.t1	K16578
g12055.t1	K16576
g8585.t1	K16575
g5637.t1	K16572
g9359.t1	K16571
g9359.t2	K16571
g5859.t1	K16570
g7339.t1	K16569
g2353.t1	K16536
g1443.t1	K16510
g1628.t1	K16489
g8331.t1	K16466
g4668.t1	K16369
g3775.t1	K16368
g8203.t1	K16365
g5827.t1	K16358
g12246.t1	K16342
g8669.t1	K16330
g5238.t1	K16315
g1417.t1	K16307
g917.t1	K16307
g4811.t1	K16302
g7979.t1	K16302
g11321.t1	K16302
g10341.t1	K16261
g8831.t1	K16261
g10929.t1	K16261
g1640.t1	K16261
g1197.t1	K16261
g135.t1	K16231
g1743.t1	K16219
g7769.t1	K16196
g11980.t1	K16186
g2686.t1	K16185
g4623.t1	K16172
g3354.t1	K16075
g8649.t1	K16073
g5097.t1	K16073
g1688.t1	K16066
g13099.t1	K16055
g9791.t1	K15979
g7259.t1	K15923
g6873.t1	K15918
g12792.t1	K15902
g7598.t1	K15901
g7598.t2	K15901
g1425.t1	K15859
g2801.t1	K15859
g563.t1	K15791
g8272.t1	K15732
g8272.t2	K15732
g10643.t1	K15731
g10667.t1	K15731
g5275.t1	K15728
g5275.t2	K15728
g9616.t1	K15711
g9179.t1	K15711
g4681.t1	K15710
g8102.t2	K15703
g11164.t1	K15692
g1096.t1	K15687
g2487.t1	K15634
g11974.t1	K15633
g6936.t1	K15631
g3488.t1	K15628
g8212.t1	K15628
g12484.t1	K15627
g5323.t1	K15623
g3352.t1	K15620
g11358.t1	K15601
g11358.t2	K15601
g5582.t1	K15601
g5582.t2	K15601
g6635.t1	K15565
g6635.t2	K15565
g11327.t1	K15564
g3026.t1	K15562
g1299.t1	K15560
g5806.t1	K15544
g1881.t1	K15542
g6379.t1	K15542
g872.t1	K15541
g9325.t1	K15523
g4855.t1	K15508
g8268.t1	K15505
g6781.t1	K15502
g7104.t1	K15502
g3100.t1	K15500
g4486.t1	K15498
g1128.t1	K15463
g1128.t2	K15463
g8403.t1	K15462
g10642.t1	K15456
g573.t1	K15455
g6924.t1	K15454
g197.t1	K15448
g8878.t1	K15447
g5033.t1	K15445
g1959.t1	K15444
g4283.t1	K15443
g11523.t1	K15442
g5677.t1	K15440
g11087.t1	K15437
g8553.t1	K15436
g9453.t1	K15430
g9074.t1	K15429
g3588.t1	K15428
g1964.t1	K15425
g1493.t1	K15424
g2091.t1	K15423
g12118.t1	K15414
g3611.t1	K15378
g4994.t1	K15378
g5342.t1	K15376
g10815.t1	K15371
g2589.t1	K15363
g2871.t1	K15361
g2871.t2	K15361
g996.t1	K15356
g9768.t1	K15339
g6351.t1	K15339
g6351.t2	K15339
g7840.t1	K15336
g3517.t1	K15334
g7993.t1	K15331
g11589.t1	K15326
g11402.t1	K15325
g11402.t2	K15325
g2204.t1	K15323
g935.t1	K15322
g5841.t1	K15306
g5294.t1	K15305
g1313.t1	K15304
g1313.t2	K15304
g4576.t1	K15303
g10836.t1	K15303
g11663.t1	K15303
g8678.t1	K15296
g1319.t1	K15292
g8505.t1	K15289
g1066.t1	K15287
g841.t1	K15283
g9890.t1	K15280
g3610.t1	K15279
g8398.t1	K15279
g5728.t1	K15278
g997.t1	K15278
g11026.t1	K15275
g1816.t1	K15272
g2544.t1	K15272
g1917.t1	K15271
g10030.t1	K15267
g12308.t1	K15264
g10281.t1	K15263
g7896.t1	K15262
g3421.t1	K15255
g8120.t1	K15255
g8120.t2	K15255
g8125.t1	K15255
g8126.t1	K15255
g8126.t2	K15255
g1127.t1	K15255
g6838.t1	K15223
g5182.t1	K15222
g5881.t1	K15219
g5277.t1	K15216
g9704.t1	K15210
g8852.t1	K15206
g8852.t2	K15206
g2562.t1	K15205
g2562.t2	K15205
g5814.t1	K15202
g4758.t1	K15201
g9338.t1	K15198
g656.t1	K15196
g2202.t1	K15196
g12252.t1	K15193
g2248.t1	K15192
g5157.t1	K15190
g3801.t1	K15178
g899.t1	K15177
g10209.t1	K15176
g1557.t1	K15175
g4300.t1	K15174
g3168.t1	K15172
g5703.t1	K15171
g10594.t1	K15168
g5702.t1	K15165
g9595.t1	K15163
g7531.t1	K15161
g9552.t1	K15156
g9891.t1	K15153
g7982.t1	K15152
g7554.t1	K15151
g8375.t1	K15148
g8769.t1	K15147
g11467.t1	K15146
g915.t1	K15139
g5080.t1	K15134
g8973.t1	K15128
g1894.t1	K15122
g8838.t1	K15119
g7547.t1	K15118
g9117.t1	K15117
g1349.t1	K15116
g11141.t1	K15115
g5723.t1	K15115
g3960.t1	K15114
g3961.t1	K15114
g1092.t1	K15113
g11614.t3	K15111
g4535.t1	K15110
g6991.t1	K15109
g10265.t1	K15109
g8704.t1	K15109
g8711.t1	K15109
g8712.t1	K15109
g1905.t1	K15109
g16.t1	K15109
g9075.t1	K15105
g9814.t1	K15103
g11353.t1	K15102
g4418.t1	K15102
g7090.t1	K15100
g4574.t1	K15100
g94.t1	K15084
g5721.t1	K15083
g4316.t1	K15082
g3847.t1	K15078
g2575.t1	K15077
g1329.t1	K15075
g1146.t1	K15072
g3778.t1	K15071
g10575.t1	K15069
g1776.t1	K15053
g1776.t2	K15053
g8547.t1	K15042
g11682.t1	K15040
g12880.t1	K15033
g5114.t1	K15030
g7208.t1	K15029
g8808.t1	K15028
g1564.t1	K15026
g8809.t1	K15015
g5691.t1	K15014
g9349.t1	K14998
g9509.t1	K14997
g2214.t1	K14967
g8807.t1	K14963
g1229.t1	K14963
g12233.t1	K14962
g5746.t1	K14961
g5746.t2	K14961
g8849.t1	K14960
g7479.t1	K14950
g3702.t1	K14863
g6155.t1	K14861
g1103.t1	K14860
g2003.t1	K14859
g8515.t1	K14857
g2316.t1	K14856
g1225.t1	K14855
g5879.t1	K14852
g9820.t1	K14851
g5675.t1	K14850
g9336.t1	K14849
g8285.t1	K14848
g10367.t2	K14847
g10367.t3	K14847
g1017.t1	K14846
g5620.t1	K14845
g12104.t1	K14845
g7372.t1	K14844
g8804.t1	K14843
g10387.t1	K14842
g1638.t1	K14841
g3475.t1	K14840
g2100.t1	K14839
g12330.t1	K14838
g11426.t1	K14837
g1633.t1	K14835
g1668.t1	K14834
g6373.t1	K14833
g4301.t1	K14832
g1002.t1	K14831
g1252.t1	K14830
g1065.t1	K14829
g8758.t1	K14827
g9606.t1	K14826
g5379.t1	K14826
g6051.t1	K14824
g11699.t1	K14823
g8517.t1	K14822
g1366.t1	K14821
g2581.t1	K14820
g5160.t1	K14819
g12441.t1	K14819
g12170.t1	K14818
g9981.t1	K14816
g11470.t1	K14815
g8739.t1	K14812
g7776.t1	K14811
g4292.t1	K14810
g1604.t1	K14809
g10397.t1	K14808
g12284.t1	K14807
g9647.t1	K14806
g12348.t1	K14805
g8504.t1	K14804
g11154.t1	K14803
g6628.t1	K14802
g961.t1	K14801
g7530.t1	K14800
g10184.t1	K14799
g9018.t1	K14798
g5785.t1	K14797
g8662.t1	K14795
g10098.t1	K14794
g3980.t1	K14793
g8383.t1	K14792
g12161.t1	K14791
g5786.t1	K14790
g8455.t1	K14789
g3062.t1	K14788
g4510.t1	K14787
g6651.t1	K14786
g2440.t1	K14784
g2440.t2	K14784
g945.t1	K14782
g8123.t1	K14780
g8053.t1	K14779
g5117.t1	K14778
g1578.t1	K14777
g3845.t1	K14776
g10766.t1	K14775
g13148.t1	K14774
g8816.t1	K14773
g6636.t1	K14772
g1046.t1	K14771
g9275.t1	K14769
g7379.t1	K14768
g11494.t1	K14767
g5339.t1	K14766
g2169.t1	K14765
g2700.t1	K14764
g2701.t1	K14764
g9096.t1	K14763
g304.t1	K14758
g8230.t1	K14758
g9665.t1	K14753
g12286.t1	K14729
g8781.t1	K14721
g11554.t1	K14715
g13120.t1	K14713
g3874.t1	K14709
g476.t1	K14709
g4349.t1	K14709
g2396.t1	K14708
g2399.t1	K14708
g960.t1	K14692
g960.t2	K14692
g8768.t1	K14688
g10162.t1	K14686
g8154.t1	K14686
g6452.t1	K14686
g6536.t1	K14685
g10004.t1	K14684
g5458.t1	K14684
g3319.t1	K14679
g8252.t1	K14676
g11244.t1	K14663
g11253.t1	K14663
g9059.t1	K14654
g11085.t1	K14650
g5591.t1	K14649
g1813.t1	K14642
g4609.t1	K14611
g9861.t1	K14575
g9861.t2	K14575
g7812.t1	K14574
g6738.t1	K14573
g11560.t1	K14572
g12509.t1	K14571
g4587.t1	K14570
g5449.t1	K14570
g11245.t1	K14569
g11252.t1	K14569
g7567.t1	K14568
g2861.t1	K14567
g6863.t1	K14566
g5790.t1	K14565
g11672.t1	K14564
g2558.t1	K14563
g5535.t1	K14561
g5714.t1	K14560
g8568.t1	K14559
g12826.t1	K14558
g9589.t1	K14557
g5537.t1	K14556
g9083.t1	K14555
g2507.t1	K14554
g8091.t1	K14553
g9173.t1	K14552
g4694.t1	K14550
g4987.t1	K14549
g4987.t2	K14549
g8165.t1	K14548
g8044.t1	K14546
g5374.t1	K14545
g7389.t1	K14544
g9189.t1	K14539
g5466.t1	K14539
g7925.t1	K14538
g5752.t1	K14538
g8567.t1	K14537
g11044.t1	K14536
g8447.t1	K14522
g11451.t1	K14521
g8844.t1	K14455
g1494.t1	K14454
g10412.t1	K14439
g12634.t1	K14430
g5693.t1	K14416
g6120.t1	K14411
g6122.t1	K14408
g3494.t1	K14407
g9001.t1	K14407
g7617.t1	K14407
g9163.t1	K14405
g8744.t1	K14404
g10042.t1	K14403
g5152.t1	K14402
g3285.t1	K14401
g5981.t1	K14400
g2618.t1	K14399
g426.t1	K14397
g6079.t1	K14396
g8721.t1	K14394
g5634.t1	K14376
g10440.t1	K14338
g10476.t1	K14338
g10477.t1	K14338
g10477.t2	K14338
g12541.t1	K14338
g4427.t1	K14338
g3522.t1	K14328
g9795.t1	K14327
g1819.t1	K14326
g2985.t1	K14325
g7493.t1	K14325
g1401.t1	K14325
g5019.t1	K14325
g13230.t1	K14325
g7510.t1	K14325
g5350.t1	K14324
g11563.t1	K14319
g7285.t1	K14315
g8702.t1	K14312
g5369.t1	K14311
g6368.t1	K14310
g7846.t1	K14309
g3656.t1	K14308
g12057.t1	K14307
g12057.t2	K14307
g5510.t1	K14306
g4400.t1	K14304
g4400.t2	K14304
g620.t1	K14301
g2110.t1	K14300
g3114.t1	K14299
g12305.t1	K14298
g5383.t1	K14297
g12905.t1	K14297
g5994.t1	K14294
g4743.t1	K14293
g1159.t1	K14292
g2735.t1	K14290
g12781.t1	K14288
g9146.t1	K14285
g12264.t1	K14284
g11909.t1	K14265
g11915.t1	K14265
g5519.t1	K14264
g10740.t1	K14262
g253.t1	K14213
g11983.t1	K14209
g10151.t1	K14191
g7292.t1	K14171
g12757.t1	K14169
g5787.t1	K14168
g8477.t1	K14165
g1749.t1	K14165
g2604.t1	K14165
g4804.t1	K14157
g7498.t1	K14157
g7499.t1	K14157
g7500.t1	K14157
g10012.t1	K14154
g5444.t1	K14152
g6839.t1	K14137
g3351.t1	K14085
g1996.t1	K14050
g6837.t1	K14026
g7354.t1	K14022
g2486.t1	K14018
g2075.t1	K14016
g8136.t1	K14015
g11746.t1	K14012
g11746.t2	K14012
g11746.t3	K14012
g4661.t1	K14009
g12352.t1	K14007
g12429.t1	K14007
g4223.t1	K14006
g679.t1	K14006
g11781.t1	K14006
g11815.t1	K14006
g11816.t1	K14006
g11873.t1	K14006
g3284.t1	K14005
g4820.t1	K14004
g5697.t1	K14003
g12334.t1	K14002
g3382.t1	K13993
g3495.t1	K13993
g3677.t1	K13993
g4762.t1	K13993
g1188.t1	K13993
g3278.t1	K13989
g11174.t1	K13989
g7005.t1	K13985
g2778.t1	K13985
g7584.t1	K13984
g6592.t1	K13953
g9274.t1	K13953
g9274.t2	K13953
g9274.t3	K13953
g9288.t1	K13953
g9353.t1	K13953
g4977.t1	K13953
g12930.t1	K13953
g8450.t1	K13950
g3822.t1	K13939
g11866.t1	K13886
g42.t1	K13886
g7266.t2	K13869
g9540.t1	K13869
g12322.t1	K13869
g7312.t1	K13830
g2283.t1	K13800
g12520.t1	K13754
g9315.t1	K13728
g2258.t1	K13721
g2533.t1	K13719
g4532.t1	K13717
g10087.t1	K13711
g10764.t1	K13704
g10764.t2	K13704
g3465.t1	K13690
g551.t1	K13621
g552.t1	K13621
g12508.t1	K13617
g7273.t1	K13577
g8038.t1	K13577
g2280.t1	K13566
g5601.t1	K13535
g9847.t1	K13526
g1231.t1	K13525
g5660.t1	K13519
g473.t1	K13511
g473.t2	K13511
g473.t3	K13511
g5619.t1	K13509
g7135.t1	K13507
g10099.t1	K13507
g10099.t2	K13507
g10335.t1	K13507
g1670.t1	K13507
g1021.t1	K13507
g1027.t1	K13507
g6632.t1	K13501
g5265.t1	K13449
g3337.t1	K13436
g2117.t1	K13431
g6284.t1	K13366
g6284.t2	K13366
g7064.t1	K13354
g5346.t1	K13354
g12063.t1	K13354
g8898.t1	K13352
g8929.t1	K13350
g8166.t1	K13348
g1415.t1	K13348
g8735.t1	K13347
g8021.t1	K13346
g8021.t2	K13346
g5967.t1	K13345
g3206.t1	K13344
g8770.t1	K13343
g9689.t1	K13342
g10101.t1	K13342
g1288.t1	K13341
g2298.t1	K13339
g4277.t1	K13338
g7293.t1	K13337
g3859.t1	K13336
g8651.t1	K13335
g9475.t1	K13333
g1766.t1	K13333
g1767.t1	K13333
g6740.t1	K13303
g11361.t1	K13303
g4739.t1	K13291
g6772.t1	K13289
g6842.t1	K13288
g3425.t1	K13281
g2578.t1	K13278
g10463.t1	K13248
g7049.t1	K13242
g1643.t1	K13239
g1643.t2	K13239
g7795.t1	K13237
g9462.t1	K13220
g11561.t1	K13211
g1971.t1	K13206
g1203.t1	K13203
g8185.t1	K13201
g8851.t1	K13199
g8143.t1	K13192
g8582.t1	K13181
g8168.t1	K13179
g12627.t1	K13177
g5915.t1	K13174
g7423.t1	K13172
g9237.t1	K13172
g2066.t1	K13172
g5592.t1	K13172
g6568.t1	K13171
g9391.t1	K13171
g9965.t1	K13171
g680.t1	K13171
g13209.t1	K13171
g3716.t1	K13151
g2401.t1	K13137
g2653.t1	K13128
g10240.t1	K13127
g1737.t1	K13126
g12543.t1	K13126
g4113.t1	K13125
g11729.t1	K13125
g9730.t1	K13124
g9730.t2	K13124
g1182.t1	K13123
g1182.t2	K13123
g1726.t1	K13122
g12033.t1	K13121
g12033.t2	K13121
g8389.t1	K13120
g2522.t1	K13119
g8495.t1	K13118
g2302.t1	K13117
g2302.t2	K13117
g2318.t1	K13116
g12596.t1	K13115
g6832.t1	K13113
g7768.t1	K13110
g797.t1	K13109
g11222.t1	K13108
g5632.t1	K13107
g12431.t1	K13106
g12474.t1	K13104
g1325.t1	K13103
g11697.t1	K13102
g1761.t1	K13100
g1780.t1	K13099
g12309.t1	K13095
g2185.t1	K13094
g10086.t1	K13093
g8366.t1	K13092
g8654.t1	K13091
g8691.t1	K13076
g9753.t1	K13051
g9148.t1	K13026
g9148.t2	K13026
g5190.t1	K13025
g5855.t1	K13024
g10336.t1	K12948
g13199.t1	K12947
g516.t1	K12946
g4616.t1	K12900
g8289.t1	K12897
g5753.t1	K12897
g1924.t1	K12893
g5540.t1	K12893
g1937.t1	K12883
g5727.t1	K12882
g12539.t1	K12881
g12910.t1	K12881
g13177.t1	K12881
g5309.t1	K12880
g5555.t1	K12879
g8343.t1	K12878
g310.t1	K12877
g809.t1	K12876
g5614.t1	K12873
g1519.t1	K12872
g2572.t1	K12871
g3872.t1	K12870
g3765.t1	K12869
g3523.t1	K12868
g1995.t1	K12867
g4988.t1	K12864
g6933.t1	K12863
g567.t1	K12862
g8933.t1	K12861
g2286.t1	K12860
g587.t1	K12859
g2079.t1	K12858
g2079.t2	K12858
g5073.t1	K12857
g11522.t1	K12856
g11659.t1	K12855
g11659.t2	K12855
g3281.t1	K12854
g8243.t1	K12852
g2341.t1	K12849
g9576.t1	K12848
g9025.t1	K12847
g1967.t1	K12846
g2517.t1	K12845
g5665.t1	K12844
g3740.t1	K12843
g9668.t1	K12842
g2163.t1	K12840
g8778.t1	K12839
g1067.t1	K12837
g10405.t1	K12836
g1323.t1	K12834
g1323.t2	K12834
g5186.t1	K12833
g8260.t1	K12832
g1836.t1	K12831
g10604.t1	K12830
g2606.t1	K12829
g1110.t1	K12828
g5191.t1	K12827
g8381.t1	K12826
g2438.t1	K12825
g5864.t1	K12824
g12487.t1	K12823
g10884.t1	K12822
g1043.t1	K12821
g380.t1	K12820
g381.t1	K12820
g381.t2	K12820
g525.t1	K12820
g8314.t1	K12820
g9669.t1	K12819
g9147.t1	K12818
g12478.t1	K12817
g8209.t1	K12816
g7828.t1	K12815
g11054.t1	K12813
g8039.t1	K12812
g5512.t1	K12811
g8646.t1	K12795
g8634.t1	K12780
g9523.t1	K12778
g5022.t1	K12767
g8305.t1	K12761
g8275.t1	K12757
g743.t1	K12737
g11391.t1	K12736
g13113.t1	K12734
g1808.t1	K12733
g1864.t1	K12670
g4853.t1	K12669
g2021.t1	K12669
g5772.t1	K12668
g12866.t1	K12667
g5398.t1	K12666
g7782.t1	K12663
g892.t1	K12662
g12371.t1	K12627
g4742.t1	K12626
g7804.t1	K12625
g8548.t1	K12624
g7053.t1	K12623
g5424.t1	K12622
g9729.t1	K12621
g8847.t1	K12620
g5607.t1	K12619
g12080.t1	K12618
g1078.t1	K12617
g12396.t1	K12614
g8632.t1	K12613
g12801.t1	K12609
g5049.t1	K12608
g2057.t1	K12606
g10879.t1	K12605
g10879.t2	K12605
g2358.t1	K12604
g10272.t1	K12603
g4934.t1	K12602
g9739.t1	K12600
g8245.t1	K12599
g6735.t1	K12598
g5047.t1	K12597
g8259.t1	K12592
g10741.t1	K12591
g13043.t1	K12590
g256.t1	K12589
g1972.t1	K12587
g5362.t1	K12586
g6222.t1	K12585
g3686.t1	K12584
g3686.t2	K12584
g11500.t1	K12581
g5509.t1	K12580
g4737.t1	K12572
g4737.t2	K12572
g2165.t1	K12571
g6602.t1	K12567
g7813.t1	K12562
g7236.t1	K12497
g11002.t1	K12493
g5246.t1	K12492
g3578.t1	K12486
g7915.t1	K12486
g1607.t1	K12481
g11456.t1	K12479
g11456.t2	K12479
g2363.t1	K12472
g2367.t1	K12472
g6613.t1	K12471
g323.t1	K12471
g10869.t1	K12471
g5561.t1	K12462
g11511.t1	K12412
g7432.t1	K12404
g2073.t1	K12400
g8972.t1	K12399
g5768.t1	K12398
g12594.t1	K12397
g9144.t1	K12396
g5448.t1	K12394
g3589.t1	K12393
g4180.t1	K12392
g1107.t1	K12391
g3827.t1	K12389
g5018.t1	K12385
g9178.t1	K12373
g10867.t1	K12373
g10871.t1	K12373
g12454.t1	K12373
g1140.t1	K12366
g9295.t1	K12351
g7409.t1	K12350
g6645.t1	K12349
g8974.t1	K12346
g1844.t1	K12346
g6870.t1	K12343
g6409.t1	K12306
g12383.t1	K12275
g820.t1	K12274
g2014.t1	K12273
g1908.t1	K12272
g4164.t1	K12236
g4165.t1	K12236
g12790.t1	K12200
g8443.t1	K12199
g5208.t1	K12198
g5195.t1	K12197
g7932.t1	K12196
g8533.t1	K12195
g5133.t1	K12194
g6087.t1	K12193
g2277.t1	K12191
g4524.t1	K12190
g1216.t1	K12189
g1216.t2	K12189
g13055.t1	K12188
g11355.t1	K12185
g1511.t1	K12184
g1665.t1	K12183
g7899.t1	K12182
g8077.t1	K12180
g5645.t1	K12178
g3750.t1	K12177
g9020.t1	K12176
g3476.t1	K12175
g3825.t1	K12161
g5353.t1	K12158
g6467.t1	K12041
g12480.t1	K11996
g8941.t1	K11992
g12165.t1	K11984
g12165.t2	K11984
g9088.t1	K11982
g7223.t1	K11979
g4508.t1	K11976
g8159.t1	K11971
g10316.t1	K11968
g1861.t1	K11968
g1862.t1	K11968
g12660.t1	K11887
g5330.t1	K11885
g5234.t1	K11883
g2870.t1	K11872
g5069.t1	K11870
g3868.t1	K11866
g10119.t1	K11863
g5243.t1	K11855
g8433.t1	K11849
g3445.t1	K11844
g4664.t1	K11843
g2560.t1	K11841
g1307.t1	K11839
g2022.t1	K11838
g7048.t1	K11837
g7731.t1	K11836
g904.t1	K11835
g10997.t1	K11827
g1823.t1	K11826
g1653.t1	K11825
g8615.t1	K11824
g6158.t1	K11808
g3800.t1	K11806
g6869.t1	K11806
g9907.t1	K11805
g9223.t1	K11801
g11274.t1	K11800
g11567.t1	K11799
g5595.t1	K11790
g8458.t1	K11788
g7848.t1	K11786
g7848.t2	K11786
g12336.t1	K11778
g8793.t1	K11771
g11624.t1	K11770
g932.t1	K11768
g8396.t1	K11763
g4035.t1	K11761
g8079.t1	K11756
g597.t1	K11723
g11148.t1	K11718
g10783.t1	K11713
g8805.t1	K11699
g2018.t1	K11699
g2159.t1	K11699
g143.t1	K11699
g11886.t1	K11699
g11899.t1	K11699
g11900.t1	K11699
g8148.t1	K11684
g7096.t1	K11681
g8784.t1	K11676
g8907.t1	K11675
g8913.t1	K11675
g5382.t1	K11673
g7835.t1	K11672
g7375.t1	K11667
g8900.t1	K11665
g12227.t1	K11663
g12227.t2	K11663
g11646.t1	K11662
g8810.t1	K11655
g8422.t1	K11654
g11749.t1	K11654
g7604.t1	K11653
g3557.t1	K11650
g12863.t1	K11649
g3489.t1	K11648
g3367.t1	K11644
g9283.t1	K11644
g5005.t1	K11644
g9176.t1	K11643
g3554.t1	K11600
g7761.t1	K11599
g819.t1	K11594
g3499.t1	K11593
g3499.t2	K11593
g402.t1	K11593
g402.t2	K11593
g566.t1	K11593
g1853.t1	K11593
g2106.t1	K11593
g5457.t1	K11593
g5457.t2	K11593
g1840.t1	K11592
g5498.t1	K11592
g2017.t1	K11584
g1334.t1	K11578
g3689.t1	K11569
g2156.t1	K11568
g8357.t1	K11566
g8194.t1	K11563
g12021.t1	K11560
g3321.t1	K11559
g7935.t1	K11558
g2747.t1	K11557
g2324.t1	K11548
g2446.t1	K11547
g441.t1	K11541
g1601.t1	K11518
g11431.t1	K11498
g1833.t1	K11497
g5453.t1	K11495
g5215.t1	K11493
g5216.t1	K11493
g11613.t1	K11484
g7655.t1	K11484
g5098.t1	K11446
g10902.t1	K11436
g10427.t1	K11434
g10427.t2	K11434
g9612.t1	K11429
g9405.t1	K11419
g8065.t1	K11419
g8065.t2	K11419
g8273.t1	K11415
g6085.t1	K11415
g1293.t1	K11414
g9407.t1	K11407
g1569.t1	K11405
g1612.t1	K11397
g5626.t1	K11396
g5626.t2	K11396
g11042.t1	K11390
g8848.t1	K11376
g8876.t1	K11375
g8876.t2	K11375
g6065.t1	K11374
g6932.t1	K11373
g4303.t1	K11372
g9697.t1	K11367
g12731.t1	K11366
g1080.t1	K11365
g11144.t1	K11364
g789.t1	K11361
g1738.t1	K11360
g7026.t1	K11359
g5252.t1	K11353
g11357.t1	K11344
g11445.t1	K11343
g5336.t1	K11341
g317.t1	K11339
g8324.t1	K11338
g4993.t1	K11324
g4993.t2	K11324
g3369.t1	K11322
g5642.t1	K11321
g9122.t1	K11319
g1895.t1	K11315
g10210.t1	K11314
g5331.t1	K11313
g2743.t1	K11310
g11491.t1	K11309
g10472.t1	K11304
g1801.t1	K11303
g6067.t1	K11294
g7553.t1	K11294
g3012.t1	K11293
g1734.t1	K11292
g8226.t1	K11290
g3877.t1	K11279
g7730.t1	K11279
g2209.t1	K11275
g2755.t1	K11275
g10032.t1	K11274
g7059.t1	K11273
g5548.t1	K11272
g9846.t1	K11271
g11932.t1	K11270
g2619.t1	K11269
g1596.t1	K11268
g3032.t1	K11267
g4312.t1	K11262
g410.t1	K11254
g9356.t1	K11254
g4284.t1	K11254
g4385.t1	K11254
g8337.t1	K11253
g11656.t1	K11253
g4285.t1	K11253
g4386.t1	K11253
g13200.t1	K11252
g4475.t1	K11251
g13201.t1	K11251
g1072.t1	K11251
g9278.t1	K11246
g8827.t1	K11240
g2182.t1	K11238
g2183.t1	K11238
g5824.t1	K11237
g10011.t1	K11236
g5581.t1	K11233
g5581.t2	K11233
g4710.t1	K11232
g8219.t1	K11230
g1978.t1	K11228
g9580.t1	K11227
g11198.t1	K11226
g4523.t1	K11215
g9459.t1	K11204
g5962.t1	K11173
g7703.t1	K11142
g2389.t1	K11137
g6620.t1	K11135
g8903.t1	K11131
g5934.t1	K11129
g269.t1	K11128
g12725.t1	K11126
g9299.t1	K11121
g11195.t1	K11121
g1504.t1	K11108
g6069.t1	K11098
g8020.t1	K11097
g8020.t2	K11097
g8803.t1	K11096
g5423.t1	K11095
g8479.t1	K11094
g5131.t1	K11094
g12476.t1	K11093
g8224.t1	K11092
g6237.t1	K11090
g10161.t1	K11088
g12447.t1	K11087
g992.t1	K11086
g1744.t1	K10998
g3846.t1	K10997
[truncated: 2,219 more rows]

## Sheet: KOG
query_id	subject_id
g10004.t1	YPR011c [C] KOG0752 Mitochondrial solute carrier protein
g10009.t1	YMR196w [G] KOG2161 Glucosidase I
g1000.t1	YDR454c [F] KOG0707 Guanylate kinase
g10012.t1	At1g22940 [HK] KOG2598 Phosphomethylpyrimidine kinase
g10013.t1	CE24085 [I] KOG3290 Peroxisomal phytanoyl-CoA hydroxylase
g1001.t1	Hs8923754 [RT] KOG0598 Ribosomal protein S6 kinase and related proteins
g10022.t1	SPAC10F6.09c [D] KOG0964 Structural maintenance of chromosome protein 3 (sister chromatid cohesion complex Cohesin, subunit SMC3)
g10023.t1	SPBC13G1.05 [S] KOG2490 Predicted membrane protein
g1002.t1	SPAC222.06 [A] KOG3064 RNA-binding nuclear protein (MAK16) containing a distinct C4 Zn-finger
g10038.t1	CE06364 [S] KOG2443 Uncharacterized conserved protein
g10039.t1	SPCC1902.01 [K] KOG1601 GATA-4/5/6 transcription factors
g1003.t1	YDR297w [I] KOG0874 Sphingolipid hydroxylase
g10042.t1	SPAC17G6.16c [A] KOG1137 mRNA cleavage and polyadenylation factor II complex, BRR5 (CPSF subunit)
g10043.t1	SPAC9E9.09c [C] KOG2450 Aldehyde dehydrogenase
g10047.t1	Hs14149769 [DR] KOG3433 Protein involved in meiotic recombination/predicted coiled-coil protein
g10049.t1	SPAC664.09 [E] KOG2410 Gamma-glutamyltransferase
g10050.t1	At3g50880 [L] KOG1918 3-methyladenine DNA glycosidase
g10052.t1	YDL006w [T] KOG0698 Serine/threonine protein phosphatase
g10052.t2	YDL006w [T] KOG0698 Serine/threonine protein phosphatase
g10065.t1	Hs14149625 [C] KOG1687 NADH-ubiquinone oxidoreductase, NUFS7/PSST/20 kDa subunit
g1006.t1	SPAC15A10.04c [R] KOG2703 C4-type Zn-finger protein
g10075.t1	SPCC162.05 [H] KOG1270 Methyltransferases
g10075.t2	SPCC162.05 [H] KOG1270 Methyltransferases
g10078.t1	YDL138w [R] KOG0254 Predicted transporter (major facilitator superfamily)
g10081.t1	Hs8923826 [T] KOG1152 Signal transduction serine/threonine kinase with PAS/PAC sensor domain
g10087.t1	CE15739 [T] KOG2381 Phosphatidylinositol 4-kinase
g10106.t1	SPAC27D7.06 [C] KOG3954 Electron transfer flavoprotein, alpha subunit
g10108.t1	SPAC17G8.06c [E] KOG2448 Dihydroxy-acid dehydratase
g1010.t1	YDR135c [Q] KOG0054 Multidrug resistance-associated protein/mitoxantrone resistance protein, ABC superfamily
g1011.t1	SPAC17A5.13 [H] KOG2698 GTP cyclohydrolase I
g10128.t1	SPBC530.01 [U] KOG1092 Ypt/Rab-specific GTPase-activating protein GYP1
g10135.t1	SPCC663.04 [J] KOG0002 60s ribosomal protein L39
g10136.t1	7291296 [O] KOG0549 FKBP-type peptidyl-prolyl cis-trans isomerase
g10137.t1	7301548 [S] KOG2812 Uncharacterized conserved protein
g10140.t1	SPBC16G5.12c [L] KOG1956 DNA topoisomerase III alpha
g10145.t1	SPAC15A10.02 [K] KOG1142 Transcription initiation factor TFIID, subunit TAF12 (also component of histone acetyltransferase SAGA)
g10149.t1	At5g20500 [O] KOG1752 Glutaredoxin and related proteins
g10151.t1	SPBC336.02 [A] KOG0820 Ribosomal RNA adenine dimethylase
g10160.t1	Hs4502869 [P] KOG0475 Cl- channel CLC-3 and related proteins (CLC superfamily)
g10161.t1	At1g20580 [A] KOG3172 Small nuclear ribonucleoprotein Sm D3
g10162.t1	Hs4507015 [P] KOG3386 Copper transporter
g10163.t1	At3g22110 [O] KOG0178 20S proteasome, regulatory subunit alpha type PSMA4/PRE9
g10164.t1	YDR248c [G] KOG3354 Gluconate kinase
g10171.t1	YER086w [E] KOG1250 Threonine/serine dehydratases
g10173.t1	YOL006c [L] KOG0981 DNA topoisomerase I
g10174.t1	SPBC13A2.03 [I] KOG1440 CDP-diacylglycerol synthase
g1017.t1	SPAC4F8.04 [A] KOG2780 Ribosome biogenesis protein RPF1, contains IMP4 domain
g10181.t1	YGR118w [J] KOG1749 40S ribosomal protein S23
g10184.t1	SPAC23H4.15 [S] KOG1980 Uncharacterized conserved protein
g1018.t1	Hs20541596 [U] KOG1690 emp24/gp25L/p24 family of membrane trafficking proteins
g10193.t1	YDR294c [E] KOG1383 Glutamate decarboxylase/sphingosine phosphate lyase
g10196.t1	YNL153c [O] KOG1760 Molecular chaperone Prefoldin, subunit 4
g1019.t1	Hs17445743 [KC] KOG0025 Zn2+binding dehydrogenase (nuclear receptor binding factor-1)
g10211.t1	SPAC3A12.17c [E] KOG1481 Cysteine synthase
g10237.t1	SPAC29E6.06c [J] KOG2007 Cysteinyl-tRNA synthetase
g10240.t1	SPBC13E7.02_1 [O] KOG1813 Predicted E3 ubiquitin ligase
g10244.t1	SPAC22H10.04 [GT] KOG0372 Serine/threonine specific protein phosphatase involved in glycogen accumulation, PP2A-related
g10248.t1	SPBC28F2.09 [K] KOG2652 RNA polymerase II transcription initiation factor TFIIA, large chain
g10254.t1	At4g13180 [R] KOG0725 Reductases with broad range of substrate specificities
g10263.t1	SPAC2C4.13 [C] KOG0233 Vacuolar H+ATPase V0 sector, subunit c''
g10265.t1	SPAC4G9.20c [C] KOG0758 Mitochondrial carnitine-acylcarnitine carrier protein
g1026.t1	At2g07660 [R] KOG0017 FOG: Transposon-encoded proteins with TYA, reverse transcriptase, integrase domains in various combinations
g10272.t1	SPCC31H12.08c [K] KOG0620 Glucose-repressible alcohol dehydrogenase transcriptional effector CCR4 and related proteins
g10273.t1	SPAC24C9.03 [I] KOG2833 Mevalonate pyrophosphate decarboxylase
g10279.t1	Hs22066114 [R] KOG3399 Predicted Yippee-type zinc-binding protein
g10281.t1	SPBC215.06c [D] KOG2186 Cell growth-regulating nucleolar protein
g10282.t1	Hs4504041 [DT] KOG0082 G-protein alpha subunit (small G protein superfamily)
g10285.t1	At2g24940 [R] KOG1110 Putative steroid membrane receptor Hpr6.6/25-Dx
g10296.t1	YKL033w-a [R] KOG2914 Predicted haloacid-halidohydrolase and related hydrolases
g10297.t1	SPCC1020.07 [R] KOG2914 Predicted haloacid-halidohydrolase and related hydrolases
g102.t1	At1g73650_2 [R] KOG4650 Predicted steroid reductase
g10311.t1	At3g52220 [R] KOG4520 Predicted coiled-coil protein
g10314.t1	SPAC110.04c [O] KOG0103 Molecular chaperones HSP105/HSP110/SSE1, HSP70 superfamily
g10315.t1	SPBC17G9.03c [J] KOG1885 Lysyl-tRNA synthetase (class II)
g10316.t1	SPAC328.02 [O] KOG1815 Predicted E3 ubiquitin ligase
g10317.t1	SPBC887.06c [U] KOG2527 Sorting nexin SNX11
g1031.t1	7298794 [R] KOG1516 Carboxylesterase and related proteins
g10322.t1	YGR061c [F] KOG1907 Phosphoribosylformylglycinamidine synthase
g10330.t1	YDL198c [C] KOG0750 Mitochondrial solute carrier protein
g10332.t1	Hs21359929 [E] KOG2413 Xaa-Pro aminopeptidase
g10334.t1	YPL093w [R] KOG1490 GTP-binding protein CRFG/NOG1 (ODN superfamily)
g10336.t1	YLR066w [U] KOG3372 Signal peptidase complex subunit
g10341.t1	YPL265w [E] KOG1286 Amino acid transporters
g1034.t1	7298794 [R] KOG1516 Carboxylesterase and related proteins
g10357.t1	Hs12383070_2 [TA] KOG1902 Putative signal transduction protein involved in RNA splicing
g10362.t1	SPCC23B6.04c_2 [I] KOG1470 Phosphatidylinositol transfer protein PDR16 and related proteins
g10364.t1	YAR035w [I] KOG3719 Carnitine O-acyltransferase CPT2/YAT1
g10367.t1	CE09019 [A] KOG2863 RNA lariat debranching enzyme
g10367.t2	SPAC926.08c [J] KOG3031 Protein required for biogenesis of the ribosomal 60S subunit
g10367.t3	SPAC926.08c [J] KOG3031 Protein required for biogenesis of the ribosomal 60S subunit
g10372.t1	At3g23870 [S] KOG2922 Uncharacterized conserved protein
g1037.t1	YAL039c [CO] KOG3996 Holocytochrome c synthase/heme-lyase
g10380.t1	Hs4503599 [L] KOG2841 Structure-specific endonuclease ERCC1-XPF, ERCC1 component
g10386.t1	SPCC61.04c [U] KOG3103 Rab GTPase interacting factor, Golgi membrane protein
g10387.t1	SPCP1E11.08 [R] KOG3163 Uncharacterized conserved protein related to ribosomal protein S8E
g1038.t1	At4g04830 [O] KOG0856 Predicted pilin-like transcription factor
g10397.t1	SPAC31A2.07c [A] KOG0337 ATP-dependent RNA helicase
g10398.t1	SPAC1687.19c [A] KOG3908 Queuine-tRNA ribosyltransferase
g10404.t1	SPAC5D6.06c [R] KOG3339 Predicted glycosyltransferase
g10405.t1	SPAP8A3.06 [A] KOG2202 U2 snRNP splicing factor, small subunit, and related proteins
g10412.t1	SPCC1235.05c [B] KOG0389 SNF2 family DNA-dependent ATPase
g10413.t1	SPAC688.15 [U] KOG3368 Transport protein particle (TRAPP) complex subunit
g10415.t1	Hs18860884 [O] KOG0940 Ubiquitin protein ligase RSP5/NEDD4
g10415.t2	7300387 [Q] KOG1208 Dehydrogenases with different specificities (related to short-chain alcohol dehydrogenases)
g10419.t1	SPBC725.09c [U] KOG3771 Amphiphysin
g1041.t1	SPAC14C4.14 [C] KOG1353 F0F1-type ATP synthase, alpha subunit
g10420.t1	Hs13375901 [S] KOG4055 Uncharacterized conserved protein
g10422.t1	YLR083c [U] KOG1278 Endosomal membrane proteins, EMP70
g10427.t1	SPAC890.07c [OKT] KOG1499 Protein arginine N-methyltransferase PRMT1 and related enzymes
g10427.t2	SPAC890.07c [OKT] KOG1499 Protein arginine N-methyltransferase PRMT1 and related enzymes
g10429.t1	SPCC576.06c [J] KOG2623 Tyrosyl-tRNA synthetase
g10429.t2	SPCC576.06c [J] KOG2623 Tyrosyl-tRNA synthetase
g10429.t3	Hs18860884 [O] KOG0940 Ubiquitin protein ligase RSP5/NEDD4
g10451.t1	At1g63380 [R] KOG0725 Reductases with broad range of substrate specificities
g10457.t1	SPAC1E11.03 [R] KOG0667 Dual-specificity tyrosine-phosphorylation regulated kinase
g1046.t1	YPR144c [J] KOG2154 Predicted nucleolar protein involved in ribosome biogenesis
g10472.t1	SPAC637.12c [B] KOG2747 Histone acetyltransferase (MYST family)
g10541.t1	Hs4505695 [T] KOG0592 3-phosphoinositide-dependent protein kinase (PDK1)
g10542.t1	YCL009c [E] KOG2663 Acetolactate synthase, small subunit
g1054.t1	Hs4885495 [O] KOG0714 Molecular chaperone (DnaJ superfamily)
g1056.t1	At4g15130 [I] KOG2804 Phosphorylcholine transferase/cholinephosphate cytidylyltransferase
g10574.t1	SPCC1183.08c [J] KOG1570 60S ribosomal protein L10A
g10581.t1	YDR457w [OK] KOG0939 E3 ubiquitin-protein ligase/Putative upstream regulatory element binding protein
g10581.t2	YDR457w [OK] KOG0939 E3 ubiquitin-protein ligase/Putative upstream regulatory element binding protein
g10582.t1	Hs19923784 [K] KOG2712 Transcriptional coactivator
g10583.t1	SPBC15C4.02 [R] KOG1235 Predicted unusual protein kinase
g10585.t1	7292646 [R] KOG4436 Predicted GTPase activator NB4S/EVI5 (contains TBC domain)/Calmodulin-binding protein Pollux (contains PTB and TBC domains)
g10604.t1	Hs11034823 [A] KOG1898 Splicing factor 3b, subunit 3
g10612.t1	YNL239w [E] KOG4128 Bleomycin hydrolases and aminopeptidases of cysteine protease family
g1061.t1	SPBC19F8.07 [DKL] KOG0659 Cdk activating kinase (CAK)/RNA polymerase II transcription initiation/nucleotide excision repair factor TFIIH/TFIIK, kinase subunit CDK7
g10626.t1	YNL117w [C] KOG1261 Malate synthase
g10630.t1	Hs12965199 [I] KOG1175 Acyl-CoA synthetase
g10642.t1	Hs19923939 [R] KOG3062 RNA polymerase II elongator associated protein
g10643.t1	YLR019w [K] KOG1605 TFIIF-interacting CTD phosphatase, including NLI-interacting factor (involved in RNA polymerase II regulation)
g10667.t1	SPAC2F7.02c [K] KOG1605 TFIIF-interacting CTD phosphatase, including NLI-interacting factor (involved in RNA polymerase II regulation)
g1066.t1	SPCC320.08 [S] KOG2766 Predicted membrane protein
g10679.t1	SPAPJ698.02c [J] KOG0830 40S ribosomal protein SA (P40)/Laminin receptor 1
g1067.t1	Hs6005926 [A] KOG0120 Splicing factor U2AF, large subunit (RRM superfamily)
g10689.t1	7296992 [G] KOG3148 Glucosamine-6-phosphate isomerase
g10689.t2	7296992 [G] KOG3148 Glucosamine-6-phosphate isomerase
g10689.t3	7296992 [G] KOG3148 Glucosamine-6-phosphate isomerase
g1068.t1	SPBC11G11.01 [M] KOG3364 Membrane protein involved in organellar division
g10691.t1	Hs4505373 [V] KOG1826 Ras GTPase activating protein RasGAP/neurofibromin
g1069.t1	YHR116w [S] KOG4618 Uncharacterized conserved protein
g1070.t1	YJL172w [E] KOG2275 Aminoacylase ACY1 and related metalloexopeptidases
g10715.t1	YJL167w [H] KOG0711 Polyprenyl synthetase
g10716.t1	SPAC12G12.04 [O] KOG0356 Mitochondrial chaperonin, Cpn60/Hsp60p
g10718.t1	At4g38630 [O] KOG2884 26S proteasome regulatory complex, subunit RPN10/PSMD4
g10720.t1	At3g60330 [P] KOG0205 Plasma membrane H+transporting ATPase
g10726.t1	SPCC2H8.02 [P] KOG0252 Inorganic phosphate transporter
g1072.t1	SPAC19G12.06c [B] KOG1756 Histone 2A
g10730.t1	CE02132 [C] KOG2658 NADH:ubiquinone oxidoreductase, NDUFV1/51kDa subunit
g10739.t1	SPAC2G11.11c [A] KOG0922 DEAH-box RNA helicase
g10741.t1	At2g32420 [J] KOG2206 Exosome 3'-5' exoribonuclease complex, subunit PM/SCL-100 (Rrp6)
g10746.t1	SPBC21.06c [T] KOG0198 MEKK and related serine/threonine protein kinases
g10748.t1	SPBC543.05c [P] KOG1172 Na+independent Cl/HCO3 exchanger AE1 and related transporters (SLC4 family)
g10760.t1	Hs4758912 [CR] KOG1198 Zinc-binding oxidoreductase
g10766.t1	SPAC8F11.04 [S] KOG1685 Uncharacterized conserved protein
g1076.t1	SPBC3F6.05_2 [TZ] KOG2710 Rho GTPase-activating protein
g1077.t1	YPR184w [G] KOG3625 Alpha amylase
g10785.t1	At4g03330 [U] KOG0810 SNARE protein Syntaxin 1 and related proteins
g10786.t1	Hs4503609 [C] KOG3180 Electron transfer flavoprotein, beta subunit
g10790.t1	SPCC320.12c [D] KOG0580 Serine/threonine protein kinase
g10799.t1	SPBP23A10.15c [O] KOG0960 Mitochondrial processing peptidase, beta subunit, and related enzymes (insulinase superfamily)
g1080.t1	YGL066w [B] KOG4140 Nuclear protein Ataxin-7
g10815.t1	SPCC132.04c [E] KOG2250 Glutamate/leucine/phenylalanine/valine dehydrogenases
g10818.t2	At4g12320 [Q] KOG0156 Cytochrome P450 CYP2 subfamily
g10819.t1	At4g12320 [Q] KOG0156 Cytochrome P450 CYP2 subfamily
g1081.t1	SPBC119.08 [T] KOG0660 Mitogen-activated protein kinase
g10823.t1	Hs4505151 [K] KOG0773 Transcription factor MEIS1 and related HOX domain proteins
g10823.t2	Hs4505151 [K] KOG0773 Transcription factor MEIS1 and related HOX domain proteins
g10824.t1	SPCC1739.11c [T] KOG0531 Protein phosphatase 1, regulatory subunit, and related proteins
g10824.t2	SPCC1739.11c [T] KOG0531 Protein phosphatase 1, regulatory subunit, and related proteins
g10830.t1	7299505 [O] KOG0800 FOG: Predicted E3 ubiquitin ligase
g10849.t1	Hs17105394 [J] KOG1751 60s ribosomal protein L23
g10853.t1	YNL331c [C] KOG1575 Voltage-gated shaker-like K channel, subunit beta/KCNAB
g10855.t1	SPAC26F1.07 [R] KOG1577 Aldo/keto reductase family proteins
g10862.t1	At5g07990 [Q] KOG0156 Cytochrome P450 CYP2 subfamily
g10864.t1	YDL125c [T] KOG3275 Zinc-binding protein of the histidine triad (HIT) family
g10869.t1	SPCC794.11c [F] KOG2056 Equilibrative nucleoside transporter protein
g1086.t1	At4g04230 [R] KOG0017 FOG: Transposon-encoded proteins with TYA, reverse transcriptase, integrase domains in various combinations
g10872.t1	YOR359w [JT] KOG3791 Predicted RNA-binding protein involved in translational regulation
g10875.t1	At3g12800 [R] KOG0725 Reductases with broad range of substrate specificities
g10876.t1	At4g16760_1 [QR] KOG0143 Iron/ascorbate family oxidoreductases
g10879.t1	SPCC4G3.15c [KDR] KOG2151 Predicted transcriptional regulator
g10879.t2	At5g59710 [KDR] KOG2151 Predicted transcriptional regulator
g10886.t1	YKL171w [T] KOG0032 Ca2ﷆꖚ蝮阩dependent protein kinase, EF-Hand protein superfamily
g10887.t1	SPCC330.08 [M] KOG1387 Glycosyltransferase
g10890.t1	Hs22064895 [G] KOG0602 Neutral trehalase
g10897.t1	CE09375 [R] KOG1516 Carboxylesterase and related proteins
g10898.t1	YGR028w [O] KOG0737 AAA+type ATPase
g10901.t1	At4g16760_1 [QR] KOG0143 Iron/ascorbate family oxidoreductases
g10904.t1	YBL041w [O] KOG0179 20S proteasome, regulatory subunit beta type PSMB1/PRE7
g10915.t1	CE22473 [R] KOG3272 Predicted coiled-coil protein
g10916.t1	SPAPB1A11.03 [C] KOG0538 Glycolate oxidase
g10918.t1	YEL027w [C] KOG0232 Vacuolar H+ATPase V0 sector, subunits c/c'
g10919.t1	YDR353w [O] KOG0404 Thioredoxin reductase
g10924.t1	At1g80660 [P] KOG0205 Plasma membrane H+transporting ATPase
g10929.t1	YNL268w [E] KOG1286 Amino acid transporters
g1092.t1	SPAC8C9.12c [C] KOG0760 Mitochondrial carrier protein MRS3/4
g1093.t1	SPBC21H7.02 [K] KOG3423 Transcription initiation factor TFIID, subunit TAF10 (also component of histone acetyltransferase SAGA)
g10996.t1	SPBC16G5.08 [E] KOG1438 Anthranilate phosphoribosyltransferase
g10997.t1	SPBC685.04c [U] KOG0935 Clathrin adaptor complex, small subunit
g11001.t1	YDR177w [O] KOG0418 Ubiquitin-protein ligase
g11002.t1	Hs22065234 [T] KOG0706 Predicted GTPase-activating protein
g11007.t1	SPAC13G6.12c [M] KOG2571 Chitin synthase/hyaluronan synthase (glycosyltransferases)
g1100.t1	SPAC1071.08 [J] KOG3449 60S acidic ribosomal protein P2
g11010.t1	YER016w [DZ] KOG3000 Microtubule-binding protein involved in cell cycle control
g11013.t1	Hs20127406 [H] KOG1518 Coproporphyrinogen III oxidase CPO/HEM13
g11016.t1	SPAC25G10.05c [E] KOG2831 ATP phosphoribosyltransferase
g1101.t1	7302912 [J] KOG0898 40S ribosomal protein S15
g11021.t1	SPAC1F7.04 [R] KOG0393 Ras-related small GTPase, Rho type
g11021.t2	SPAC1F7.04 [R] KOG0393 Ras-related small GTPase, Rho type
g11025.t1	Hs21687043 [V] KOG1716 Dual specificity phosphatase
g11033.t1	At4g07850 [R] KOG0017 FOG: Transposon-encoded proteins with TYA, reverse transcriptase, integrase domains in various combinations
g11036.t1	SPBC16G5.18 [IT] KOG1435 Sterol reductase/lamin B receptor
g11038.t1	SPAC10F6.16 [TU] KOG4076 Regulator of ATP-sensitive K channels Alpha-endosulfine/ARPP-19 and related cAMP-regulated phosphoproteins
g11039.t1	SPBC16G5.18 [IT] KOG1435 Sterol reductase/lamin B receptor
g11044.t1	SPCC553.08c [J] KOG0467 Translation elongation factor 2/ribosome biogenesis protein RIA1 and related proteins
g11045.t1	Hs5729856 [T] KOG3601 Adaptor protein GRB2, contains SH2 and SH3 domains
g11049.t1	SPBC12D12.04c [T] KOG0694 Serine/threonine protein kinase
g1104.t1	YKL101w [D] KOG0588 Serine/threonine protein kinase
g11053.t1	SPAC3G9.09c [J] KOG2916 Translation initiation factor 2, alpha subunit (eIF-2alpha)
g11054.t1	At1g32490 [A] KOG0923 mRNA splicing factor ATP-dependent RNA helicase
g11055.t1	YDL028c [D] KOG0596 Dual specificity; serine/threonine and tyrosine kinase
g11062.t1	7298982 [ODR] KOG4151 Myosin assembly protein/sexual cycle protein and related proteins
g1106.t1	CE08367 [K] KOG2294 Transcription factor of the Forkhead/HNF3 family
g11070.t1	YEL020w-a [U] KOG3479 Mitochondrial import inner membrane translocase, subunit TIM9
g11076.t1	YPL234c [C] KOG0232 Vacuolar H+ATPase V0 sector, subunits c/c'
g11078.t1	At5g49400 [R] KOG3116 Predicted C3H1-type Zn-finger protein
g1107.t1	Hs18104998 [U] KOG1062 Vesicle coat complex AP-1, gamma subunit
g11082.t1	7290447 [C] KOG2957 Vacuolar H+ATPase V0 sector, subunit d
g11086.t1	YHR147c [J] KOG3254 Mitochondrial/chloroplast ribosomal protein L6
g11087.t1	SPAC30C2.04 [J] KOG2241 tRNA-binding protein
g11095.t1	At5g49970_2 [H] KOG2586 Pyridoxamine-phosphate oxidase
g11101.t1	YNR036c [J] KOG1750 Mitochondrial/chloroplast ribosomal protein S12
g1110.t1	At5g64270 [A] KOG0213 Splicing factor 3b, subunit 1
g11115.t1	Hs22048748 [I] KOG4411 Phytoene/squalene synthetase
g11117.t1	At1g07830 [J] KOG3331 Mitochondrial/chloroplast ribosomal protein L4/L29
g1111.t1	Hs4557415 [E] KOG1252 Cystathionine beta-synthase and related enzymes
g11139.t1	At2g43420 [IE] KOG1430 C-3 sterol dehydrogenase/3-beta-hydroxysteroid dehydrogenase and related dehydrogenases
g11148.t1	CE09713 [G] KOG1879 UDP-glucose:glycoprotein glucosyltransferase
g11149.t1	SPBC215.02 [O] KOG3048 Molecular chaperone Prefoldin, subunit 5
g11150.t1	7303735 [R] KOG3067 Translin family protein
g11154.t1	SPAC2G11.07c [T] KOG0698 Serine/threonine protein phosphatase
g11164.t1	At1g22670 [O] KOG4628 Predicted E3 ubiquitin ligase
g11165.t1	YBR127c [C] KOG1351 Vacuolar H+ATPase V1 sector, subunit B
g11174.t1	Hs20561463 [S] KOG0858 Predicted membrane protein
g11179.t1	SPAC1556.01c [L] KOG0962 DNA repair protein RAD50, ABC-type ATPase/SMC superfamily
g11182.t1	SPCC16A11.16c [R] KOG3037 Cell membrane glycoprotein
g11183.t1	Hs20270343 [R] KOG0075 GTP-binding ADP-ribosylation factor-like protein
g11185.t1	YCL057w [O] KOG2089 Metalloendopeptidase family - saccharolysin & thimet oligopeptidase
g11193.t1	Hs14211873 [I] KOG4826 C-8,7 sterol isomerase
g11194.t1	At5g09430 [R] KOG1454 Predicted hydrolase/acyltransferase (alpha/beta hydrolase superfamily)
g11195.t1	SPCC132.02 [BK] KOG2682 NAD-dependent histone deacetylases and class I sirtuins (SIR2 family)
g11198.t1	Hs5579478 [T] KOG0581 Mitogen-activated protein kinase kinase (MAP2K)
g11203.t1	SPBC1718.05 [U] KOG3315 Transport protein particle (TRAPP) complex subunit
g11218.t1	7291119 [S] KOG2585 Uncharacterized conserved protein
g11222.t1	CE08529 [T] KOG1882 Transcriptional regulator SNIP1, contains FHA domain
g11227.t1	YLR153c [I] KOG1175 Acyl-CoA synthetase
g11228.t1	Hs14779199 [S] KOG0324 Uncharacterized conserved protein
g11231.t1	SPAC9G1.12 [J] KOG2915 tRNA(1-methyladenosine) methyltransferase, subunit GCD14
g11235.t1	Hs19923359 [G] KOG1616 Protein involved in Snf1 protein kinase complex assembly
g11240.t1	At2g38740 [R] KOG2914 Predicted haloacid-halidohydrolase and related hydrolases
g11245.t1	YPL217c [J] KOG1951 GTP-binding protein AARP2 involved in 40S ribosome biogenesis
g11246.t1	YIL125w [G] KOG0450 2-oxoglutarate dehydrogenase, E1 subunit
g11247.t1	7300628 [I] KOG3957 Predicted L-carnitine dehydratase/alpha-methylacyl-CoA racemase
g11252.t1	SPBC31E1.06 [J] KOG1951 GTP-binding protein AARP2 involved in 40S ribosome biogenesis
g11256.t1	SPAC4D7.05 [JT] KOG0643 Translation initiation factor 3, subunit i (eIF-3i)/TGF-beta receptor-interacting protein (TRIP-1)
g11264.t1	Hs12383070_2 [TA] KOG1902 Putative signal transduction protein involved in RNA splicing
g11267.t1	YML035c [F] KOG1096 Adenosine monophosphate deaminase
g11268.t1	YLR189c [GC] KOG1192 UDP-glucuronosyl and UDP-glucosyl transferase
g11269.t1	YLR044c [EH] KOG1184 Thiamine pyrophosphate-requiring enzyme
g1126.t1	SPBC1604.14c [T] KOG0578 p21-activated serine/threonine protein kinase
g1127.t1	SPBC887.14c [D] KOG0987 DNA helicase PIF1/RRM3
g11281.t1	SPBC21C3.13 [J] KOG3411 40S ribosomal protein S19
g11286.t1	Hs22044966 [R] KOG1311 DHHC-type Zn-finger proteins
g1128.t2	YMR283c [A] KOG2634 Initiator tRNA phosphoribosyl-transferase
g11313.t1	SPAC1F7.05 [F] KOG1112 Ribonucleotide reductase, alpha subunit
g11324.t1	SPBC342.01c [GE] KOG2575 Glucosyltransferase - Alg6p
g11329.t1	CE01784 [T] KOG3601 Adaptor protein GRB2, contains SH2 and SH3 domains
g11331.t1	Hs21361738 [V] KOG1707 Predicted Ras related/Rac-GTP binding protein
g11343.t1	Hs21361144 [O] KOG0652 26S proteasome regulatory complex, ATPase RPT5
g11351.t1	YGR231c [O] KOG3090 Prohibitin-like protein
g11353.t1	YJR077c [C] KOG0767 Mitochondrial phosphate carrier protein
g11356.t1	SPAC22A12.12c [J] KOG1004 Exosomal 3'-5' exoribonuclease complex subunit Rrp40
g11361.t1	SPCC24B10.07 [RT] KOG0598 Ribosomal protein S6 kinase and related proteins
g11365.t1	SPAC17C9.12 [U] KOG0439 VAMP-associated protein involved in inositol metabolism
g11365.t2	SPAC17C9.12 [U] KOG0439 VAMP-associated protein involved in inositol metabolism
g11366.t1	SPCC663.03 [Q] KOG0055 Multidrug/pheromone exporter, ABC superfamily
g1136.t1	SPBC1685.07c [E] KOG1305 Amino acid transporter protein
g11375.t1	Hs4505369 [C] KOG3389 NADH:ubiquinone oxidoreductase, NDUFS4/18 kDa subunit
g11377.t1	YJR104c [P] KOG0441 Cu2ﶙ superoxide dismutase SOD1
g1137.t1	SPBC337.14 [K] KOG2351 RNA polymerase II, fourth largest subunit
g11380.t1	SPAC1002.19 [H] KOG1284 Bifunctional GTP cyclohydrolase II/3,4-dihydroxy-2butanone-4-phosphate synthase
g1138.t1	Hs18860918 [G] KOG2531 Sugar (pentulose and hexulose) kinases
g11391.t1	Hs14727498 [O] KOG0882 Cyclophilin-related peptidyl-prolyl cis-trans isomerase
g11393.t1	Hs7661550 [H] KOG1381 Para-hydroxybenzoate-polyprenyl transferase
g11404.t1	SPBC839.17c [O] KOG0544 FKBP-type peptidyl-prolyl cis-trans isomerase
g11407.t1	SPBC26H8.01 [R] KOG2960 Protein involved in thiamine biosynthesis and DNA damage tolerance
g11409.t1	At1g69370 [E] KOG0795 Chorismate mutase
g11410.t1	SPAC24C9.15c [DZU] KOG2655 Septin family protein (P-loop GTPase)
g11413.t1	SPAC17G8.06c [E] KOG2448 Dihydroxy-acid dehydratase
g11414.t1	SPAC10F6.10 [TD] KOG2270 Serine/threonine protein kinase involved in cell cycle control
g1141.t1	SPAC56F8.10 [E] KOG0564 5,10-methylenetetrahydrofolate reductase
g11422.t1	SPAC3G6.06c [L] KOG2519 5'-3' exonuclease
g11427.t1	SPAC3A11.09 [P] KOG4505 Naﱿ antiporter
g11431.t1	At1g59540 [Z] KOG0242 Kinesin-like protein
g11436.t1	At3g03980 [R] KOG0725 Reductases with broad range of substrate specificities
g11447.t1	SPBC2F12.04 [J] KOG3353 60S ribosomal protein L22
g11451.t1	SPAC20G8.09c [R] KOG2036 Predicted P-loop ATPase fused to an acetyltransferase
g11456.t1	Hs18105063 [U] KOG1299 Vacuolar sorting protein VPS45/Stt10 (Sec1 family)
g11456.t2	Hs18105063 [U] KOG1299 Vacuolar sorting protein VPS45/Stt10 (Sec1 family)
g11457.t1	Hs7706278 [U] KOG2667 COPII vesicle protein
g1145.t1	SPBC30D10.10c [L] KOG0891 DNA-dependent protein kinase
g11469.t1	7302088 [R] KOG0567 HEAT repeat-containing protein
g11470.t1	Hs18490987 [A] KOG0816 Protein involved in mRNA turnover
g11478.t1	SPAC1B3.12c [K] KOG3497 DNA-directed RNA polymerase, subunit RPB10
g11481.t1	Hs4503161 [D] KOG2166 Cullins
g11482.t1	SPCC4G3.04c [H] KOG1540 Ubiquinone biosynthesis methyltransferase COQ5
g11483.t1	SPAC3G9.15c [S] KOG3100 Uncharacterized conserved protein
g11497.t1	At2g20360 [C] KOG2865 NADH:ubiquinone oxidoreductase, NDUFA9/39kDa subunit
g11500.t1	Hs7019339 [A] KOG0304 mRNA deadenylase subunit
g11511.t1	YMR043w [K] KOG0015 Regulator of arginine metabolism and related MADS box-containing transcription factors
g11514.t1	CE14726 [D] KOG2260 Cell division cycle 37 protein, CDC37
g11522.t1	Hs17999537 [A] KOG1795 U5 snRNP spliceosome subunit
g11530.t1	SPBC15D4.04 [G] KOG2788 Glycosyltransferase
g11531.t1	At3g21720 [C] KOG1260 Isocitrate lyase
g11532.t1	Hs17459523 [Z] KOG0836 F-actin capping protein, alpha subunit
g11533.t1	Hs20070141 [I] KOG1329 Phospholipase D1
g11534.t1	Hs14719414 [R] KOG0118 FOG: RRM domain
g11536.t1	Hs13994253 [U] KOG3834 Golgi reassembly stacking protein GRASP65, contains PDZ domain
g11543.t1	SPAC17A5.07c [O] KOG0779 Protease, Ulp1 family
g11546.t1	CE02315 [R] KOG0725 Reductases with broad range of substrate specificities
g11556.t1	At1g21400 [C] KOG1182 Branched chain alpha-keto acid dehydrogenase complex, alpha subunit
g11560.t1	Hs20552711 [R] KOG1808 AAA ATPase containing von Willebrand factor type A (vWA) domain
g11563.t1	SPAC22E12.07 [AYT] KOG1909 Ran GTPase-activating protein
g11577.t1	SPCC970.04c [D] KOG0440 Cell cycle-associated protein Mob1-1
g11578.t1	YLL050c [Z] KOG1735 Actin depolymerizing factor
g11586.t1	SPBC609.05 [KLB] KOG0526 Nucleosome-binding factor SPN, POB3 subunit
g11587.t1	SPAC15A10.08 [Z] KOG0035 Ca2+binding actin-bundling protein (actinin), alpha chain (EF-Hand protein superfamily)
g1159.t1	Hs19923661 [R] KOG2730 Methylase
g115.t1	Hs4502123_2 [R] KOG4155 FOG: WD40 repeat
g11613.t1	7293057 [B] KOG1343 Histone deacetylase complex, catalytic component HDA1
g11614.t2	YNL003c [C] KOG0768 Mitochondrial carrier protein PET8
g11614.t3	YNL003c [C] KOG0768 Mitochondrial carrier protein PET8
g11620.t1	SPAPJ696.02 [S] KOG1843 Uncharacterized conserved protein
g11621.t1	YFL054c [G] KOG0224 Aquaporin (major intrinsic protein family)
g11627.t1	SPBC1D7.02 [R] KOG1721 FOG: Zn-finger
g1162.t1	SPBC646.05c [I] KOG1459 Squalene synthetase
g1163.t1	CE16398 [R] KOG4443 Putative transcription factor HALR/MLL3, involved in embryonic development
g1163.t2	CE16398 [R] KOG4443 Putative transcription factor HALR/MLL3, involved in embryonic development
g11643.t1	Hs7706499 [K] KOG2906 RNA polymerase III subunit C11
g11646.t1	SPCC550.12 [Z] KOG0680 Actin-related protein - Arp6p
g11649.t1	YIL166c [G] KOG2533 Permease of the major facilitator superfamily
g11652.t1	Hs4504085 [C] KOG0042 Glycerol-3-phosphate dehydrogenase
g11656.t1	SPAC1834.04 [B] KOG1745 Histones H3 and H4
g11658.t1	YDL174c [C] KOG1231 Proteins containing the FAD binding domain
g11659.t1	SPBC6B1.07 [A] KOG0495 HAT repeat protein
g11659.t2	SPBC6B1.07 [A] KOG0495 HAT repeat protein
g11671.t1	SPAC105.01c [P] KOG1650 Predicted Kﱿantiporter
g11672.t1	SPBC646.10c [AJ] KOG2573 Ribosome biogenesis protein - Nop56p/Sik1p
g11675.t1	SPAC824.08 [F] KOG1385 Nucleoside phosphatase
g11682.t1	SPAC1635.01 [P] KOG3126 Porin/voltage-dependent anion-selective channel protein
g11690.t1	Hs13540555 [I] KOG2735 Phosphatidylserine synthase
g11697.t1	7296288 [A] KOG2837 Protein containing a U1-type Zn-finger and implicated in RNA splicing or processing
g11698.t1	YOR375c [E] KOG2250 Glutamate/leucine/phenylalanine/valine dehydrogenases
g11699.t1	SPAC17H9.05 [A] KOG3080 Nucleolar protein-like/EBNA1-binding protein
g1169.t1	SPBP23A10.16 [CU] KOG4097 Succinate dehydrogenase membrane anchor subunit and related proteins
g11712.t1	SPBC4F6.08c [J] KOG3505 Mitochondrial/chloroplast ribosomal protein L33-like
g11718.t1	SPAPB1E7.08c [R] KOG0253 Synaptic vesicle transporter SV2 (major facilitator superfamily)
g11736.t1	Hs18546205 [O] KOG0100 Molecular chaperones GRP78/BiP/KAR2, HSP70 superfamily
g11746.t1	7291782_1 [Y] KOG2086 Protein tyrosine phosphatase SHP1/Cofactor for p97 ATPase-mediated vesicle membrane fusion
g11746.t2	7291782_1 [Y] KOG2086 Protein tyrosine phosphatase SHP1/Cofactor for p97 ATPase-mediated vesicle membrane fusion
g11746.t3	7291782_1 [Y] KOG2086 Protein tyrosine phosphatase SHP1/Cofactor for p97 ATPase-mediated vesicle membrane fusion
g11749.t1	YOR304w [K] KOG0385 Chromatin remodeling complex WSTF-ISWI, small subunit
g1176.t1	YBL098w [CR] KOG2614 Kynurenine 3-monooxygenase and related flavoprotein monooxygenases
g11781.t1	SPCC31H12.07 [U] KOG1986 Vesicle coat complex COPII, subunit SEC23
g11798.t1	SPAC9.05 [R] KOG0354 DEAD-box like helicase
g11803.t1	SPAC9.05 [R] KOG0354 DEAD-box like helicase
g11816.t1	SPCC31H12.07 [U] KOG1986 Vesicle coat complex COPII, subunit SEC23
g11830.t1	YPR074c [G] KOG0523 Transketolase
g11860.t1	SPCC548.05c [O] KOG2177 Predicted E3 ubiquitin ligase
g11873.t1	SPCC31H12.07 [U] KOG1986 Vesicle coat complex COPII, subunit SEC23
g11883.t1	SPBP22H7.08 [J] KOG3344 40s ribosomal protein s10
g1188.t1	SPBC3E7.02c [O] KOG0710 Molecular chaperone (small heat-shock protein Hsp26/Hsp42)
g1189.t1	YOR239w [R] KOG2361 Predicted methyltransferase
g11901.t1	SPCC970.03 [HC] KOG0534 NADH-cytochrome b-5 reductase
g11908.t1	7298988 [V] KOG1716 Dual specificity phosphatase
g11914.t1	YDR204w [H] KOG3244 Protein involved in ubiquinone biosynthesis
g11922.t1	SPBC1711.06 [A] KOG1475 Ribosomal protein RPL1/RPL2/RL4L4
g11938.t1	SPAPB2B4.04c [P] KOG0204 Calcium transporting ATPase
g11940.t1	YCR068w [UI] KOG4540 Putative lipase essential for disintegration of autophagic bodies inside the vacuole
g11943.t1	SPBC660.07 [G] KOG0602 Neutral trehalase
g1194.t1	SPAC22A12.08c_2 [I] KOG1617 CDP-alcohol phosphatidyltransferase/Phosphatidylglycerol-phosphate synthase
g11959.t1	Hs10140853 [I] KOG0817 Acyl-CoA-binding protein
g1195.t1	SPCPB16A4.03c [F] KOG2555 AICAR transformylase/IMP cyclohydrolase/methylglyoxal synthase
g11973.t1	Hs20558671 [O] KOG0714 Molecular chaperone (DnaJ superfamily)
g11974.t1	CE11302 [G] KOG4513 Phosphoglycerate mutase
g11978.t1	SPCC1919.09 [J] KOG3185 Translation initiation factor 6 (eIF-6)
g1197.t1	YPL265w [E] KOG1286 Amino acid transporters
g11980.t1	SPCC777.05 [U] KOG3887 Predicted small GTPase involved in nuclear protein import
g11983.t1	SPAC3H1.09c [E] KOG1304 Amino acid transporters
g11989.t1	SPBC12C2.06 [A] KOG0332 ATP-dependent RNA helicase
g11992.t1	At5g25530 [O] KOG0714 Molecular chaperone (DnaJ superfamily)
g11993.t1	YER072w [UO] KOG4580 Component of vacuolar transporter chaperone (Vtc) involved in vacuole fusion
g12007.t1	YCR011c [Q] KOG0061 Transporter, ABC superfamily (Breast cancer resistance protein)
g12008.t1	SPCC16C4.12 [R] KOG3234 Acetyltransferase, (GNAT) family
g12008.t2	SPCC16C4.12 [R] KOG3234 Acetyltransferase, (GNAT) family
g12009.t1	YOR091w [R] KOG1763 Uncharacterized conserved protein, contains CCCH-type Zn-finger
g12010.t1	SPAC3A12.11c [R] KOG0118 FOG: RRM domain
g12020.t1	7297775 [R] KOG1311 DHHC-type Zn-finger proteins
g12022.t1	SPCC191.07 [C] KOG3453 Cytochrome c
g12041.t1	SPBC17F3.01c [TZ] KOG2710 Rho GTPase-activating protein
g12073.t1	SPCC965.06 [C] KOG1575 Voltage-gated shaker-like K channel, subunit beta/KCNAB
g12077.t1	YMR136w [K] KOG1601 GATA-4/5/6 transcription factors
g12080.t1	SPAC17A5.14 [LD] KOG2045 5'-3' exonuclease XRN1/KEM1/SEP1 involved in DNA strand exchange and mRNA turnover
g12082.t1	YMR217w [F] KOG1622 GMP synthase
g12091.t1	Hs7705899_1 [C] KOG0536 Flavohemoprotein b5澔
g12093.t1	SPAC22F3.06c [O] KOG2004 Mitochondrial ATP-dependent protease PIM1/LON
g12105.t1	YLR286c [M] KOG4701 Chitinase
g12106.t1	SPAC6B12.13 [S] KOG4102 Uncharacterized conserved protein
g1210.t1	Hs10864061 [O] KOG2177 Predicted E3 ubiquitin ligase
g12121.t1	SPBC646.09c [J] KOG2758 Translation initiation factor 3, subunit e (eIF-3e)
g12123.t1	CE28922 [K] KOG0512 Fetal globin-inducing factor (contains ankyrin repeats)
g12124.t1	SPBC13G1.13 [KL] KOG3471 RNA polymerase II transcription initiation/nucleotide excision repair factor TFIIH, subunit TFB2
g12125.t1	ECU02g1040 [TG] KOG4476 Gluconate transport-inducing protein
g12129.t1	SPBC646.07c [I] KOG1639 Steroid reductase required for elongation of the very long chain fatty acids
g12130.t1	SPAPB1A10.15 [S] KOG3134 Predicted membrane protein
g12132.t1	SPAC2F3.05c [R] KOG1577 Aldo/keto reductase family proteins
g12136.t1	SPBP23A10.03c [S] KOG4100 Uncharacterized conserved protein
g12139.t1	Hs4507729 [Z] KOG1375 Beta tubulin
g12149.t1	SPBC19C2.07 [G] KOG4153 Fructose 1,6-bisphosphate aldolase
g12151.t1	YGL084c [T] KOG3860 Acyltransferase required for palmitoylation of Hedgehog (Hh) family of secreted signaling proteins
g12154.t1	SPAC1851.03 [TDK] KOG3092 Casein kinase II, beta subunit
g12160.t1	SPAC4G8.04 [U] KOG2058 Ypt/Rab GTPase activating protein
g12166.t1	Hs5454010 [L] KOG2299 Ribonuclease HI
g12178.t1	CE29000 [O] KOG1150 Predicted molecular chaperone (DnaJ superfamily)
g12179.t1	YPL132w [O] KOG2540 Cytochrome oxidase assembly factor COX11
g1217.t1	Hs14149631_1 [O] KOG2177 Predicted E3 ubiquitin ligase
g12183.t1	SPBC21B10.03c [A] KOG2375 Protein interacting with poly(A)-binding protein
g12183.t2	SPBC21B10.03c [A] KOG2375 Protein interacting with poly(A)-binding protein
g12184.t1	SPCC1322.12c [D] KOG1166 Mitotic checkpoint serine/threonine protein kinase
g12187.t1	7292718 [A] KOG1802 RNA helicase nonsense mRNA reducing factor (pNORF1)
g12188.t1	SPAC824.06 [O] KOG0723 Molecular chaperone (DnaJ superfamily)
g12189.t1	SPBC839.14c [R] KOG1271 Methyltransferases
g12190.t1	SPAC24C9.11 [T] KOG2141 Protein involved in high osmolarity signaling pathway
g12210.t1	Hs18860884 [O] KOG0940 Ubiquitin protein ligase RSP5/NEDD4
g12212.t1	7296025 [R] KOG4359 Protein kinase C inhibitor-like protein
g1221.t1	SPAC3H5.06c [L] KOG0970 DNA polymerase alpha, catalytic subunit
g12226.t1	SPBC1105.02c [E] KOG2367 Alpha-isopropylmalate synthase/homocitrate synthase
g12228.t1	YGL184c [E] KOG0053 Cystathionine beta-lyases/cystathionine gamma-synthases
g12232.t1	CE23831 [K] KOG3218 RNA polymerase, 25-kDa subunit (common to polymerases I, II and III)
g12233.t1	7297395 [ABO] KOG1446 Histone H3 (Lys4) methyltransferase complex and RNA cleavage factor II complex, subunit SWD2
g12241.t1	SPAC1D4.11c [T] KOG0671 LAMMER dual specificity kinases
g12242.t1	Hs5901962 [B] KOG2747 Histone acetyltransferase (MYST family)
g12253.t1	Hs5901928 [A] KOG4849 mRNA cleavage factor I subunit/CPSF subunit
g12254.t1	YNL111c [C] KOG0537 Cytochrome b5
g1225.t1	7296187 [S] KOG0271 Notchless-like WD40 repeat-containing protein
g12272.t1	SPAC630.03 [Z] KOG0678 Actin-related protein Arp2/3 complex, subunit Arp3
g12274.t1	At5g13030 [S] KOG2542 Uncharacterized conserved protein (YdiU family)
g12276.t1	YNL111c [C] KOG0537 Cytochrome b5
g12279.t1	SPBC582.03 [D] KOG0653 Cyclin B and related kinase-activating proteins
g12279.t2	SPBC582.03 [D] KOG0653 Cyclin B and related kinase-activating proteins
g12284.t1	SPCC285.03 [A] KOG0350 DEAD-box ATP-dependent RNA helicase
g12286.t1	YKR009c [I] KOG1206 Peroxisomal multifunctional beta-oxidation protein and related enzymes
g12287.t1	SPCC1795.02c [P] KOG1397 Ca2ﱿ antiporter VCX1 and related proteins
g12288.t1	YER044c [S] KOG3455 Predicted membrane protein
g12299.t1	At2g29720 [CR] KOG2614 Kynurenine 3-monooxygenase and related flavoprotein monooxygenases
g12299.t2	At2g29720 [CR] KOG2614 Kynurenine 3-monooxygenase and related flavoprotein monooxygenases
g1229.t1	Hs16554627 [R] KOG0266 WD40 repeat-containing protein
g12305.t1	SPBC16A3.05c [A] KOG0647 mRNA export protein (contains WD40 repeats)
g12306.t1	Hs5902070 [I] KOG0872 Sterol C5 desaturase
g12307.t1	7299759 [O] KOG0712 Molecular chaperone (DnaJ superfamily)
g12308.t1	SPAC2C4.06c [D] KOG2360 Proliferation-associated nucleolar protein (NOL1)
g12309.t1	SPCC962.06c [A] KOG0119 Splicing factor 1/branch point binding protein (RRM superfamily)
g1230.t1	Hs14211871 [I] KOG0831 Acyl-CoA:diacylglycerol acyltransferase (DGAT)
g12310.t1	SPAC17A5.06 [KL] KOG1123 RNA polymerase II transcription initiation/nucleotide excision repair factor TFIIH, 3'-5' helicase subunit SSL2
g12313.t1	SPCC1183.06 [L] KOG2994 Uracil DNA glycosylase
g12314.t1	SPCC63.10c [I] KOG2468 Dolichol kinase
g1231.t1	Hs6005942 [O] KOG0730 AAA+type ATPase
g12330.t1	SPCC1827.05c [R] KOG4208 Nucleolar RNA-binding protein NIFK
g12331.t1	SPAC6F12.15c [DO] KOG1173 Anaphase-promoting complex (APC), Cdc16 subunit
g12336.t1	SPAC4D7.04c [I] KOG1602 Cis-prenyltransferase
g12337.t1	SPCC23B6.04c_2 [I] KOG1470 Phosphatidylinositol transfer protein PDR16 and related proteins
g12339.t1	7300367 [J] KOG3403 Translation initiation factor 1A (eIF-1A)
g12340.t1	Hs4506017 [T] KOG0371 Serine/threonine protein phosphatase 2A, catalytic subunit
g12341.t1	SPAC1420.02c [O] KOG0357 Chaperonin complex component, TCP-1 epsilon subunit (CCT5)
g12346.t1	YFR048w [S] KOG2861 Uncharacterized conserved protein
g12352.t1	SPAC22F8.08 [U] KOG1985 Vesicle coat complex COPII, subunit SEC24/subunit SFB2
g12360.t1	YKL104c [M] KOG1268 Glucosamine 6-phosphate synthetases, contain amidotransferase and phosphosugar isomerase domains
g12369.t1	YBR251w [J] KOG2646 Ribosomal protein S5
g12370.t1	SPBC19C2.05 [T] KOG0583 Serine/threonine protein kinase
g12370.t2	SPBC19C2.05 [T] KOG0583 Serine/threonine protein kinase
g12371.t1	Hs7706425 [A] KOG1784 Small Nuclear ribonucleoprotein splicing factor
g12390.t1	SPBC776.02c [TR] KOG0374 Serine/threonine specific protein phosphatase PP1, catalytic subunit
g12392.t1	YOL071w [S] KOG3326 Uncharacterized conserved protein
g12396.t1	SPBC776.09 [A] KOG0326 ATP-dependent RNA helicase
g12403.t1	7300482 [R] KOG2728 Uncharacterized conserved protein with similarity to phosphopantothenoylcysteine synthetase/decarboxylase
g12407.t1	At1g29630 [L] KOG2518 5'-3' exonuclease
g12408.t1	YPR015c [R] KOG1721 FOG: Zn-finger
g12416.t1	SPCC285.16c [L] KOG0217 Mismatch repair ATPase MSH6 (MutS family)
g12416.t2	SPCC285.16c [L] KOG0217 Mismatch repair ATPase MSH6 (MutS family)
g12417.t1	SPBC409.08 [R] KOG0255 Synaptic vesicle transporter SVOP and related transporters (major facilitator superfamily)
g12428.t1	YNL331c [C] KOG1575 Voltage-gated shaker-like K channel, subunit beta/KCNAB
g12431.t1	Hs14249338 [S] KOG2654 Uncharacterized conserved protein
g12436.t1	SPCC10H11.02 [O] KOG0691 Molecular chaperone (DnaJ superfamily)
g12437.t1	YNL113w [K] KOG3438 DNA-directed RNA polymerase, subunit L
g12442.t1	YDR331w [O] KOG1349 Gpi-anchor transamidase
g12444.t1	SPAC18B11.10 [R] KOG0266 WD40 repeat-containing protein
g12446.t1	At3g56310 [G] KOG2366 Alpha-D-galactosidase (melibiase)
g12447.t1	Hs5902102 [A] KOG3428 Small nuclear ribonucleoprotein SMD1 and related snRNPs
g12448.t1	SPBC1198.10c [J] KOG0554 Asparaginyl-tRNA synthetase (mitochondrial)
g1244.t1	SPBC1271.02 [O] KOG2292 Oligosaccharyltransferase, STT3 subunit
g12450.t1	Hs6453818 [Z] KOG0242 Kinesin-like protein
g12456.t1	SPAC1F3.04c [S] KOG3154 Uncharacterized conserved protein
g12458.t1	SPBC530.10c [C] KOG0749 Mitochondrial ADP/ATP carrier proteins
g12461.t1	YLR075w [J] KOG0857 60s ribosomal protein L10
g12464.t1	SPAC644.11c [T] KOG0787 Dehydrogenase kinase
g12464.t2	SPAC644.11c [T] KOG0787 Dehydrogenase kinase
g12465.t1	SPAC31G5.09c [T] KOG0660 Mitogen-activated protein kinase
g12466.t1	SPCC1739.01_1 [O] KOG1039 Predicted E3 ubiquitin ligase
g12472.t1	CE03770 [R] KOG3115 Methyltransferase-like protein
g12473.t1	SPAC6C3.04 [C] KOG2617 Citrate synthase
g12475.t1	Hs17921982 [H] KOG1380 Heme A farnesyltransferase
g12476.t1	SPAC19A8.13 [A] KOG0113 U1 small nuclear ribonucleoprotein (RRM superfamily)
g12477.t1	SPCC1442.08c [C] KOG3057 Cytochrome c oxidase, subunit VIb/COX12
g12478.t1	Hs4506123 [A] KOG2808 U5 snRNP-associated RNA splicing factor
g12479.t1	Hs7657035 [DO] KOG3437 Anaphase-promoting complex (APC), subunit 10
g1247.t1	Hs5031973 [O] KOG0191 Thioredoxin/protein disulfide isomerase
g12480.t1	7297432 [H] KOG2017 Molybdopterin synthase sulfurylase
g12481.t1	SPAC6F6.10c [Z] KOG2826 Actin-related protein Arp2/3 complex, subunit ARPC2
g12482.t1	SPBC18H10.04c [R] KOG0118 FOG: RRM domain
g12483.t1	7297968 [O] KOG1730 Thioredoxin-like protein
g12485.t1	7301671_1 [O] KOG0546 HSP90 co-chaperone CPR7/Cyclophilin
g12486.t1	CE03037 [R] KOG0395 Ras-related GTPase
g12487.t1	SPBP8B7.16c [A] KOG0331 ATP-dependent RNA helicase
g12488.t1	Hs4503943 [E] KOG0138 Glutaryl-CoA dehydrogenase
g12494.t1	SPAC27E2.03c [R] KOG1491 Predicted GTP-binding protein (ODN superfamily)
g12505.t1	At3g08910 [O] KOG0714 Molecular chaperone (DnaJ superfamily)
g12508.t1	SPBP4H10.17c [R] KOG2564 Predicted acetyltransferases and hydrolases with the alpha/beta hydrolase fold
g12509.t1	SPBC16E9.10c [O] KOG0733 Nuclear AAA ATPase (VCP subfamily)
g12511.t1	YLR286c [M] KOG4701 Chitinase
g12512.t1	Hs4557867_2 [C] KOG0535 Sulfite oxidase, molybdopterin-binding component
g12515.t1	YDR105c [S] KOG2592 Tumor differentially expressed (TDE) protein
g12517.t1	SPBC1718.06 [UR] KOG0446 Vacuolar sorting protein VPS1, dynamin, and related proteins
g1251.t1	YMR293c [J] KOG1211 Amidases
g12521.t1	YML123c [P] KOG0252 Inorganic phosphate transporter
g12524.t1	Hs5453640 [S] KOG4764 Uncharacterized conserved protein
g12529.t1	Hs7657526 [T] KOG0603 Ribosomal protein S6 kinase
g12530.t1	Hs13569840 [BK] KOG2633 Hismacro and SEC14 domain-containing proteins
g12533.t1	SPAC4F10.14c [K] KOG2240 RNA polymerase II general transcription factor BTF3 and related proteins
g12540.t1	SPAP7G5.04c [Q] KOG1178 Non-ribosomal peptide synthetase/alpha-aminoadipate reductase and related enzymes
g12542.t1	SPBC16E9.05 [IR] KOG1269 SAM-dependent methyltransferases
g12543.t1	CE03230 [AJ] KOG0123 Polyadenylate-binding protein (RRM superfamily)
g12552.t1	YHR007c [Q] KOG0684 Cytochrome P450
g12554.t1	7298833 [KIT] KOG2345 Serine/threonine protein kinase/TGF-beta stimulated factor
g1255.t1	At3g10220 [O] KOG3206 Alpha-tubulin folding cofactor B
g12564.t1	SPBC1347.06c [T] KOG1165 Casein kinase (serine/threonine/tyrosine protein kinase)
g12564.t2	SPBC1347.06c [T] KOG1165 Casein kinase (serine/threonine/tyrosine protein kinase)
g12571.t1	SPAC1399.02 [R] KOG0254 Predicted transporter (major facilitator superfamily)
g12572.t1	YKL193c [T] KOG0531 Protein phosphatase 1, regulatory subunit, and related proteins
g12577.t1	YCR051w [R] KOG0504 FOG: Ankyrin repeat
g12591.t1	SPCC1322.14c_1 [P] KOG1161 Protein involved in vacuolar polyphosphate accumulation, contains SPX domain
g12594.t1	CE18132 [U] KOG1060 Vesicle coat complex AP-3, beta subunit
g12596.t1	Hs13540614 [S] KOG2990 C2C2-type Zn-finger protein
g12601.t1	Hs4826844 [Z] KOG0162 Myosin class I heavy chain
g12606.t1	SPCC550.06c [O] KOG1641 Mitochondrial chaperonin
g12609.t1	YBR106w [P] KOG4554 Protein involved in inorganic phosphate transport
g12614.t1	Hs21389441 [R] KOG1721 FOG: Zn-finger
g12615.t1	SPCC1223.09 [Q] KOG1599 Uricase (urate oxidase)
g12619.t1	Hs18589256 [TU] KOG0906 Phosphatidylinositol 3-kinase VPS34, involved in signal transduction
g12633.t1	Hs20554409_1 [D] KOG1509 Predicted nucleic acid-binding protein ASMTL
g12639.t1	SPAC144.04c [E] KOG0622 Ornithine decarboxylase
g12640.t1	Hs10880987 [DT] KOG2867 Phosphotyrosyl phosphatase activator
g12642.t1	SPBC26H8.06 [O] KOG0911 Glutaredoxin-related protein
g12644.t1	SPCC330.12c [G] KOG0449 Succinate dehydrogenase, cytochrome b subunit
g12655.t1	YMR214w [O] KOG0712 Molecular chaperone (DnaJ superfamily)
g12660.t1	Hs5174447 [T] KOG0279 G protein beta subunit-like protein
g12663.t1	Hs8922625 [I] KOG3889 Predicted gamma-butyrobetaine,2-oxoglutarate dioxygenase
g12665.t1	SPAC343.16 [CE] KOG0453 Aconitase/homoaconitase (aconitase superfamily)
g12668.t1	SPAC26F1.14c [R] KOG1336 Monodehydroascorbate/ferredoxin reductase
g1266.t1	Hs8922654 [G] KOG3974 Predicted sugar kinase
g12677.t1	SPAC17H9.09c [R] KOG0395 Ras-related GTPase
g12678.t1	SPAC17H9.09c [R] KOG0395 Ras-related GTPase
g12679.t1	Hs10518344 [R] KOG0395 Ras-related GTPase
g12679.t2	Hs10518344 [R] KOG0395 Ras-related GTPase
g12695.t1	CE29602 [E] KOG1417 Homogentisate 1,2-dioxygenase
g12698.t1	SPAC2F3.05c [R] KOG1577 Aldo/keto reductase family proteins
g12703.t1	CE09375 [R] KOG1516 Carboxylesterase and related proteins
g12711.t1	At2g42790 [C] KOG2617 Citrate synthase
g12712.t1	SPAC644.13c [S] KOG2946 Uncharacterized conserved protein
g12713.t1	7301070 [O] KOG0726 26S proteasome regulatory complex, ATPase RPT2
g12718.t1	SPBC19G7.16 [S] KOG1793 Uncharacterized conserved protein
g12726.t1	YBR244w [O] KOG1651 Glutathione peroxidase
g12729.t1	At1g07010 [TR] KOG0374 Serine/threonine specific protein phosphatase PP1, catalytic subunit
g1272.t1	SPBC32F12.10 [G] KOG0625 Phosphoglucomutase
g12733.t1	SPCC63.07 [S] KOG2721 Uncharacterized conserved protein
g12734.t1	Hs8923842 [K] KOG2294 Transcription factor of the Forkhead/HNF3 family
g12734.t2	Hs8923842 [K] KOG2294 Transcription factor of the Forkhead/HNF3 family
g12735.t1	SPCC576.09 [J] KOG0900 40S ribosomal protein S20
g12736.t1	SPBC17A3.04c [J] KOG1247 Methionyl-tRNA synthetase
g12741.t1	SPCC1840.04 [DO] KOG1546 Metacaspase involved in regulation of apoptosis
g1274.t1	YIL145c [H] KOG3042 Panthothenate synthetase
g12758.t1	Hs8923487 [TZ] KOG4203 Armadillo/beta-Catenin/plakoglobin
g1275.t1	YML126c [I] KOG1393 Hydroxymethylglutaryl-CoA synthase
g12760.t1	SPAC1296.02 [C] KOG3352 Cytochrome c oxidase, subunit Vb/COX4
g12779.t1	SPBC646.12c [T] KOG2128 Ras GTPase-activating protein family - IQGAP
g12795.t1	SPBC16H5.02 [G] KOG2440 Pyrophosphate-dependent phosphofructo-1-kinase
g12797.t1	Hs5453842 [R] KOG2776 Metallopeptidase
g12800.t1	ECU09g1620 [L] KOG2520 5'-3' exonuclease
g1280.t1	SPBC4F6.10 [U] KOG2319 Vacuolar assembly/sorting protein VPS9
g12817.t1	SPBP8B7.11 [T] KOG0116 RasGAP SH3 binding protein rasputin, contains NTF2 and RRM domains
g1281.t1	Hs6677723 [L] KOG0990 Replication factor C, subunit RFC5
g12825.t1	SPAC31G5.09c [T] KOG0660 Mitogen-activated protein kinase
g12826.t1	SPBC713.04c [A] KOG0291 WD40-repeat-containing subunit of the 18S rRNA processing complex
g1282.t1	7297689 [J] KOG0004 Ubiquitin/40S ribosomal protein S27a fusion
g12832.t1	SPAC30D11.10 [L] KOG4141 DNA repair and recombination protein RAD52/RAD22
g12837.t1	CE17905 [R] KOG1516 Carboxylesterase and related proteins
g12839.t1	Hs4758030 [U] KOG0292 Vesicle coat complex COPI, alpha subunit
g1283.t1	7297565 [Z] KOG3476 Microtubule-associated protein CRIPT
g12862.t1	Hs4506229 [O] KOG2581 26S proteasome regulatory complex, subunit RPN3/PSMD3
g12863.t1	SPAC23H3.10 [B] KOG1279 Chromatin remodeling factor subunit and related transcription factors
g12873.t1	SPCC1281.07c [O] KOG2903 Predicted glutathione S-transferase
g12876.t1	YBR287w [S] KOG2722 Predicted membrane protein
g12889.t1	At2g19900 [C] KOG1257 NADP+dependent malic enzyme
g1288.t1	At1g29260 [U] KOG0277 Peroxisomal targeting signal type 2 receptor
g12894.t1	At2g07660 [R] KOG0017 FOG: Transposon-encoded proteins with TYA, reverse transcriptase, integrase domains in various combinations
g12894.t2	At2g07660 [R] KOG0017 FOG: Transposon-encoded proteins with TYA, reverse transcriptase, integrase domains in various combinations
g12897.t1	SPAC15E1.04_2 [F] KOG0673 Thymidylate synthase
g12908.t1	SPAC1399.03 [FH] KOG2466 Uridine permease/thiamine transporter/allantoin transport
g12909.t1	At1g07110 [G] KOG0234 Fructose-6-phosphate 2-kinase/fructose-2,6-biphosphatase
g12911.t1	SPBC776.11 [J] KOG1742 60s ribosomal protein L15/L27
g12912.t1	Hs5453932 [K] KOG4392 RNA polymerase, subunit L
g12923.t1	7296733 [O] KOG1661 Protein-L-isoaspartate(D-aspartate) O-methyltransferase
g12924.t1	At4g19210 [A] KOG0063 RNAse L inhibitor, ABC superfamily
g12930.t1	SPCC13B11.01 [Q] KOG0023 Alcohol dehydrogenase, class V
g12932.t1	YKL101w [D] KOG0588 Serine/threonine protein kinase
g1296.t1	At4g03650 [R] KOG0017 FOG: Transposon-encoded proteins with TYA, reverse transcriptase, integrase domains in various combinations
g12971.t1	Hs14725900 [I] KOG3957 Predicted L-carnitine dehydratase/alpha-methylacyl-CoA racemase
g12977.t1	At5g62670 [P] KOG0205 Plasma membrane H+transporting ATPase
g13007.t1	SPBC8D2.02c [S] KOG3393 Predicted membrane protein
g13008.t1	Hs12232401 [B] KOG2084 Predicted histone tail methylase containing SET domain
g13010.t1	At2g47470 [O] KOG0191 Thioredoxin/protein disulfide isomerase
g13011.t1	At3g05260 [R] KOG0725 Reductases with broad range of substrate specificities
g13030.t1	YGR055w [E] KOG1287 Amino acid transporters
g13031.t1	At1g49910 [D] KOG1036 Mitotic spindle checkpoint protein BUB3, WD repeat superfamily
g13046.t1	YPR065w [K] KOG0527 HMG-box transcription factor
g13055.t1	Hs21361380 [K] KOG3341 RNA polymerase II transcription factor complex subunit
g13057.t1	YBL064c [O] KOG0854 Alkyl hydroperoxide reductase, thiol specific antioxidant and related enzymes
g13069.t1	YPR065w [K] KOG0527 HMG-box transcription factor
g13073.t1	CE03287 [BD] KOG0996 Structural maintenance of chromosome protein 4 (chromosome condensation complex Condensin, subunit C)
g13078.t1	YOR120w [R] KOG1577 Aldo/keto reductase family proteins
g1307.t1	YDR069c [O] KOG1868 Ubiquitin C-terminal hydrolase
g13081.t1	At5g56640 [R] KOG1573 Aldehyde reductase
g13084.t1	SPAPB1E7.12 [J] KOG1646 40S ribosomal protein S6
g13085.t1	Hs4506685 [J] KOG0400 40S ribosomal protein S13
g13086.t1	YDR341c [J] KOG1195 Arginyl-tRNA synthetase
g13089.t1	Hs21359829 [C] KOG2456 Aldehyde dehydrogenase
g13098.t1	SPAC328.05 [R] KOG0118 FOG: RRM domain
g13099.t1	YDR074w [G] KOG1050 Trehalose-6-phosphate synthase component TPS1 and related subunits
g1309.t1	SPCC645.07 [T] KOG4305 RhoGEF GTPase
g130.t1	YMR301c [U] KOG0057 Mitochondrial Fe/S cluster exporter, ABC superfamily
g13104.t1	SPAC328.03 [G] KOG1050 Trehalose-6-phosphate synthase component TPS1 and related subunits
g13108.t1	SPCC18.14c [J] KOG0815 60S acidic ribosomal protein P0
g1310.t1	At2g21510 [O] KOG0691 Molecular chaperone (DnaJ superfamily)
g13113.t1	At1g01940 [O] KOG0884 Similar to cyclophilin-type peptidyl-prolyl cis-trans isomerase
g13115.t1	YOR388c [C] KOG0069 Glyoxylate/hydroxypyruvate reductase (D-isomer-specific 2-hydroxy acid dehydrogenase superfamily)
g13121.t1	Hs4826659 [Z] KOG3174 F-actin capping protein, beta subunit
g13123.t1	SPBC83.14c [DL] KOG2035 Replication factor C, subunit RFC3
g13135.t1	YHR170w [J] KOG2613 NMD protein affecting ribosome stability and mRNA decay
g13136.t1	SPBC15D4.09c [E] KOG0053 Cystathionine beta-lyases/cystathionine gamma-synthases
g13137.t1	SPBC119.02 [O] KOG0417 Ubiquitin-protein ligase
g1313.t1	Hs4506407 [U] KOG0864 Ran-binding protein RANBP1 and related RanBD domain proteins
g1313.t2	Hs4506407 [U] KOG0864 Ran-binding protein RANBP1 and related RanBD domain proteins
g13142.t1	Hs18556835 [R] KOG0949 Predicted helicase, DEAD-box superfamily
g13144.t1	YMR001c [D] KOG0575 Polo-like serine/threonine protein kinase
g13148.t1	Hs7657019 [S] KOG2340 Uncharacterized conserved protein
g1314.t1	YGR085c [J] KOG0397 60S ribosomal protein L11
g13154.t1	7298873 [Q] KOG0024 Sorbitol dehydrogenase
g13159.t1	SPAC6B12.10c [L] KOG2851 Eukaryotic-type DNA primase, catalytic (small) subunit
g13167.t1	Hs7657667 [OR] KOG0001 Ubiquitin and ubiquitin-like proteins
g13170.t1	YOR120w [R] KOG1577 Aldo/keto reductase family proteins
g13171.t1	CE10792 [F] KOG0833 Cytidine deaminase
g13174.t1	YML012w [U] KOG1691 emp24/gp25L/p24 family of membrane trafficking proteins
g13177.t1	SPBC1D7.04c [A] KOG0533 RRM motif-containing protein
g13179.t1	At3g59380 [O] KOG0530 Protein farnesyltransferase, alpha subunit/protein geranylgeranyltransferase type I, alpha subunit
g13185.t1	YDR148c [C] KOG0559 Dihydrolipoamide succinyltransferase (2-oxoglutarate dehydrogenase, E2 subunit)
g13197.t1	YMR202w [T] KOG4143 Sigma receptor and C-8 sterol isomerase
g13198.t1	YMR202w [T] KOG4143 Sigma receptor and C-8 sterol isomerase
g13200.t1	SPCC622.09 [B] KOG1744 Histone H2B
g13201.t1	SPAC19G12.06c [B] KOG1756 Histone 2A
g13202.t1	SPBC776.03 [E] KOG0455 Homoserine dehydrogenase
g13204.t1	SPAC328.05 [R] KOG0118 FOG: RRM domain
g13208.t1	YIL166c [G] KOG2533 Permease of the major facilitator superfamily
g13209.t1	Hs5032119 [AR] KOG2146 Splicing coactivator SRm160/300, subunit SRm160 (contains PWI domain)
g13211.t1	CE22150 [O] KOG3258 Parvulin-like peptidyl-prolyl cis-trans isomerase
g1321.t1	SPBC1773.03c [E] KOG1404 Alanine-glyoxylate aminotransferase AGT2
g1322.t1	YKL010c_2 [O] KOG0170 E3 ubiquitin protein ligase
g1323.t1	At1g07170 [S] KOG1705 Uncharacterized conserved protein, contains CXXC motifs
g1323.t2	At1g07170 [S] KOG1705 Uncharacterized conserved protein, contains CXXC motifs
g1324.t1	Hs4506215 [O] KOG0651 26S proteasome regulatory complex, ATPase RPT4
g1325.t1	7297583 [A] KOG2185 Predicted RNA-processing protein, contains G-patch domain
g1326.t1	SPBC19F8.08 [J] KOG0378 40S ribosomal protein S4
g1327.t1	Hs14110375_1 [R] KOG4582 Uncharacterized conserved protein, contains ZZ-type Zn-finger
g1339.t1	At4g32551 [R] KOG0266 WD40 repeat-containing protein
g1339.t2	At2g32700 [R] KOG0266 WD40 repeat-containing protein
g1341.t1	YGL091c [D] KOG3022 Predicted ATPase, nucleotide-binding
g1342.t1	YGL091c [D] KOG3022 Predicted ATPase, nucleotide-binding
g1347.t1	7296025 [R] KOG4359 Protein kinase C inhibitor-like protein
g1349.t1	YBR192w [C] KOG0757 Mitochondrial carrier protein - Rim2p/Mrs12p
g1351.t1	Hs5031571 [Z] KOG0677 Actin-related protein Arp2/3 complex, subunit Arp2
g1355.t1	YHR206w_1 [K] KOG0627 Heat shock transcription factor
g1362.t1	YLL001w [UR] KOG0446 Vacuolar sorting protein VPS1, dynamin, and related proteins
g1366.t1	SPAC19B12.11c [A] KOG3408 U1-like Zn-finger-containing protein, probabl erole in RNA processing/splicing
g1367.t1	At2g31640 [BK] KOG1080 Histone H3 (Lys4) methyltransferase complex, subunit SET1 and related methyltransferases
g1372.t2	Hs6912298 [R] KOG1516 Carboxylesterase and related proteins
g140.t1	SPBP22H7.08 [J] KOG3344 40s ribosomal protein s10
g1412.t1	At1g07370 [L] KOG1636 DNA polymerase delta processivity factor (proliferating cell nuclear antigen)
g1416.t1	YPL230w [R] KOG1721 FOG: Zn-finger
g1425.t1	SPAC8C9.14_1 [K] KOG0627 Heat shock transcription factor
g1433.t1	Hs7661602 [S] KOG1589 Uncharacterized conserved protein
g1434.t1	Hs6005814 [R] KOG0605 NDR and related serine/threonine kinases
g1441.t1	SPBC530.14c [T] KOG1290 Serine/threonine protein kinase
g1464.t1	SPCC777.14 [A] KOG0670 U4/U6-associated splicing factor PRP4
g1475.t1	At3g05880 [R] KOG1773 Stress responsive protein
g1476.t1	At1g43670 [G] KOG1458 Fructose-1,6-bisphosphatase
g1494.t1	SPAC10F6.13c [E] KOG1412 Aspartate aminotransferase/Glutamic oxaloacetic transaminase AAT2/GOT1
g1496.t1	SPCC825.03c [U] KOG0810 SNARE protein Syntaxin 1 and related proteins
g1499.t1	SPBC1539.03c [E] KOG1316 Argininosuccinate lyase
g14.t1	YPL227c [R] KOG2977 Glycosyltransferase
g1503.t1	Hs19923744 [O] KOG2015 NEDD8-activating complex, catalytic component UBA3
g1504.t1	Hs21361285 [A] KOG3980 RNA 3'-terminal phosphate cyclase
g1506.t1	Hs4505495 [L] KOG2875 8-oxoguanine DNA glycosylase
g1507.t1	SPBC2G2.11 [I] KOG2779 N-myristoyl transferase
g1511.t1	At4g05000 [U] KOG3284 Vacuolar sorting protein VPS28
g1517.t1	YPR047w [J] KOG2783 Phenylalanyl-tRNA synthetase
g1518.t1	SPBC839.16 [H] KOG4230 C1-tetrahydrofolate synthase
g1519.t1	7296892 [R] KOG0153 Predicted RNA-binding protein (RRM superfamily)
g1531.t1	Hs20149553 [TR] KOG4019 Calcineurin-mediated signaling pathway inhibitor DSCR1
g1533.t1	SPBC1703.10 [TU] KOG0084 GTPase Rab1/YPT1, small G protein superfamily, and related GTP-binding proteins
g1544.t1	Hs7710154 [J] KOG2713 Mitochondrial tryptophanyl-tRNA synthetase
g1549.t1	SPAC30D11.07 [L] KOG1921 Endonuclease III
g1551.t1	At4g14790 [A] KOG0953 Mitochondrial RNA helicase SUV3, DEAD-box superfamily
g1556.t1	7298751 [TU] KOG1029 Endocytic adaptor protein intersectin
g1564.t1	SPBC4B4.04 [J] KOG2315 Predicted translation initiation factor related to eIF-3a
g1565.t1	SPAC23C4.16c [UI] KOG4540 Putative lipase essential for disintegration of autophagic bodies inside the vacuole
g1572.t1	At2g47760 [G] KOG2762 Mannosyltransferase
g1575.t1	SPBC21B10.05c [R] KOG0315 G-protein beta subunit-like protein (contains WD40 repeats)
g1575.t2	SPBC21B10.05c [R] KOG0315 G-protein beta subunit-like protein (contains WD40 repeats)
g1578.t1	SPAC823.08c [A] KOG0330 ATP-dependent RNA helicase
g157.t1	At4g07850 [R] KOG0017 FOG: Transposon-encoded proteins with TYA, reverse transcriptase, integrase domains in various combinations
g1582.t1	YOR202w [E] KOG3143 Imidazoleglycerol-phosphate dehydratase
g1585.t1	SPAC343.06c [M] KOG0621 Phospholipid scramblase
g1587.t1	7301681 [J] KOG1145 Mitochondrial translation initiation factor 2 (IF-2; GTPase)
g1588.t1	At5g51700 [R] KOG1667 Zn2+binding protein Melusin/RAR1, contains CHORD domain
g1594.t1	SPBC21B10.05c [R] KOG0315 G-protein beta subunit-like protein (contains WD40 repeats)
g1595.t1	SPAPB1E7.07 [E] KOG0399 Glutamate synthase
g1601.t1	SPBPI065A [U] KOG3296 Translocase of outer mitochondrial membrane complex, subunit TOM40
g1602.t1	SPBC2G5.09c [Q] KOG0055 Multidrug/pheromone exporter, ABC superfamily
g1604.t1	SPBC24C6.02 [A] KOG0345 ATP-dependent RNA helicase
g1607.t1	At4g33240 [T] KOG0230 Phosphatidylinositol-4-phosphate 5-kinase and related FYVE finger-containing proteins
g1609.t1	Hs4557817 [C] KOG3822 Succinyl-CoA:alpha-ketoacid-CoA transferase
g1610.t1	7292189 [C] KOG3822 Succinyl-CoA:alpha-ketoacid-CoA transferase
g1613.t1	SPCC1739.13 [O] KOG0101 Molecular chaperones HSP70/HSC70, HSP70 superfamily
g1624.t1	At4g03650 [R] KOG0017 FOG: Transposon-encoded proteins with TYA, reverse transcriptase, integrase domains in various combinations
g1626.t1	SPAC8C9.15c [J] KOG1461 Translation initiation factor 2B, epsilon subunit (eIF-2Bepsilon/GCD6)
g1629.t1	SPCC825.03c [U] KOG0810 SNARE protein Syntaxin 1 and related proteins
g1633.t1	SPBP8B7.20c [A] KOG1122 tRNA and rRNA cytosine-C5-methylase (nucleolar protein NOL1/NOP2)
g1637.t1	SPBC29A3.03c [O] KOG2817 Predicted E3 ubiquitin ligase
g1640.t1	YPL265w [E] KOG1286 Amino acid transporters
g1653.t1	7293642 [U] KOG1061 Vesicle coat complex AP-1/AP-2/AP-4, beta subunit
g1659.t1	YLR231c [E] KOG3846 L-kynurenine hydrolase
g1663.t1	SPBC2G5.06c [C] KOG3851 Sulfide:quinone oxidoreductase/flavo-binding protein
g1665.t1	Hs5454140 [OU] KOG2391 Vacuolar sorting protein/ubiquitin receptor VPS23
g1671.t1	Hs22044792 [O] KOG2738 Putative methionine aminopeptidase
g1672.t1	YLR244c [O] KOG2738 Putative methionine aminopeptidase
g1677.t1	SPCC11E10.07c [J] KOG1466 Translation initiation factor 2B, alpha subunit (eIF-2Balpha/GCN3)
g167.t1	SPAC23C11.05 [C] KOG1626 Inorganic pyrophosphatase/Nucleosome remodeling factor, subunit NURF38
g1688.t1	YMR226c [Q] KOG1205 Predicted dehydrogenase
g1692.t1	Hs4507713 [O] KOG0550 Molecular chaperone (DnaJ superfamily)
g1694.t1	Hs18491024 [R] KOG3675 Dipeptidyl peptidase III
g1698.t1	SPCC1840.02c [M] KOG0916 1,3-beta-glucan synthase/callose synthase catalytic subunit
g1701.t1	SPAC1D4.12 [KL] KOG1131 RNA polymerase II transcription initiation/nucleotide excision repair factor TFIIH, 5'-3' helicase subunit RAD3
g1704.t1	At2g26140 [O] KOG0734 AAA+type ATPase containing the peptidase M41 domain
g1709.t1	SPBC1289.03c [U] KOG0096 GTPase Ran/TC4/GSP1 (nuclear protein transport pathway), small G protein superfamily
g1710.t1	SPAC1399.02 [R] KOG0254 Predicted transporter (major facilitator superfamily)
g1711.t1	At5g35820 [R] KOG0017 FOG: Transposon-encoded proteins with TYA, reverse transcriptase, integrase domains in various combinations
g1717.t1	SPBC1347.06c [T] KOG1165 Casein kinase (serine/threonine/tyrosine protein kinase)
g1721.t1	YDR375c [O] KOG0743 AAA+type ATPase
g1722.t1	7298980 [R] KOG1541 Predicted protein carboxyl methylase
g1723.t1	At5g17440 [A] KOG0796 Spliceosome subunit
g1724.t1	CE01057 [O] KOG0713 Molecular chaperone (DnaJ superfamily)
g1727.t1	At5g67510 [J] KOG3401 60S ribosomal protein L26
g1728.t1	YEL051w [C] KOG1647 Vacuolar H+ATPase V1 sector, subunit D
g1729.t1	Hs10047102 [J] KOG1723 60s ribosomal protein L30 isolog
g1733.t1	YOL066c_2 [F] KOG1018 Cytosine deaminase FCY1 and related enzymes
g1737.t1	SPAC57A7.04c [AJ] KOG0123 Polyadenylate-binding protein (RRM superfamily)
g1739.t1	SPCC188.06c [U] KOG0780 Signal recognition particle, subunit Srp54
g1742.t1	YER170w [F] KOG3078 Adenylate kinase
g1743.t1	SPAC16E8.14c [R] KOG3178 Hydroxyindole-O-methyltransferase and related SAM-dependent methyltransferases
g1746.t1	SPAC11E3.05 [S] KOG0309 Conserved WD40 repeat-containing protein
g1749.t1	7293532 [V] KOG1716 Dual specificity phosphatase
g1752.t1	SPAC3H5.07 [J] KOG3184 60S ribosomal protein L7
g1752.t2	SPAC3H5.07 [J] KOG3184 60S ribosomal protein L7
g1761.t1	SPBC13E7.01 [R] KOG2140 Uncharacterized conserved protein
g1765.t1	SPCC1494.04c [E] KOG2380 Prephenate dehydrogenase (NADP)
g1772.t1	SPBC839.06 [P] KOG0202 Ca2 transporting ATPase
g1781.t1	SPAC15A10.03c [L] KOG0390 DNA repair protein, SNF2 family
g1782.t1	SPAC2F7.17 [J] KOG2726 Mitochondrial polypeptide chain release factor
g1783.t1	YBR147w [S] KOG2913 Predicted membrane protein
g1787.t1	7300703 [U] KOG0087 GTPase Rab11/YPT3, small G protein superfamily
g1799.t1	YPL091w [Q] KOG0405 Pyridine nucleotide-disulphide oxidoreductase
g17.t1	HsM7661718 [Z] KOG3655 Drebrins and related actin binding proteins
g1805.t1	Hs17483092 [U] KOG1073 Uncharacterized mRNA-associated protein RAP55
g1807.t1	YDL219w [J] KOG3323 D-Tyr-tRNA (Tyr) deacylase
g1808.t1	Hs7706339 [O] KOG0881 Cyclophilin type peptidyl-prolyl cis-trans isomerase
g1809.t1	SPBC2G2.18 [R] KOG0274 Cdc4 and related F-box and WD-40 proteins
g1814.t1	7295707 [BK] KOG2535 RNA polymerase II elongator complex, subunit ELP3/histone acetyltransferase
g1816.t1	SPCC1795.03 [G] KOG2234 Predicted UDP-galactose transporter
g1818.t1	7299834 [R] KOG3450 Huntingtin interacting protein HYPK
g1819.t1	Hs18375673 [A] KOG1802 RNA helicase nonsense mRNA reducing factor (pNORF1)
g1823.t1	Hs14917109 [U] KOG0938 Adaptor complexes medium subunit family
g1825.t1	SPAC12G12.13c_2 [L] KOG1906 DNA polymerase sigma
g1827.t1	SPBP35G2.07 [EH] KOG4166 Thiamine pyrophosphate-requiring enzyme
g1828.t1	At4g15940 [R] KOG1535 Predicted fumarylacetoacetate hydralase
g1829.t1	SPCC663.01c [D] KOG2073 SAP family cell cycle dependent phosphatase-associated protein
g1834.t1	YDL033c [J] KOG2805 tRNA (5-methylaminomethyl-2-thiouridylate)-methyltransferase
g1836.t1	Hs5032069 [A] KOG0131 Splicing factor 3b, subunit 4
g1837.t1	SPAC110.03 [R] KOG0393 Ras-related small GTPase, Rho type
g1848.t1	7296284 [J] KOG0688 Peptide chain release factor 1 (eRF1)
g1850.t1	SPAC1B9.01c [U] KOG2104 Nuclear transport factor 2
g1851.t1	YKR001c [UR] KOG0446 Vacuolar sorting protein VPS1, dynamin, and related proteins
g1852.t1	CE26347 [S] KOG3318 Predicted membrane protein
g1853.t1	Hs8923034 [J] KOG1041 Translation initiation factor 2C (eIF-2C) and related proteins
g1855.t1	SPCC417.08_2 [EJ] KOG0062 ATPase component of ABC transporters with duplicated ATPase domains/Translation elongation factor EF-3b
g1856.t1	SPAC16E8.07c [C] KOG2189 Vacuolar H+ATPase V0 sector, subunit a
g1859.t1	YDR226w [F] KOG3078 Adenylate kinase
g1862.t1	SPAC328.02 [O] KOG1815 Predicted E3 ubiquitin ligase
g1863.t1	Hs5031645 [O] KOG3496 Cytochrome c oxidase assembly protein/Cu2 chaperone COX17
g1871.t1	SPAC17H9.13c [E] KOG1154 Gamma-glutamyl kinase
g1872.t1	YPR065w [K] KOG0527 HMG-box transcription factor
g1879.t1	At5g19930 [S] KOG4491 Predicted membrane protein
g1881.t1	ECU02g1400 [A] KOG0284 Polyadenylation factor I complex, subunit PFS2
g1888.t1	7290249 [R] KOG0586 Serine/threonine protein kinase
g1893.t1	SPCC1620.06c [FE] KOG1448 Ribose-phosphate pyrophosphokinase
g1894.t1	Hs18546937 [P] KOG3788 Predicted divalent cation transporter
g1896.t1	SPAC823.07 [S] KOG2970 Predicted membrane protein
g1897.t1	SPAC3G9.07c [B] KOG1342 Histone deacetylase complex, catalytic component RPD3
g1901.t1	SPBC32H8.14 [M] KOG0853 Glycosyltransferase
g1907.t1	At3g17465 [J] KOG3141 Mitochondrial/chloroplast ribosomal protein L3
g1909.t1	SPBC31F10.06c [U] KOG0077 Vesicle coat complex COPII, GTPase subunit SAR1
g1915.t1	CE06755 [O] KOG0959 N-arginine dibasic convertase NRD1 and related Zn2+dependent endopeptidases, insulinase superfamily
g1916.t1	YBR135w [D] KOG3484 Cyclin-dependent protein kinase CDC28, regulatory subunit CKS1, and related proteins
g1917.t1	Hs18548973 [A] KOG0952 DNA/RNA helicase MER3/SLH1, DEAD-box superfamily
g1919.t1	SPCC188.11 [AB] KOG2441 mRNA splicing factor/probable chromatin binding snw family nuclear protein
g1920.t1	SPBC660.13c [L] KOG0851 Single-stranded DNA-binding replication protein A (RPA), large (70 kD) subunit and related ssDNA-binding proteins
g1924.t1	SPAC16.02c [A] KOG0106 Alternative splicing factor SRp55/B52/SRp75 (RRM superfamily)
g1925.t1	Hs20560255 [E] KOG1549 Cysteine desulfurase NFS1
g1928.t1	Hs8922416 [S] KOG2500 Uncharacterized conserved protein
g192.t1	SPAC11D3.15 [E] KOG1939 Oxoprolinase
g1930.t1	Hs21450802_2 [K] KOG1605 TFIIF-interacting CTD phosphatase, including NLI-interacting factor (involved in RNA polymerase II regulation)
g1933.t1	SPAC3H1.07 [E] KOG2965 Arginase
g1937.t1	Hs19923387 [A] KOG0121 Nuclear cap-binding protein complex, subunit CBP20 (RRM superfamily)
g1950.t1	SPAC977.14c [C] KOG1575 Voltage-gated shaker-like K channel, subunit beta/KCNAB
g1956.t1	At5g58290 [O] KOG0727 26S proteasome regulatory complex, ATPase RPT3
g1957.t1	SPAPYUG7.05 [E] KOG3124 Pyrroline-5-carboxylate reductase
g1959.t1	YML014w [R] KOG1331 Predicted methyltransferase
g195.t1	SPBC17D11.05 [J] KOG2072 Translation initiation factor 3, subunit a (eIF-3a)
g1960.t1	Hs5031931 [K] KOG2239 Transcription factor containing NAC and TS-N domains
g1961.t1	At5g56030 [O] KOG0019 Molecular chaperone (HSP90 family)
g1962.t1	YKR057w [J] KOG3486 40S ribosomal protein S21
g1963.t1	SPBC409.18 [I] KOG3030 Lipid phosphate phosphatase and related enzymes of the PAP2 family
g1964.t1	7291160 [R] KOG3175 Protein phosphatase 4 regulatory subunit 2 related protein
g1966.t1	YNL244c [J] KOG1770 Translation initiation factor 1 (eIF-1/SUI1)
g1967.t1	CE06242 [R] KOG3263 Nucleic acid binding protein
g1968.t1	At5g52590 [T] KOG2197 Ypt/Rab-specific GTPase-activating protein GYP7 and related proteins
g1969.t1	Hs5174637 [O] KOG0111 Cyclophilin-type peptidyl-prolyl cis-trans isomerase
g1976.t1	SPBC1709.10c [P] KOG1603 Copper chaperone
g1977.t1	SPBC25D12.05 [J] KOG1253 tRNA methyltransferase
g1978.t1	SPBC1D7.05c [T] KOG0198 MEKK and related serine/threonine protein kinases
g197.t1	At1g22270_1 [S] KOG1088 Uncharacterized conserved protein
g1982.t1	SPCC1494.02c [K] KOG3901 Transcription initiation factor IID subunit
g1986.t1	SPAC1B3.02c [S] KOG3214 Uncharacterized Zn ribbon-containing protein
g1987.t1	Hs13699824 [Z] KOG0243 Kinesin-like protein
g1988.t1	SPAC630.11 [T] KOG2174 Leptin receptor gene-related protein
g1990.t1	SPAC1834.07 [Z] KOG0240 Kinesin (SMY1 subfamily)
g1991.t1	CE05044 [J] KOG1488 Translational repressor Pumilio/PUF3 and related RNA-binding proteins (Puf superfamily)
g1993.t1	7296331 [U] KOG2887 Membrane protein involved in ER to Golgi transport
g1995.t1	Hs17482550 [A] KOG2047 mRNA splicing factor
g1996.t1	SPCC1620.05 [O] KOG0529 Protein geranylgeranyltransferase type II, alpha subunit
g199.t1	CE02609_2 [O] KOG0852 Alkyl hydroperoxide reductase, thiol specific antioxidant and related enzymes
g2004.t1	SPAC24C9.02c [CO] KOG3996 Holocytochrome c synthase/heme-lyase
g2006.t1	Hs4826948 [T] KOG0616 cAMP-dependent protein kinase catalytic subunit (PKA)
g2009.t1	SPBC776.18c [O] KOG3800 Predicted E3 ubiquitin ligase containing RING finger, subunit of transcription/repair factor TFIIH and CDK-activating kinase assembly factor
g2011.t1	YOL038w [O] KOG0183 20S proteasome, regulatory subunit alpha type PSMA7/PRE6
g2012.t1	Hs4885389 [R] KOG0813 Glyoxylase
g2015.t1	At2g44350 [C] KOG2617 Citrate synthase
g2017.t1	Hs5453954 [T] KOG2085 Serine/threonine protein phosphatase 2A, regulatory subunit
g2019.t1	YOR099w [G] KOG4472 Glycolipid 2-alpha-mannosyltransferase (alpha-1,2-mannosyltransferase)
g201.t1	Hs19923656 [R] KOG3087 Serine/threonine protein kinase
g201.t2	Hs19923656 [R] KOG3087 Serine/threonine protein kinase
g2020.t1	Hs4505809 [TU] KOG0903 Phosphatidylinositol 4-kinase, involved in intracellular trafficking and secretion
g2022.t1	SPBC713.02c [O] KOG1863 Ubiquitin carboxyl-terminal hydrolase
g2024.t1	SPBC17D11.06 [L] KOG2267 Eukaryotic-type DNA primase, large subunit
g2027.t1	At4g24850 [O] KOG0737 AAA+type ATPase
g2028.t1	SPAC1D4.08 [I] KOG3240 Phosphatidylinositol synthase
g202.t1	SPCC757.08 [J] KOG1614 Exosomal 3'-5' exoribonuclease complex, subunit Rrp45
g2032.t1	YGR277c [R] KOG3351 Predicted nucleotidyltransferase
g2034.t1	SPAC23C4.16c [UI] KOG4540 Putative lipase essential for disintegration of autophagic bodies inside the vacuole
g2035.t1	SPCC1672.03c [FQ] KOG3968 Atrazine chlorohydrolase/guanine deaminase
g2041.t1	SPBC2F12.08c [A] KOG2386 mRNA capping enzyme, guanylyltransferase (alpha) subunit
g2042.t1	At2g16930 [J] KOG4600 Mitochondrial ribosomal protein MRP7 (L2)
g2043.t1	SPBC409.05 [O] KOG1724 SCF ubiquitin ligase, Skp1 component
g2051.t1	SPAC26F1.03 [C] KOG0225 Pyruvate dehydrogenase E1, alpha subunit
g2057.t1	SPAC29B12.06c [R] KOG3036 Protein involved in cell differentiation/sexual development
g2059.t1	SPAC2E12.02.02 [K] KOG0627 Heat shock transcription factor
g2068.t1	SPAC29B12.04 [H] KOG1606 Stationary phase-induced protein, SOR/SNZ family
g206.t1	SPBC28F2.03 [O] KOG0865 Cyclophilin type peptidyl-prolyl cis-trans isomerase
g2072.t1	SPAC6F6.08c [U] KOG2058 Ypt/Rab GTPase activating protein
g2074.t1	SPBC106.06 [O] KOG0358 Chaperonin complex component, TCP-1 delta subunit (CCT4)
g2075.t1	7294755 [O] KOG1816 Ubiquitin fusion-degradation protein
g2076.t1	SPBC119.10 [E] KOG0571 Asparagine synthase (glutamine-hydrolyzing)
g2079.t1	Hs17474597 [A] KOG0333 U5 snRNP-like RNA helicase subunit
g2079.t2	Hs17474597 [A] KOG0333 U5 snRNP-like RNA helicase subunit
g2087.t1	SPCC1020.10 [D] KOG0590 Checkpoint kinase and related serine/threonine protein kinases
g2090.t1	7304159 [CR] KOG2614 Kynurenine 3-monooxygenase and related flavoprotein monooxygenases
g2091.t1	At4g26720 [GT] KOG0372 Serine/threonine specific protein phosphatase involved in glycogen accumulation, PP2A-related
g2096.t1	At3g05970 [I] KOG1256 Long-chain acyl-CoA synthetases (AMP-forming)
g2097.t1	Hs7019485 [T] KOG0037 Ca2+binding protein, EF-Hand protein superfamily
g209.t1	SPBP4H10.06c [BD] KOG0933 Structural maintenance of chromosome protein 2 (chromosome condensation complex Condensin, subunit E)
g2105.t1	SPBC1703.10 [TU] KOG0084 GTPase Rab1/YPT1, small G protein superfamily, and related GTP-binding proteins
g2113.t1	CE09710 [HE] KOG2790 Phosphoserine aminotransferase
g2115.t1	SPCC622.09 [B] KOG1744 Histone H2B
g2117.t1	YDR292c [U] KOG0781 Signal recognition particle receptor, alpha subunit
g2128.t1	CE18481 [R] KOG0409 Predicted dehydrogenase
g2132.t1	SPAC23A1.19c [A] KOG4150 Predicted ATP-dependent RNA helicase
g2135.t1	Hs7706675 [U] KOG0094 GTPase Rab6/YPT6/Ryh1, small G protein superfamily
g2136.t1	SPAC343.10 [E] KOG0564 5,10-methylenetetrahydrofolate reductase
g2142.t1	SPBC14C8.06 [Z] KOG1523 Actin-related protein Arp2/3 complex, subunit ARPC1/p41-ARC
g2143.t1	SPAC31G5.14 [E] KOG2770 Aminomethyl transferase
g2146.t1	7302979 [S] KOG0295 WD40 repeat-containing protein
g2158.t1	Hs7705411 [R] KOG1901 Uncharacterized high-glucose-regulated protein
g2163.t1	7292088 [A] KOG0124 Polypyrimidine tract-binding protein PUF60 (RRM superfamily)
g2165.t1	7303975 [L] KOG1275 PAB-dependent poly(A) ribonuclease, subunit PAN2
g2166.t1	SPBC3F6.02c [IE] KOG1430 C-3 sterol dehydrogenase/3-beta-hydroxysteroid dehydrogenase and related dehydrogenases
g2172.t1	SPAC23C4.09c [D] KOG3431 Apoptosis-related protein/predicted DNA-binding protein
g2174.t1	SPAC16C9.04c [K] KOG2068 MOT2 transcription factor
g2175.t1	Hs10835025 [C] KOG3196 NADH:ubiquinone oxidoreductase, NDUFV2/24 kD subunit
g2178.t1	YIL046w [R] KOG0274 Cdc4 and related F-box and WD-40 proteins
g2179.t1	SPAC1687.15 [G] KOG0658 Glycogen synthase kinase-3
g2185.t1	At3g54230 [R] KOG0154 RNA-binding protein RBM5 and related proteins, contain G-patch and RRM domains
g2187.t1	SPBC337.15c [R] KOG4061 DMQ mono-oxygenase/Ubiquinone biosynthesis protein COQ7/CLK-1/CAT5
g218.t1	7293589 [S] KOG3808 Uncharacterized conserved protein
g2192.t1	SPAC24H6.05 [D] KOG3772 M-phase inducer phosphatase
g2204.t1	7294360 [J] KOG4133 tRNA splicing endonuclease
g2208.t1	Hs14783644 [J] KOG2726 Mitochondrial polypeptide chain release factor
g2215.t1	YDR059c [O] KOG0417 Ubiquitin-protein ligase
g2225.t1	At3g42640 [P] KOG0205 Plasma membrane H+transporting ATPase
g2230.t1	SPBC24C6.12c [L] KOG0219 Mismatch repair ATPase MSH2 (MutS family)
g2234.t1	YNL325c [I] KOG1888 Putative phosphoinositide phosphatase
g223.t1	SPBC4B4.08 [R] KOG0254 Predicted transporter (major facilitator superfamily)
g2240.t1	SPAC23C11.17 [S] KOG1043 Ca2+binding transmembrane protein LETM1/MRS7
g2248.t1	SPBC1826.01c [K] KOG0392 SNF2 family DNA-dependent ATPase domain-containing protein
g2251.t1	SPAC1556.02c [C] KOG2403 Succinate dehydrogenase, flavoprotein subunit
g2254.t1	SPAC11D3.09 [E] KOG2964 Arginase family protein
g2262.t1	SPCC330.10 [A] KOG1975 mRNA cap methyltransferase
g2265.t1	SPAC11G7.02 [O] KOG0940 Ubiquitin protein ligase RSP5/NEDD4
g2266.t1	YOR326w [Z] KOG0160 Myosin class V heavy chain
g2268.t1	SPAC2C4.04c [S] KOG4147 Uncharacterized conserved protein
g2269.t1	SPBC1734.11 [O] KOG0712 Molecular chaperone (DnaJ superfamily)
g2277.t1	CE21987 [U] KOG3230 Vacuolar assembly/sorting protein DID4
g2279.t1	At2g38740 [R] KOG2914 Predicted haloacid-halidohydrolase and related hydrolases
g227.t1	SPCC1235.13 [R] KOG0254 Predicted transporter (major facilitator superfamily)
g2280.t1	SPAC26A3.11 [E] KOG0806 Carbon-nitrogen hydrolase
g2283.t1	YKL024c [F] KOG3079 Uridylate kinase/adenylate kinase
g2286.t1	Hs11067747 [AD] KOG0050 mRNA splicing protein CDC5 (Myb superfamily)
g2295.t1	Hs16306580_1 [B] KOG1633 F-box protein JEMMA and related proteins with JmjC, PHD, F-box and LRR domains
g2296.t1	SPBC14F5.04c [G] KOG1367 3-phosphoglycerate kinase
g2298.t1	HsM4505729 [O] KOG0736 Peroxisome assembly factor 2 containing the AAA+type ATPase domain
g229.t1	SPBC4B4.08 [R] KOG0254 Predicted transporter (major facilitator superfamily)
g2301.t1	Hs8922382 [S] KOG2989 Uncharacterized conserved protein
g2301.t2	Hs8922382 [S] KOG2989 Uncharacterized conserved protein
g2302.t1	Hs20544129 [A] KOG0922 DEAH-box RNA helicase
g2302.t2	Hs20544129 [A] KOG0922 DEAH-box RNA helicase
g2303.t1	YJL155c [G] KOG0234 Fructose-6-phosphate 2-kinase/fructose-2,6-biphosphatase
g2305.t1	SPAC16A10.04 [R] KOG0393 Ras-related small GTPase, Rho type
g2310.t1	At4g10580 [R] KOG0017 FOG: Transposon-encoded proteins with TYA, reverse transcriptase, integrase domains in various combinations
g2316.t1	SPBC106.14c [DZ] KOG2229 Protein required for actin cytoskeleton organization and cell cycle progression
g2317.t1	SPBP35G2.12 [L] KOG3041 Nucleoside diphosphate-sugar hydrolase of the MutT (NUDIX) family
g2318.t1	At5g51280 [A] KOG0341 DEAD-box protein abstrakt
g2319.t1	YBR018c [C] KOG2958 Galactose-1-phosphate uridylyltransferase
g231.t1	SPCC1753.04 [FP] KOG1528 Salt-sensitive 3'-phosphoadenosine-5'-phosphatase HAL2/SAL1
g2323.t1	ECU07g1130 [L] KOG0351 ATP-dependent DNA helicase
g2325.t1	SPAC2F7.03c [R] KOG0667 Dual-specificity tyrosine-phosphorylation regulated kinase
g2328.t1	YHR090c [B] KOG1973 Chromatin remodeling protein, contains PHD Zn-finger
g2335.t1	Hs4506209 [O] KOG0729 26S proteasome regulatory complex, ATPase RPT1
g2336.t1	SPAC343.05 [C] KOG1352 Vacuolar H+ATPase V1 sector, subunit A
g2340.t1	SPBC9B6.06 [J] KOG0846 Mitochondrial/chloroplast ribosomal protein L15/L10
g2341.t1	7303932_1 [S] KOG2889 Predicted PRP38-like splicing factor
g2348.t1	Hs4557295 [R] KOG0383 Predicted helicase
g2348.t2	Hs4557295 [R] KOG0383 Predicted helicase
g234.t1	SPAC977.14c [C] KOG1575 Voltage-gated shaker-like K channel, subunit beta/KCNAB
g2350.t1	SPCC1840.05c [G] KOG1220 Phosphoglucomutase/phosphomannomutase
g2355.t1	SPBC1773.11c [DKT] KOG2952 Cell cycle control protein
g2358.t1	Hs7706214 [K] KOG1831 Negative regulator of transcription
g2359.t1	SPAC23D3.14c [G] KOG0471 Alpha-amylase
g2362.t1	SPCC1259.15c [O] KOG0421 Ubiquitin-protein ligase
g2363.t1	Hs4503593 [TU] KOG0998 Synaptic vesicle protein EHS-1 and related EH domain proteins
g2366.t1	CE06118 [D] KOG0642 Cell-cycle nuclear protein, contains WD-40 repeats
g2367.t1	Hs5803009 [TU] KOG1954 Endocytosis/signaling protein EHD1
g2368.t1	SPBC16A3.18 [A] KOG0108 mRNA cleavage and polyadenylation factor I complex, subunit RNA15
g2370.t1	SPAC17C9.08 [F] KOG3721 Mitochondrial endonuclease
g2377.t1	SPBC83.17 [K] KOG3398 Transcription factor MBF1
g2378.t1	SPBC32F12.04 [Z] KOG1374 Gamma tubulin
g2385.t1	YDL174c [C] KOG1231 Proteins containing the FAD binding domain
g2393.t1	SPAC6G10.09 [G] KOG2161 Glucosidase I
g2396.t1	SPBC3H7.02 [P] KOG0236 Sulfate/bicarbonate/oxalate exchanger SAT-1 and related transporters (SLC26 family)
g2399.t1	SPAC869.05c [P] KOG0236 Sulfate/bicarbonate/oxalate exchanger SAT-1 and related transporters (SLC26 family)
g2401.t1	At3g15610 [I] KOG0278 Serine/threonine kinase receptor-associated protein
g2416.t1	Hs4505409 [F] KOG0888 Nucleoside diphosphate kinase
g2417.t1	SPCC737.02c [C] KOG3440 Ubiquinol cytochrome c reductase, subunit QCR7
g2418.t1	YPR074c [G] KOG0523 Transketolase
g2424.t1	YMR250w [E] KOG1383 Glutamate decarboxylase/sphingosine phosphate lyase
g2435.t1	SPBP8B7.24c [Z] KOG1654 Microtubule-associated anchor protein involved in autophagy and membrane trafficking
g2437.t1	Hs15277421 [O] KOG0428 Non-canonical ubiquitin conjugating enzyme 1
g243.t1	YGR094w [J] KOG0432 Valyl-tRNA synthetase
g2447.t1	Hs11426755 [T] KOG3329 RAN guanine nucleotide release factor
g2450.t1	SPBC12D12.03 [O] KOG0360 Chaperonin complex component, TCP-1 alpha subunit (CCT1)
g2451.t1	SPAC17C9.01c [D] KOG1126 DNA-binding cell division cycle control protein
g2455.t1	Hs7662502 [J] KOG2523 Predicted RNA-binding protein with PUA domain
g2458.t1	YGR193c [C] KOG0557 Dihydrolipoamide acetyltransferase
g2463.t1	YOR153w [Q] KOG0065 Pleiotropic drug resistance proteins (PDR1-15), ABC superfamily
g2476.t1	SPBP8B7.19 [E] KOG1189 Global transcriptional regulator, cell division control protein
g2486.t1	SPBC887.04c [I] KOG0301 Phospholipase A2-activating protein (contains WD40 repeats)
g2488.t1	YDL128w [P] KOG1397 Ca2ﱿ antiporter VCX1 and related proteins
g2497.t1	SPAC2F7.13c [J] KOG2145 Cytoplasmic tryptophanyl-tRNA synthetase
g2498.t1	SPAC29E6.08 [K] KOG3302 TATA-box binding protein (TBP), component of TFIID and TFIIIB
g2508.t1	YPR103w [O] KOG0175 20S proteasome, regulatory subunit beta type PSMB5/PSMB8/PRE2
g2509.t1	YPR103w [O] KOG0175 20S proteasome, regulatory subunit beta type PSMB5/PSMB8/PRE2
g2510.t1	CE27213_1 [MO] KOG1771 GPI-alpha-mannosyltransferase III (GPI10/PIG-B) involved in glycosylphosphatidylinositol anchor biosynthesis
g2516.t1	SPAC30D11.13 [O] KOG0424 Ubiquitin-protein ligase
g2517.t1	CE02283 [AJ] KOG3387 60S ribosomal protein 15.5kD/SNU13, NHP2/L7A family (includes ribonuclease P subunit p38), involved in splicing
g2520.t1	SPAC2C4.11c [O] KOG3273 Predicted RNA-binding protein Pno1p interacting with Nob1p and involved in 26S proteasome assembly
g2521.t1	SPBC409.08 [R] KOG0255 Synaptic vesicle transporter SVOP and related transporters (major facilitator superfamily)
g2522.t1	7301642 [S] KOG2894 Uncharacterized conserved protein XAP-5
g2524.t1	SPAC644.18c [U] KOG3330 Transport protein particle (TRAPP) complex subunit
g2529.t1	SPAC13F5.02c [K] KOG4011 Transcription initiation factor TFIID, subunit TAF7
g2533.t1	At1g50670 [TO] KOG3288 OTU-like cysteine protease
g2544.t1	SPCC1795.03 [G] KOG2234 Predicted UDP-galactose transporter
g2558.t1	At5g52470 [A] KOG1596 Fibrillarin and related nucleolar RNA-binding proteins
g2559.t1	YAL023c [O] KOG3359 Dolichyl-phosphate-mannose:protein O-mannosyl transferase
g2570.t1	SPAC343.14c [J] KOG1465 Translation initiation factor 2B, beta subunit (eIF-2Bbeta/GCD7)
g2571.t1	Hs11345460 [J] KOG0462 Elongation factor-type GTP-binding protein
g2572.t1	Hs21389497 [S] KOG3407 Uncharacterized conserved protein
g2574.t1	SPAC31G5.11 [TG] KOG4476 Gluconate transport-inducing protein
g2577.t1	YGL026c_2 [E] KOG1395 Tryptophan synthase beta chain
g2578.t1	7290456 [E] KOG0503 Asparaginase
g257.t1	SPCC613.01 [R] KOG2325 Predicted transporter/transmembrane protein
g2581.t1	YOL077c [J] KOG2971 RNA-binding protein required for biogenesis of the ribosomal 60S subunit
g2587.t1	SPAC4D7.08c [F] KOG0572 Glutamine phosphoribosylpyrophosphate amidotransferase
g2588.t1	SPAC222.12c [C] KOG1350 F0F1-type ATP synthase, beta subunit
g2591.t1	SPCPB1C11.02 [E] KOG1286 Amino acid transporters
g2592.t1	SPAC821.06 [DTZ] KOG1547 Septin CDC10 and related P-loop GTPases
g2596.t1	SPCC1223.01 [O] KOG2231 Predicted E3 ubiquitin ligase
g2599.t1	Hs4506231 [O] KOG1556 26S proteasome regulatory complex, subunit RPN8/PSMD7
g259.t1	SPBC2G5.07c [K] KOG3297 DNA-directed RNA polymerase subunit E'
g2600.t1	SPCC338.10c [C] KOG4075 Cytochrome c oxidase, subunit IV/COX5b
g2603.t1	At4g17170 [U] KOG0098 GTPase Rab2, small G protein superfamily
g2605.t1	SPAC1006.07 [J] KOG0327 Translation initiation factor 4F, helicase subunit (eIF-4A) and related helicases
g2606.t1	7295859 [A] KOG2330 Splicing factor 3b, subunit 2
g2609.t1	SPAC17A5.15c [J] KOG1147 Glutamyl-tRNA synthetase
g2610.t1	Hs17485343 [R] KOG3947 Phosphoesterases
g2611.t1	YNL104c [E] KOG2367 Alpha-isopropylmalate synthase/homocitrate synthase
g2615.t1	SPBC14F5.05c [H] KOG1506 S-adenosylmethionine synthetase
g2621.t1	SPAC19A8.03 [R] KOG1089 Myotubularin-related phosphatidylinositol 3-phosphate 3-phosphatase MTM6
g2623.t1	At2g29720 [CR] KOG2614 Kynurenine 3-monooxygenase and related flavoprotein monooxygenases
g2634.t1	Hs21361403 [O] KOG0910 Thioredoxin-like protein
g2656.t1	SPAC13G6.01c [KL] KOG1001 Helicase-like transcription factor HLTF/DNA helicase RAD5, DEAD-box superfamily
g2657.t1	YPL171c [CR] KOG0134 NADH:flavin oxidoreductase/12-oxophytodienoate reductase
g2664.t1	At3g45300 [EI] KOG0141 Isovaleryl-CoA dehydrogenase
g266.t1	At1g47360 [R] KOG0017 FOG: Transposon-encoded proteins with TYA, reverse transcriptase, integrase domains in various combinations
g2670.t1	At4g34680 [K] KOG1601 GATA-4/5/6 transcription factors
g2676.t1	At3g13450 [C] KOG0525 Branched chain alpha-keto acid dehydrogenase E1, beta subunit
g2676.t2	At3g13450 [C] KOG0525 Branched chain alpha-keto acid dehydrogenase E1, beta subunit
g2677.t1	Hs14761138 [R] KOG2394 WD40 protein DMR-N9
g2681.t1	YHR025w [E] KOG1537 Homoserine kinase
g2682.t1	YOL143c [H] KOG3243 6,7-dimethyl-8-ribityllumazine synthase
g2683.t1	Hs4758860_3 [Y] KOG2992 Nucleolar GTPase/ATPase p130
g2685.t1	CE23035 [T] KOG0902 Phosphatidylinositol 4-kinase
g2686.t1	Hs5729999 [T] KOG3886 GTP-binding protein
g2688.t1	At2g27490 [H] KOG3220 Similar to bacterial dephospho-CoA kinase
g2690.t1	SPBC25D12.03c [L] KOG0482 DNA replication licensing factor, MCM7 component
g2691.t1	YNL238w [O] KOG3525 Subtilisin-like proprotein convertase
g2692.t1	SPBC15D4.07c [R] KOG2173 Integral membrane protein
g2695.t1	At1g60680 [C] KOG1575 Voltage-gated shaker-like K channel, subunit beta/KCNAB
g2697.t1	SPBC1709.05 [O] KOG0101 Molecular chaperones HSP70/HSC70, HSP70 superfamily
g2698.t1	SPAC24C9.10c [J] KOG0832 Mitochondrial/chloroplast ribosomal protein S2
g2699.t1	SPCC1442.09 [E] KOG1223 Isochorismate synthase
g269.t1	SPBC20F10.01 [J] KOG3262 H/ACA small nucleolar RNP component GAR1
g2707.t1	CE18885 [P] KOG0202 Ca2 transporting ATPase
g2709.t1	SPAC23D3.02 [L] KOG0989 Replication factor C, subunit RFC4
g2711.t1	CE23852 [C] KOG2450 Aldehyde dehydrogenase
g2735.t1	SPAC1805.17 [YU] KOG2020 Nuclear transport receptor CRM1/MSN5 (importin beta superfamily)
g274.t1	At4g36250 [C] KOG2456 Aldehyde dehydrogenase
g2763.t1	YKL114c [L] KOG3997 Major apurinic/apyrimidinic endonuclease/3'-repair diesterase APN1
g276.t1	YFR015c [G] KOG3742 Glycogen synthase
g2772.t1	SPAC144.03 [F] KOG1355 Adenylosuccinate synthase
g2774.t1	SPCC622.17 [L] KOG3997 Major apurinic/apyrimidinic endonuclease/3'-repair diesterase APN1
g2775.t1	ECU11g1550i [L] KOG3997 Major apurinic/apyrimidinic endonuclease/3'-repair diesterase APN1
g2801.t1	SPAC8C9.14_2 [T] KOG0519 Sensory transduction histidine kinase
g2809.t1	Hs7661914 [O] KOG0687 26S proteasome regulatory complex, subunit RPN7/PSMD6
g2810.t1	SPAC23G3.11 [O] KOG1463 26S proteasome regulatory complex, subunit RPN6/PSMD11
g284.t1	Hs4506203 [O] KOG0173 20S proteasome, regulatory subunit beta type PSMB7/PSMB10/PUP1
g2851.t1	Hs18594408 [D] KOG0018 Structural maintenance of chromosome protein 1 (sister chromatid cohesion complex Cohesin, subunit SMC1)
g2852.t2	YGL179c [T] KOG0585 Ca2ﷆꖚ蝮阩dependent protein kinase kinase beta and related serine/threonine protein kinases
g2856.t1	Hs11863154 [U] KOG2635 Medium subunit of clathrin adaptor complex
g2870.t1	At4g39910 [O] KOG1864 Ubiquitin-specific protease
g287.t1	CE16303 [B] KOG2084 Predicted histone tail methylase containing SET domain
g2882.t1	At1g58180 [P] KOG1578 Predicted carbonic anhydrase involved in protection against oxidative damage
g2884.t1	7297358 [B] KOG1911 Heterochromatin-associated protein HP1 and related CHROMO domain proteins
g2885.t1	At2g14650 [R] KOG0017 FOG: Transposon-encoded proteins with TYA, reverse transcriptase, integrase domains in various combinations
g2886.t1	At4g10580 [R] KOG0017 FOG: Transposon-encoded proteins with TYA, reverse transcriptase, integrase domains in various combinations
g2896.t1	At2g21310 [R] KOG0017 FOG: Transposon-encoded proteins with TYA, reverse transcriptase, integrase domains in various combinations
g2920.t1	7296408 [I] KOG1175 Acyl-CoA synthetase
g2922.t1	Hs5031571 [Z] KOG0677 Actin-related protein Arp2/3 complex, subunit Arp2
g2936.t1	YHR074w [HR] KOG2303 Predicted NAD synthase, contains CN hydrolase domain
g2941.t1	Hs20482355 [J] KOG0327 Translation initiation factor 4F, helicase subunit (eIF-4A) and related helicases
g2968.t1	SPBC336.06c [L] KOG3752 Ribonuclease H
g3001.t1	At2g14650 [R] KOG0017 FOG: Transposon-encoded proteins with TYA, reverse transcriptase, integrase domains in various combinations
g3005.t1	SPBC23G7.12c [O] KOG0728 26S proteasome regulatory complex, ATPase RPT6
g3010.t1	Hs21359929 [E] KOG2413 Xaa-Pro aminopeptidase
g3013.t1	At4g14000 [R] KOG2920 Predicted methyltransferase
g3019.t1	SPAC1805.11c [J] KOG1768 40s ribosomal protein S26
g3020.t1	SPAPJ696.02 [S] KOG1843 Uncharacterized conserved protein
g3024.t1	SPBC3B8.07c [I] KOG2987 Fatty acid desaturase
g3026.t1	SPBC32H8.10 [D] KOG0600 Cdc2-related protein kinase
g3030.t1	SPAC15E1.03 [J] KOG3464 60S ribosomal protein L44
g3031.t1	Hs13376640 [B] KOG1156 N-terminal acetyltransferase
g3038.t1	Hs11545761 [P] KOG4404 Tandem pore domain K channel TASK3/THIK-1
g3039.t1	YML106w [F] KOG1377 Uridine 5'- monophosphate synthase/orotate phosphoribosyltransferase
g3040.t1	7296684 [C] KOG0069 Glyoxylate/hydroxypyruvate reductase (D-isomer-specific 2-hydroxy acid dehydrogenase superfamily)
g3042.t1	CE07740 [RV] KOG2764 Putative transcriptional regulator DJ-1
g304.t1	At5g43320 [T] KOG1164 Casein kinase (serine/threonine/tyrosine protein kinase)
g3050.t1	At1g71230 [OT] KOG1554 COP9 signalosome, subunit CSN5
g3056.t1	Hs22044388_1 [O] KOG0713 Molecular chaperone (DnaJ superfamily)
g3057.t1	YDL001w [S] KOG2861 Uncharacterized conserved protein
g3058.t1	At2g44480 [G] KOG0626 Beta-glucosidase, lactase phlorizinhydrolase, and related proteins
g3061.t1	SPCC970.06 [U] KOG3998 Putative cargo transport protein ERV29
g3062.t1	SPCC330.09 [R] KOG2321 WD40 repeat protein
g3065.t1	At2g25380 [O] KOG1812 Predicted E3 ubiquitin ligase
g3066.t1	SPAC10F6.03c [F] KOG2387 CTP synthase (UTP-ammonia lyase)
g3066.t2	SPAC10F6.03c [F] KOG2387 CTP synthase (UTP-ammonia lyase)
g309.t1	YDR041w [J] KOG3321 Mitochondrial ribosomal protein S10
g310.t1	At1g02140 [A] KOG3392 Exon-exon junction complex, Magoh component
g3113.t1	At2g21890 [Q] KOG0023 Alcohol dehydrogenase, class V
g3114.t1	Hs13654288 [YU] KOG2445 Nuclear pore complex component (sc Seh1)
g3118.t1	YMR272c_2 [I] KOG0539 Sphingolipid fatty acid hydroxylase
g3122.t1	YGR055w [E] KOG1287 Amino acid transporters
g3123.t1	SPBC28F2.03 [O] KOG0865 Cyclophilin type peptidyl-prolyl cis-trans isomerase
g3139.t1	SPCPB1C11.01 [P] KOG0682 Ammonia permease
g3149.t1	YAL012w [E] KOG0053 Cystathionine beta-lyases/cystathionine gamma-synthases
g3164.t1	SPBP19A11.03c [O] KOG2005 26S proteasome regulatory complex, subunit RPN1/PSMD2
g3168.t1	SPAC23C4.19 [K] KOG1999 RNA polymerase II transcription elongation factor DSIF/SUPT5H/SPT5
g3169.t1	At3g56070 [O] KOG0865 Cyclophilin type peptidyl-prolyl cis-trans isomerase
g3177.t1	SPCC553.11c [K] KOG3463 Transcription initiation factor IIA, gamma subunit
g3181.t1	7297635 [TR] KOG2283 Clathrin coat dissociation kinase GAK/PTEN/Auxilin and related tyrosine phosphatases
g3187.t1	7304079 [L] KOG1979 DNA mismatch repair protein - MLH1 family
g3213.t1	7300629 [JIT] KOG1212 Amidases
g3216.t1	YDR129c [Z] KOG0046 Ca2+binding actin-bundling protein (fimbrin/plastin), EF-Hand protein superfamily
g3219.t1	SPBC1604.05 [G] KOG2446 Glucose-6-phosphate isomerase
g3222.t1	At4g35420 [V] KOG1502 Flavonol reductase/cinnamoyl-CoA reductase
g3225.t1	SPBC18H10.03 [J] KOG0122 Translation initiation factor 3, subunit g (eIF-3g)
g3226.t1	Hs11125768 [J] KOG1035 eIF-2alpha kinase GCN2
g3235.t1	SPBC3H7.13 [T] KOG3872 FOG: FHA domain
g3235.t2	SPBC3H7.13 [T] KOG3872 FOG: FHA domain
g323.t1	SPCC162.07 [F] KOG2056 Equilibrative nucleoside transporter protein
g3253.t1	Hs4502771_1 [R] KOG1516 Carboxylesterase and related proteins
g3269.t1	Hs21359829 [C] KOG2456 Aldehyde dehydrogenase
g3272.t1	At1g71900 [S] KOG2922 Uncharacterized conserved protein
g3276.t1	YGL026c_2 [E] KOG1395 Tryptophan synthase beta chain
g3277.t1	Hs12383068 [R] KOG2244 Highly conserved protein containing a thioredoxin domain
g3281.t1	Hs22042312 [A] KOG0951 RNA helicase BRR2, DEAD-box superfamily
g3282.t1	At4g14540 [K] KOG0869 CCAAT-binding factor, subunit A (HAP3)
g3283.t1	At5g22370 [R] KOG1533 Predicted GTPase
g328.t1	SPCC330.06c [O] KOG0541 Alkyl hydroperoxide reductase/peroxiredoxin
g3290.t1	Hs12383070_2 [TA] KOG1902 Putative signal transduction protein involved in RNA splicing
g3297.t1	SPAC1805.13 [J] KOG3421 60S ribosomal protein L14
g3304.t1	SPAC589.07c [S] KOG2110 Uncharacterized conserved protein, contains WD40 repeats
g3307.t1	SPBC1A4.08c [O] KOG0364 Chaperonin complex component, TCP-1 gamma subunit (CCT3)
g3310.t1	YIR027c [F] KOG2584 Dihydroorotase and related enzymes
g3312.t1	Hs7706441 [U] KOG3325 Membrane coat complex Retromer, subunit VPS29/PEP11
g334.t1	At5g07990 [Q] KOG0156 Cytochrome P450 CYP2 subfamily
g334.t2	At5g07990 [Q] KOG0156 Cytochrome P450 CYP2 subfamily
g3351.t1	Hs4557343 [C] KOG2453 Aldehyde dehydrogenase
g3352.t1	YDR372c [U] KOG3983 Golgi protein
g3354.t1	SPBC25H2.08c [P] KOG2662 Magnesium transporters: CorA family
g3362.t1	SPBC3D6.07 [MOI] KOG1111 N-acetylglucosaminyltransferase complex, subunit PIG-A/SPT14, required for phosphatidylinositol biosynthesis/Sulfolipid synthase
g3367.t1	CE09187 [B] KOG4204 Histone deacetylase complex, SIN3 component
g336.t1	At5g25180 [Q] KOG0156 Cytochrome P450 CYP2 subfamily
g3376.t1	SPCC162.09c [I] KOG2480 3-hydroxy-3-methylglutaryl-CoA (HMG-CoA) reductase
g337.t1	SPCC613.01 [R] KOG2325 Predicted transporter/transmembrane protein
g3381.t1	SPBC19F5.04 [E] KOG0456 Aspartate kinase
g3386.t1	SPBC1346.01c [R] KOG0375 Serine-threonine phosphatase 2B, catalytic subunit
g3387.t1	HsM7661610 [S] KOG3012 Uncharacterized conserved protein
g3418.t1	Hs17439908_1 [S] KOG4604 Uncharacterized conserved protein
g3421.t1	SPBC887.14c [D] KOG0987 DNA helicase PIF1/RRM3
g3429.t1	SPAC22F8.11 [T] KOG0169 Phosphoinositide-specific phospholipase C
g3434.t1	At4g13930 [E] KOG2467 Glycine/serine hydroxymethyltransferase
g3437.t1	At2g26060 [R] KOG0645 WD40 repeat protein
g3444.t1	SPBC11B10.02c [E] KOG0633 Histidinol phosphate aminotransferase
g3452.t1	SPBC19C7.06 [J] KOG4163 Prolyl-tRNA synthetase
g3453.t1	At5g49030 [J] KOG0433 Isoleucyl-tRNA synthetase
g3454.t1	SPBC582.03 [D] KOG0653 Cyclin B and related kinase-activating proteins
g3458.t1	At5g16960 [R] KOG1196 Predicted NAD-dependent oxidoreductase
g3459.t1	At5g16980 [R] KOG1196 Predicted NAD-dependent oxidoreductase
g3461.t1	YPL152w [DT] KOG2867 Phosphotyrosyl phosphatase activator
g3466.t1	YLR406c [J] KOG0893 60S ribosomal protein L31
g3471.t1	YER056c-a [J] KOG1790 60s ribosomal protein L34
g3472.t1	SPBC15D4.15 [P] KOG2882 p-Nitrophenyl phosphatase
g3486.t1	At1g16050 [MO] KOG3144 Ethanolamine-P-transferase GPI11/PIG-F, involved in glycosylphosphatidylinositol anchor biosynthesis
g3488.t1	Hs18586625 [I] KOG0064 Peroxisomal long-chain acyl-CoA transporter, ABC superfamily
g3489.t1	YBR289w [BK] KOG1649 SWI-SNF chromatin remodeling complex, Snf5 subunit
g3493.t1	SPBC25H2.02 [J] KOG1637 Threonyl-tRNA synthetase
g3494.t1	Hs4557493 [A] KOG0108 mRNA cleavage and polyadenylation factor I complex, subunit RNA15
g3498.t1	At5g35970 [L] KOG1803 DNA helicase
g3506.t1	7296916 [G] KOG1372 GDP-mannose 4,6 dehydratase
g3517.t1	YBL024w [J] KOG2198 tRNA cytosine-5-methylases and related enzymes of the NOL1/NOP2/sun superfamily
g3520.t1	At2g20800 [C] KOG2495 NADH-dehydrogenase (ubiquinone)
g3521.t1	At2g20340 [E] KOG0628 Aromatic-L-amino-acid/L-histidine decarboxylase
g3526.t1	YMR178w [EH] KOG2644 3'-phosphoadenosine 5'-phosphosulfate sulfotransferase (PAPS reductase)/FAD synthetase and related enzymes
g3529.t1	YPL171c [CR] KOG0134 NADH:flavin oxidoreductase/12-oxophytodienoate reductase
g3529.t2	YPL171c [CR] KOG0134 NADH:flavin oxidoreductase/12-oxophytodienoate reductase
g3531.t1	7302992 [R] KOG1516 Carboxylesterase and related proteins
g3532.t1	YPR019w [L] KOG0478 DNA replication licensing factor, MCM4 component
g3535.t1	YPL171c [CR] KOG0134 NADH:flavin oxidoreductase/12-oxophytodienoate reductase
g3536.t1	YPL171c [CR] KOG0134 NADH:flavin oxidoreductase/12-oxophytodienoate reductase
g3537.t1	YHR179w [CR] KOG0134 NADH:flavin oxidoreductase/12-oxophytodienoate reductase
g3554.t1	Hs9506689 [J] KOG1068 Exosomal 3'-5' exoribonuclease complex, subunit Rrp41 and related exoribonucleases
g3571.t1	SPAC13C5.07 [L] KOG2310 DNA repair exonuclease MRE11
g3578.t1	SPBC21D10.05c_1 [T] KOG0703 Predicted GTPase-activating protein
g3582.t1	Hs22052882 [R] KOG2333 Uncharacterized conserved protein
g3588.t1	SPBC1198.08 [E] KOG2276 Metalloexopeptidases
g3589.t1	Hs14210504 [U] KOG0937 Adaptor complexes medium subunit family
g3591.t1	YDR062w [O] KOG1357 Serine palmitoyltransferase
g3592.t1	7295310 [GT] KOG2666 UDP-glucose/GDP-mannose dehydrogenase
g3594.t1	SPBC1778.01c [O] KOG0724 Zuotin and related molecular chaperones (DnaJ superfamily), contains DNA-binding domains
g3596.t1	CE26261 [CE] KOG2368 Hydroxymethylglutaryl-CoA lyase
g3598.t1	Hs12707570 [I] KOG1680 Enoyl-CoA hydratase
g35.t1	SPACUNK4.06c [K] KOG3298 DNA-directed RNA polymerase subunit E'
g3604.t1	SPAPB1A11.03 [C] KOG0538 Glycolate oxidase
g3606.t1	SPAC20G8.04c [C] KOG2415 Electron transfer flavoprotein ubiquinone oxidoreductase
g3621.t1	Hs4506195 [O] KOG0177 20S proteasome, regulatory subunit beta type PSMB2/PRE1
g3622.t1	Hs7019415 [UO] KOG1373 Transport protein Sec61, alpha subunit
g3623.t1	Hs5453668 [H] KOG2337 Ubiquitin activating E1 enzyme-like protein
g3625.t1	SPCP1E11.09c [J] KOG1762 60s acidic ribosomal protein P1
g3627.t1	SPAC644.15 [J] KOG1762 60s acidic ribosomal protein P1
g3630.t1	SPCC1840.02c [M] KOG0916 1,3-beta-glucan synthase/callose synthase catalytic subunit
g3633.t1	At4g03650 [R] KOG0017 FOG: Transposon-encoded proteins with TYA, reverse transcriptase, integrase domains in various combinations
g3633.t2	At4g03650 [R] KOG0017 FOG: Transposon-encoded proteins with TYA, reverse transcriptase, integrase domains in various combinations
g3640.t1	CE24517 [Q] KOG1208 Dehydrogenases with different specificities (related to short-chain alcohol dehydrogenases)
g3642.t1	CE26808_2 [R] KOG0725 Reductases with broad range of substrate specificities
g3649.t1	SPAC6B12.17c [J] KOG2768 Translation initiation factor 2, beta subunit (eIF-2beta)
g3650.t1	YBR039w [C] KOG1531 F0F1-type ATP synthase, gamma subunit
g3653.t1	SPCC757.07c [P] KOG0047 Catalase
g3655.t1	Hs9506645 [R] KOG0266 WD40 repeat-containing protein
g3659.t1	Hs4826932 [O] KOG0546 HSP90 co-chaperone CPR7/Cyclophilin
g3666.t1	SPAC821.08c [DO] KOG0305 Anaphase promoting complex, Cdc20, Cdh1, and Ama1 subunits
g3671.t1	SPAC11G7.04 [J] KOG0003 Ubiquitin/60s ribosomal protein L40 fusion
g3675.t1	7295730 [J] KOG0003 Ubiquitin/60s ribosomal protein L40 fusion
g3677.t1	SPBC3E7.02c [O] KOG0710 Molecular chaperone (small heat-shock protein Hsp26/Hsp42)
g3683.t1	YGL070c [K] KOG2691 RNA polymerase II subunit 9
g3696.t1	SPAC22E12.10c_2 [C] KOG3309 Ferredoxin
g3698.t1	SPBC685.07c [J] KOG3418 60S ribosomal protein L27
g3700.t1	SPBC887.07 [J] KOG0901 60S ribosomal protein L14/L17/L23
g3701.t1	YFR053c [G] KOG1369 Hexokinase
g3702.t1	Hs15150805 [B] KOG0273 Beta-transducin family (WD-40 repeat) protein
g3715.t1	SPAC8F11.09c [R] KOG2920 Predicted methyltransferase
g3718.t1	SPBC1271.09 [P] KOG0252 Inorganic phosphate transporter
g3727.t1	Hs5174741 [O] KOG1415 Ubiquitin C-terminal hydrolase UCHL1
g3728.t1	YLL018c [J] KOG0556 Aspartyl-tRNA synthetase
g3741.t1	SPBC1105.03c [J] KOG3422 Mitochondrial ribosomal protein L16
g374.t1	Hs4506199 [O] KOG0185 20S proteasome, regulatory subunit beta type PSMB4/PRE4
g3753.t1	7303012 [C] KOG1254 ATP-citrate lyase
g3759.t1	At2g17490 [R] KOG0017 FOG: Transposon-encoded proteins with TYA, reverse transcriptase, integrase domains in various combinations
g3763.t1	SPBC336.06c [L] KOG3752 Ribonuclease H
g3764.t1	SPAC18B11.07c [O] KOG0419 Ubiquitin-protein ligase
g3765.t1	SPBC31F10.11c [D] KOG1915 Cell cycle control protein (crooked neck)
g3769.t1	At3g17830 [O] KOG0715 Molecular chaperone (DnaJ superfamily)
g3773.t1	SPCC24B10.09 [J] KOG0187 40S ribosomal protein S17
g3774.t1	At1g07770 [J] KOG1754 40S ribosomal protein S15/S22
g3786.t1	At3g12800 [R] KOG0725 Reductases with broad range of substrate specificities
g3787.t1	YPL225w [S] KOG4093 Uncharacterized conserved protein
g3788.t1	SPAC1A6.10 [O] KOG2018 Predicted dinucleotide-utilizing enzyme involved in molybdopterin and thiamine biosynthesis
g3800.t1	At4g28450 [A] KOG0268 Sof1-like rRNA processing protein (contains WD40 repeats)
g3802.t1	YJR142w [F] KOG4313 Thiamine pyrophosphokinase
g3806.t1	At2g37840 [OUT] KOG0595 Serine/threonine-protein kinase involved in autophagy
g380.t1	SPBC16H5.10c [A] KOG0925 mRNA splicing factor ATP-dependent RNA helicase
g3810.t1	YNL331c [C] KOG1575 Voltage-gated shaker-like K channel, subunit beta/KCNAB
g3812.t1	7301840 [R] KOG0288 WD40 repeat protein TipD
g3816.t1	Hs20270389 [R] KOG4431 Uncharacterized protein, induced by hypoxia
g381.t1	SPBC16H5.10c [A] KOG0925 mRNA splicing factor ATP-dependent RNA helicase
g381.t2	SPBC16H5.10c [A] KOG0925 mRNA splicing factor ATP-dependent RNA helicase
g3825.t1	Hs13569870 [O] KOG4146 Ubiquitin-like protein
g3829.t1	Hs16418381 [U] KOG3063 Membrane coat complex Retromer, subunit VPS26
g3840.t1	SPAC9E9.06c [E] KOG2616 Pyridoxalphosphate-dependent enzyme/predicted threonine synthase
g3843.t1	SPBC18E5.02c [O] KOG1358 Serine palmitoyltransferase
g3845.t1	SPAC1093.05 [A] KOG0343 RNA Helicase
g3847.t1	At2g30350 [R] KOG3005 GIY-YIG type nuclease
g3853.t1	YLR153c [I] KOG1175 Acyl-CoA synthetase
g3861.t1	At1g26560 [G] KOG0626 Beta-glucosidase, lactase phlorizinhydrolase, and related proteins
g3864.t1	YDR011w [Q] KOG0065 Pleiotropic drug resistance proteins (PDR1-15), ABC superfamily
g3865.t1	Hs13637608 [C] KOG2282 NADH-ubiquinone oxidoreductase, NDUFS1/75 kDa subunit
g3868.t1	SPAC19B12.10 [T] KOG2880 SMAD6 interacting protein AMSH, contains JAB/MPN/Mov34 domain
g3869.t1	SPBC1778.07 [G] KOG2798 Putative trehalase
g3869.t2	SPBC1778.07 [G] KOG2798 Putative trehalase
g3870.t1	SPAC20G8.03 [R] KOG0254 Predicted transporter (major facilitator superfamily)
g3871.t1	SPAC19G12.14 [T] KOG0229 Phosphatidylinositol-4-phosphate 5-kinase
g3872.t1	Hs20149304 [A] KOG3068 mRNA splicing factor
g3873.t1	YLR220w [S] KOG4473 Uncharacterized membrane protein
g3874.t1	YGL255w [P] KOG1558 Fe2ﶙ regulated transporter
g387.t1	Hs17472996 [L] KOG0958 DNA damage-responsive repressor GIS1/RPH1, jumonji superfamily
g3887.t1	Hs4507709 [GO] KOG1431 GDP-L-fucose synthetase
g3890.t1	Hs7657508 [O] KOG2930 SCF ubiquitin ligase, Rbx1 component
g3896.t1	YBR023c [M] KOG2571 Chitin synthase/hyaluronan synthase (glycosyltransferases)
g3898.t1	SPBC947.07 [S] KOG2885 Uncharacterized conserved protein
g3907.t1	SPCC1281.06c_1 [I] KOG1600 Fatty acid desaturase
g391.t1	SPAC9G1.11c [DZU] KOG2655 Septin family protein (P-loop GTPase)
g3922.t1	CE11450 [KL] KOG4439 RNA polymerase II transcription termination factor TTF2/lodestar, DEAD-box superfamily
g3923.t1	YDL123w [R] KOG1773 Stress responsive protein
g3925.t1	SPBC8D2.18c [H] KOG1370 S-adenosylhomocysteine hydrolase
g3934.t1	Hs16445354 [O] KOG2177 Predicted E3 ubiquitin ligase
g3953.t1	YOR312c [J] KOG0829 60S ribosomal protein L18A
g3958.t1	Hs4557761 [L] KOG0219 Mismatch repair ATPase MSH2 (MutS family)
g3967.t1	YDL066w [C] KOG1526 NADP-dependent isocitrate dehydrogenase
g3980.t1	Hs8922194 [R] KOG0288 WD40 repeat protein TipD
g3998.t1	SPACUNK12.02c [T] KOG0032 Ca2ﷆꖚ蝮阩dependent protein kinase, EF-Hand protein superfamily
g3999.t1	SPAC1805.16c [F] KOG3984 Purine nucleoside phosphorylase
g4005.t1	SPAC1805.16c [F] KOG3984 Purine nucleoside phosphorylase
g4025.t1	Hs12383070_2 [TA] KOG1902 Putative signal transduction protein involved in RNA splicing
g4045.t1	YMR193w [J] KOG3278 Mitochondrial/chloroplast ribosomal protein L28
g4052.t1	At4g17910_3 [S] KOG0411 Uncharacterized membrane protein
g4085.t1	7297203 [H] KOG1518 Coproporphyrinogen III oxidase CPO/HEM13
g4086.t1	YLR089c [E] KOG0258 Alanine aminotransferase
g4092.t1	SPBC21H7.06c [S] KOG4067 Uncharacterized conserved protein
g4105.t1	SPAC29B12.10c [T] KOG2262 Sexual differentiation process protein ISP4
g410.t1	Hs4504301 [B] KOG3467 Histone H4
g4153.t1	Hs22059579 [BK] KOG1080 Histone H3 (Lys4) methyltransferase complex, subunit SET1 and related methyltransferases
g4180.t1	At4g23460 [U] KOG1061 Vesicle coat complex AP-1/AP-2/AP-4, beta subunit
g4184.t1	SPAC29A4.15 [J] KOG2509 Seryl-tRNA synthetase
g420.t1	Hs4504511 [O] KOG0712 Molecular chaperone (DnaJ superfamily)
g421.t1	7294108_1 [J] KOG2144 Tyrosyl-tRNA synthetase, cytoplasmic
g4223.t1	SPCC31H12.07 [U] KOG1986 Vesicle coat complex COPII, subunit SEC23
g4238.t1	YPR074c [G] KOG0523 Transketolase
g4257.t1	YGR170w [I] KOG2419 Phosphatidylserine decarboxylase
g426.t1	Hs5901926 [A] KOG1689 mRNA cleavage factor I subunit
g4276.t1	YHR074w [HR] KOG2303 Predicted NAD synthase, contains CN hydrolase domain
g4277.t1	YKL197c [O] KOG0735 AAA+type ATPase
g4281.t1	At1g49880 [O] KOG3355 Mitochondrial sulfhydryl oxidase involved in the biogenesis of cytosolic Fe/S proteins
g4283.t1	Hs16445432 [S] KOG3914 WD repeat protein WDR4
g4284.t1	Hs4504301 [B] KOG3467 Histone H4
g4285.t1	Hs17442169 [B] KOG1745 Histones H3 and H4
g4287.t1	At1g63440 [P] KOG0207 Cation transport ATPase
g4292.t1	YLR276c [A] KOG0346 RNA helicase
g42.t1	SPAC23C4.02 [Z] KOG0303 Actin-binding protein Coronin, contains WD40 repeats
g4304.t1	SPAC821.11 [E] KOG4165 Gamma-glutamyl phosphate reductase
g4311.t1	SPBC1271.14 [E] KOG2786 Putative glutamate/ornithine acetyltransferase
g4311.t2	SPBC1271.14 [E] KOG2786 Putative glutamate/ornithine acetyltransferase
g4312.t1	SPAC56E4.04c [I] KOG0368 Acetyl-CoA carboxylase
g4313.t1	YPL143w [J] KOG0887 60S ribosomal protein L35A/L37
g4326.t1	Hs4501853 [I] KOG1389 3-oxoacyl CoA thiolase
g433.t1	SPBC428.11 [E] KOG0053 Cystathionine beta-lyases/cystathionine gamma-synthases
g4349.t1	YGL255w [P] KOG1558 Fe2ﶙ regulated transporter
g4360.t1	YIL160c [I] KOG1389 3-oxoacyl CoA thiolase
g4361.t1	At5g48880 [I] KOG1389 3-oxoacyl CoA thiolase
g4383.t1	Hs5902012_2 [T] KOG1453 Chimaerin and related Rho GTPase activating proteins
g4385.t1	Hs4504301 [B] KOG3467 Histone H4
g4386.t1	Hs17442169 [B] KOG1745 Histones H3 and H4
g4387.t1	7298014 [G] KOG2430 Glycosyl hydrolase, family 47
g4390.t1	At1g27520 [G] KOG2429 Glycosyl hydrolase, family 47
g4391.t1	Hs4504007 [G] KOG2517 Ribulose kinase and related carbohydrate kinases
g4397.t1	YLR120c [O] KOG1339 Aspartyl protease
g439.t1	SPAC17G8.03c [K] KOG1659 Class 2 transcription repressor NC2, alpha subunit (DRAP1)
g4408.t1	7290522 [Z] KOG3430 Dynein light chain type 1
g440.t1	SPAC630.08c [I] KOG0873 C-4 sterol methyl oxidase
g4417.t1	SPBC23E6.06c [H] KOG1284 Bifunctional GTP cyclohydrolase II/3,4-dihydroxy-2butanone-4-phosphate synthase
g4418.t1	At5g14040 [C] KOG0767 Mitochondrial phosphate carrier protein
g441.t1	SPAC22G7.06c [R] KOG0370 Multifunctional pyrimidine synthesis protein CAD (includes carbamoyl-phophate synthetase, aspartate transcarbamylase, and glutamine amidotransferase)
g4424.t1	YLR129w [A] KOG0306 WD40-repeat-containing subunit of the 18S rRNA processing complex
g4432.t1	SPAC57A10.12c [F] KOG1436 Dihydroorotate dehydrogenase
g4461.t1	SPBC18H10.03 [J] KOG0122 Translation initiation factor 3, subunit g (eIF-3g)
g4474.t1	YFL036w [KL] KOG1038 Mitochondrial/chloroplast DNA-directed RNA polymerase RPO41, provides primers for DNA replication-initiation
g4475.t1	Hs6912616 [B] KOG1757 Histone 2A
g4486.t1	SPCC1739.12 [DT] KOG0373 Serine/threonine specific protein phosphatase involved in cell cycle control, PP2A-related
g4492.t1	SPAPB1E7.08c [R] KOG0253 Synaptic vesicle transporter SV2 (major facilitator superfamily)
g4498.t1	SPBC16A3.13_1 [G] KOG0471 Alpha-amylase
g449.t1	Hs10880989 [R] KOG0080 GTPase Rab18, small G protein superfamily
g4503.t1	SPAC977.14c [C] KOG1575 Voltage-gated shaker-like K channel, subunit beta/KCNAB
g4505.t1	SPAC977.14c [C] KOG1575 Voltage-gated shaker-like K channel, subunit beta/KCNAB
g4506.t1	SPAC977.14c [C] KOG1575 Voltage-gated shaker-like K channel, subunit beta/KCNAB
g4507.t1	SPAC977.14c [C] KOG1575 Voltage-gated shaker-like K channel, subunit beta/KCNAB
g4509.t1	YGR078c [O] KOG3313 Molecular chaperone Prefoldin, subunit 3
g4510.t1	YPR112c [R] KOG0110 RNA-binding protein (RRM superfamily)
g4513.t1	YPR160w [G] KOG2099 Glycogen phosphorylase
g4517.t1	SPBC2D10.18 [R] KOG1234 ABC (ATP binding cassette) 1 protein
g4530.t1	CE25439 [T] KOG2124 Glycosylphosphatidylinositol anchor synthesis protein
g4534.t1	At3g49100 [U] KOG3465 Signal recognition particle, subunit Srp9
g4535.t1	SPAC328.09 [C] KOG0754 Mitochondrial oxodicarboxylate carrier protein
g4537.t1	SPAC1399.02 [R] KOG0254 Predicted transporter (major facilitator superfamily)
g4546.t1	YPL141c [T] KOG0583 Serine/threonine protein kinase
g4553.t1	SPAC1486.06 [H] KOG2511 Nicotinic acid phosphoribosyltransferase
g4554.t1	YJR073c [I] KOG4142 Phospholipid methyltransferase
g4555.t1	7293378 [O] KOG0423 Ubiquitin-protein ligase
g4559.t1	YLR359w [F] KOG2700 Adenylosuccinate lyase
g4574.t1	SPAC19G12.05 [C] KOG0756 Mitochondrial tricarboxylate/dicarboxylate carrier proteins
g457.t1	Hs5032151 [K] KOG3219 Transcription initiation factor TFIID, subunit TAF11
g4580.t1	At2g07420 [R] KOG0017 FOG: Transposon-encoded proteins with TYA, reverse transcriptase, integrase domains in various combinations
g4587.t1	Hs22050759 [L] KOG2248 3'-5' exonuclease
g458.t1	SPAC144.02 [R] KOG1721 FOG: Zn-finger
g4606.t1	SPBC3F6.02c [IE] KOG1430 C-3 sterol dehydrogenase/3-beta-hydroxysteroid dehydrogenase and related dehydrogenases
g4620.t1	SPBC15C4.04c [E] KOG1289 Amino acid transporters
g464.t1	YPL170w [R] KOG1110 Putative steroid membrane receptor Hpr6.6/25-Dx
g4660.t1	7293763 [KB] KOG3265 Histone chaperone involved in gene silencing
g466.t1	Hs5174735 [Z] KOG1375 Beta tubulin
g4677.t1	SPBC21C3.08c [E] KOG1402 Ornithine aminotransferase
g467.t1	SPAC24H6.11c [P] KOG0236 Sulfate/bicarbonate/oxalate exchanger SAT-1 and related transporters (SLC26 family)
g4680.t1	SPAC607.05 [O] KOG2908 26S proteasome regulatory complex, subunit RPN9/PSMD13
g4710.t1	SPBC725.02 [T] KOG4747 Two-component phosphorelay intermediate involved in MAP kinase cascade regulation
g4711.t1	SPBC354.12 [G] KOG0657 Glyceraldehyde 3-phosphate dehydrogenase
g4714.t1	SPAC29B12.02c [U] KOG4442 Clathrin coat binding protein/Huntingtin interacting protein HIP1, involved in regulation of endocytosis
g4718.t1	SPAC1F7.12 [C] KOG1575 Voltage-gated shaker-like K channel, subunit beta/KCNAB
g4725.t1	7290504 [R] KOG3375 Phosphoprotein/predicted coiled-coil protein
g4732.t1	SPBC17G9.09 [J] KOG0466 Translation initiation factor 2, gamma subunit (eIF-2gamma; GTPase)
g4733.t1	CE09512 [C] KOG1494 NAD-dependent malate dehydrogenase
g4737.t1	7292306 [A] KOG3741 Poly(A) ribonuclease subunit
g4737.t2	7292306 [A] KOG3741 Poly(A) ribonuclease subunit
g4739.t1	SPAC19D5.03 [D] KOG2277 S-M checkpoint control protein CID1 and related nucleotidyltransferases
g473.t1	YPR140w [I] KOG2847 Phosphate acyltransferase
g4742.t1	SPCC285.12 [A] KOG1781 Small Nuclear ribonucleoprotein splicing factor
g4743.t1	SPAC1B1.03c [YU] KOG1241 Karyopherin (importin) beta 1
g4746.t1	At2g47730 [O] KOG0867 Glutathione S-transferase
g4748.t1	At3g62760 [O] KOG0867 Glutathione S-transferase
g4754.t1	At2g30860 [O] KOG0867 Glutathione S-transferase
g4759.t1	YFL018c [C] KOG1335 Dihydrolipoamide dehydrogenase
g4761.t1	At2g02930 [O] KOG0867 Glutathione S-transferase
g4762.t1	SPBC3E7.02c [O] KOG0710 Molecular chaperone (small heat-shock protein Hsp26/Hsp42)
g4811.t1	At4g14240 [S] KOG2118 Predicted membrane protein, contains two CBS domains
g4815.t1	SPCC1753.04 [FP] KOG1528 Salt-sensitive 3'-phosphoadenosine-5'-phosphatase HAL2/SAL1
g4819.t1	Hs18556421 [R] KOG1238 Glucose dehydrogenase/choline dehydrogenase/mandelonitrile lyase (GMC oxidoreductase family)
g4820.t1	7300991 [U] KOG1332 Vesicle coat complex COPII, subunit SEC13
g4821.t1	YLR069c [J] KOG0465 Mitochondrial elongation factor
g4825.t1	SPBC12C2.09c [RT] KOG0748 Predicted membrane proteins, contain hemolysin III domain
g4826.t1	ECU02g1040 [TG] KOG4476 Gluconate transport-inducing protein
g4834.t1	YBR160w [R] KOG0594 Protein kinase PCTAIRE and related kinases
g484.t1	SPAC6B12.12 [U] KOG0547 Translocase of outer mitochondrial membrane complex, subunit TOM70/TOM72
g4854.t1	YNL301c [J] KOG1714 60s ribosomal protein L18
g4876.t1	SPBC359.01 [E] KOG1286 Amino acid transporters
g4882.t1	SPBC16H5.08c [R] KOG0927 Predicted transporter (ABC superfamily)
g490.t1	At1g58440 [I] KOG1298 Squalene monooxygenase
g4919.t1	SPAC6G9.05 [L] KOG3069 Peroxisomal NUDIX hydrolase
g4920.t1	SPAC23H4.17c [K] KOG0666 Cyclin C-dependent kinase CDK8
g4921.t1	YBR023c [M] KOG2571 Chitin synthase/hyaluronan synthase (glycosyltransferases)
g4923.t1	YLR330w [S] KOG1181 FOG: Low-complexity
g4925.t1	Hs4758032 [U] KOG0276 Vesicle coat complex COPI, beta' subunit
g4929.t1	SPBP8B7.05c [P] KOG1578 Predicted carbonic anhydrase involved in protection against oxidative damage
g4930.t1	SPBP8B7.05c [P] KOG1578 Predicted carbonic anhydrase involved in protection against oxidative damage
g4933.t1	SPCC962.04 [J] KOG3406 40S ribosomal protein S12
g4935.t1	YDR043c [R] KOG1721 FOG: Zn-finger
g4941.t1	YNL330c [B] KOG1342 Histone deacetylase complex, catalytic component RPD3
g495.t1	CE06138 [Q] KOG1399 Flavin-containing monooxygenase
g4961.t1	YKL056c [DZ] KOG1727 Microtubule-binding protein (translationally controlled tumor protein)
g4968.t1	SPAC17A5.12_2 [R] KOG0431 Auxilin-like protein and related proteins containing DnaJ domain
g4969.t1	SPAC27E2.06c [J] KOG0436 Methionyl-tRNA synthetase
g4971.t1	SPBC16C6.05 [R] KOG3239 Density-regulated protein related to translation initiation factor 1 (eIF-1/SUI1)
g4978.t1	SPAC1F5.02 [O] KOG0190 Protein disulfide isomerase (prolyl 4-hydroxylase beta subunit)
g4985.t1	Hs7427509 [R] KOG3947 Phosphoesterases
g4986.t1	At4g11640 [TE] KOG1251 Serine racemase
g4987.t1	SPBC428.19c [S] KOG0310 Conserved WD40 repeat-containing protein
g4987.t2	SPBC428.19c [S] KOG0310 Conserved WD40 repeat-containing protein
g4988.t1	Hs18644734 [S] KOG2734 Uncharacterized conserved protein
g4993.t1	At2g47210 [BK] KOG2656 DNA methyltransferase 1-associated protein-1
g4999.t1	Hs18087809 [R] KOG2316 Predicted ATPase (PP-loop superfamily)
g4999.t2	Hs18087809 [R] KOG2316 Predicted ATPase (PP-loop superfamily)
g5000.t1	Hs4507763 [O] KOG2012 Ubiquitin activating enzyme UBA1
g5017.t1	SPBC3B8.05 [J] KOG2648 Diphthamide biosynthesis protein
g5019.t1	CE26938 [A] KOG4209 Splicing factor RNPS1, SR protein superfamily
g501.t1	SPCC1529.01 [R] KOG0255 Synaptic vesicle transporter SVOP and related transporters (major facilitator superfamily)
g5022.t1	At5g62310 [TR] KOG0606 Microtubule-associated serine/threonine kinase and related proteins
g5025.t1	At5g23540 [O] KOG1555 26S proteasome regulatory complex, subunit RPN11
g5027.t1	Hs10092673 [S] KOG4020 Protein DRE2, required for cell viability
g5032.t1	7303243 [R] KOG2940 Predicted methyltransferase
g5035.t1	SPAC25G10.08 [J] KOG2314 Translation initiation factor 3, subunit b (eIF-3b)
g5036.t1	Hs9966764 [I] KOG2112 Lysophospholipase
g5037.t2	SPCC16C4.07 [R] KOG0118 FOG: RRM domain
g5037.t3	SPCC16C4.07 [R] KOG0118 FOG: RRM domain
g5041.t1	At1g47490 [R] KOG0118 FOG: RRM domain
g5045.t1	Hs5031595 [Z] KOG1876 Actin-related protein Arp2/3 complex, subunit ARPC4
g5048.t1	YLR153c [I] KOG1175 Acyl-CoA synthetase
g5049.t1	SPAC20G4.01 [RK] KOG2355 Predicted ABC-type transport, ATPase component/CCR4 associated factor
g5056.t1	At4g37040 [O] KOG2738 Putative methionine aminopeptidase
g5065.t1	At2g46070 [T] KOG0660 Mitogen-activated protein kinase
g5067.t1	Hs20911035 [O] KOG0415 Predicted peptidyl prolyl cis-trans isomerase
g5072.t1	SPBC24C6.04 [E] KOG2455 Delta-1-pyrroline-5-carboxylate dehydrogenase
g5077.t1	SPAC22E12.02 [R] KOG0226 RNA-binding proteins
g5078.t1	SPAC3H5.12c [J] KOG0875 60S ribosomal protein L5
g5090.t1	YKR080w [H] KOG0089 Methylenetetrahydrofolate dehydrogenase/methylenetetrahydrofolate cyclohydrolase
g5090.t2	YKR080w [H] KOG0089 Methylenetetrahydrofolate dehydrogenase/methylenetetrahydrofolate cyclohydrolase
g5091.t1	SPBC119.09c [S] KOG3319 Predicted membrane protein
g5098.t1	At2g34880 [R] KOG1246 DNA-binding protein jumonji/RBP2/SMCY, contains JmjC domain
g5100.t1	7300360 [O] KOG0841 Multifunctional chaperone (14-3-3 family)
g5112.t1	SPAC1834.11c [O] KOG0741 AAA+type ATPase
g5115.t1	YGL169w [J] KOG3051 RNA binding/translational regulation protein of the SUA5 family
g5117.t1	SPBC543.06c [A] KOG0340 ATP-dependent RNA helicase
g5121.t1	SPAC13G6.12c [M] KOG2571 Chitin synthase/hyaluronan synthase (glycosyltransferases)
g5124.t1	SPBC428.16c [R] KOG0395 Ras-related GTPase
g5124.t2	SPBC428.16c [R] KOG0395 Ras-related GTPase
g5131.t1	At1g06960 [A] KOG4206 Spliceosomal protein snRNP-U1A/U2B
g5133.t1	Hs20560209 [U] KOG1656 Protein involved in glucose derepression and pre-vacuolar endosome protein sorting
g5134.t1	CE02737 [K] KOG1605 TFIIF-interacting CTD phosphatase, including NLI-interacting factor (involved in RNA polymerase II regulation)
g5137.t1	YML054c_2 [C] KOG0538 Glycolate oxidase
g5138.t1	Hs8922671 [D] KOG0440 Cell cycle-associated protein Mob1-1
g5142.t1	At5g08500 [R] KOG2489 Transmembrane protein
g5144.t1	SPAC6F12.07 [U] KOG4056 Translocase of outer mitochondrial membrane complex, subunit TOM20
g5153.t1	SPBC342.02 [J] KOG1148 Glutaminyl-tRNA synthetase
g5154.t1	SPBC4F6.18c [U] KOG0070 GTP-binding ADP-ribosylation factor Arf1
g5157.t1	7296686 [R] KOG2899 Predicted methyltransferase
g5158.t1	Hs17921989 [Z] KOG1376 Alpha tubulin
g5159.t1	Hs14389309 [Z] KOG1376 Alpha tubulin
g5175.t1	YFR047c [F] KOG3008 Quinolinate phosphoribosyl transferase
g5179.t1	Hs4502327 [I] KOG1679 Enoyl-CoA hydratase
g517.t1	SPBC4F6.06 [T] KOG0583 Serine/threonine protein kinase
g5184.t1	SPBC4C3.05c [K] KOG0262 RNA polymerase I, large subunit
g5186.t1	Hs7706326 [R] KOG0114 Predicted RNA-binding protein (RRM superfamily)
g5190.t1	7299019 [J] KOG0328 Predicted ATP-dependent RNA helicase FAL1, involved in rRNA maturation, DEAD-box superfamily
g5192.t1	SPBC2G2.02 [U] KOG0566 Inositol-1,4,5-triphosphate 5-phosphatase (synaptojanin), INP51/INP52/INP53 family
g5194.t1	YHR181w [TI] KOG4136 Predicted mitochondrial cholesterol transporter
g5195.t1	7293876 [U] KOG3232 Vacuolar assembly/sorting protein DID2
g5208.t1	At5g04850 [U] KOG1655 Protein involved in vacuolar protein sorting
g5220.t1	YEL011w [G] KOG0470 1,4-alpha-glucan branching enzyme/starch branching enzyme II
g5235.t1	SPBC1778.08c [Z] KOG3155 Actin-related protein Arp2/3 complex, subunit ARPC3
g5236.t1	Hs9966865 [PT] KOG3609 Receptor-activated Ca2+permeable cation channels (STRPC family)
g5237.t1	SPBC725.13c [S] KOG4071 Uncharacterized conserved protein
g5242.t1	Hs18570585 [T] KOG0700 Protein phosphatase 2C/pyruvate dehydrogenase (lipoamide) phosphatase
g5243.t1	SPCC1682.12c [O] KOG1865 Ubiquitin carboxyl-terminal hydrolase
g5246.t1	Hs22065234 [T] KOG0706 Predicted GTPase-activating protein
g524.t1	Hs21914927 [K] KOG0385 Chromatin remodeling complex WSTF-ISWI, small subunit
g5256.t1	At1g79010 [C] KOG3256 NADH:ubiquinone oxidoreductase, NDUFS8/23 kDa subunit
g5257.t1	Hs12408675 [O] KOG4098 Molecular chaperone Prefoldin, subunit 2
g525.t1	SPBC16H5.10c [A] KOG0925 mRNA splicing factor ATP-dependent RNA helicase
g5265.t1	YJL079c [S] KOG3017 Defense-related protein containing SCP domain
g5266.t1	YCL018w [E] KOG0786 3-isopropylmalate dehydrogenase
g5267.t1	Hs18860884 [O] KOG0940 Ubiquitin protein ligase RSP5/NEDD4
g5268.t1	Hs14778307 [O] KOG0823 Predicted E3 ubiquitin ligase
g5271.t1	SPAP27G11.09c [H] KOG1284 Bifunctional GTP cyclohydrolase II/3,4-dihydroxy-2butanone-4-phosphate synthase
g5275.t1	SPAC1952.13 [NI] KOG2116 Protein involved in plasmid maintenance/nuclear protein involved in lipid metabolism
g5275.t2	SPAC1952.13 [NI] KOG2116 Protein involved in plasmid maintenance/nuclear protein involved in lipid metabolism
g5279.t1	Hs21918872 [R] KOG2383 Predicted ATPase
g5279.t2	Hs21918872 [R] KOG2383 Predicted ATPase
g5289.t1	Hs7661550 [H] KOG1381 Para-hydroxybenzoate-polyprenyl transferase
g5292.t1	SPBC211.04c [L] KOG0480 DNA replication licensing factor, MCM6 component
g5294.t1	Hs22067514 [S] KOG0212 Uncharacterized conserved protein
g5296.t1	SPBC4C3.07 [J] KOG2975 Translation initiation factor 3, subunit f (eIF-3f)
g529.t1	At5g55160 [O] KOG1769 Ubiquitin-like proteins
g5303.t1	At4g35520 [L] KOG1977 DNA mismatch repair protein - MLH3 family
g5310.t1	At2g44525 [S] KOG3363 Uncharacterized conserved nuclear protein
g5315.t1	SPBC21B10.04c [UO] KOG4580 Component of vacuolar transporter chaperone (Vtc) involved in vacuole fusion
g5321.t1	7300802 [R] KOG1535 Predicted fumarylacetoacetate hydralase
g5326.t1	SPAC1002.12c [C] KOG2451 Aldehyde dehydrogenase
g5328.t1	YCR059c [S] KOG3299 Uncharacterized conserved protein
g5330.t1	SPAC56F8.07 [L] KOG0012 DNA damage inducible protein
g5331.t1	SPCC61.02 [K] KOG3902 Histone acetyltransferase PCAF/SAGA, subunit SUPT3H/SPT3
g5332.t1	YPR167c [E] KOG0189 Phosphoadenosine phosphosulfate reductase
g5336.t1	SPAC17G8.07 [K] KOG3149 Transcription initiation factor IIF, auxiliary subunit
g5337.t1	YBR136w [TBLD] KOG0890 Protein kinase of the PI-3 kinase family involved in mitotic growth, DNA repair and meiotic recombination
g5342.t1	Hs10880983 [H] KOG2371 Molybdopterin biosynthesis protein
g5347.t1	Hs10442822_2 [O] KOG0895 Ubiquitin-conjugating enzyme
g5347.t2	Hs10442822_2 [O] KOG0895 Ubiquitin-conjugating enzyme
g5353.t1	CE10552 [DO] KOG0005 Ubiquitin-like protein
g5358.t1	SPBC19C2.05 [T] KOG0583 Serine/threonine protein kinase
g5360.t1	SPCC830.10 [F] KOG3222 Inosine triphosphate pyrophosphatase
g5362.t1	Hs22051959 [J] KOG1613 Exosomal 3'-5' exoribonuclease complex, subunit Rrp43
g5364.t1	SPCC1827.06c [E] KOG4777 Aspartate-semialdehyde dehydrogenase
g5368.t1	7294889 [U] KOG2528 Sorting nexin SNX9/SH3PX1 and related proteins
g5370.t1	YOR150w [J] KOG3203 Mitochondrial/chloroplast ribosomal protein L13
g5377.t1	SPBC216.01c [G] KOG2175 Protein predicted to be involved in carbohydrate metabolism
g5378.t1	Hs7661804 [S] KOG3383 Uncharacterized conserved protein
g5379.t1	YLR449w [O] KOG0552 FKBP-type peptidyl-prolyl cis-trans isomerase
g5383.t1	YMR047c [YU] KOG0845 Nuclear pore complex, Nup98 component (sc Nup145/Nup100/Nup116)
g5384.t1	SPBP23A10.07 [K] KOG0216 RNA polymerase I, second largest subunit
g5386.t1	YHR205w [RT] KOG0598 Ribosomal protein S6 kinase and related proteins
g5389.t1	Hs8923842 [K] KOG2294 Transcription factor of the Forkhead/HNF3 family
g539.t1	YJR117w [R] KOG2719 Metalloprotease
g5400.t1	SPAC19A8.09 [S] KOG4779 Predicted membrane protein
g5407.t1	Hs4507677 [O] KOG0020 Endoplasmic reticulum glucose-regulated protein (GRP94/endoplasmin), HSP90 family
g540.t1	SPAC20H4.03c [K] KOG1105 Transcription elongation factor TFIIS/Cofactor of enhancer-binding protein Sp1
g5411.t1	At3g50960 [OC] KOG1672 ATP binding protein
g5412.t1	SPCC18B5.06 [J] KOG2869 Meiotic cell division protein Pelota/DOM34
g5414.t1	Hs9506681 [S] KOG2339 Uncharacterized conserved protein
g5415.t1	SPCC330.05c [F] KOG1377 Uridine 5'- monophosphate synthase/orotate phosphoribosyltransferase
g5416.t1	At5g05920 [O] KOG2924 Deoxyhypusine synthase
g5417.t1	Hs4758966 [U] KOG0930 Guanine nucleotide exchange factor Cytohesin, contains PH and Sec7 domains
g5418.t1	Hs18552166 [T] KOG4226 Adaptor protein NCK/Dock, contains SH2 and SH3 domains
g5419.t1	YDR172w [J] KOG0459 Polypeptide release factor 3
g5423.t1	At4g03120 [A] KOG3454 U1 snRNP-specific protein C
g5424.t1	At1g76860 [A] KOG3460 Small nuclear ribonucleoprotein (snRNP) LSM3
g5426.t1	YJR090c [R] KOG1947 Leucine rich repeat proteins, some proteins contain F-box
g5427.t1	SPAC15E1.08 [R] KOG3235 Subunit of the major N alpha-acetyltransferase
g5430.t1	YDR368w [R] KOG1577 Aldo/keto reductase family proteins
g5436.t1	At5g48810 [C] KOG0537 Cytochrome b5
g5440.t1	SPBC6B1.08c [B] KOG3844 Predicted component of NuA3 histone acetyltransferase complex
g5442.t1	SPAC8E11.02c [O] KOG0841 Multifunctional chaperone (14-3-3 family)
g5444.t1	YCL030c_2 [E] KOG2697 Histidinol dehydrogenase
g5446.t1	SPAC11G7.03 [E] KOG0784 Isocitrate dehydrogenase, gamma subunit
g5448.t1	SPAP27G11.06c [U] KOG0934 Clathrin adaptor complex, small subunit
g5449.t1	Hs22050759 [L] KOG2248 3'-5' exonuclease
g5450.t1	SPBC3E7.15c [U] KOG1607 Protein transporter of the TRAM (translocating chain-associating membrane) superfamily
g5453.t1	SPBC1105.17 [B] KOG1745 Histones H3 and H4
g5454.t1	SPBC30D10.05c [Q] KOG1204 Predicted dehydrogenase
g5455.t1	YBR221c [C] KOG0524 Pyruvate dehydrogenase E1, beta subunit
g5457.t1	Hs8923034 [J] KOG1041 Translation initiation factor 2C (eIF-2C) and related proteins
g5457.t2	Hs8923034 [J] KOG1041 Translation initiation factor 2C (eIF-2C) and related proteins
g5458.t1	SPBC12D12.05c [F] KOG0036 Predicted mitochondrial carrier protein
g5467.t1	SPCC970.05 [J] KOG3452 60S ribosomal protein L36
g5468.t1	SPBC2G5.02c [TDK] KOG3092 Casein kinase II, beta subunit
g5471.t1	At1g74060 [J] KOG1694 60s ribosomal protein L6
g5472.t1	SPAC24B11.05 [R] KOG3109 Haloacid dehalogenase-like hydrolase
g5476.t1	SPAC9.09 [E] KOG2263 Methionine synthase II (cobalamin-independent)
g5477.t1	7299382 [Q] KOG0024 Sorbitol dehydrogenase
g5488.t1	Hs4557237 [I] KOG1390 Acetyl-CoA acetyltransferase
g5490.t1	SPAC22H12.04c [J] KOG1628 40S ribosomal protein S3A
g5491.t1	YML022w [F] KOG1712 Adenine phosphoribosyl transferases
g5492.t1	SPAC23A1.04c [G] KOG2429 Glycosyl hydrolase, family 47
g5493.t1	SPBC3B8.08 [DV] KOG4537 Zn-ribbon-containing protein implicated in mitosis
g5500.t1	YHR048w [R] KOG0255 Synaptic vesicle transporter SVOP and related transporters (major facilitator superfamily)
g5503.t1	SPAC1782.09c [V] KOG1720 Protein tyrosine phosphatase CDC14
g5504.t1	SPCC4B3.05c [H] KOG2872 Uroporphyrinogen decarboxylase
g5508.t1	YGL068w [J] KOG1715 Mitochondrial/chloroplast ribosomal protein L12
g5509.t1	CE22572 [K] KOG2150 CCR4-NOT transcriptional regulation complex, NOT5 subunit
g5511.t1	SPCC1529.01 [R] KOG0255 Synaptic vesicle transporter SVOP and related transporters (major facilitator superfamily)
g5512.t1	SPCC10H11.01 [A] KOG0334 RNA helicase
g5519.t1	SPAC6B12.04c [E] KOG0257 Kynurenine aminotransferase, glutamine transaminase K
g5520.t1	SPBC13G1.10c [A] KOG0952 DNA/RNA helicase MER3/SLH1, DEAD-box superfamily
g5522.t1	Hs17738308 [T] KOG0044 Ca2 sensor (EF-Hand superfamily)
g5524.t1	SPBC1711.03 [S] KOG3188 Uncharacterized conserved protein
g5525.t1	Hs22064307 [S] KOG2111 Uncharacterized conserved protein, contains WD40 repeats
g5526.t1	SPAC3C7.07c [O] KOG1193 Arginyl-tRNA-protein transferase
g5527.t1	YDR032c [R] KOG3135 1,4-benzoquinone reductase-like; Trp repressor binding protein-like/protoplast-secreted protein
g5528.t1	7302349 [OU] KOG1568 Mitochondrial inner membrane protease, subunit IMP2
g5530.t1	SPAC9.07c [T] KOG1487 GTP-binding protein DRG1 (ODN superfamily)
g5531.t1	Hs14743689 [F] KOG1567 Ribonucleotide reductase, beta subunit
g5532.t1	YJL026w [F] KOG1567 Ribonucleotide reductase, beta subunit
g5534.t1	SPAC17C9.07 [K] KOG2576 Glucosyltransferase - Alg8p
g5535.t1	At1g63780 [A] KOG2781 U3 small nucleolar ribonucleoprotein (snoRNP) component
g5536.t1	SPAC4F10.02 [E] KOG2596 Aminopeptidase I zinc metalloprotease (M18)
g5539.t1	YHR112c [E] KOG0053 Cystathionine beta-lyases/cystathionine gamma-synthases
g5542.t1	SPAC18G6.14c [J] KOG3320 40S ribosomal protein S7
g5543.t1	Hs7661922 [R] KOG0088 GTPase Rab21, small G protein superfamily
g5544.t1	Hs7669554 [S] KOG3274 Uncharacterized conserved protein, AMMECR1
g5547.t1	SPAC17A5.03 [J] KOG0746 60S ribosomal protein L3 and related proteins
g5553.t1	CE25630 [C] KOG3382 NADH:ubiquinone oxidoreductase, B17.2 subunit
g5561.t1	SPAC6F12.06 [T] KOG3205 Rho GDP-dissociation inhibitor
g5562.t1	7299020 [H] KOG1381 Para-hydroxybenzoate-polyprenyl transferase
g5572.t1	SPAC8C9.03 [T] KOG1113 cAMP-dependent protein kinase types I and II, regulatory subunit
g5574.t1	SPBC2G2.01c [G] KOG2533 Permease of the major facilitator superfamily
g5576.t1	SPAC1002.17c [TZ] KOG4203 Armadillo/beta-Catenin/plakoglobin
g5580.t1	SPBC28E12.05 [K] KOG3152 TBP-binding protein, activator of basal transcription (contains rrm motif)
g5581.t1	SPBC887.10 [T] KOG0519 Sensory transduction histidine kinase
g5581.t2	SPBC887.10 [T] KOG0519 Sensory transduction histidine kinase
g5582.t1	Hs20357522_2 [K] KOG1356 Putative transcription factor 5qNCA, contains JmjC domain
g5582.t2	Hs20357522_2 [K] KOG1356 Putative transcription factor 5qNCA, contains JmjC domain
g5590.t1	SPCC18.16c [H] KOG3110 Riboflavin kinase
g5593.t1	SPCC777.09c [E] KOG1401 Acetylornithine aminotransferase
g5594.t1	YDR232w [H] KOG1360 5-aminolevulinate synthase
g5596.t1	YBR164c [U] KOG0072 GTP-binding ADP-ribosylation factor-like protein ARL1
g5598.t1	SPAC31G5.04 [E] KOG0785 Isocitrate dehydrogenase, alpha subunit
g5600.t1	YMR318c [Q] KOG0023 Alcohol dehydrogenase, class V
g5603.t1	7291313 [KIT] KOG1620 Inositol polyphosphate multikinase, component of the ARGR transcription regulatory complex
g5607.t1	SPAC26A3.12c [LA] KOG2044 5'-3' exonuclease HKE1/RAT1
g5608.t1	SPAC21E11.06 [J] KOG1467 Translation initiation factor 2B, delta subunit (eIF-2Bdelta/GCD2)
g5610.t1	SPBC2A9.08c [U] KOG0862 Synaptobrevin/VAMP-like protein SEC22
g5611.t1	At1g18720 [S] KOG3292 Predicted membrane protein
g5611.t2	At1g18720 [S] KOG3292 Predicted membrane protein
g5613.t1	SPAC105.01c [P] KOG1650 Predicted Kﱿantiporter
g5614.t1	7292624 [K] KOG3404 G10 protein/predicted nuclear transcription regulator
g5619.t1	YDL052c [I] KOG2848 1-acyl-sn-glycerol-3-phosphate acyltransferase
g5626.t1	YHR090c [B] KOG1973 Chromatin remodeling protein, contains PHD Zn-finger
g5626.t2	YHR090c [B] KOG1973 Chromatin remodeling protein, contains PHD Zn-finger
g5631.t1	SPAC637.07 [J] KOG2479 Translation initiation factor 3, subunit d (eIF-3d)
g5632.t1	Hs20545580 [R] KOG0126 Predicted RNA-binding protein (RRM superfamily)
g5633.t1	Hs4758894 [J] KOG2438 Glutamyl-tRNA amidotransferase subunit B
g5634.t1	SPBC646.04 [A] KOG2245 Poly(A) polymerase and related nucleotidyltransferases
g563.t1	Hs18375678 [G] KOG0451 Predicted 2-oxoglutarate dehydrogenase, E1 subunit
g5642.t1	At1g73150 [K] KOG1474 Transcription initiation factor TFIID, subunit BDF1 and related bromodomain proteins
g5643.t1	YPL154c [O] KOG1339 Aspartyl protease
g5644.t1	SPAC2F3.15 [D] KOG0600 Cdc2-related protein kinase
g5645.t1	Hs7705845 [OT] KOG1497 COP9 signalosome, subunit CSN4
g5649.t1	YNL161w [R] KOG0605 NDR and related serine/threonine kinases
g565.t1	At2g01170 [E] KOG1289 Amino acid transporters
g5660.t1	SPBC16A3.10 [S] KOG2704 Predicted membrane protein
g5663.t1	SPAC227.13c [C] KOG3361 Iron binding protein involved in Fe-S cluster formation
g5665.t1	Hs7661654 [A] KOG2574 mRNA splicing factor PRP31
g5666.t1	7302297 [EI] KOG0540 3-Methylcrotonyl-CoA carboxylase, non-biotin containing subunit/Acetyl-CoA carboxylase carboxyl transferase, subunit beta
g5675.t1	Hs12758125 [A] KOG3045 Predicted RNA methylase involved in rRNA processing
g567.t1	CE05533 [A] KOG0285 Pleiotropic regulator 1
g5681.t1	At3g46940 [F] KOG3370 dUTPase
g5685.t1	SPAC1F7.12 [C] KOG1575 Voltage-gated shaker-like K channel, subunit beta/KCNAB
g5687.t1	CE03357 [I] KOG0817 Acyl-CoA-binding protein
g5688.t1	SPCC13B11.04c [Q] KOG0022 Alcohol dehydrogenase, class III
g568.t1	SPCC290.02 [K] KOG3233 RNA polymerase III, subunit C34
g5692.t1	YOR330c [L] KOG3657 Mitochondrial DNA polymerase gamma, catalytic subunit
g5693.t1	Hs5729864_2 [J] KOG0458 Elongation factor 1 alpha
g5699.t1	SPAC31G5.20c [R] KOG2214 Predicted esterase of the alpha-beta hydrolase superfamily
g5700.t1	YDR032c [R] KOG3135 1,4-benzoquinone reductase-like; Trp repressor binding protein-like/protoplast-secreted protein
g5703.t1	Hs4507311 [K] KOG3490 Transcription elongation factor SPT4
g5706.t1	YER078c [E] KOG2414 Putative Xaa-Pro aminopeptidase
g5707.t1	SPCC794.03 [E] KOG1289 Amino acid transporters
g5708.t1	SPAC56F8.03 [J] KOG1144 Translation initiation factor 5B (eIF-5B)
g5709.t1	Hs4502229 [UZ] KOG0073 GTP-binding ADP-ribosylation factor-like protein ARL2
g5713.t1	Hs22065600 [Z] KOG0245 Kinesin-like protein
g5714.t1	YHR148w [A] KOG4655 U3 small nucleolar ribonucleoprotein (snoRNP) component
g5720.t1	At5g28840 [GM] KOG1429 dTDP-glucose 4-6-dehydratase/UDP-glucuronic acid decarboxylase
g5721.t1	YBR114w [L] KOG1002 Nucleotide excision repair protein RAD16
g5722.t1	Hs18562361 [F] KOG1018 Cytosine deaminase FCY1 and related enzymes
g5723.t1	7303925 [C] KOG0764 Mitochondrial FAD carrier protein
g5724.t1	7297690 [O] KOG2237 Predicted serine protease
g5733.t1	YFR031c-a [J] KOG2309 60s ribosomal protein L2/L8
g5734.t1	YDR109c [G] KOG2517 Ribulose kinase and related carbohydrate kinases
g5736.t1	YGR027c [J] KOG1767 40S ribosomal protein S25
g5737.t1	7300400 [T] KOG2397 Protein kinase C substrate, 80 KD protein, heavy chain
g5739.t1	SPBC20F10.10 [R] KOG1674 Cyclin
g573.t1	CE03453 [S] KOG2923 Uncharacterized conserved protein
g5752.t1	ECU08g0330 [R] KOG2484 GTPase
g5753.t1	Hs4759098 [R] KOG0118 FOG: RRM domain
g5754.t1	SPBC11C11.07 [J] KOG1714 60s ribosomal protein L18
g5759.t1	SPBC29B5.01 [K] KOG1414 Transcriptional activator FOSB/c-Fos and related bZIP transcription factors
g5763.t1	YKL016c [C] KOG3366 Mitochondrial F1F0-ATP synthase, subunit d/ATP7
g5764.t1	SPCC830.06 [T] KOG0034 Ca2ﷆꖚ蝮阩dependent protein phosphatase (calcineurin subunit B), EF-Hand superfamily protein
g5767.t1	SPCC1281.06c_1 [I] KOG1600 Fatty acid desaturase
g5772.t1	CE11316 [DO] KOG1746 Defender against cell death protein/oligosaccharyltransferase, epsilon subunit
g5774.t1	SPCC645.14c [O] KOG0548 Molecular co-chaperone STI1
g577.t1	YGL236c [J] KOG2311 NAD/FAD-utilizing protein possibly involved in translation
g5784.t1	7295149 [GM] KOG1429 dTDP-glucose 4-6-dehydratase/UDP-glucuronic acid decarboxylase
g5785.t1	SPBC13G1.09 [W] KOG3871 Cell adhesion complex protein bystin
g5787.t1	7303947 [R] KOG2840 Uncharacterized conserved protein with similarity to predicted ATPase of the PP-loop superfamily
g5790.t1	SPAC23G3.06 [AJ] KOG2572 Ribosome biogenesis protein - Nop58p/Nop5p
g5791.t1	YMR297w [OE] KOG1282 Serine carboxypeptidases (lysosomal cathepsin A)
g5794.t1	YNL024c [A] KOG2793 Putative N2,N2-dimethylguanosine tRNA methyltransferase
g5799.t1	SPBC25B2.05 [JD] KOG2874 rRNA processing protein
g57.t1	At4g10580 [R] KOG0017 FOG: Transposon-encoded proteins with TYA, reverse transcriptase, integrase domains in various combinations
g5801.t1	YAL046c [T] KOG3348 BolA (bacterial stress-induced morphogen)-related protein
g5802.t1	YER141w [O] KOG2725 Cytochrome oxidase assembly factor COX15
g5803.t1	SPAC6G10.04c [O] KOG0863 20S proteasome, regulatory subunit alpha type PSMA1/PRE5
g5806.t1	SPAC3G9.04 [K] KOG2424 Protein involved in transcription start site selection
g5807.t1	YBL064c [O] KOG0854 Alkyl hydroperoxide reductase, thiol specific antioxidant and related enzymes
g5808.t1	At1g16470 [O] KOG0181 20S proteasome, regulatory subunit alpha type PSMA2/PRE8
g5810.t1	SPAC9E9.09c [C] KOG2450 Aldehyde dehydrogenase
g5818.t1	SPCC1322.08 [T] KOG0032 Ca2ﷆꖚ蝮阩dependent protein kinase, EF-Hand protein superfamily
g5818.t2	SPCC1322.08 [T] KOG0032 Ca2ﷆꖚ蝮阩dependent protein kinase, EF-Hand protein superfamily
g5819.t1	SPBC1D7.02 [R] KOG1721 FOG: Zn-finger
g5819.t2	SPBC1D7.02 [R] KOG1721 FOG: Zn-finger
g5819.t3	SPBC1D7.02 [R] KOG1721 FOG: Zn-finger
g5819.t4	SPBC1D7.02 [R] KOG1721 FOG: Zn-finger
g5820.t1	SPAC9E9.03 [E] KOG0454 3-isopropylmalate dehydratase (aconitase superfamily)
g5830.t1	Hs4506183 [O] KOG0184 20S proteasome, regulatory subunit alpha type PSMA3/PRE10
g5831.t1	Hs4506233 [O] KOG3151 26S proteasome regulatory complex, subunit RPN12/PSMD8
g5832.t1	YJL001w [O] KOG0174 20S proteasome, regulatory subunit beta type PSMB6/PSMB9/PRE3
g5840.t1	SPCC24B10.17 [U] KOG1692 Putative cargo transport protein EMP24 (p24 protein family)
g5841.t1	SPBC1773.07c [U] KOG0864 Ran-binding protein RANBP1 and related RanBD domain proteins
g5842.t1	At5g49840 [O] KOG0745 Putative ATP-dependent Clp-type protease (AAA ATPase superfamily)
g5842.t2	At5g49840 [O] KOG0745 Putative ATP-dependent Clp-type protease (AAA ATPase superfamily)
g5842.t3	At5g49840 [O] KOG0745 Putative ATP-dependent Clp-type protease (AAA ATPase superfamily)
g5846.t1	SPAC328.07c [R] KOG4812 Golgi-associated protein/Nedd4 WW domain-binding protein
g5855.t1	SPCC1672.06c [Z] KOG1057 Arp2/3 complex-interacting protein VIP1/Asp1, involved in regulation of actin cytoskeleton
g5857.t1	At5g44790 [P] KOG0207 Cation transport ATPase
g5859.t1	SPBC428.20c [Z] KOG2000 Gamma-tubulin complex, DGRIP91/SPC98 component
g585.t1	SPBC365.06 [O] KOG1769 Ubiquitin-like proteins
g5861.t1	ECU10g1740 [T] KOG2128 Ras GTPase-activating protein family - IQGAP
g5878.t1	SPAC16E8.16 [K] KOG1597 Transcription initiation factor TFIIB
g5879.t1	SPBC29A3.16 [J] KOG1765 Regulator of ribosome synthesis
g587.t1	Hs5729802 [AD] KOG3414 Component of the U4/U6.U5 snRNP/mitosis protein DIM1
g5882.t1	SPAC2E1P5.03 [O] KOG0724 Zuotin and related molecular chaperones (DnaJ superfamily), contains DNA-binding domains
g5883.t1	YPR035w [E] KOG0683 Glutamine synthetase
g5886.t1	SPAC25B8.19c [R] KOG1721 FOG: Zn-finger
g5888.t1	7290132 [R] KOG1721 FOG: Zn-finger
g588.t1	Hs5454154 [O] KOG0879 U-snRNP-associated cyclophilin type peptidyl-prolyl cis-trans isomerase
g5896.t1	Hs8922428 [S] KOG0271 Notchless-like WD40 repeat-containing protein
g58.t1	At2g06170 [R] KOG0017 FOG: Transposon-encoded proteins with TYA, reverse transcriptase, integrase domains in various combinations
g5900.t1	CE20265_1 [O] KOG0713 Molecular chaperone (DnaJ superfamily)
g5901.t1	At1g56170 [K] KOG1657 CCAAT-binding factor, subunit C (HAP5)
g5903.t1	Hs4506753 [L] KOG1942 DNA helicase, TBP-interacting protein
g5904.t1	SPAC1D4.04 [O] KOG0363 Chaperonin complex component, TCP-1 beta subunit (CCT2)
g5905.t1	YDL095w [O] KOG3359 Dolichyl-phosphate-mannose:protein O-mannosyl transferase
g5916.t1	YNL241c [G] KOG0563 Glucose-6-phosphate 1-dehydrogenase
g5921.t1	Hs12965199 [I] KOG1175 Acyl-CoA synthetase
g5925.t1	YLR176c [K] KOG3712 RFX family transcription factor
g5928.t1	SPBC211.07c [O] KOG0416 Ubiquitin-protein ligase
g5929.t1	Hs21361358 [T] KOG0201 Serine/threonine protein kinase
g592.t1	Hs21359854 [O] KOG0366 Protein geranylgeranyltransferase type II, beta subunit
g592.t2	Hs21359854 [O] KOG0366 Protein geranylgeranyltransferase type II, beta subunit
g5934.t1	SPAC1782.10c [A] KOG3167 Box H/ACA snoRNP component, involved in ribosomal RNA pseudouridinylation
g5936.t1	Hs20543984 [O] KOG4159 Predicted E3 ubiquitin ligase
g5942.t1	SPAC56f8.16 [K] KOG2483 Upstream transcription factor 2/L-myc-2 protein
g5943.t1	Hs19923605 [L] KOG1968 Replication factor C, subunit RFC1 (large subunit)
g5945.t1	SPAC16.03c [F] KOG2902 Dihydroorotase
g5947.t1	SPBC649.01c [Z] KOG0242 Kinesin-like protein
g594.t1	YDR483w [G] KOG4472 Glycolipid 2-alpha-mannosyltransferase (alpha-1,2-mannosyltransferase)
g5951.t1	SPAC23A1.12c [J] KOG2472 Phenylalanyl-tRNA synthetase beta subunit
g5955.t1	SPAC3G9.06 [J] KOG2784 Phenylalanyl-tRNA synthetase, beta subunit
g5959.t1	YOR241w [H] KOG2525 Folylpolyglutamate synthase
g5961.t1	SPAC3F10.09 [E] KOG3055 Phosphoribosylformimino-5-aminoimidazole carboxamide ribonucleotide (ProFAR) isomerase
g5962.t1	Hs21389519 [C] KOG3857 Alcohol dehydrogenase, class IV
g5977.t1	SPAC1F7.08 [Q] KOG1263 Multicopper oxidases
g597.t1	At1g20670 [R] KOG0955 PHD finger protein BR140/LIN-49
g5982.t1	YGL147c [J] KOG3255 60S ribosomal protein L9
g5983.t1	YDR410c [O] KOG2628 Farnesyl cysteine-carboxyl methyltransferase
g5984.t1	At2g31060 [J] KOG0462 Elongation factor-type GTP-binding protein
g5993.t1	SPAC4D7.12c [K] KOG1534 Putative transcription factor FET5
g5994.t1	At1g11400 [S] KOG4325 Uncharacterized conserved protein
g6001.t1	YDR415c [OPR] KOG2195 Transferrin receptor and related proteins containing the protease-associated (PA) domain
g6002.t1	SPAC1486.07c [J] KOG3257 Mitochondrial/chloroplast ribosomal protein L11
g6006.t1	Hs22044932 [A] KOG1994 Predicted RNA binding protein, contains G-patch and Zn-finger domains
g6008.t1	SPBC19C2.03 [K] KOG3507 DNA-directed RNA polymerase, subunit RPB7.0
g6016.t1	SPAC4G8.05 [R] KOG0610 Putative serine/threonine protein kinase
g6032.t1	Hs11321607 [O] KOG0744 AAA+type ATPase
g6034.t1	SPBC409.10 [F] KOG2835 Phosphoribosylamidoimidazole-succinocarboxamide synthase
g6044.t1	YBR295w [P] KOG0207 Cation transport ATPase
g6045.t1	YBR295w [P] KOG0207 Cation transport ATPase
g6049.t1	Hs7657548 [U] KOG3487 TRAPP 20 K subunit
g6051.t1	YMR049c [J] KOG0650 WD40 repeat nucleolar protein Bop1, involved in ribosome biogenesis
g6061.t1	Hs21361827 [A] KOG2098 Predicted N6-adenine RNA methylase
g6062.t1	YJR034w [O] KOG4114 Cytochrome c oxidase assembly protein PET191
g6066.t1	Hs20482355 [J] KOG0327 Translation initiation factor 4F, helicase subunit (eIF-4A) and related helicases
g6069.t1	Hs14755615 [A] KOG3482 Small nuclear ribonucleoprotein (snRNP) SMF
g6070.t1	SPBC30D10.02 [K] KOG0871 Class 2 transcription repressor NC2, beta subunit (Dr1)
g6079.t1	Hs4758876 [A] KOG4209 Splicing factor RNPS1, SR protein superfamily
g6082.t1	At3g06810 [R] KOG1469 Predicted acyl-CoA dehydrogenase
g6085.t1	Hs13787215 [BK] KOG2684 Sirtuin 5 and related class III sirtuins (SIR2 family)
g6087.t1	SPAC9E9.14 [U] KOG3229 Vacuolar sorting protein VPS24
g6088.t1	SPBC902.05c [E] KOG0785 Isocitrate dehydrogenase, alpha subunit
g609.t1	YOR099w [G] KOG4472 Glycolipid 2-alpha-mannosyltransferase (alpha-1,2-mannosyltransferase)
g6111.t1	YLR432w [F] KOG2550 IMP dehydrogenase/GMP reductase
g6120.t1	SPBC660.15 [A] KOG4205 RNA-binding protein musashi/mRNA cleavage and polyadenylation factor I complex, subunit HRP1
g6121.t1	SPBC23E6.07c [L] KOG1968 Replication factor C, subunit RFC1 (large subunit)
g6124.t1	SPAC16C9.02c [F] KOG3985 Methylthioadenosine phosphorylase MTAP
g6133.t1	SPAC31G5.19 [O] KOG0732 AAA+type ATPase containing the bromodomain
g614.t1	SPBP8B7.31 [R] KOG4549 Magnesium-dependent phosphatase
g6158.t1	SPCC1322.13 [F] KOG2835 Phosphoribosylamidoimidazole-succinocarboxamide synthase
g6167.t1	SPAC24C9.06c [CE] KOG0453 Aconitase/homoaconitase (aconitase superfamily)
g616.t1	ECU06g0500 [R] KOG1146 Homeobox protein
g6203.t1	SPBC18H10.02 [I] KOG1180 Acyl-CoA synthetase
g6204.t1	Hs14761406 [R] KOG1311 DHHC-type Zn-finger proteins
g6208.t1	SPAC29E6.05c [O] KOG1635 Peptide methionine sulfoxide reductase
g6213.t1	Hs7019491 [L] KOG2534 DNA polymerase IV (family X)
g6214.t1	SPAC29A4.02c_2 [J] KOG1627 Translation elongation factor EF-1 gamma
g6222.t1	SPBC26H8.10 [J] KOG2102 Exosomal 3'-5' exoribonuclease complex, subunit Rrp44/Dis3
g6232.t1	YNR037c [J] KOG0899 Mitochondrial/chloroplast ribosomal protein S19
g6237.t1	SPAC57A10.10c [R] KOG0118 FOG: RRM domain
g623.t1	SPAC1250.04c [L] KOG4062 6-O-methylguanine-DNA methyltransferase MGMT/MGT1, involved in DNA repair
g6249.t1	Hs17998698 [K] KOG1601 GATA-4/5/6 transcription factors
g6256.t1	Hs4505601 [T] KOG0578 p21-activated serine/threonine protein kinase
g6260.t1	YIL048w [P] KOG0210 P-type ATPase
g6289.t1	At2g32260 [I] KOG2804 Phosphorylcholine transferase/cholinephosphate cytidylyltransferase
g6296.t1	At2g35680 [V] KOG1719 Dual specificity phosphatase
g6298.t1	YJR047c [J] KOG3271 Translation initiation factor 5A (eIF-5A)
g6299.t1	Hs4503101 [TZ] KOG1700 Regulatory protein MLP and related LIM proteins
g6309.t1	SPAC29B12.10c [T] KOG2262 Sexual differentiation process protein ISP4
g6313.t1	SPAC22A12.15c [O] KOG0100 Molecular chaperones GRP78/BiP/KAR2, HSP70 superfamily
g6314.t1	At2g38130 [R] KOG3139 N-acetyltransferase
g6316.t1	SPBC1105.09 [O] KOG0425 Ubiquitin-protein ligase
g631.t1	At1g52570 [I] KOG1329 Phospholipase D1
g6334.t1	Hs6912298 [R] KOG1516 Carboxylesterase and related proteins
g6351.t1	CE11308 [L] KOG2520 5'-3' exonuclease
g6351.t2	CE11308 [L] KOG2520 5'-3' exonuclease
g6352.t1	SPBC409.08 [R] KOG0255 Synaptic vesicle transporter SVOP and related transporters (major facilitator superfamily)
g6358.t1	SPAC11D3.08c [E] KOG1289 Amino acid transporters
g635.t1	YJL079c [S] KOG3017 Defense-related protein containing SCP domain
g636.t1	YJL079c [S] KOG3017 Defense-related protein containing SCP domain
g6371.t1	SPBP16F5.04 [O] KOG0426 Ubiquitin-protein ligase
g6372.t1	SPAC4G9.08c [K] KOG0215 RNA polymerase III, second largest subunit
g6381.t1	At2g35660 [CR] KOG2614 Kynurenine 3-monooxygenase and related flavoprotein monooxygenases
g6382.t1	SPBC1271.12 [T] KOG2210 Oxysterol-binding protein
g6383.t1	SPAC57A10.09c [R] KOG0381 HMG box-containing protein
g638.t1	Hs10835059 [O] KOG0365 Beta subunit of farnesyltransferase
g6392.t1	SPAC26F1.13c [J] KOG0437 Leucyl-tRNA synthetase
g6418.t1	SPBC1773.06c [CR] KOG1198 Zinc-binding oxidoreductase
g6419.t1	YJR060w [K] KOG1318 Helix loop helix transcription factor EB
g6420.t1	At5g09830 [T] KOG3348 BolA (bacterial stress-induced morphogen)-related protein
g6427.t1	SPAC328.03 [G] KOG1050 Trehalose-6-phosphate synthase component TPS1 and related subunits
g6435.t1	SPAC513.05 [G] KOG4342 Alpha-mannosidase
g6463.t1	SPCC1450.04 [K] KOG1668 Elongation factor 1 beta/delta chain
g6467.t1	SPAC15A10.06 [P] KOG1965 Sodium/hydrogen exchanger protein
g6476.t1	Hs5921999 [R] KOG0667 Dual-specificity tyrosine-phosphorylation regulated kinase
g648.t1	At1g77760_1 [C] KOG0535 Sulfite oxidase, molybdopterin-binding component
g6539.t1	SPAC19G12.02c [L] KOG1978 DNA mismatch repair protein - MLH2/PMS1/Pms2 family
g6553.t1	7289249_1 [R] KOG0017 FOG: Transposon-encoded proteins with TYA, reverse transcriptase, integrase domains in various combinations
g656.t1	SPBC13E7.10c [K] KOG1598 Transcription initiation factor TFIIIB, Brf1 subunit
g6579.t1	CE17294 [S] KOG0271 Notchless-like WD40 repeat-containing protein
g6583.t1	Hs20070326 [G] KOG2178 Predicted sugar kinase
g6598.t1	Hs7657629 [T] KOG1290 Serine/threonine protein kinase
g6606.t1	SPAC31G5.15 [I] KOG2419 Phosphatidylserine decarboxylase
g6613.t1	YLR206w [F] KOG2056 Equilibrative nucleoside transporter protein
g6614.t1	YHR030c [T] KOG0660 Mitogen-activated protein kinase
g6617.t1	SPCC1529.01 [R] KOG0255 Synaptic vesicle transporter SVOP and related transporters (major facilitator superfamily)
g6618.t1	SPCC1529.01 [R] KOG0255 Synaptic vesicle transporter SVOP and related transporters (major facilitator superfamily)
g6628.t1	SPBC887.12 [R] KOG0206 P-type ATPase
g6629.t1	SPAC2F7.11 [R] KOG0118 FOG: RRM domain
g6629.t2	SPAC2F7.11 [R] KOG0118 FOG: RRM domain
g6632.t1	SPBC1539.09c_2 [E] KOG4201 Anthranilate synthase component II
g6643.t1	SPCC1259.13 [D] KOG0590 Checkpoint kinase and related serine/threonine protein kinases
g6645.t1	At5g58980 [T] KOG2232 Ceramidases
g6665.t1	SPBC9B6.09c [U] KOG0058 Peptide exporter, ABC superfamily
g6673.t1	At3g61530 [H] KOG2949 Ketopantoate hydroxymethyltransferase
g6677.t1	YGR010w [H] KOG3199 Nicotinamide mononucleotide adenylyl transferase
g6685.t1	SPCC126.08c [U] KOG3839 Lectin VIP36, involved in the transport of glycoproteins carrying high mannose-type glycans
g6686.t1	Hs5803048 [U] KOG3106 ER lumen protein retaining receptor
g6689.t1	SPBC16A3.12c [I] KOG2624 Triglyceride lipase-cholesterol esterase
g6690.t1	7295356 [YU] KOG2023 Nuclear transport receptor Karyopherin-beta2/Transportin (importin beta superfamily)
g6699.t1	7290108 [R] KOG0725 Reductases with broad range of substrate specificities
g669.t1	SPAC1486.01 [P] KOG0876 Manganese superoxide dismutase
g6707.t1	Hs4506463 [QR] KOG1610 Corticosteroid 11-beta-dehydrogenase and related short chain-type dehydrogenases
g6715.t1	SPAC3G9.03 [J] KOG0901 60S ribosomal protein L14/L17/L23
g6719.t1	SPAC1565.06c [R] KOG1673 Ras GTPases
g6726.t1	SPCC757.07c [P] KOG0047 Catalase
g6730.t1	7302820 [G] KOG2212 Alpha-amylase
g6735.t1	SPAC6F12.16c [A] KOG0948 Nuclear exosomal RNA helicase MTR4, DEAD-box superfamily
g6738.t1	CE18119 [A] KOG0108 mRNA cleavage and polyadenylation factor I complex, subunit RNA15
g6739.t1	SPAC890.03 [T] KOG0583 Serine/threonine protein kinase
g6740.t1	SPCC24B10.07 [RT] KOG0598 Ribosomal protein S6 kinase and related proteins
g6744.t1	SPAC4A8.15c [Z] KOG1755 Profilin
g6749.t1	YLL041c [C] KOG3049 Succinate dehydrogenase, Fe-S protein subunit
g6751.t1	SPAC17G8.10c [T] KOG3872 FOG: FHA domain
g6765.t1	SPBC4C3.04c [TU] KOG4113 Guanine nucleotide exchange factor
g6770.t1	SPAC6G9.11 [U] KOG0860 Synaptobrevin/VAMP-like protein
g679.t1	SPCC31H12.07 [U] KOG1986 Vesicle coat complex COPII, subunit SEC23
g6815.t1	YJL129c [P] KOG1341 Naﲯ transporter
g6816.t1	YML054c_2 [C] KOG0538 Glycolate oxidase
g6817.t1	YML054c_2 [C] KOG0538 Glycolate oxidase
g6823.t1	7298192 [Z] KOG3121 Dynactin, subunit p25
g6825.t1	YJR045c [O] KOG0102 Molecular chaperones mortalin/PBP74/GRP75, HSP70 superfamily
g6829.t1	YDL217c [U] KOG3225 Mitochondrial import inner membrane translocase, subunit TIM22
g6832.t1	SPBC31E1.03 [O] KOG3493 Ubiquitin-like protein
g6833.t1	7300169 [S] KOG3305 Uncharacterized conserved protein
g6838.t1	YOR295w [K] KOG1946 RNA polymerase I transcription factor UAF
g6842.t1	SPBC1347.07 [A] KOG3242 Oligoribonuclease (3'->5' exoribonuclease)
g6863.t1	Hs7705730 [R] KOG3165 Predicted nucleic-acid-binding protein, contains PIN domain
g6864.t1	SPBC215.08c [R] KOG0370 Multifunctional pyrimidine synthesis protein CAD (includes carbamoyl-phophate synthetase, aspartate transcarbamylase, and glutamine amidotransferase)
g6871.t1	SPAC22E12.05c [U] KOG1688 Golgi proteins involved in ER retention (RER)
g6879.t1	SPACUNK4.10 [C] KOG0069 Glyoxylate/hydroxypyruvate reductase (D-isomer-specific 2-hydroxy acid dehydrogenase superfamily)
g6893.t1	YGL054c [OUT] KOG2729 ER vesicle integral membrane protein involved in establishing cell polarity, signaling and protein degradation
g6899.t1	YGL054c [OUT] KOG2729 ER vesicle integral membrane protein involved in establishing cell polarity, signaling and protein degradation
g6905.t1	Hs7705377 [DO] KOG0305 Anaphase promoting complex, Cdc20, Cdh1, and Ama1 subunits
g6914.t1	YGL167c [P] KOG0202 Ca2 transporting ATPase
g6915.t1	Hs11128045_2 [T] KOG4305 RhoGEF GTPase
g6916.t1	SPAC26F1.07 [R] KOG1577 Aldo/keto reductase family proteins
g6924.t1	SPAC18B11.02c [A] KOG1919 RNA pseudouridylate synthases
g6926.t1	SPBC11C11.02 [D] KOG2398 Predicted proline-serine-threonine phosphatase-interacting protein (PSTPIP)
g692.t1	SPBP8B7.05c [P] KOG1578 Predicted carbonic anhydrase involved in protection against oxidative damage
g6933.t1	Hs7705475 [S] KOG3228 Uncharacterized conserved protein
g6939.t1	SPBC3B9.05 [R] KOG1940 Zn-finger protein
g6945.t1	SPCC965.07c [O] KOG0867 Glutathione S-transferase
g6950.t1	YPL010w [U] KOG3343 Vesicle coat complex COPI, zeta subunit
g6960.t1	SPBC1289.07c [K] KOG1521 RNA polymerase I and III, subunit RPA40/RPC40
g6965.t1	SPBC409.08 [R] KOG0255 Synaptic vesicle transporter SVOP and related transporters (major facilitator superfamily)
g6970.t1	YER020w [DT] KOG0082 G-protein alpha subunit (small G protein superfamily)
g6978.t1	Hs7661856 [O] KOG0942 E3 ubiquitin protein ligase
g6990.t1	YOL080c [L] KOG2249 3'-5' exonuclease
g7013.t1	SPBC337.05c [O] KOG0362 Chaperonin complex component, TCP-1 theta subunit (CCT8)
g7014.t1	YBR074w [OR] KOG2194 Aminopeptidases of the M20 family
g7020.t1	SPCC191.09c [O] KOG0867 Glutathione S-transferase
g7021.t1	SPCC965.07c [O] KOG0867 Glutathione S-transferase
g7026.t1	7294564 [BK] KOG1472 Histone acetyltransferase SAGA/ADA, catalytic subunit PCAF/GCN5 and related proteins
g7027.t1	Hs7019485 [T] KOG0037 Ca2+binding protein, EF-Hand protein superfamily
g7027.t2	Hs7019485 [T] KOG0037 Ca2+binding protein, EF-Hand protein superfamily
g7027.t3	Hs7019485 [T] KOG0037 Ca2+binding protein, EF-Hand protein superfamily
g7029.t1	7302145 [K] KOG2832 TFIIF-interacting CTD phosphatase, including NLI-interacting factor (involved in RNA polymerase II regulation)
g7044.t1	YJL153c [I] KOG0693 Myo-inositol-1-phosphate synthase
g7053.t1	Hs6912486 [A] KOG3293 Small nuclear ribonucleoprotein (snRNP)
g7055.t1	SPCC576.14 [J] KOG3123 Diphthine synthase
g7057.t1	YHR019c [J] KOG0555 Asparaginyl-tRNA synthetase
g7061.t1	At3g15290 [I] KOG2304 3-hydroxyacyl-CoA dehydrogenase
g7072.t1	SPAC1002.03c [GMO] KOG1066 Glucosidase II catalytic (alpha) subunit and related enzymes, glycosyl hydrolase family 31
g7082.t1	Hs4758430 [H] KOG0777 Geranylgeranyl pyrophosphate synthase/Polyprenyl synthetase
g7090.t1	YJR095w [C] KOG0756 Mitochondrial tricarboxylate/dicarboxylate carrier proteins
g7092.t1	YPL203w [T] KOG0616 cAMP-dependent protein kinase catalytic subunit (PKA)
g7096.t1	YDR334w [R] KOG0391 SNF2 family DNA-dependent ATPase
g709.t1	At5g11010 [R] KOG2750 Uncharacterized conserved protein similar to ATP/GTP-binding protein
g7108.t1	Hs6382073 [O] KOG3355 Mitochondrial sulfhydryl oxidase involved in the biogenesis of cytosolic Fe/S proteins
g7117.t1	YEL060c [O] KOG1153 Subtilisin-related protease/Vacuolar protease B
g7122.t1	At3g32917 [R] KOG0017 FOG: Transposon-encoded proteins with TYA, reverse transcriptase, integrase domains in various combinations
g7125.t1	YER094c [O] KOG0180 20S proteasome, regulatory subunit beta type PSMB3/PUP3
g7145.t1	At3g55440 [G] KOG1643 Triosephosphate isomerase
g7149.t1	7294077 [S] KOG1566 Conserved protein Mo25
g7151.t1	SPAC6G9.09c [J] KOG1722 60s ribosomal protein L24
g7154.t1	Hs14043026 [U] KOG0860 Synaptobrevin/VAMP-like protein
g7155.t1	SPBC2G2.03c [O] KOG3457 Sec61 protein translocation complex, beta subunit
g7167.t1	At4g10580 [R] KOG0017 FOG: Transposon-encoded proteins with TYA, reverse transcriptase, integrase domains in various combinations
g7171.t1	SPBC23G7.13c [E] KOG2348 Urea transporter
g7175.t1	SPAC1783.06c [O] KOG3439 Protein conjugation factor involved in autophagy
g7185.t1	SPAC3F10.03 [J] KOG2298 Glycyl-tRNA synthetase and related class II tRNA synthetase
[truncated: 722 more rows]

## Sheet: NR
query_id	subject_id
g10001.t1	KIP06603.1 hypothetical protein PHLGIDRAFT_106773 [Phlebiopsis gigantea 11061_1 CR5-6]
g10002.t1	XP_007397038.1 uncharacterized protein PHACADRAFT_146190 [Phanerochaete carnosa HHB-10118-sp]
g10003.t1	KIP06605.1 hypothetical protein PHLGIDRAFT_451136 [Phlebiopsis gigantea 11061_1 CR5-6]
g10004.t1	OSD04030.1 mitochondrial carrier [Trametes coccinea BRFM310]
g10005.t1	PSS37873.1 hypothetical protein PHLCEN_2v341 [Phlebia centrifuga]
g10007.t1	THG94963.1 hypothetical protein EW026_g6597 [Phlebia centrifuga]
g10007.t2	THG94963.1 hypothetical protein EW026_g6597 [Phlebia centrifuga]
g10008.t1	PSR77163.1 hypothetical protein PHLCEN_2v8028 [Phlebia centrifuga]
g10009.t1	KIP06610.1 hypothetical protein PHLGIDRAFT_90672 [Phlebiopsis gigantea 11061_1 CR5-6]
g1000.t1	KIP05502.1 hypothetical protein PHLGIDRAFT_119800 [Phlebiopsis gigantea 11061_1 CR5-6]
g10010.t1	KIP06616.1 hypothetical protein PHLGIDRAFT_90682 [Phlebiopsis gigantea 11061_1 CR5-6]
g10011.t1	KIP06613.1 hypothetical protein PHLGIDRAFT_13771 [Phlebiopsis gigantea 11061_1 CR5-6]
g10012.t1	XP_007397028.1 uncharacterized protein PHACADRAFT_123292 [Phanerochaete carnosa HHB-10118-sp]
g10013.t1	KIP06615.1 hypothetical protein PHLGIDRAFT_128186 [Phlebiopsis gigantea 11061_1 CR5-6]
g10014.t1	OJT04974.1 Transposon Ty3-G Gag-Pol polyprotein [Trametes pubescens]
g10014.t2	XP_027616716.1 Transposon Tf2-1 polyprotein [Sparassis crispa]
g10018.t1	XP_007397022.1 uncharacterized protein PHACADRAFT_258107 [Phanerochaete carnosa HHB-10118-sp]
g10019.t1	KIP08945.1 hypothetical protein PHLGIDRAFT_29302 [Phlebiopsis gigantea 11061_1 CR5-6]
g1001.t1	KIP05503.1 hypothetical protein PHLGIDRAFT_74242 [Phlebiopsis gigantea 11061_1 CR5-6]
g10022.t1	KIP10898.1 hypothetical protein PHLGIDRAFT_100473 [Phlebiopsis gigantea 11061_1 CR5-6]
g10023.t1	KIP06627.1 hypothetical protein PHLGIDRAFT_106799 [Phlebiopsis gigantea 11061_1 CR5-6]
g10026.t1	PSR88859.1 hypothetical protein PHLCEN_2v5008 [Phlebia centrifuga]
g10028.t1	KIP11608.1 hypothetical protein PHLGIDRAFT_124750 [Phlebiopsis gigantea 11061_1 CR5-6]
g10029.t1	PSS37256.1 hypothetical protein PHLCEN_2v894 [Phlebia centrifuga]
g1002.t1	RPD64344.1 Mak16 protein [Lentinus tigrinus ALCF2SS1-6]
g10030.t1	XP_012176889.1 predicted protein [Fibroporia radiculosa]
g10032.t1	XP_007397003.1 uncharacterized protein PHACADRAFT_196736 [Phanerochaete carnosa HHB-10118-sp]
g10033.t1	PSS37832.1 hypothetical protein PHLCEN_2v300 [Phlebia centrifuga]
g10034.t1	KIP11985.1 hypothetical protein PHLGIDRAFT_62733 [Phlebiopsis gigantea 11061_1 CR5-6]
g10036.t1	PSS37831.1 hypothetical protein PHLCEN_2v299 [Phlebia centrifuga]
g10036.t2	PSS37831.1 hypothetical protein PHLCEN_2v299 [Phlebia centrifuga]
g10038.t1	PSS37829.1 hypothetical protein PHLCEN_2v297 [Phlebia centrifuga]
g10039.t1	PSS37827.1 hypothetical protein PHLCEN_2v295 [Phlebia centrifuga]
g1003.t1	KIP05499.1 hypothetical protein PHLGIDRAFT_74239 [Phlebiopsis gigantea 11061_1 CR5-6]
g10041.t1	THG98069.1 hypothetical protein EW026_g4052 [Phlebia centrifuga]
g10042.t1	KIP11636.1 hypothetical protein PHLGIDRAFT_99467 [Phlebiopsis gigantea 11061_1 CR5-6]
g10043.t1	XP_007397007.1 uncharacterized protein PHACADRAFT_258089 [Phanerochaete carnosa HHB-10118-sp]
g10044.t1	KAF7293084.1 Cytochrome P450 [Mycena indigotica]
g10045.t1	XP_007402552.1 uncharacterized protein PHACADRAFT_108008 [Phanerochaete carnosa HHB-10118-sp]
g10047.t1	KAA1471657.1 meiotic nuclear division protein 1 [Dentipellis sp. KUC8613]
g10048.t1	THH02097.1 hypothetical protein EW026_g747 [Phlebia centrifuga]
g10049.t1	THH27848.1 hypothetical protein EUX98_g6344 [Antrodiella citrinella]
g1004.t1	KIP05498.1 hypothetical protein PHLGIDRAFT_36424 [Phlebiopsis gigantea 11061_1 CR5-6]
g10050.t1	XP_007396973.1 uncharacterized protein PHACADRAFT_210092 [Phanerochaete carnosa HHB-10118-sp]
g10051.t1	XP_027614299.1 hypothetical protein SCP_0504340 [Sparassis crispa]
g10052.t1	XP_007396981.1 uncharacterized protein PHACADRAFT_258027 [Phanerochaete carnosa HHB-10118-sp]
g10052.t2	XP_007396981.1 uncharacterized protein PHACADRAFT_258027 [Phanerochaete carnosa HHB-10118-sp]
g10053.t1	PSS37803.1 hypothetical protein PHLCEN_2v271 [Phlebia centrifuga]
g10054.t1	XP_007396979.1 uncharacterized protein PHACADRAFT_174788 [Phanerochaete carnosa HHB-10118-sp]
g1005.t1	KIP05494.1 hypothetical protein PHLGIDRAFT_92109 [Phlebiopsis gigantea 11061_1 CR5-6]
g10065.t1	XP_007396975.1 uncharacterized protein PHACADRAFT_258020 [Phanerochaete carnosa HHB-10118-sp]
g10066.t1	PSS37806.1 hypothetical protein PHLCEN_2v274 [Phlebia centrifuga]
g1006.t1	XP_007400646.1 uncharacterized protein PHACADRAFT_129509 [Phanerochaete carnosa HHB-10118-sp]
g10070.t1	TBU34371.1 hypothetical protein BD311DRAFT_746027 [Dichomitus squalens]
g10073.t1	THG95940.1 hypothetical protein EW026_g5794 [Phlebia centrifuga]
g10075.t1	XP_007400723.1 uncharacterized protein PHACADRAFT_104382 [Phanerochaete carnosa HHB-10118-sp]
g10075.t2	XP_007400723.1 uncharacterized protein PHACADRAFT_104382 [Phanerochaete carnosa HHB-10118-sp]
g10077.t1	KIP06993.1 hypothetical protein PHLGIDRAFT_435899 [Phlebiopsis gigantea 11061_1 CR5-6]
g10078.t1	BBH55930.1 MFS sugar transporter [Phanerochaete sordida]
g1007.t1	PCH34620.1 hypothetical protein WOLCODRAFT_124748, partial [Wolfiporia cocos MD-104 SS10]
g10081.t1	XP_007396983.1 uncharacterized protein PHACADRAFT_258031 [Phanerochaete carnosa HHB-10118-sp]
g10082.t1	THH27842.1 hypothetical protein EUX98_g6334 [Antrodiella citrinella]
g10083.t1	PSS37810.1 hypothetical protein PHLCEN_2v278 [Phlebia centrifuga]
g10085.t1	KIP11616.1 hypothetical protein PHLGIDRAFT_27843 [Phlebiopsis gigantea 11061_1 CR5-6]
g10086.t1	KIP11617.1 hypothetical protein PHLGIDRAFT_63589 [Phlebiopsis gigantea 11061_1 CR5-6]
g10087.t1	KIP11618.1 hypothetical protein PHLGIDRAFT_27845 [Phlebiopsis gigantea 11061_1 CR5-6]
g10089.t1	PSS37815.1 hypothetical protein PHLCEN_2v283 [Phlebia centrifuga]
g1008.t1	KIP03768.1 hypothetical protein PHLGIDRAFT_129939 [Phlebiopsis gigantea 11061_1 CR5-6]
g10090.t1	XP_007396967.1 uncharacterized protein PHACADRAFT_258008 [Phanerochaete carnosa HHB-10118-sp]
g10091.t1	XP_007396970.1 uncharacterized protein PHACADRAFT_174783 [Phanerochaete carnosa HHB-10118-sp]
g10093.t1	PSS37820.1 hypothetical protein PHLCEN_2v288 [Phlebia centrifuga]
g10094.t1	TFK54335.1 protease propeptide/inhibitor [Heliocybe sulcata]
g10095.t1	THG98063.1 hypothetical protein EW026_g4054 [Phlebia centrifuga]
g10096.t1	KIP05113.1 hypothetical protein PHLGIDRAFT_36607 [Phlebiopsis gigantea 11061_1 CR5-6]
g10097.t1	EPS94143.1 hypothetical protein FOMPIDRAFT_1033475 [Fomitopsis pinicola FP-58527 SS1]
g10098.t1	KIP05115.1 hypothetical protein PHLGIDRAFT_108686 [Phlebiopsis gigantea 11061_1 CR5-6]
g10099.t1	KZT10657.1 hypothetical protein LAESUDRAFT_734480 [Laetiporus sulphureus 93-53]
g10099.t2	KZT10657.1 hypothetical protein LAESUDRAFT_734480 [Laetiporus sulphureus 93-53]
g100.t1	KIP05414.1 hypothetical protein PHLGIDRAFT_30927 [Phlebiopsis gigantea 11061_1 CR5-6]
g10100.t1	XP_007398884.1 uncharacterized protein PHACADRAFT_261032 [Phanerochaete carnosa HHB-10118-sp]
g10101.t1	KIP05602.1 hypothetical protein PHLGIDRAFT_108068 [Phlebiopsis gigantea 11061_1 CR5-6]
g10102.t1	XP_007396950.1 uncharacterized protein PHACADRAFT_146023 [Phanerochaete carnosa HHB-10118-sp]
g10103.t1	XP_007396951.1 uncharacterized protein PHACADRAFT_174761 [Phanerochaete carnosa HHB-10118-sp]
g10104.t1	XP_007396951.1 uncharacterized protein PHACADRAFT_174761 [Phanerochaete carnosa HHB-10118-sp]
g10105.t1	XP_007396951.1 uncharacterized protein PHACADRAFT_174761 [Phanerochaete carnosa HHB-10118-sp]
g10106.t1	THH02075.1 hypothetical protein EW026_g737 [Phlebia centrifuga]
g10107.t1	PSS38030.1 hypothetical protein PHLCEN_2v115 [Phlebia centrifuga]
g10108.t1	KIP05601.1 hypothetical protein PHLGIDRAFT_147101 [Phlebiopsis gigantea 11061_1 CR5-6]
g10109.t1	PSR74738.1 hypothetical protein PHLCEN_2v9617 [Phlebia centrifuga]
g1010.t1	KIP05505.1 hypothetical protein PHLGIDRAFT_128871 [Phlebiopsis gigantea 11061_1 CR5-6]
g10110.t1	TFK79232.1 hypothetical protein K466DRAFT_668177 [Polyporus arcularius HHB13444]
g10110.t2	TFK79232.1 hypothetical protein K466DRAFT_668177 [Polyporus arcularius HHB13444]
g10111.t1	PSR74738.1 hypothetical protein PHLCEN_2v9617 [Phlebia centrifuga]
g10111.t2	PSR74738.1 hypothetical protein PHLCEN_2v9617 [Phlebia centrifuga]
g10112.t1	THH02099.1 hypothetical protein EW026_g729 [Phlebia centrifuga]
g10114.t1	XP_007396944.1 uncharacterized protein PHACADRAFT_257958 [Phanerochaete carnosa HHB-10118-sp]
g10115.t1	KIP10930.1 hypothetical protein PHLGIDRAFT_186260 [Phlebiopsis gigantea 11061_1 CR5-6]
g10118.t1	KIP10924.1 hypothetical protein PHLGIDRAFT_33651 [Phlebiopsis gigantea 11061_1 CR5-6]
g10119.t1	XP_007396936.1 uncharacterized protein PHACADRAFT_257943 [Phanerochaete carnosa HHB-10118-sp]
g1011.t1	KIP05504.1 hypothetical protein PHLGIDRAFT_108226 [Phlebiopsis gigantea 11061_1 CR5-6]
g10120.t1	KIP10926.1 hypothetical protein PHLGIDRAFT_125243 [Phlebiopsis gigantea 11061_1 CR5-6]
g10122.t1	PSS38047.1 hypothetical protein PHLCEN_2v132 [Phlebia centrifuga]
g10123.t1	XP_007396932.1 uncharacterized protein PHACADRAFT_257936 [Phanerochaete carnosa HHB-10118-sp]
g10124.t1	THH02104.1 hypothetical protein EW026_g724 [Phlebia centrifuga]
g10125.t1	PSS38045.1 hypothetical protein PHLCEN_2v130 [Phlebia centrifuga]
g10126.t1	XP_007396926.1 uncharacterized protein PHACADRAFT_196658 [Phanerochaete carnosa HHB-10118-sp]
g10127.t1	KIP10939.1 hypothetical protein PHLGIDRAFT_186504 [Phlebiopsis gigantea 11061_1 CR5-6]
g10128.t1	PSS38044.1 hypothetical protein PHLCEN_2v129 [Phlebia centrifuga]
g10129.t1	KIP10940.1 hypothetical protein PHLGIDRAFT_64839 [Phlebiopsis gigantea 11061_1 CR5-6]
g1012.t1	PSR73818.1 hypothetical protein PHLCEN_2v10388 [Phlebia centrifuga]
g10131.t1	KIP11608.1 hypothetical protein PHLGIDRAFT_124750 [Phlebiopsis gigantea 11061_1 CR5-6]
g10134.t1	XP_007396891.1 uncharacterized protein PHACADRAFT_210009 [Phanerochaete carnosa HHB-10118-sp]
g10135.t1	KIK71676.1 hypothetical protein GYMLUDRAFT_33831 [Gymnopus luxurians FD-317 M1]
g10136.t1	THG98421.1 hypothetical protein EW026_g3765 [Phlebia centrifuga]
g10137.t1	OCH92453.1 DUF926-domain-containing protein [Obba rivulosa]
g10138.t1	KIP11576.1 hypothetical protein PHLGIDRAFT_63566 [Phlebiopsis gigantea 11061_1 CR5-6]
g10139.t1	THH00762.1 hypothetical protein EW026_g1812 [Phlebia centrifuga]
g10140.t1	XP_027611542.1 DNA topoisomerase 3 [Sparassis crispa]
g10141.t1	THG98414.1 hypothetical protein EW026_g3759 [Phlebia centrifuga]
g10143.t1	XP_007397308.1 uncharacterized protein PHACADRAFT_258596 [Phanerochaete carnosa HHB-10118-sp]
g10145.t1	TCD68044.1 Transcription initiation factor TFIID subunit 12 [Steccherinum ochraceum]
g10146.t1	PSR79241.1 hypothetical protein PHLCEN_2v7099 [Phlebia centrifuga]
g10148.t1	THH11137.1 hypothetical protein EW146_g8144 [Bondarzewia mesenterica]
g10149.t1	PSR79233.1 hypothetical protein PHLCEN_2v7091 [Phlebia centrifuga]
g10150.t1	KIP06993.1 hypothetical protein PHLGIDRAFT_435899 [Phlebiopsis gigantea 11061_1 CR5-6]
g10150.t2	KIP06993.1 hypothetical protein PHLGIDRAFT_435899 [Phlebiopsis gigantea 11061_1 CR5-6]
g10151.t1	KIP09403.1 hypothetical protein PHLGIDRAFT_102818 [Phlebiopsis gigantea 11061_1 CR5-6]
g10152.t1	KIP06993.1 hypothetical protein PHLGIDRAFT_435899 [Phlebiopsis gigantea 11061_1 CR5-6]
g10155.t1	THH02295.1 hypothetical protein EW026_g588 [Phlebia centrifuga]
g10158.t1	OAX31317.1 hypothetical protein K503DRAFT_674112, partial [Rhizopogon vinicolor AM-OR11-026]
g10159.t1	XP_007391678.1 uncharacterized protein PHACADRAFT_181109 [Phanerochaete carnosa HHB-10118-sp]
g1015.t1	KIJ56078.1 hypothetical protein M422DRAFT_151080, partial [Sphaerobolus stellatus SS14]
g10160.t1	PSR71185.1 hypothetical protein PHLCEN_2v12944 [Phlebia centrifuga]
g10161.t1	TFY62560.1 hypothetical protein EVJ58_g3779 [Fomitopsis rosea]
g10162.t1	THH02266.1 hypothetical protein EW026_g574 [Phlebia centrifuga]
g10163.t1	KIP06959.1 hypothetical protein PHLGIDRAFT_90138 [Phlebiopsis gigantea 11061_1 CR5-6]
g10164.t1	PSR71181.1 hypothetical protein PHLCEN_2v12940 [Phlebia centrifuga]
g10168.t1	PCH36109.1 hypothetical protein WOLCODRAFT_81546 [Wolfiporia cocos MD-104 SS10]
g10169.t1	PSR73203.1 hypothetical protein PHLCEN_2v10924 [Phlebia centrifuga]
g10170.t1	PSR73202.1 hypothetical protein PHLCEN_2v10923 [Phlebia centrifuga]
g10171.t1	KIP06984.1 hypothetical protein PHLGIDRAFT_30229 [Phlebiopsis gigantea 11061_1 CR5-6]
g10173.t1	TCD70314.1 DNA topoisomerase 1 [Steccherinum ochraceum]
g10174.t1	PSR73197.1 hypothetical protein PHLCEN_2v10918 [Phlebia centrifuga]
g10175.t1	PSS03309.1 hypothetical protein PHLCEN_2v4015 [Phlebia centrifuga]
g10176.t1	PSR71178.1 hypothetical protein PHLCEN_2v12937 [Phlebia centrifuga]
g10177.t1	XP_007397337.1 uncharacterized protein PHACADRAFT_175173 [Phanerochaete carnosa HHB-10118-sp]
g10178.t1	PSR78328.1 hypothetical protein PHLCEN_2v7450 [Phlebia centrifuga]
g10179.t1	KIP06992.1 hypothetical protein PHLGIDRAFT_19307 [Phlebiopsis gigantea 11061_1 CR5-6]
g1017.t1	THH02645.1 hypothetical protein EW026_g210 [Phlebia centrifuga]
g10180.t1	XP_007309959.1 homoserine acetyltransferase [Stereum hirsutum FP-91666 SS1]
g10181.t1	XP_007397372.1 uncharacterized protein PHACADRAFT_258701 [Phanerochaete carnosa HHB-10118-sp]
g10183.t1	OBZ70851.1 X-box-binding protein 1 [Grifola frondosa]
g10184.t1	PSR79228.1 hypothetical protein PHLCEN_2v7086 [Phlebia centrifuga]
g10185.t1	TFK50636.1 hypothetical protein OE88DRAFT_1661173 [Heliocybe sulcata]
g10187.t1	KIP06974.1 class I heme peroxidase [Phlebiopsis gigantea 11061_1 CR5-6]
g10188.t1	KIP06972.1 hypothetical protein PHLGIDRAFT_90163 [Phlebiopsis gigantea 11061_1 CR5-6]
g10189.t1	KIP06972.1 hypothetical protein PHLGIDRAFT_90163 [Phlebiopsis gigantea 11061_1 CR5-6]
g1018.t1	KIP09979.1 hypothetical protein PHLGIDRAFT_85652 [Phlebiopsis gigantea 11061_1 CR5-6]
g10191.t1	KIP04600.1 hypothetical protein PHLGIDRAFT_93226 [Phlebiopsis gigantea 11061_1 CR5-6]
g10193.t1	KIP04601.1 hypothetical protein PHLGIDRAFT_129375 [Phlebiopsis gigantea 11061_1 CR5-6]
g10195.t1	KIP04602.1 hypothetical protein PHLGIDRAFT_109319 [Phlebiopsis gigantea 11061_1 CR5-6]
g10196.t1	KIP04607.1 hypothetical protein PHLGIDRAFT_109336 [Phlebiopsis gigantea 11061_1 CR5-6]
g10197.t1	KIP06980.1 hypothetical protein PHLGIDRAFT_106286 [Phlebiopsis gigantea 11061_1 CR5-6]
g10198.t1	PSR73206.1 hypothetical protein PHLCEN_2v10927 [Phlebia centrifuga]
g10199.t1	XP_027611529.1 predicted protein [Sparassis crispa]
g10199.t2	XP_027611529.1 predicted protein [Sparassis crispa]
g10199.t3	OBZ70852.1 hypothetical protein A0H81_09222 [Grifola frondosa]
g1019.t1	KIP09981.1 hypothetical protein PHLGIDRAFT_66541 [Phlebiopsis gigantea 11061_1 CR5-6]
g101.t1	TFK83746.1 galactose mutarotase-like protein [Polyporus arcularius HHB13444]
g10202.t1	TBU31618.1 NAD(P)-binding protein [Dichomitus squalens]
g10203.t1	KIP06105.1 hypothetical protein PHLGIDRAFT_73171 [Phlebiopsis gigantea 11061_1 CR5-6]
g10204.t1	KIP06104.1 hypothetical protein PHLGIDRAFT_516034 [Phlebiopsis gigantea 11061_1 CR5-6]
g10204.t2	KIP06104.1 hypothetical protein PHLGIDRAFT_516034 [Phlebiopsis gigantea 11061_1 CR5-6]
g10205.t1	SJL16624.1 uncharacterized protein ARMOST_20150 [Armillaria ostoyae]
g10207.t1	SJL16624.1 uncharacterized protein ARMOST_20150 [Armillaria ostoyae]
g10209.t1	XP_007397498.1 uncharacterized protein PHACADRAFT_258943 [Phanerochaete carnosa HHB-10118-sp]
g1020.t1	KZT07561.1 hypothetical protein LAESUDRAFT_115651 [Laetiporus sulphureus 93-53]
g10210.t1	XP_007397497.1 uncharacterized protein PHACADRAFT_163214 [Phanerochaete carnosa HHB-10118-sp]
g10211.t1	XP_007397496.1 uncharacterized protein PHACADRAFT_147089 [Phanerochaete carnosa HHB-10118-sp]
g10212.t1	PSR99048.1 hypothetical protein PHLCEN_2v4205 [Phlebia centrifuga]
g10213.t1	KIP06518.1 hypothetical protein PHLGIDRAFT_106886 [Phlebiopsis gigantea 11061_1 CR5-6]
g10214.t1	XP_007397955.1 uncharacterized protein PHACADRAFT_259480 [Phanerochaete carnosa HHB-10118-sp]
g10215.t1	XP_027620160.1 Uncharacterized protein SCP_1502550 [Sparassis crispa]
g10217.t1	TDL28315.1 hypothetical protein BD410DRAFT_711393 [Rickenella mellea]
g10218.t1	KIP06999.1 hypothetical protein PHLGIDRAFT_35691 [Phlebiopsis gigantea 11061_1 CR5-6]
g1021.t1	XP_007863407.1 hypothetical protein GLOTRDRAFT_98821 [Gloeophyllum trabeum ATCC 11539]
g10220.t1	KAF7343280.1 Glutathione S-transferase [Mycena venus]
g10222.t1	KJA22713.1 hypothetical protein HYPSUDRAFT_40822 [Hypholoma sublateritium FD-334 SS-4]
g10222.t2	KJA22713.1 hypothetical protein HYPSUDRAFT_40822 [Hypholoma sublateritium FD-334 SS-4]
g10225.t1	KIP02065.1 hypothetical protein PHLGIDRAFT_122793 [Phlebiopsis gigantea 11061_1 CR5-6]
g10230.t1	XP_007397404.1 uncharacterized protein PHACADRAFT_146947 [Phanerochaete carnosa HHB-10118-sp]
g10231.t1	CDO69157.1 hypothetical protein BN946_scf185042.g59 [Trametes cinnabarina]
g10232.t1	KIP06540.1 carbohydrate-binding module family 50 protein [Phlebiopsis gigantea 11061_1 CR5-6]
g10233.t1	PSR70962.1 hypothetical protein PHLCEN_2v13138 [Phlebia centrifuga]
g10235.t1	KIY44584.1 het-c2 protein [Fistulina hepatica ATCC 64428]
g10236.t1	EMD33709.1 hypothetical protein CERSUDRAFT_159967 [Gelatoporia subvermispora B]
g10237.t1	XP_012178332.1 predicted protein [Fibroporia radiculosa]
g10238.t1	PSR99038.1 hypothetical protein PHLCEN_2v4195 [Phlebia centrifuga]
g1023.t1	XP_007398677.1 uncharacterized protein PHACADRAFT_211599 [Phanerochaete carnosa HHB-10118-sp]
g10240.t1	TBU31605.1 hypothetical protein BD311DRAFT_752093 [Dichomitus squalens]
g10243.t1	KIP06536.1 hypothetical protein PHLGIDRAFT_13845 [Phlebiopsis gigantea 11061_1 CR5-6]
g10244.t1	XP_007397412.1 uncharacterized protein PHACADRAFT_146960 [Phanerochaete carnosa HHB-10118-sp]
g10245.t1	TCD67867.1 hypothetical protein EIP91_011864 [Steccherinum ochraceum]
g10246.t1	PSR99044.1 hypothetical protein PHLCEN_2v4201 [Phlebia centrifuga]
g10248.t1	KZT10891.1 transcription factor IIA, alpha/beta subunit [Laetiporus sulphureus 93-53]
g10249.t1	THH00012.1 hypothetical protein EW026_g2449 [Phlebia centrifuga]
g10250.t1	TCD65093.1 hypothetical protein EIP91_003102 [Steccherinum ochraceum]
g10251.t1	PSS37536.1 hypothetical protein PHLCEN_2v612 [Phlebia centrifuga]
g10253.t1	THH01103.1 hypothetical protein EW026_g1544 [Phlebia centrifuga]
g10253.t2	THH01103.1 hypothetical protein EW026_g1544 [Phlebia centrifuga]
g10254.t1	THG98802.1 hypothetical protein EW026_g3444 [Phlebia centrifuga]
g10255.t1	KIJ56078.1 hypothetical protein M422DRAFT_151080, partial [Sphaerobolus stellatus SS14]
g1025.t1	THH30850.1 hypothetical protein EUX98_g3348 [Antrodiella citrinella]
g10261.t1	TFY78206.1 hypothetical protein EWM64_g5801 [Hericium alpestre]
g10262.t1	KIP06520.1 hypothetical protein PHLGIDRAFT_30450 [Phlebiopsis gigantea 11061_1 CR5-6]
g10263.t1	EPT04689.1 hypothetical protein FOMPIDRAFT_1021859 [Fomitopsis pinicola FP-58527 SS1]
g10264.t1	PCH36023.1 hypothetical protein WOLCODRAFT_28303 [Wolfiporia cocos MD-104 SS10]
g10264.t2	PCH36023.1 hypothetical protein WOLCODRAFT_28303 [Wolfiporia cocos MD-104 SS10]
g10265.t1	XP_007397424.1 uncharacterized protein PHACADRAFT_258784 [Phanerochaete carnosa HHB-10118-sp]
g10266.t1	KIP06998.1 hypothetical protein PHLGIDRAFT_106318 [Phlebiopsis gigantea 11061_1 CR5-6]
g10268.t1	XP_007398884.1 uncharacterized protein PHACADRAFT_261032 [Phanerochaete carnosa HHB-10118-sp]
g1026.t1	THH32421.1 hypothetical protein EUX98_g1748 [Antrodiella citrinella]
g10271.t1	CAG38357.1 subtilisin-like protease, partial [Phanerochaete chrysosporium]
g10272.t1	XP_007397387.1 uncharacterized protein PHACADRAFT_258719 [Phanerochaete carnosa HHB-10118-sp]
g10273.t1	PSR75267.1 hypothetical protein PHLCEN_2v9233 [Phlebia centrifuga]
g10274.t1	THG94889.1 hypothetical protein EW026_g6667 [Phlebia centrifuga]
g10275.t1	XP_007397388.1 uncharacterized protein PHACADRAFT_163102 [Phanerochaete carnosa HHB-10118-sp]
g10278.t1	XP_027611502.1 hypothetical protein SCP_0303040 [Sparassis crispa]
g10279.t1	KIP06978.1 hypothetical protein PHLGIDRAFT_30225 [Phlebiopsis gigantea 11061_1 CR5-6]
g1027.t1	KIP09126.1 hypothetical protein PHLGIDRAFT_116689 [Phlebiopsis gigantea 11061_1 CR5-6]
g10280.t1	THH02291.1 hypothetical protein EW026_g560 [Phlebia centrifuga]
g10281.t1	CDO68965.1 hypothetical protein BN946_scf184782.g13 [Trametes cinnabarina]
g10282.t1	XP_007361837.1 G-protein alpha subunit [Dichomitus squalens LYAD-421 SS1]
g10284.t1	PSS06863.1 hypothetical protein PHLCEN_2v3521 [Phlebia centrifuga]
g10285.t1	KIP04137.1 hypothetical protein PHLGIDRAFT_93905 [Phlebiopsis gigantea 11061_1 CR5-6]
g10288.t1	THG95979.1 hypothetical protein EW026_g5765 [Phlebia centrifuga]
g10291.t1	XP_007397478.1 uncharacterized protein PHACADRAFT_258908 [Phanerochaete carnosa HHB-10118-sp]
g10292.t1	TFK90659.1 hypothetical protein K466DRAFT_596790 [Polyporus arcularius HHB13444]
g10293.t1	XP_007397471.1 uncharacterized protein PHACADRAFT_258894 [Phanerochaete carnosa HHB-10118-sp]
g10294.t1	KIP09457.1 hypothetical protein PHLGIDRAFT_34466 [Phlebiopsis gigantea 11061_1 CR5-6]
g10295.t1	KIP09467.1 hypothetical protein PHLGIDRAFT_34473 [Phlebiopsis gigantea 11061_1 CR5-6]
g10296.t1	EPT04610.1 hypothetical protein FOMPIDRAFT_1156880 [Fomitopsis pinicola FP-58527 SS1]
g10297.t1	KZT71798.1 HAD-like protein [Daedalea quercina L-15889]
g10298.t1	XP_007397454.1 uncharacterized protein PHACADRAFT_197206 [Phanerochaete carnosa HHB-10118-sp]
g1029.t1	XP_007398677.1 uncharacterized protein PHACADRAFT_211599 [Phanerochaete carnosa HHB-10118-sp]
g102.t1	KII85769.1 hypothetical protein PLICRDRAFT_165186 [Plicaturopsis crispa FD-325 SS-3]
g10300.t1	PSS38004.1 hypothetical protein PHLCEN_2v144 [Phlebia centrifuga]
g10301.t1	PSS38003.1 hypothetical protein PHLCEN_2v143 [Phlebia centrifuga]
g10303.t1	THH31415.1 hypothetical protein EUX98_g2780 [Antrodiella citrinella]
g10304.t1	KIP09460.1 hypothetical protein PHLGIDRAFT_126332 [Phlebiopsis gigantea 11061_1 CR5-6]
g10308.t1	KIP09470.1 hypothetical protein PHLGIDRAFT_126340 [Phlebiopsis gigantea 11061_1 CR5-6]
g10308.t2	KIP09470.1 hypothetical protein PHLGIDRAFT_126340 [Phlebiopsis gigantea 11061_1 CR5-6]
g10308.t3	PSS38007.1 hypothetical protein PHLCEN_2v147 [Phlebia centrifuga]
g10308.t4	THH31408.1 hypothetical protein EUX98_g2788 [Antrodiella citrinella]
g10308.t5	KIP09470.1 hypothetical protein PHLGIDRAFT_126340 [Phlebiopsis gigantea 11061_1 CR5-6]
g10309.t1	XP_008033962.1 hypothetical protein TRAVEDRAFT_56051 [Trametes versicolor FP-101664 SS1]
g10309.t2	XP_008033962.1 hypothetical protein TRAVEDRAFT_56051 [Trametes versicolor FP-101664 SS1]
g1030.t1	OJT12974.1 Lipase 4 [Trametes pubescens]
g10310.t1	XP_027611207.1 hypothetical protein SCP_0300090 [Sparassis crispa]
g10311.t1	PSS38009.1 hypothetical protein PHLCEN_2v149 [Phlebia centrifuga]
g10312.t1	OSD04139.1 hypothetical protein PYCCODRAFT_1434027 [Trametes coccinea BRFM310]
g10313.t1	TCD63386.1 hypothetical protein EIP91_005617 [Steccherinum ochraceum]
g10314.t1	PSS06541.1 hypothetical protein PHLCEN_2v3671 [Phlebia centrifuga]
g10315.t1	KIP06115.1 hypothetical protein PHLGIDRAFT_128470 [Phlebiopsis gigantea 11061_1 CR5-6]
g10316.t1	PSS06539.1 hypothetical protein PHLCEN_2v3669 [Phlebia centrifuga]
g10317.t1	XP_007362242.1 PX-domain-containing protein [Dichomitus squalens LYAD-421 SS1]
g10318.t1	KIP06996.1 hypothetical protein PHLGIDRAFT_436056 [Phlebiopsis gigantea 11061_1 CR5-6]
g10319.t1	XP_007397434.1 uncharacterized protein PHACADRAFT_258800 [Phanerochaete carnosa HHB-10118-sp]
g1031.t1	KAA1472212.1 carotenoid ester lipase precursor [Dentipellis sp. KUC8613]
g10320.t1	XP_007397435.1 uncharacterized protein PHACADRAFT_197183 [Phanerochaete carnosa HHB-10118-sp]
g10321.t1	THG97848.1 hypothetical protein EW026_g4226 [Phlebia centrifuga]
g10322.t1	THG97851.1 hypothetical protein EW026_g4225 [Phlebia centrifuga]
g10325.t1	KIP04620.1 hypothetical protein PHLGIDRAFT_188897 [Phlebiopsis gigantea 11061_1 CR5-6]
g10325.t2	KIP04620.1 hypothetical protein PHLGIDRAFT_188897 [Phlebiopsis gigantea 11061_1 CR5-6]
g10326.t1	KAE9406127.1 kama family protein [Gymnopus androsaceus JB14]
g10327.t1	XP_007318802.1 hypothetical protein SERLADRAFT_415754 [Serpula lacrymans var. lacrymans S7.9]
g10328.t1	XP_007398625.1 uncharacterized protein PHACADRAFT_211543 [Phanerochaete carnosa HHB-10118-sp]
g10329.t1	KZT04222.1 hypothetical protein LAESUDRAFT_658263 [Laetiporus sulphureus 93-53]
g10330.t1	PSS06532.1 hypothetical protein PHLCEN_2v3662 [Phlebia centrifuga]
g10332.t1	PSS06533.1 hypothetical protein PHLCEN_2v3663 [Phlebia centrifuga]
g10333.t1	XP_007397516.1 uncharacterized protein PHACADRAFT_258978 [Phanerochaete carnosa HHB-10118-sp]
g10334.t1	XP_007397517.1 uncharacterized protein PHACADRAFT_258980 [Phanerochaete carnosa HHB-10118-sp]
g10335.t1	XP_007397548.1 uncharacterized protein PHACADRAFT_124278 [Phanerochaete carnosa HHB-10118-sp]
g10336.t1	OSC96561.1 signal peptidase subunit [Trametes coccinea BRFM310]
g10338.t1	XP_007397549.1 uncharacterized protein PHACADRAFT_259035 [Phanerochaete carnosa HHB-10118-sp]
g1033.t1	THU83222.1 TPR-like protein [Dendrothele bispora CBS 962.96]
g10340.t1	PSR72634.1 hypothetical protein PHLCEN_2v11518 [Phlebia centrifuga]
g10341.t1	KIP03446.1 hypothetical protein PHLGIDRAFT_94764 [Phlebiopsis gigantea 11061_1 CR5-6]
g10342.t1	XP_007397577.1 uncharacterized protein PHACADRAFT_197337 [Phanerochaete carnosa HHB-10118-sp]
g10343.t1	THH30614.1 hypothetical protein EUX98_g3586 [Antrodiella citrinella]
g10344.t1	PSR72620.1 hypothetical protein PHLCEN_2v11504 [Phlebia centrifuga]
g10345.t1	XP_007397559.1 glycoside hydrolase family 2 protein [Phanerochaete carnosa HHB-10118-sp]
g10346.t1	KZP11913.1 hypothetical protein FIBSPDRAFT_799744 [Fibularhizoctonia sp. CBS 109695]
g10347.t1	THG93611.1 hypothetical protein EW026_g7672 [Phlebia centrifuga]
g10348.t1	PSS10987.1 hypothetical protein PHLCEN_2v3360 [Phlebia centrifuga]
g1034.t1	XP_008044937.1 carotenoid ester lipase precursor [Trametes versicolor FP-101664 SS1]
g10350.t1	THU83222.1 TPR-like protein [Dendrothele bispora CBS 962.96]
g10350.t2	THU83222.1 TPR-like protein [Dendrothele bispora CBS 962.96]
g10351.t1	PSS10983.1 hypothetical protein PHLCEN_2v3356 [Phlebia centrifuga]
g10353.t1	KIP06125.1 hypothetical protein PHLGIDRAFT_107386 [Phlebiopsis gigantea 11061_1 CR5-6]
g10357.t1	KIP10180.1 hypothetical protein PHLGIDRAFT_66093 [Phlebiopsis gigantea 11061_1 CR5-6]
g1035.t1	PSR76155.1 hypothetical protein PHLCEN_2v8653 [Phlebia centrifuga]
g10361.t1	XP_007397537.1 uncharacterized protein PHACADRAFT_197297 [Phanerochaete carnosa HHB-10118-sp]
g10362.t1	THH00212.1 hypothetical protein EW026_g2285 [Phlebia centrifuga]
g10364.t1	KIP06121.1 hypothetical protein PHLGIDRAFT_36096 [Phlebiopsis gigantea 11061_1 CR5-6]
g10365.t1	PSS22606.1 hypothetical protein PHLCEN_2v3090 [Phlebia centrifuga]
g10366.t1	XP_007397530.1 uncharacterized protein PHACADRAFT_259011 [Phanerochaete carnosa HHB-10118-sp]
g10367.t1	XP_027613867.1 Lariat debranching enzyme [Sparassis crispa]
g10367.t2	EPS94712.1 hypothetical protein FOMPIDRAFT_1152925 [Fomitopsis pinicola FP-58527 SS1]
g10367.t3	EPS94712.1 hypothetical protein FOMPIDRAFT_1152925 [Fomitopsis pinicola FP-58527 SS1]
g10368.t1	KLO14585.1 hypothetical protein SCHPADRAFT_889132 [Schizopora paradoxa]
g10369.t1	KLO14585.1 hypothetical protein SCHPADRAFT_889132 [Schizopora paradoxa]
g1036.t1	XP_007308189.1 P-loop containing nucleoside triphosphate hydrolase protein [Stereum hirsutum FP-91666 SS1]
g10370.t1	PSS35563.1 hypothetical protein PHLCEN_2v1474 [Phlebia centrifuga]
g10370.t2	PSS35563.1 hypothetical protein PHLCEN_2v1474 [Phlebia centrifuga]
g10371.t1	KAF3771179.1 hypothetical protein M406DRAFT_54208 [Cryphonectria parasitica EP155]
g10372.t1	XP_007397595.1 uncharacterized protein PHACADRAFT_259088 [Phanerochaete carnosa HHB-10118-sp]
g10374.t1	THV01885.1 hypothetical protein K435DRAFT_775894 [Dendrothele bispora CBS 962.96]
g10375.t1	KAF7346625.1 hypothetical protein [Mycena sanguinolenta]
g10376.t1	THV01885.1 hypothetical protein K435DRAFT_775894 [Dendrothele bispora CBS 962.96]
g10377.t1	XP_024342882.1 hypothetical protein POSPLADRAFT_1177510 [Postia placenta MAD-698-R-SB12]
g10378.t1	PSR72842.1 hypothetical protein PHLCEN_2v11291 [Phlebia centrifuga]
g10379.t1	OSD06726.1 hypothetical protein PYCCODRAFT_757596 [Trametes coccinea BRFM310]
g1037.t1	KZT65763.1 hypothetical protein DAEQUDRAFT_716050 [Daedalea quercina L-15889]
g10380.t1	OCH88873.1 DNA repair protein rad10 [Obba rivulosa]
g10382.t1	XP_007397079.1 uncharacterized protein PHACADRAFT_258194 [Phanerochaete carnosa HHB-10118-sp]
g10383.t1	XP_024343145.1 hypothetical protein POSPLADRAFT_1038593 [Postia placenta MAD-698-R-SB12]
g10384.t1	PSS37670.1 hypothetical protein PHLCEN_2v494 [Phlebia centrifuga]
g10385.t1	XP_007397080.1 uncharacterized protein PHACADRAFT_185313 [Phanerochaete carnosa HHB-10118-sp]
g10386.t1	PSR81143.1 hypothetical protein PHLCEN_2v6478 [Phlebia centrifuga]
g10387.t1	THG99939.1 hypothetical protein EW026_g2513 [Phlebia centrifuga]
g10388.t1	PSR78465.1 hypothetical protein PHLCEN_2v7408 [Phlebia centrifuga]
g1038.t1	RPD64370.1 peptide methionine sulfoxide reductase msrB [Lentinus tigrinus ALCF2SS1-6]
g10391.t1	PSR72696.1 hypothetical protein PHLCEN_2v11391 [Phlebia centrifuga]
g10392.t1	PSR81166.1 hypothetical protein PHLCEN_2v6501 [Phlebia centrifuga]
g10397.t1	KIP08425.1 hypothetical protein PHLGIDRAFT_88240 [Phlebiopsis gigantea 11061_1 CR5-6]
g10398.t1	KIP08426.1 hypothetical protein PHLGIDRAFT_69365 [Phlebiopsis gigantea 11061_1 CR5-6]
g103.t1	OBZ73474.1 hypothetical protein A0H81_06641 [Grifola frondosa]
g10400.t1	EPT05034.1 hypothetical protein FOMPIDRAFT_1112653 [Fomitopsis pinicola FP-58527 SS1]
g10401.t1	PSR81160.1 hypothetical protein PHLCEN_2v6495 [Phlebia centrifuga]
g10402.t1	KIP08437.1 hypothetical protein PHLGIDRAFT_127050 [Phlebiopsis gigantea 11061_1 CR5-6]
g10403.t1	PSR81158.1 hypothetical protein PHLCEN_2v6493 [Phlebia centrifuga]
g10404.t1	KIP08435.1 glycosyltransferase family 1 protein [Phlebiopsis gigantea 11061_1 CR5-6]
g10405.t1	XP_007397093.1 uncharacterized protein PHACADRAFT_174897 [Phanerochaete carnosa HHB-10118-sp]
g10407.t1	PSR81157.1 hypothetical protein PHLCEN_2v6492 [Phlebia centrifuga]
g1040.t1	KIP09989.1 hypothetical protein PHLGIDRAFT_125824 [Phlebiopsis gigantea 11061_1 CR5-6]
g10410.t1	XP_007397095.1 uncharacterized protein PHACADRAFT_258223 [Phanerochaete carnosa HHB-10118-sp]
g10412.t1	PSR81155.1 hypothetical protein PHLCEN_2v6490 [Phlebia centrifuga]
g10413.t1	KAF7376196.1 Trafficking protein particle complex subunit [Mycena sanguinolenta]
g10414.t1	PSR81138.1 hypothetical protein PHLCEN_2v6473 [Phlebia centrifuga]
g10415.t1	KIP04210.1 hypothetical protein PHLGIDRAFT_109878 [Phlebiopsis gigantea 11061_1 CR5-6]
g10415.t2	KIP04210.1 hypothetical protein PHLGIDRAFT_109878 [Phlebiopsis gigantea 11061_1 CR5-6]
g10416.t1	KIP08417.1 hypothetical protein PHLGIDRAFT_104366 [Phlebiopsis gigantea 11061_1 CR5-6]
g10417.t1	OBZ67465.1 hypothetical protein A0H81_12644 [Grifola frondosa]
g10419.t1	KZT11013.1 BAR-domain-containing protein [Laetiporus sulphureus 93-53]
g1041.t1	XP_007401118.1 uncharacterized protein PHACADRAFT_264357 [Phanerochaete carnosa HHB-10118-sp]
g10420.t1	TFK54426.1 DUF1168-domain-containing protein, partial [Heliocybe sulcata]
g10421.t1	THG99945.1 hypothetical protein EW026_g2511 [Phlebia centrifuga]
g10422.t1	XP_007397105.1 uncharacterized protein PHACADRAFT_258239 [Phanerochaete carnosa HHB-10118-sp]
g10426.t1	KIP08414.1 hypothetical protein PHLGIDRAFT_88222 [Phlebiopsis gigantea 11061_1 CR5-6]
g10427.t1	KIP08415.1 hypothetical protein PHLGIDRAFT_104363 [Phlebiopsis gigantea 11061_1 CR5-6]
g10427.t2	THG98393.1 hypothetical protein EW026_g3779 [Phlebia centrifuga]
g10429.t1	THG98403.1 hypothetical protein EW026_g3780 [Phlebia centrifuga]
g10429.t2	THG98403.1 hypothetical protein EW026_g3780 [Phlebia centrifuga]
g10429.t3	THG98403.1 hypothetical protein EW026_g3780 [Phlebia centrifuga]
g1042.t1	TBU30693.1 ribosomal protein L21-like protein [Dichomitus squalens]
g1043.t1	PSR70611.1 hypothetical protein PHLCEN_2v13520, partial [Phlebia centrifuga]
g10440.t1	BAL05099.1 cytochrome P450 [Phanerochaete chrysosporium]
g10441.t1	KIP06578.1 hypothetical protein PHLGIDRAFT_452870 [Phlebiopsis gigantea 11061_1 CR5-6]
g10448.t1	TBU33888.1 DASH complex subunit Duo1-domain-containing protein [Dichomitus squalens]
g10449.t1	XP_027611933.1 E3 ubiquitin-protein ligase BRE1 [Sparassis crispa]
g1044.t1	PSR70603.1 hypothetical protein PHLCEN_2v13512 [Phlebia centrifuga]
g10451.t1	CAA7269832.1 unnamed protein product [Agrocybe aegerita]
g10452.t1	KZT18860.1 NAD(P)-binding protein [Neolentinus lepideus HHB14362 ss-1]
g10453.t1	KZT18860.1 NAD(P)-binding protein [Neolentinus lepideus HHB14362 ss-1]
g10453.t2	THH02202.1 hypothetical protein EW026_g607 [Phlebia centrifuga]
g10453.t3	KTB46063.1 hypothetical protein WG66_1358 [Moniliophthora roreri]
g10454.t1	XP_024343109.1 hypothetical protein POSPLADRAFT_1177761 [Postia placenta MAD-698-R-SB12]
g10455.t1	ESK96557.1 topoisomerase iii alpha [Moniliophthora roreri MCA 2997]
g10456.t1	XP_027611595.1 hypothetical protein SCP_0304010 [Sparassis crispa]
g10457.t1	KIP08408.1 hypothetical protein PHLGIDRAFT_12623 [Phlebiopsis gigantea 11061_1 CR5-6]
g10459.t1	PSR74393.1 hypothetical protein PHLCEN_2v9901 [Phlebia centrifuga]
g10461.t1	XP_007397113.1 uncharacterized protein PHACADRAFT_258254 [Phanerochaete carnosa HHB-10118-sp]
g10462.t1	EPT04995.1 hypothetical protein FOMPIDRAFT_1112314 [Fomitopsis pinicola FP-58527 SS1]
g10463.t1	XP_007397112.1 uncharacterized protein PHACADRAFT_258253 [Phanerochaete carnosa HHB-10118-sp]
g10465.t1	PSR81189.1 hypothetical protein PHLCEN_2v6524 [Phlebia centrifuga]
g1046.t1	PSR70602.1 hypothetical protein PHLCEN_2v13511 [Phlebia centrifuga]
g10470.t1	XP_007397118.1 uncharacterized protein PHACADRAFT_258264 [Phanerochaete carnosa HHB-10118-sp]
g10471.t1	KZT10952.1 hypothetical protein LAESUDRAFT_734664 [Laetiporus sulphureus 93-53]
g10472.t1	THG98400.1 hypothetical protein EW026_g3770 [Phlebia centrifuga]
g10473.t1	KIP08393.1 hypothetical protein PHLGIDRAFT_117263 [Phlebiopsis gigantea 11061_1 CR5-6]
g10474.t1	KLO14585.1 hypothetical protein SCHPADRAFT_889132 [Schizopora paradoxa]
g10475.t1	XP_007390742.1 uncharacterized protein PHACADRAFT_247849 [Phanerochaete carnosa HHB-10118-sp]
g10476.t1	BAL05099.1 cytochrome P450 [Phanerochaete chrysosporium]
g10477.t1	BAL05099.1 cytochrome P450 [Phanerochaete chrysosporium]
g10477.t2	BAL05099.1 cytochrome P450 [Phanerochaete chrysosporium]
g10478.t1	PSR71841.1 hypothetical protein PHLCEN_2v12342 [Phlebia centrifuga]
g1047.t1	THG94454.1 hypothetical protein EW026_g7022 [Phlebia centrifuga]
g10480.t1	XP_007390742.1 uncharacterized protein PHACADRAFT_247849 [Phanerochaete carnosa HHB-10118-sp]
g10482.t1	PCH43565.1 hypothetical protein WOLCODRAFT_26022 [Wolfiporia cocos MD-104 SS10]
g10491.t1	PSR73142.1 hypothetical protein PHLCEN_2v10998 [Phlebia centrifuga]
g10496.t1	XP_007401035.1 uncharacterized protein PHACADRAFT_264255 [Phanerochaete carnosa HHB-10118-sp]
g10497.t1	KIP08393.1 hypothetical protein PHLGIDRAFT_117263 [Phlebiopsis gigantea 11061_1 CR5-6]
g10497.t2	KIP08393.1 hypothetical protein PHLGIDRAFT_117263 [Phlebiopsis gigantea 11061_1 CR5-6]
g10498.t1	PSR71769.1 hypothetical protein PHLCEN_2v12373 [Phlebia centrifuga]
g10499.t1	KDQ57709.1 hypothetical protein JAAARDRAFT_35395 [Jaapia argillacea MUCL 33604]
g1049.t3	KIM65038.1 hypothetical protein SCLCIDRAFT_23133 [Scleroderma citrinum Foug A]
g1050.t1	THH02673.1 hypothetical protein EW026_g184 [Phlebia centrifuga]
g10511.t1	XP_007397119.1 uncharacterized protein PHACADRAFT_185353 [Phanerochaete carnosa HHB-10118-sp]
g1051.t1	KIJ47516.1 hypothetical protein M422DRAFT_248937 [Sphaerobolus stellatus SS14]
g1051.t2	KIJ47516.1 hypothetical protein M422DRAFT_248937 [Sphaerobolus stellatus SS14]
g10526.t1	EPS97737.1 hypothetical protein FOMPIDRAFT_82405 [Fomitopsis pinicola FP-58527 SS1]
g1052.t1	XP_027617268.1 hypothetical protein SCP_0902340 [Sparassis crispa]
g10531.t1	XP_027612363.1 predicted protein [Sparassis crispa]
g10532.t1	XP_007396088.1 uncharacterized protein PHACADRAFT_256631 [Phanerochaete carnosa HHB-10118-sp]
g10533.t1	BAL05154.1 cytochrome P450 [Phanerochaete chrysosporium]
g10534.t1	XP_007396089.1 uncharacterized protein PHACADRAFT_195823 [Phanerochaete carnosa HHB-10118-sp]
g10535.t1	XP_007396086.1 uncharacterized protein PHACADRAFT_209296 [Phanerochaete carnosa HHB-10118-sp]
g10536.t1	XP_007396089.1 uncharacterized protein PHACADRAFT_195823 [Phanerochaete carnosa HHB-10118-sp]
g10536.t2	XP_007396088.1 uncharacterized protein PHACADRAFT_256631 [Phanerochaete carnosa HHB-10118-sp]
g10537.t1	XP_007396089.1 uncharacterized protein PHACADRAFT_195823 [Phanerochaete carnosa HHB-10118-sp]
g10537.t2	XP_007396089.1 uncharacterized protein PHACADRAFT_195823 [Phanerochaete carnosa HHB-10118-sp]
g10537.t3	XP_007396089.1 uncharacterized protein PHACADRAFT_195823 [Phanerochaete carnosa HHB-10118-sp]
g10538.t1	XP_007396089.1 uncharacterized protein PHACADRAFT_195823 [Phanerochaete carnosa HHB-10118-sp]
g10540.t1	XP_007396089.1 uncharacterized protein PHACADRAFT_195823 [Phanerochaete carnosa HHB-10118-sp]
g10541.t1	PSR71767.1 hypothetical protein PHLCEN_2v12371 [Phlebia centrifuga]
g10542.t1	KIP08386.1 hypothetical protein PHLGIDRAFT_23527 [Phlebiopsis gigantea 11061_1 CR5-6]
g10544.t1	XP_007396086.1 uncharacterized protein PHACADRAFT_209296 [Phanerochaete carnosa HHB-10118-sp]
g10545.t1	XP_007396089.1 uncharacterized protein PHACADRAFT_195823 [Phanerochaete carnosa HHB-10118-sp]
g10546.t1	BAL05150.1 cytochrome P450 [Phanerochaete chrysosporium]
g10547.t1	XP_007396088.1 uncharacterized protein PHACADRAFT_256631 [Phanerochaete carnosa HHB-10118-sp]
g1054.t1	XP_007401127.1 uncharacterized protein PHACADRAFT_213711 [Phanerochaete carnosa HHB-10118-sp]
g1055.t1	XP_024341062.1 hypothetical protein POSPLADRAFT_1045358 [Postia placenta MAD-698-R-SB12]
g1056.t1	PSR76151.1 hypothetical protein PHLCEN_2v8649 [Phlebia centrifuga]
g10571.t1	PSR71764.1 hypothetical protein PHLCEN_2v12368 [Phlebia centrifuga]
g10572.t1	XP_007397142.1 uncharacterized protein PHACADRAFT_258301 [Phanerochaete carnosa HHB-10118-sp]
g10574.t1	PSR76099.1 hypothetical protein PHLCEN_2v8687 [Phlebia centrifuga]
g10576.t1	XP_007308994.1 hypothetical protein STEHIDRAFT_103548 [Stereum hirsutum FP-91666 SS1]
g10577.t1	PSR76100.1 hypothetical protein PHLCEN_2v8688 [Phlebia centrifuga]
g10578.t1	AAZ28936.1 polyprotein [Phanerochaete chrysosporium RP-78]
g10578.t2	THH26748.1 hypothetical protein EUX98_g7433, partial [Antrodiella citrinella]
g10578.t3	KIP03168.1 hypothetical protein PHLGIDRAFT_78019 [Phlebiopsis gigantea 11061_1 CR5-6]
g10578.t4	KIP03168.1 hypothetical protein PHLGIDRAFT_78019 [Phlebiopsis gigantea 11061_1 CR5-6]
g10579.t1	KZW00990.1 FAD-binding domain-containing protein [Exidia glandulosa HHB12029]
g10580.t1	OCH84896.1 alcohol dehydrogenase [Obba rivulosa]
g10581.t1	KIP08379.1 hypothetical protein PHLGIDRAFT_88168 [Phlebiopsis gigantea 11061_1 CR5-6]
g10581.t2	KIP08379.1 hypothetical protein PHLGIDRAFT_88168 [Phlebiopsis gigantea 11061_1 CR5-6]
g10582.t1	THH00788.1 hypothetical protein EW026_g1794 [Phlebia centrifuga]
g10583.t1	KIP08381.1 hypothetical protein PHLGIDRAFT_69413 [Phlebiopsis gigantea 11061_1 CR5-6]
g10584.t1	KIP01581.1 hypothetical protein PHLGIDRAFT_38244, partial [Phlebiopsis gigantea 11061_1 CR5-6]
g10585.t1	TCD71202.1 GTPase-activating protein [Steccherinum ochraceum]
g10586.t1	ALJ82894.1 manganese peroxidase 3 [Irpex lacteus]
g10588.t1	AZJ17944.1 manganese peroxidase [Irpex lacteus]
g10589.t1	XP_007303378.1 hypothetical protein STEHIDRAFT_167931 [Stereum hirsutum FP-91666 SS1]
g1058.t1	EMD39069.1 hypothetical protein CERSUDRAFT_93117 [Gelatoporia subvermispora B]
g10590.t1	KZV76546.1 hypothetical protein PENSPDRAFT_661098 [Peniophora sp. CONT]
g10590.t2	KZV76546.1 hypothetical protein PENSPDRAFT_661098 [Peniophora sp. CONT]
g10590.t3	KZV76546.1 hypothetical protein PENSPDRAFT_661098 [Peniophora sp. CONT]
g10591.t1	XP_007303378.1 hypothetical protein STEHIDRAFT_167931 [Stereum hirsutum FP-91666 SS1]
g10591.t2	XP_007303378.1 hypothetical protein STEHIDRAFT_167931 [Stereum hirsutum FP-91666 SS1]
g10592.t1	XP_007303378.1 hypothetical protein STEHIDRAFT_167931 [Stereum hirsutum FP-91666 SS1]
g1059.t1	XP_007401131.1 uncharacterized protein PHACADRAFT_166508 [Phanerochaete carnosa HHB-10118-sp]
g10600.t1	PSS29695.1 hypothetical protein PHLCEN_2v2843 [Phlebia centrifuga]
g10604.t1	PSR79240.1 hypothetical protein PHLCEN_2v7098 [Phlebia centrifuga]
g10606.t1	THH22141.1 hypothetical protein EUX98_g8236 [Antrodiella citrinella]
g10608.t1	XP_007397228.1 uncharacterized protein PHACADRAFT_196967 [Phanerochaete carnosa HHB-10118-sp]
g10609.t1	XP_007396705.1 uncharacterized protein PHACADRAFT_257547 [Phanerochaete carnosa HHB-10118-sp]
g1060.t1	THH27465.1 hypothetical protein EUX98_g6722 [Antrodiella citrinella]
g10611.t1	KAE8334220.1 hypothetical protein BDV24DRAFT_170415 [Aspergillus arachidicola]
g10612.t1	KIP08384.1 hypothetical protein PHLGIDRAFT_104318 [Phlebiopsis gigantea 11061_1 CR5-6]
g10619.t1	XP_007396904.1 uncharacterized protein PHACADRAFT_174704 [Phanerochaete carnosa HHB-10118-sp]
g1061.t1	KIP10011.1 hypothetical protein PHLGIDRAFT_34114 [Phlebiopsis gigantea 11061_1 CR5-6]
g10620.t1	XP_007396902.1 glycoside hydrolase family 92 protein [Phanerochaete carnosa HHB-10118-sp]
g10623.t1	XP_007396887.1 uncharacterized protein PHACADRAFT_257853 [Phanerochaete carnosa HHB-10118-sp]
g10626.t1	KIP11571.1 hypothetical protein PHLGIDRAFT_27815 [Phlebiopsis gigantea 11061_1 CR5-6]
g10627.t1	XP_007396896.1 uncharacterized protein PHACADRAFT_123019 [Phanerochaete carnosa HHB-10118-sp]
g10628.t1	XP_027611539.1 predicted protein [Sparassis crispa]
g10629.t1	OCH93787.1 protein SEY1 [Obba rivulosa]
g1062.t1	KIP10013.1 hypothetical protein PHLGIDRAFT_281183 [Phlebiopsis gigantea 11061_1 CR5-6]
g10630.t1	KIP06965.1 hypothetical protein PHLGIDRAFT_106267 [Phlebiopsis gigantea 11061_1 CR5-6]
g10631.t1	EPS98980.1 hypothetical protein FOMPIDRAFT_1024390 [Fomitopsis pinicola FP-58527 SS1]
g10634.t1	EPS98980.1 hypothetical protein FOMPIDRAFT_1024390 [Fomitopsis pinicola FP-58527 SS1]
g10635.t1	THG96698.1 hypothetical protein EW026_g5173 [Phlebia centrifuga]
g10642.t1	PSR70796.1 hypothetical protein PHLCEN_2v13318 [Phlebia centrifuga]
g10643.t1	PSR70795.1 hypothetical protein PHLCEN_2v13317 [Phlebia centrifuga]
g10648.t1	KAF5331800.1 hypothetical protein D9758_016876 [Tetrapyrgos nigripes]
g10648.t2	KAF5374383.1 hypothetical protein D9758_004566 [Tetrapyrgos nigripes]
g10648.t3	KAF5362632.1 hypothetical protein D9758_009593 [Tetrapyrgos nigripes]
g10649.t1	XP_007302531.1 hypothetical protein STEHIDRAFT_109647 [Stereum hirsutum FP-91666 SS1]
g1064.t1	TFY58202.1 hypothetical protein EVG20_g8241 [Dentipellis fragilis]
g10654.t1	PSS07202.1 hypothetical protein PHLCEN_2v3485 [Phlebia centrifuga]
g1065.t1	PSR76142.1 hypothetical protein PHLCEN_2v8640 [Phlebia centrifuga]
g10660.t1	KIP11642.1 hypothetical protein PHLGIDRAFT_99474 [Phlebiopsis gigantea 11061_1 CR5-6]
g10662.t1	OBZ70911.1 AP-1-like transcription factor YAP6 [Grifola frondosa]
g10663.t1	KIP11561.1 hypothetical protein PHLGIDRAFT_63387 [Phlebiopsis gigantea 11061_1 CR5-6]
g10664.t1	XP_007362093.1 S-adenosyl-L-methionine-dependent methyltransferase [Dichomitus squalens LYAD-421 SS1]
g10665.t1	CDO75562.1 hypothetical protein BN946_scf184858.g2 [Trametes cinnabarina]
g10667.t1	TFK90024.1 NIF-domain-containing protein [Polyporus arcularius HHB13444]
g1066.t1	XP_007401153.1 uncharacterized protein PHACADRAFT_264409 [Phanerochaete carnosa HHB-10118-sp]
g10670.t1	PSS35565.1 hypothetical protein PHLCEN_2v1476 [Phlebia centrifuga]
g10671.t1	PSR78465.1 hypothetical protein PHLCEN_2v7408 [Phlebia centrifuga]
g10672.t1	TCD64825.1 hypothetical protein EIP91_003572 [Steccherinum ochraceum]
g10677.t1	TDL21639.1 hypothetical protein BD410DRAFT_749450 [Rickenella mellea]
g10678.t1	TFY64155.1 hypothetical protein EVJ58_g2800 [Fomitopsis rosea]
g10679.t1	PSS35567.1 hypothetical protein PHLCEN_2v1478 [Phlebia centrifuga]
g1067.t1	XP_012179538.1 predicted protein [Fibroporia radiculosa]
g10680.t1	XP_007265058.1 NAD-binding protein [Fomitiporia mediterranea MF3/22]
g10682.t1	PSS38149.1 hypothetical protein PHLCEN_2v9 [Phlebia centrifuga]
g10689.t1	KIP02582.1 hypothetical protein PHLGIDRAFT_111917 [Phlebiopsis gigantea 11061_1 CR5-6]
g10689.t2	KIP02582.1 hypothetical protein PHLGIDRAFT_111917 [Phlebiopsis gigantea 11061_1 CR5-6]
g10689.t3	KIP02582.1 hypothetical protein PHLGIDRAFT_111917 [Phlebiopsis gigantea 11061_1 CR5-6]
g1068.t1	KIP10001.1 hypothetical protein PHLGIDRAFT_85705 [Phlebiopsis gigantea 11061_1 CR5-6]
g10690.t1	PSS38001.1 hypothetical protein PHLCEN_2v184, partial [Phlebia centrifuga]
g10691.t1	TFK91617.1 kinase-like protein [Polyporus arcularius HHB13444]
g10693.t1	KIP09113.1 hypothetical protein PHLGIDRAFT_18730 [Phlebiopsis gigantea 11061_1 CR5-6]
g10694.t1	XP_007400027.1 uncharacterized protein PHACADRAFT_75372, partial [Phanerochaete carnosa HHB-10118-sp]
g1069.t1	KIP09997.1 hypothetical protein PHLGIDRAFT_115813 [Phlebiopsis gigantea 11061_1 CR5-6]
g10701.t1	KAF7338356.1 Retrovirus-related Pol polyprotein from transposon 412 [Mycena venus]
g10703.t1	XP_007323542.1 hypothetical protein SERLADRAFT_336548, partial [Serpula lacrymans var. lacrymans S7.9]
g10704.t1	TFY54840.1 hypothetical protein EVJ58_g8623 [Fomitopsis rosea]
g1070.t1	KIP10027.1 hypothetical protein PHLGIDRAFT_66515 [Phlebiopsis gigantea 11061_1 CR5-6]
g10711.t1	TFY54840.1 hypothetical protein EVJ58_g8623 [Fomitopsis rosea]
g10714.t1	THG97408.1 hypothetical protein EW026_g4576, partial [Phlebia centrifuga]
g10715.t1	KIP02772.1 hypothetical protein PHLGIDRAFT_32072 [Phlebiopsis gigantea 11061_1 CR5-6]
g10716.t1	KIP02771.1 hypothetical protein PHLGIDRAFT_111679 [Phlebiopsis gigantea 11061_1 CR5-6]
g10717.t1	KIP11307.1 glycoside hydrolase family 15 protein [Phlebiopsis gigantea 11061_1 CR5-6]
g10718.t1	EPS94998.1 hypothetical protein FOMPIDRAFT_1025962 [Fomitopsis pinicola FP-58527 SS1]
g1071.t1	XP_007401195.1 uncharacterized protein PHACADRAFT_264473 [Phanerochaete carnosa HHB-10118-sp]
g10720.t1	KIJ36970.1 hypothetical protein M422DRAFT_108530, partial [Sphaerobolus stellatus SS14]
g10722.t1	KIP01514.1 hypothetical protein PHLGIDRAFT_80473 [Phlebiopsis gigantea 11061_1 CR5-6]
g10726.t1	XP_008033938.1 MFS general substrate transporter [Trametes versicolor FP-101664 SS1]
g1072.t1	XP_007363052.1 histone H2A [Dichomitus squalens LYAD-421 SS1]
g10730.t1	KIP07897.1 hypothetical protein PHLGIDRAFT_29816 [Phlebiopsis gigantea 11061_1 CR5-6]
g10735.t1	PSS37960.1 hypothetical protein PHLCEN_2v217 [Phlebia centrifuga]
g10736.t1	KIP07162.1 hypothetical protein PHLGIDRAFT_35565 [Phlebiopsis gigantea 11061_1 CR5-6]
g10737.t1	XP_007401881.1 uncharacterized protein PHACADRAFT_265539 [Phanerochaete carnosa HHB-10118-sp]
g10738.t1	KIP08264.1 hypothetical protein PHLGIDRAFT_127100 [Phlebiopsis gigantea 11061_1 CR5-6]
g10739.t1	OCH92591.1 P-loop containing nucleoside triphosphate hydrolase protein [Obba rivulosa]
g1073.t1	XP_007401159.1 uncharacterized protein PHACADRAFT_188343 [Phanerochaete carnosa HHB-10118-sp]
g10740.t1	KIP03740.1 hypothetical protein PHLGIDRAFT_77079 [Phlebiopsis gigantea 11061_1 CR5-6]
g10741.t1	OBZ71400.1 Exosome complex exonuclease rrp6 [Grifola frondosa]
g10743.t1	THH30580.1 hypothetical protein EUX98_g3603 [Antrodiella citrinella]
g10743.t2	THH30580.1 hypothetical protein EUX98_g3603 [Antrodiella citrinella]
g10744.t1	XP_007401803.1 carbohydrate esterase family 8 protein [Phanerochaete carnosa HHB-10118-sp]
g10744.t2	XP_007401803.1 carbohydrate esterase family 8 protein [Phanerochaete carnosa HHB-10118-sp]
g10745.t1	KIP02524.1 hypothetical protein PHLGIDRAFT_291449 [Phlebiopsis gigantea 11061_1 CR5-6]
g10746.t1	OJT03911.1 Cytokinesis protein sepH [Trametes pubescens]
g10747.t1	KIP02525.1 hypothetical protein PHLGIDRAFT_26549 [Phlebiopsis gigantea 11061_1 CR5-6]
g10748.t1	KIP02729.1 hypothetical protein PHLGIDRAFT_283464 [Phlebiopsis gigantea 11061_1 CR5-6]
g10749.t1	XP_007401779.1 uncharacterized protein PHACADRAFT_106717 [Phanerochaete carnosa HHB-10118-sp]
g1074.t1	PSR76135.1 hypothetical protein PHLCEN_2v8633 [Phlebia centrifuga]
g10750.t1	WP_138533826.1 hypothetical protein, partial [Labilibacter sediminis]
g10751.t1	GAT54968.1 polyprotein [Mycena chlorophos]
g10752.t1	KAF5362632.1 hypothetical protein D9758_009593 [Tetrapyrgos nigripes]
g10753.t1	XP_007302531.1 hypothetical protein STEHIDRAFT_109647 [Stereum hirsutum FP-91666 SS1]
g10754.t1	PSS09347.1 hypothetical protein PHLCEN_2v3379 [Phlebia centrifuga]
g1075.t1	KIP09998.1 hypothetical protein PHLGIDRAFT_115814 [Phlebiopsis gigantea 11061_1 CR5-6]
g10760.t1	KIP02529.1 hypothetical protein PHLGIDRAFT_111989 [Phlebiopsis gigantea 11061_1 CR5-6]
g10763.t1	KIP02725.1 hypothetical protein PHLGIDRAFT_95670 [Phlebiopsis gigantea 11061_1 CR5-6]
g10764.t1	XP_007401777.1 uncharacterized protein PHACADRAFT_106712 [Phanerochaete carnosa HHB-10118-sp]
g10764.t2	PSS09347.1 hypothetical protein PHLCEN_2v3379 [Phlebia centrifuga]
g10766.t1	THH02654.1 hypothetical protein EW026_g256 [Phlebia centrifuga]
g10767.t1	KIP02732.1 hypothetical protein PHLGIDRAFT_95676 [Phlebiopsis gigantea 11061_1 CR5-6]
g10768.t1	KIP02721.1 hypothetical protein PHLGIDRAFT_130582 [Phlebiopsis gigantea 11061_1 CR5-6]
g10769.t1	PCH40367.1 MFS general substrate transporter [Wolfiporia cocos MD-104 SS10]
g10769.t2	PCH40367.1 MFS general substrate transporter [Wolfiporia cocos MD-104 SS10]
g1076.t1	PSR72797.1 hypothetical protein PHLCEN_2v11294 [Phlebia centrifuga]
g10770.t1	KAF7343045.1 FAD/NAD-P-binding domain-containing protein [Mycena venus]
g10772.t1	PSS37031.1 hypothetical protein PHLCEN_2v1070 [Phlebia centrifuga]
g10774.t1	TCD62098.1 hypothetical protein EIP91_007473 [Steccherinum ochraceum]
g10775.t1	VWO94846.1 F-box domain protein [Ganoderma boninense]
g10777.t1	THG96433.1 hypothetical protein EW026_g5398 [Phlebia centrifuga]
g10778.t1	THH15327.1 hypothetical protein EUX98_g9484, partial [Antrodiella citrinella]
g1077.t1	PSR72803.1 hypothetical protein PHLCEN_2v11300 [Phlebia centrifuga]
g10781.t1	KIP03084.1 hypothetical protein PHLGIDRAFT_95195, partial [Phlebiopsis gigantea 11061_1 CR5-6]
g10782.t1	KIP03093.1 hypothetical protein PHLGIDRAFT_256052 [Phlebiopsis gigantea 11061_1 CR5-6]
g10783.t1	KIP04227.1 hypothetical protein PHLGIDRAFT_76254 [Phlebiopsis gigantea 11061_1 CR5-6]
g10785.t1	PIL35189.1 transporter [Ganoderma sinense ZZ0214-1]
g10786.t1	OCH91089.1 electron transfer flavo protein beta subunit [Obba rivulosa]
g10787.t1	KZT00500.1 CoA-transferase family III [Laetiporus sulphureus 93-53]
g10788.t1	XP_007401799.1 uncharacterized protein PHACADRAFT_188785 [Phanerochaete carnosa HHB-10118-sp]
g10789.t1	TCD59887.1 hypothetical protein EIP91_011254, partial [Steccherinum ochraceum]
g1078.t1	XP_007401192.1 uncharacterized protein PHACADRAFT_264464 [Phanerochaete carnosa HHB-10118-sp]
g10790.t1	KIP04241.1 hypothetical protein PHLGIDRAFT_31450 [Phlebiopsis gigantea 11061_1 CR5-6]
g10792.t1	KDQ48949.1 hypothetical protein JAAARDRAFT_108474, partial [Jaapia argillacea MUCL 33604]
g10792.t2	KDQ48949.1 hypothetical protein JAAARDRAFT_108474, partial [Jaapia argillacea MUCL 33604]
g10793.t1	KZP07164.1 hypothetical protein FIBSPDRAFT_690359, partial [Fibularhizoctonia sp. CBS 109695]
g10794.t1	KDQ48949.1 hypothetical protein JAAARDRAFT_108474, partial [Jaapia argillacea MUCL 33604]
g10795.t1	KZP07164.1 hypothetical protein FIBSPDRAFT_690359, partial [Fibularhizoctonia sp. CBS 109695]
g10796.t1	RPD67493.1 cytochrome P450 [Lentinus tigrinus ALCF2SS1-6]
g10797.t1	TFK93616.1 hypothetical protein K466DRAFT_580803 [Polyporus arcularius HHB13444]
g10798.t1	PSR72011.1 hypothetical protein PHLCEN_2v12115 [Phlebia centrifuga]
g10799.t1	XP_007401794.1 uncharacterized protein PHACADRAFT_265392 [Phanerochaete carnosa HHB-10118-sp]
g1079.t1	KIP10051.1 hypothetical protein PHLGIDRAFT_18441 [Phlebiopsis gigantea 11061_1 CR5-6]
g10802.t1	RPD67493.1 cytochrome P450 [Lentinus tigrinus ALCF2SS1-6]
g10803.t1	KZP25829.1 hypothetical protein FIBSPDRAFT_682436, partial [Fibularhizoctonia sp. CBS 109695]
g10804.t1	KIM82032.1 hypothetical protein PILCRDRAFT_820939 [Piloderma croceum F 1598]
g10805.t1	TDL13213.1 hypothetical protein BD410DRAFT_552655, partial [Rickenella mellea]
g10806.t1	GAT54968.1 polyprotein [Mycena chlorophos]
g10807.t1	KDQ62124.1 hypothetical protein JAAARDRAFT_30031 [Jaapia argillacea MUCL 33604]
g1080.t1	PSR72808.1 hypothetical protein PHLCEN_2v11305 [Phlebia centrifuga]
g10810.t1	TFK90661.1 thiolase-like protein [Polyporus arcularius HHB13444]
g10812.t1	PSS37920.1 hypothetical protein PHLCEN_2v235 [Phlebia centrifuga]
g10812.t2	PSS37920.1 hypothetical protein PHLCEN_2v235 [Phlebia centrifuga]
g10813.t1	TFK90661.1 thiolase-like protein [Polyporus arcularius HHB13444]
g10814.t1	PSR97079.1 hypothetical protein PHLCEN_2v4360 [Phlebia centrifuga]
g10815.t1	KIP04238.1 hypothetical protein PHLGIDRAFT_76237 [Phlebiopsis gigantea 11061_1 CR5-6]
g10816.t1	KIP04228.1 hypothetical protein PHLGIDRAFT_25699 [Phlebiopsis gigantea 11061_1 CR5-6]
g10818.t1	RPD67493.1 cytochrome P450 [Lentinus tigrinus ALCF2SS1-6]
g10818.t2	RPD67493.1 cytochrome P450 [Lentinus tigrinus ALCF2SS1-6]
g10819.t1	KAF5343067.1 hypothetical protein D9758_011141 [Tetrapyrgos nigripes]
g1081.t1	KIP10049.1 hypothetical protein PHLGIDRAFT_282294 [Phlebiopsis gigantea 11061_1 CR5-6]
g10823.t1	KIP01655.1 hypothetical protein PHLGIDRAFT_38219 [Phlebiopsis gigantea 11061_1 CR5-6]
g10823.t2	PSS37071.1 hypothetical protein PHLCEN_2v1110 [Phlebia centrifuga]
g10824.t1	PSS37072.1 hypothetical protein PHLCEN_2v1111 [Phlebia centrifuga]
g10824.t2	PSS37072.1 hypothetical protein PHLCEN_2v1111 [Phlebia centrifuga]
g10827.t1	XP_007401699.1 uncharacterized protein PHACADRAFT_265196 [Phanerochaete carnosa HHB-10118-sp]
g10828.t1	OBZ71110.1 U6 snRNA phosphodiesterase [Grifola frondosa]
g10828.t2	OBZ71110.1 U6 snRNA phosphodiesterase [Grifola frondosa]
g10830.t1	XP_007401693.1 uncharacterized protein PHACADRAFT_166995 [Phanerochaete carnosa HHB-10118-sp]
g10831.t1	KIP03744.1 hypothetical protein PHLGIDRAFT_226237 [Phlebiopsis gigantea 11061_1 CR5-6]
g10831.t2	KIP03744.1 hypothetical protein PHLGIDRAFT_226237 [Phlebiopsis gigantea 11061_1 CR5-6]
g10832.t1	XP_007401692.1 uncharacterized protein PHACADRAFT_265182 [Phanerochaete carnosa HHB-10118-sp]
g10834.t1	OSD02116.1 S-adenosyl-L-methionine-dependent methyltransferase [Trametes coccinea BRFM310]
g10834.t2	OSD02116.1 S-adenosyl-L-methionine-dependent methyltransferase [Trametes coccinea BRFM310]
g10835.t1	XP_007400426.1 uncharacterized protein PHACADRAFT_177934 [Phanerochaete carnosa HHB-10118-sp]
g10835.t2	XP_007400426.1 uncharacterized protein PHACADRAFT_177934 [Phanerochaete carnosa HHB-10118-sp]
g10836.t1	THG99037.1 hypothetical protein EW026_g3250 [Phlebia centrifuga]
g10837.t1	KIP03353.1 hypothetical protein PHLGIDRAFT_130199 [Phlebiopsis gigantea 11061_1 CR5-6]
g10837.t2	KIP03353.1 hypothetical protein PHLGIDRAFT_130199 [Phlebiopsis gigantea 11061_1 CR5-6]
g10838.t1	PSS37035.1 hypothetical protein PHLCEN_2v1074 [Phlebia centrifuga]
g10839.t1	KLO12930.1 putative short-chain dehydrogenases/reductase [Schizopora paradoxa]
g10840.t1	KLO12930.1 putative short-chain dehydrogenases/reductase [Schizopora paradoxa]
g10841.t1	KLO16138.1 NAD-binding protein [Schizopora paradoxa]
g10842.t1	KZT67097.1 cytochrome P450 [Daedalea quercina L-15889]
g10843.t1	KIP03356.1 hypothetical protein PHLGIDRAFT_130202 [Phlebiopsis gigantea 11061_1 CR5-6]
g10844.t1	KZT71777.1 hypothetical protein DAEQUDRAFT_755608 [Daedalea quercina L-15889]
g10845.t1	TDL16829.1 cytochrome P450 [Rickenella mellea]
g10847.t1	RPD67493.1 cytochrome P450 [Lentinus tigrinus ALCF2SS1-6]
g10848.t1	KIP01210.1 hypothetical protein PHLGIDRAFT_131333 [Phlebiopsis gigantea 11061_1 CR5-6]
g10849.t1	KIP03350.1 hypothetical protein PHLGIDRAFT_94891 [Phlebiopsis gigantea 11061_1 CR5-6]
g10850.t1	XP_007401844.1 uncharacterized protein PHACADRAFT_265486 [Phanerochaete carnosa HHB-10118-sp]
g10851.t1	EPS99643.1 hypothetical protein FOMPIDRAFT_1037000 [Fomitopsis pinicola FP-58527 SS1]
g10852.t1	KIP02764.1 hypothetical protein PHLGIDRAFT_130567 [Phlebiopsis gigantea 11061_1 CR5-6]
g10853.t1	XP_007304700.1 aryl-alcohol dehydrogenase [Stereum hirsutum FP-91666 SS1]
g10855.t1	THG96853.1 hypothetical protein EW026_g5050 [Phlebia centrifuga]
g10857.t1	PPQ98487.1 hypothetical protein CVT26_013888 [Gymnopilus dilepis]
g10858.t1	RPD67493.1 cytochrome P450 [Lentinus tigrinus ALCF2SS1-6]
g10859.t1	RPD67493.1 cytochrome P450 [Lentinus tigrinus ALCF2SS1-6]
g1085.t1	EED85255.1 predicted protein [Postia placenta Mad-698-R]
g10860.t1	TDL15529.1 cytochrome P450 [Rickenella mellea]
g10861.t1	RPD67493.1 cytochrome P450 [Lentinus tigrinus ALCF2SS1-6]
g10862.t1	RDX47732.1 cytochrome P450 [Polyporus brumalis]
g10863.t1	BBL86735.1 acetylxylan esterase [Irpex lacteus]
g10864.t1	PSR73740.1 hypothetical protein PHLCEN_2v10430 [Phlebia centrifuga]
g10865.t1	XP_007401886.1 uncharacterized protein PHACADRAFT_154461 [Phanerochaete carnosa HHB-10118-sp]
g10866.t1	KIP03098.1 hypothetical protein PHLGIDRAFT_78118 [Phlebiopsis gigantea 11061_1 CR5-6]
g10866.t2	KIP03098.1 hypothetical protein PHLGIDRAFT_78118 [Phlebiopsis gigantea 11061_1 CR5-6]
g10867.t1	KIP03087.1 glycoside hydrolase family 20 protein [Phlebiopsis gigantea 11061_1 CR5-6]
g10868.t1	PSS34071.1 hypothetical protein PHLCEN_2v1865 [Phlebia centrifuga]
g10869.t1	KIP03096.1 hypothetical protein PHLGIDRAFT_31946 [Phlebiopsis gigantea 11061_1 CR5-6]
g1086.t1	CDO69613.1 hypothetical protein BN946_scf184851.g1 [Trametes cinnabarina]
g10871.t1	PSS34073.1 hypothetical protein PHLCEN_2v1867 [Phlebia centrifuga]
g10872.t1	XP_007401819.1 uncharacterized protein PHACADRAFT_265434 [Phanerochaete carnosa HHB-10118-sp]
g10874.t1	XP_007401813.1 glycoside hydrolase family 16 protein [Phanerochaete carnosa HHB-10118-sp]
g10875.t1	TBU25518.1 NAD-P-binding protein [Dichomitus squalens]
g10876.t1	KIP04232.1 hypothetical protein PHLGIDRAFT_25703 [Phlebiopsis gigantea 11061_1 CR5-6]
g10878.t1	KZT64167.1 hypothetical protein DAEQUDRAFT_815165 [Daedalea quercina L-15889]
g10879.t1	XP_007401548.1 uncharacterized protein PHACADRAFT_33313 [Phanerochaete carnosa HHB-10118-sp]
g10879.t2	XP_007401548.1 uncharacterized protein PHACADRAFT_33313 [Phanerochaete carnosa HHB-10118-sp]
g1087.t1	CDO69613.1 hypothetical protein BN946_scf184851.g1 [Trametes cinnabarina]
g10880.t1	KIP04233.1 hypothetical protein PHLGIDRAFT_129634 [Phlebiopsis gigantea 11061_1 CR5-6]
g10881.t1	OCH91090.1 hypothetical protein OBBRIDRAFT_704909, partial [Obba rivulosa]
g10882.t1	XP_007401845.1 uncharacterized protein PHACADRAFT_214316 [Phanerochaete carnosa HHB-10118-sp]
g10884.t1	KZT12192.1 hypothetical protein LAESUDRAFT_641758 [Laetiporus sulphureus 93-53]
g10885.t1	PSR79571.1 hypothetical protein PHLCEN_2v6982 [Phlebia centrifuga]
g10886.t1	PSR70909.1 hypothetical protein PHLCEN_2v13223 [Phlebia centrifuga]
g10887.t1	EPT00267.1 hypothetical protein FOMPIDRAFT_129030 [Fomitopsis pinicola FP-58527 SS1]
g10889.t1	KIP03999.1 hypothetical protein PHLGIDRAFT_129814 [Phlebiopsis gigantea 11061_1 CR5-6]
g1088.t1	THH14517.1 hypothetical protein EUX98_g9605 [Antrodiella citrinella]
g10890.t1	KIP05208.1 glycoside hydrolase family 37 protein [Phlebiopsis gigantea 11061_1 CR5-6]
g10891.t1	THU83222.1 TPR-like protein [Dendrothele bispora CBS 962.96]
g10892.t1	KIP03997.1 hypothetical protein PHLGIDRAFT_121107 [Phlebiopsis gigantea 11061_1 CR5-6]
g10893.t1	THH14000.1 hypothetical protein EW146_g6283 [Bondarzewia mesenterica]
g10894.t1	XP_007868744.1 cytochrome P450 [Gloeophyllum trabeum ATCC 11539]
g10895.t1	XP_007868744.1 cytochrome P450 [Gloeophyllum trabeum ATCC 11539]
g10896.t1	XP_007401549.1 uncharacterized protein PHACADRAFT_33381 [Phanerochaete carnosa HHB-10118-sp]
g10897.t1	OSC98005.1 carotenoid ester lipase precursor [Trametes coccinea BRFM310]
g10898.t1	KIP02717.1 hypothetical protein PHLGIDRAFT_95701 [Phlebiopsis gigantea 11061_1 CR5-6]
g1089.t1	PSR72822.1 hypothetical protein PHLCEN_2v11319 [Phlebia centrifuga]
g10901.t1	RPD56634.1 Clavaminate synthase-like protein [Lentinus tigrinus ALCF2SS1-6]
g10902.t1	KIP03985.1 hypothetical protein PHLGIDRAFT_110182 [Phlebiopsis gigantea 11061_1 CR5-6]
g10903.t1	KZT19610.1 delta-12 fatty acid desaturase protein [Neolentinus lepideus HHB14362 ss-1]
g10904.t1	XP_007401908.1 uncharacterized protein PHACADRAFT_265596 [Phanerochaete carnosa HHB-10118-sp]
g10906.t1	PSR70902.1 hypothetical protein PHLCEN_2v13216 [Phlebia centrifuga]
g10909.t1	XP_007399583.1 uncharacterized protein PHACADRAFT_262126 [Phanerochaete carnosa HHB-10118-sp]
g1090.t1	XP_009549385.1 hypothetical protein HETIRDRAFT_387410 [Heterobasidion irregulare TC 32-1]
g10910.t1	PSR79571.1 hypothetical protein PHLCEN_2v6982 [Phlebia centrifuga]
g10913.t1	KIP05948.1 hypothetical protein PHLGIDRAFT_479385 [Phlebiopsis gigantea 11061_1 CR5-6]
g10914.t1	XP_007394624.1 uncharacterized protein PHACADRAFT_254111 [Phanerochaete carnosa HHB-10118-sp]
g10914.t2	XP_007394624.1 uncharacterized protein PHACADRAFT_254111 [Phanerochaete carnosa HHB-10118-sp]
g10915.t1	TCD65788.1 Coiled-coil domain-containing protein 25 [Steccherinum ochraceum]
g10916.t1	THG99093.1 hypothetical protein EW026_g3182 [Phlebia centrifuga]
g10917.t1	RPD58340.1 hypothetical protein L227DRAFT_194063 [Lentinus tigrinus ALCF2SS1-6]
g10918.t1	OBZ71136.1 V-type proton ATPase proteolipid subunit [Grifola frondosa]
g10919.t1	OBZ71412.1 Thioredoxin reductase [Grifola frondosa]
g10921.t1	XP_007401856.1 uncharacterized protein PHACADRAFT_106737 [Phanerochaete carnosa HHB-10118-sp]
g10924.t1	KIP01636.1 hypothetical protein PHLGIDRAFT_131172 [Phlebiopsis gigantea 11061_1 CR5-6]
g10925.t1	KIP04000.1 hypothetical protein PHLGIDRAFT_534821 [Phlebiopsis gigantea 11061_1 CR5-6]
g10926.t1	KIP03994.1 hypothetical protein PHLGIDRAFT_214043 [Phlebiopsis gigantea 11061_1 CR5-6]
g10927.t1	KIP04000.1 hypothetical protein PHLGIDRAFT_534821 [Phlebiopsis gigantea 11061_1 CR5-6]
g10928.t1	XP_007401867.1 uncharacterized protein PHACADRAFT_214337 [Phanerochaete carnosa HHB-10118-sp]
g10929.t1	KIP02974.1 hypothetical protein PHLGIDRAFT_130425 [Phlebiopsis gigantea 11061_1 CR5-6]
g1092.t1	XP_024341078.1 hypothetical protein POSPLADRAFT_1045371 [Postia placenta MAD-698-R-SB12]
g10930.t1	PSR70898.1 hypothetical protein PHLCEN_2v13212 [Phlebia centrifuga]
g10932.t1	XP_008037253.1 hypothetical protein TRAVEDRAFT_28759 [Trametes versicolor FP-101664 SS1]
g10937.t1	ESK92058.1 glycosyl hydrolase 53 domain-containing protein [Moniliophthora roreri MCA 2997]
g10938.t1	EMD39466.1 hypothetical protein CERSUDRAFT_80845, partial [Gelatoporia subvermispora B]
g1093.t1	KIP10043.1 hypothetical protein PHLGIDRAFT_101921 [Phlebiopsis gigantea 11061_1 CR5-6]
g1094.t1	PSR72818.1 hypothetical protein PHLCEN_2v11315 [Phlebia centrifuga]
g1095.t1	PSR72817.1 hypothetical protein PHLCEN_2v11314 [Phlebia centrifuga]
g10965.t1	XP_007401918.1 uncharacterized protein PHACADRAFT_106421, partial [Phanerochaete carnosa HHB-10118-sp]
g10966.t1	XP_012178466.1 predicted protein [Fibroporia radiculosa]
g1096.t1	KZT10054.1 hypothetical protein LAESUDRAFT_645543 [Laetiporus sulphureus 93-53]
g10970.t1	KIP02951.1 hypothetical protein PHLGIDRAFT_37667 [Phlebiopsis gigantea 11061_1 CR5-6]
g10975.t1	PSR73550.1 hypothetical protein PHLCEN_2v10469 [Phlebia centrifuga]
g10979.t1	PSR73553.1 hypothetical protein PHLCEN_2v10472 [Phlebia centrifuga]
g1097.t1	XP_007401182.1 uncharacterized protein PHACADRAFT_200838 [Phanerochaete carnosa HHB-10118-sp]
g10980.t1	PSR84479.1 hypothetical protein PHLCEN_2v5437, partial [Phlebia centrifuga]
g10983.t1	PSR73550.1 hypothetical protein PHLCEN_2v10469 [Phlebia centrifuga]
g10986.t1	XP_007401914.1 uncharacterized protein PHACADRAFT_214379 [Phanerochaete carnosa HHB-10118-sp]
g1098.t1	TCD69614.1 H(+)-transporting V1 sector ATPase subunit G [Steccherinum ochraceum]
g10990.t1	PSR73550.1 hypothetical protein PHLCEN_2v10469 [Phlebia centrifuga]
g10993.t1	PSR73550.1 hypothetical protein PHLCEN_2v10469 [Phlebia centrifuga]
g10996.t1	KIP07938.1 hypothetical protein PHLGIDRAFT_510826 [Phlebiopsis gigantea 11061_1 CR5-6]
g10997.t1	THH31598.1 hypothetical protein EUX98_g2580 [Antrodiella citrinella]
g10998.t1	PSR70915.1 hypothetical protein PHLCEN_2v13229 [Phlebia centrifuga]
g10999.t1	PSR70919.1 hypothetical protein PHLCEN_2v13191 [Phlebia centrifuga]
g1099.t1	XP_007401184.1 uncharacterized protein PHACADRAFT_264456 [Phanerochaete carnosa HHB-10118-sp]
g10.t1	KZP26279.1 hypothetical protein FIBSPDRAFT_782168 [Fibularhizoctonia sp. CBS 109695]
g11000.t1	XP_007402481.1 glycoside hydrolase family 12 protein [Phanerochaete carnosa HHB-10118-sp]
g11001.t1	THG97030.1 hypothetical protein EW026_g4905 [Phlebia centrifuga]
g11002.t1	XP_007401955.1 uncharacterized protein PHACADRAFT_265665 [Phanerochaete carnosa HHB-10118-sp]
g11003.t1	KAF4578716.1 hypothetical protein EYR36_000523 [Pleurotus pulmonarius]
g11006.t1	KAF4578716.1 hypothetical protein EYR36_000523 [Pleurotus pulmonarius]
g11007.t1	XP_007401939.1 glycosyltransferase family 2 protein [Phanerochaete carnosa HHB-10118-sp]
g11008.t1	XP_007401940.1 uncharacterized protein PHACADRAFT_265644 [Phanerochaete carnosa HHB-10118-sp]
g11009.t1	XP_007401551.1 uncharacterized protein PHACADRAFT_33425 [Phanerochaete carnosa HHB-10118-sp]
g1100.t1	XP_007386547.1 ribosomal protein 60S [Punctularia strigosozonata HHB-11173 SS5]
g11010.t1	OSC98187.1 hypothetical protein PYCCODRAFT_1375684 [Trametes coccinea BRFM310]
g11011.t1	THG97867.1 hypothetical protein EW026_g4221 [Phlebia centrifuga]
g11013.t1	PSR70927.1 hypothetical protein PHLCEN_2v13199 [Phlebia centrifuga]
g11014.t1	PSR70926.1 hypothetical protein PHLCEN_2v13198 [Phlebia centrifuga]
g11015.t1	XP_007860920.1 NAD P-binding protein [Gloeophyllum trabeum ATCC 11539]
g11016.t1	XP_024333925.1 hypothetical protein POSPLADRAFT_1041714 [Postia placenta MAD-698-R-SB12]
g11017.t1	XP_007401948.1 uncharacterized protein PHACADRAFT_154545 [Phanerochaete carnosa HHB-10118-sp]
g1101.t1	XP_007363057.1 40S ribosomal protein S15 [Dichomitus squalens LYAD-421 SS1]
g11020.t1	PSS38139.1 hypothetical protein PHLCEN_2v46 [Phlebia centrifuga]
g11021.t1	XP_007401925.1 uncharacterized protein PHACADRAFT_265622 [Phanerochaete carnosa HHB-10118-sp]
g11021.t2	EMD39438.1 hypothetical protein CERSUDRAFT_111745 [Gelatoporia subvermispora B]
g11022.t1	XP_007391579.1 uncharacterized protein PHACADRAFT_249147 [Phanerochaete carnosa HHB-10118-sp]
g11024.t1	KIP05356.1 hypothetical protein PHLGIDRAFT_119871 [Phlebiopsis gigantea 11061_1 CR5-6]
g11025.t1	KIP05355.1 hypothetical protein PHLGIDRAFT_74397 [Phlebiopsis gigantea 11061_1 CR5-6]
g11026.t1	KIP05354.1 hypothetical protein PHLGIDRAFT_152784 [Phlebiopsis gigantea 11061_1 CR5-6]
g11027.t1	OCH86600.1 SET domain-containing protein [Obba rivulosa]
g11027.t2	OCH86600.1 SET domain-containing protein [Obba rivulosa]
g11028.t1	PSS06829.1 hypothetical protein PHLCEN_2v3548 [Phlebia centrifuga]
g11029.t1	XP_024333319.1 hypothetical protein POSPLADRAFT_1186679, partial [Postia placenta MAD-698-R-SB12]
g1102.t1	XP_007401187.1 uncharacterized protein PHACADRAFT_178618 [Phanerochaete carnosa HHB-10118-sp]
g11030.t1	THG97783.1 hypothetical protein EW026_g4289 [Phlebia centrifuga]
g11031.t1	TFY70750.1 hypothetical protein EVG20_g2243, partial [Dentipellis fragilis]
g11032.t1	VDB95765.1 unnamed protein product [Peniophora sp. CBMAI 1063]
g11033.t1	PIL26837.1 hypothetical protein GSI_11101 [Ganoderma sinense ZZ0214-1]
g11035.t1	EMD39987.1 hypothetical protein CERSUDRAFT_103890 [Gelatoporia subvermispora B]
g11036.t1	THG97785.1 hypothetical protein EW026_g4278 [Phlebia centrifuga]
g11037.t1	KIP08975.1 hypothetical protein PHLGIDRAFT_126687 [Phlebiopsis gigantea 11061_1 CR5-6]
g11037.t2	KIP08975.1 hypothetical protein PHLGIDRAFT_126687 [Phlebiopsis gigantea 11061_1 CR5-6]
g11038.t1	KIP03735.1 hypothetical protein PHLGIDRAFT_31657 [Phlebiopsis gigantea 11061_1 CR5-6]
g11039.t1	THG97785.1 hypothetical protein EW026_g4278 [Phlebia centrifuga]
g1103.t1	KZT10096.1 hypothetical protein LAESUDRAFT_645315 [Laetiporus sulphureus 93-53]
g11040.t1	KIP08981.1 hypothetical protein PHLGIDRAFT_34733 [Phlebiopsis gigantea 11061_1 CR5-6]
g11041.t1	PSS06842.1 hypothetical protein PHLCEN_2v3561 [Phlebia centrifuga]
g11042.t1	KIP08983.1 hypothetical protein PHLGIDRAFT_355556 [Phlebiopsis gigantea 11061_1 CR5-6]
g11043.t1	KIP08987.1 hypothetical protein PHLGIDRAFT_103637 [Phlebiopsis gigantea 11061_1 CR5-6]
g11043.t2	KIP08987.1 hypothetical protein PHLGIDRAFT_103637 [Phlebiopsis gigantea 11061_1 CR5-6]
g11044.t1	KIP08969.1 hypothetical protein PHLGIDRAFT_87463 [Phlebiopsis gigantea 11061_1 CR5-6]
g11045.t1	PSS06835.1 hypothetical protein PHLCEN_2v3554 [Phlebia centrifuga]
g11046.t1	TCD61026.1 hypothetical protein EIP91_009149 [Steccherinum ochraceum]
g11047.t1	KIP08976.1 hypothetical protein PHLGIDRAFT_126688 [Phlebiopsis gigantea 11061_1 CR5-6]
g11049.t1	THG97780.1 hypothetical protein EW026_g4282 [Phlebia centrifuga]
g1104.t1	XP_007401170.1 uncharacterized protein PHACADRAFT_130433 [Phanerochaete carnosa HHB-10118-sp]
g11050.t1	PPR00449.1 hypothetical protein CVT24_004510 [Panaeolus cyanescens]
g11052.t1	XP_007401709.1 uncharacterized protein PHACADRAFT_265208 [Phanerochaete carnosa HHB-10118-sp]
g11053.t1	KIP03732.1 hypothetical protein PHLGIDRAFT_129948 [Phlebiopsis gigantea 11061_1 CR5-6]
g11054.t1	THG94327.1 hypothetical protein EW026_g7122 [Phlebia centrifuga]
g11055.t1	PSS06855.1 hypothetical protein PHLCEN_2v3541 [Phlebia centrifuga]
g11058.t1	THG95136.1 hypothetical protein EW026_g6455 [Phlebia centrifuga]
g1105.t1	PSR72836.1 hypothetical protein PHLCEN_2v11333 [Phlebia centrifuga]
g11060.t1	KIP10186.1 hypothetical protein PHLGIDRAFT_101516 [Phlebiopsis gigantea 11061_1 CR5-6]
g11062.t1	KII90798.1 hypothetical protein PLICRDRAFT_39384 [Plicaturopsis crispa FD-325 SS-3]
g11063.t1	XP_007399291.1 uncharacterized protein PHACADRAFT_261628 [Phanerochaete carnosa HHB-10118-sp]
g11069.t1	PSR74835.1 hypothetical protein PHLCEN_2v9549 [Phlebia centrifuga]
g1106.t1	PSR72837.1 hypothetical protein PHLCEN_2v11334 [Phlebia centrifuga]
g11070.t1	RPD62447.1 mitochondrial import inner membrane translocase subunit TIM9 [Lentinus tigrinus ALCF2SS1-6]
g11071.t1	KIP03729.1 hypothetical protein PHLGIDRAFT_37277 [Phlebiopsis gigantea 11061_1 CR5-6]
g11072.t1	RDX53346.1 peroxiredoxin Q [Polyporus brumalis]
g11074.t1	PSR74833.1 hypothetical protein PHLCEN_2v9547 [Phlebia centrifuga]
g11076.t1	XP_012181161.1 predicted protein [Fibroporia radiculosa]
g11078.t1	PSR74829.1 hypothetical protein PHLCEN_2v9543 [Phlebia centrifuga]
g11079.t1	PSR74828.1 hypothetical protein PHLCEN_2v9542 [Phlebia centrifuga]
g1107.t1	KIP10058.1 hypothetical protein PHLGIDRAFT_125886 [Phlebiopsis gigantea 11061_1 CR5-6]
g11081.t1	KIP05369.1 hypothetical protein PHLGIDRAFT_128928 [Phlebiopsis gigantea 11061_1 CR5-6]
g11082.t1	KIP05368.1 hypothetical protein PHLGIDRAFT_25121 [Phlebiopsis gigantea 11061_1 CR5-6]
g11083.t1	XP_007399300.1 uncharacterized protein PHACADRAFT_261650 [Phanerochaete carnosa HHB-10118-sp]
g11084.t1	XP_007399301.1 uncharacterized protein PHACADRAFT_164835 [Phanerochaete carnosa HHB-10118-sp]
g11086.t1	KIP05364.1 hypothetical protein PHLGIDRAFT_92258 [Phlebiopsis gigantea 11061_1 CR5-6]
g11087.t1	OCH91862.1 nucleic acid-binding protein [Obba rivulosa]
g11088.t1	KIP05362.1 hypothetical protein PHLGIDRAFT_19721 [Phlebiopsis gigantea 11061_1 CR5-6]
g11089.t1	XP_007399296.1 uncharacterized protein PHACADRAFT_198993 [Phanerochaete carnosa HHB-10118-sp]
g1108.t1	OCB88994.1 hypothetical protein A7U60_g3801 [Sanghuangporus baumii]
g11090.t1	KIP05360.1 hypothetical protein PHLGIDRAFT_92252 [Phlebiopsis gigantea 11061_1 CR5-6]
g11091.t1	KIP08088.1 hypothetical protein PHLGIDRAFT_19028 [Phlebiopsis gigantea 11061_1 CR5-6]
g11092.t1	TFK89574.1 alpha/beta-hydrolase [Polyporus arcularius HHB13444]
g11093.t1	RPD62378.1 alpha/beta-hydrolase [Lentinus tigrinus ALCF2SS1-6]
g11095.t1	THH01565.1 hypothetical protein EW026_g1151 [Phlebia centrifuga]
g11096.t1	KIP08095.1 hypothetical protein PHLGIDRAFT_391785 [Phlebiopsis gigantea 11061_1 CR5-6]
g11096.t2	KIP08095.1 hypothetical protein PHLGIDRAFT_391785 [Phlebiopsis gigantea 11061_1 CR5-6]
g11097.t1	KIP08096.1 hypothetical protein PHLGIDRAFT_127234 [Phlebiopsis gigantea 11061_1 CR5-6]
g11099.t1	KLO17284.1 AOX, alternative oxidase mitochondrial precursor [Schizopora paradoxa]
g1109.t1	KIP10055.1 hypothetical protein PHLGIDRAFT_125883 [Phlebiopsis gigantea 11061_1 CR5-6]
g110.t1	KIP10486.1 hypothetical protein PHLGIDRAFT_125524 [Phlebiopsis gigantea 11061_1 CR5-6]
g11100.t1	XP_007401584.1 uncharacterized protein PHACADRAFT_106034 [Phanerochaete carnosa HHB-10118-sp]
g11101.t1	KIP08109.1 hypothetical protein PHLGIDRAFT_104844 [Phlebiopsis gigantea 11061_1 CR5-6]
g11102.t1	PSR74798.1 hypothetical protein PHLCEN_2v9512 [Phlebia centrifuga]
g11103.t1	OBZ71323.1 hypothetical protein A0H81_08362 [Grifola frondosa]
g11104.t1	PSR83885.1 hypothetical protein PHLCEN_2v5594 [Phlebia centrifuga]
g11105.t1	KIP08091.1 hypothetical protein PHLGIDRAFT_88690 [Phlebiopsis gigantea 11061_1 CR5-6]
g11106.t1	XP_007401580.1 uncharacterized protein PHACADRAFT_265028 [Phanerochaete carnosa HHB-10118-sp]
g11106.t2	XP_007401580.1 uncharacterized protein PHACADRAFT_265028 [Phanerochaete carnosa HHB-10118-sp]
g11109.t1	XP_007401582.1 uncharacterized protein PHACADRAFT_265032 [Phanerochaete carnosa HHB-10118-sp]
g1110.t1	PCH44174.1 ARM repeat-containing protein [Wolfiporia cocos MD-104 SS10]
g11112.t1	TDL25286.1 hypothetical protein BD410DRAFT_896201 [Rickenella mellea]
g11114.t1	KIP08106.1 hypothetical protein PHLGIDRAFT_127240 [Phlebiopsis gigantea 11061_1 CR5-6]
g11115.t1	XP_007401589.1 uncharacterized protein PHACADRAFT_166889 [Phanerochaete carnosa HHB-10118-sp]
g11116.t1	EPT05236.1 hypothetical protein FOMPIDRAFT_1027424 [Fomitopsis pinicola FP-58527 SS1]
g11117.t1	RPD62421.1 MRP-L47-domain-containing protein [Lentinus tigrinus ALCF2SS1-6]
g1111.t1	XP_007401162.1 uncharacterized protein PHACADRAFT_264423 [Phanerochaete carnosa HHB-10118-sp]
g11127.t1	TFY57516.1 hypothetical protein EVJ58_g6973 [Fomitopsis rosea]
g11129.t1	RPD65283.1 hypothetical protein L227DRAFT_493608 [Lentinus tigrinus ALCF2SS1-6]
g1112.t1	OCB88994.1 hypothetical protein A7U60_g3801 [Sanghuangporus baumii]
g11131.t1	THG94993.1 hypothetical protein EW026_g6578, partial [Phlebia centrifuga]
g11132.t1	KZT73763.1 Metallo-dependent hydrolase [Daedalea quercina L-15889]
g11132.t2	KZT73763.1 Metallo-dependent hydrolase [Daedalea quercina L-15889]
g11133.t1	KIP11053.1 hypothetical protein PHLGIDRAFT_173914 [Phlebiopsis gigantea 11061_1 CR5-6]
g11134.t1	XP_007397693.1 uncharacterized protein PHACADRAFT_259153 [Phanerochaete carnosa HHB-10118-sp]
g11136.t1	VDB92628.1 unnamed protein product [Peniophora sp. CBMAI 1063]
g11136.t2	KZV76650.1 hypothetical protein PENSPDRAFT_747529 [Peniophora sp. CONT]
g11137.t1	PSS06548.1 hypothetical protein PHLCEN_2v3606 [Phlebia centrifuga]
g11139.t1	KIP08111.1 hypothetical protein PHLGIDRAFT_35142 [Phlebiopsis gigantea 11061_1 CR5-6]
g1113.t1	KIP07137.1 hypothetical protein PHLGIDRAFT_431325 [Phlebiopsis gigantea 11061_1 CR5-6]
g11140.t1	TCD61280.1 hypothetical protein EIP91_008676 [Steccherinum ochraceum]
g11141.t1	XP_007401594.1 uncharacterized protein PHACADRAFT_214085 [Phanerochaete carnosa HHB-10118-sp]
g11142.t1	THH01926.1 hypothetical protein EW026_g857 [Phlebia centrifuga]
g11143.t1	KZT71590.1 hypothetical protein DAEQUDRAFT_724126 [Daedalea quercina L-15889]
g11143.t2	KZT71590.1 hypothetical protein DAEQUDRAFT_724126 [Daedalea quercina L-15889]
g11144.t1	KZT12024.1 hypothetical protein LAESUDRAFT_719985 [Laetiporus sulphureus 93-53]
g11145.t2	PSS06554.1 hypothetical protein PHLCEN_2v3612 [Phlebia centrifuga]
g11147.t1	KIP08107.1 hypothetical protein PHLGIDRAFT_88711 [Phlebiopsis gigantea 11061_1 CR5-6]
g11148.t1	KIP02024.1 glycosyltransferase family 24 protein [Phlebiopsis gigantea 11061_1 CR5-6]
g11149.t1	KZP12169.1 Prefoldin alpha subunit [Fibularhizoctonia sp. CBS 109695]
g11150.t1	XP_027615837.1 Translin-1 [Sparassis crispa]
g11151.t1	PSR74814.1 hypothetical protein PHLCEN_2v9528 [Phlebia centrifuga]
g11152.t1	PSR74813.1 hypothetical protein PHLCEN_2v9527 [Phlebia centrifuga]
g11153.t1	XP_007399322.1 uncharacterized protein PHACADRAFT_261699 [Phanerochaete carnosa HHB-10118-sp]
g11154.t1	TFK74804.1 PP2C-domain-containing protein [Pluteus cervinus]
g11155.t1	XP_007399328.1 uncharacterized protein PHACADRAFT_127148 [Phanerochaete carnosa HHB-10118-sp]
g11156.t1	XP_007399327.1 uncharacterized protein PHACADRAFT_102786 [Phanerochaete carnosa HHB-10118-sp]
g11158.t1	XP_007363961.1 uncharacterized protein DICSQDRAFT_134845 [Dichomitus squalens LYAD-421 SS1]
g11158.t2	XP_007363961.1 uncharacterized protein DICSQDRAFT_134845 [Dichomitus squalens LYAD-421 SS1]
g11160.t1	PSR74807.1 hypothetical protein PHLCEN_2v9521 [Phlebia centrifuga]
g11161.t1	XP_007402375.1 uncharacterized protein PHACADRAFT_188982 [Phanerochaete carnosa HHB-10118-sp]
g11162.t1	TFK81465.1 hypothetical protein K466DRAFT_502077 [Polyporus arcularius HHB13444]
g11163.t1	OCH91840.1 Bud-site selection protein [Obba rivulosa]
g11164.t1	THH00822.1 hypothetical protein EW026_g1774 [Phlebia centrifuga]
g11165.t1	TCD65492.1 Vacuolar ATP synthase subunit B [Steccherinum ochraceum]
g11167.t1	XP_007399341.1 uncharacterized protein PHACADRAFT_186985 [Phanerochaete carnosa HHB-10118-sp]
g11168.t1	KIP05385.1 hypothetical protein PHLGIDRAFT_119900 [Phlebiopsis gigantea 11061_1 CR5-6]
g11169.t1	PSR83893.1 hypothetical protein PHLCEN_2v5602 [Phlebia centrifuga]
g11170.t1	KIP02760.1 hypothetical protein PHLGIDRAFT_122186 [Phlebiopsis gigantea 11061_1 CR5-6]
g11171.t1	KIP02760.1 hypothetical protein PHLGIDRAFT_122186 [Phlebiopsis gigantea 11061_1 CR5-6]
g11172.t1	PMD37244.1 hypothetical protein L207DRAFT_545655 [Hyaloscypha variabilis F]
g11173.t1	PSS06547.1 hypothetical protein PHLCEN_2v3605 [Phlebia centrifuga]
g11174.t1	XP_008037233.1 Der1-like protein [Trametes versicolor FP-101664 SS1]
g11175.t1	PSR71744.1 hypothetical protein PHLCEN_2v12392 [Phlebia centrifuga]
g11176.t1	XP_007401605.1 uncharacterized protein PHACADRAFT_214100 [Phanerochaete carnosa HHB-10118-sp]
g11177.t1	XP_007401604.1 uncharacterized protein PHACADRAFT_153957 [Phanerochaete carnosa HHB-10118-sp]
g11179.t1	TFY67850.1 hypothetical protein EVJ58_g1346 [Fomitopsis rosea]
g1117.t1	PSS35387.1 hypothetical protein PHLCEN_2v1660 [Phlebia centrifuga]
g11180.t1	KIP08119.1 hypothetical protein PHLGIDRAFT_23742 [Phlebiopsis gigantea 11061_1 CR5-6]
g11181.t1	KIP08121.1 hypothetical protein PHLGIDRAFT_35147 [Phlebiopsis gigantea 11061_1 CR5-6]
g11182.t1	XP_007401534.1 uncharacterized protein PHACADRAFT_33131 [Phanerochaete carnosa HHB-10118-sp]
g11183.t1	TCD70147.1 hypothetical protein EIP91_004617 [Steccherinum ochraceum]
g11184.t1	KIP08124.1 hypothetical protein PHLGIDRAFT_12818 [Phlebiopsis gigantea 11061_1 CR5-6]
g11185.t1	PSR71734.1 hypothetical protein PHLCEN_2v12382 [Phlebia centrifuga]
g11186.t1	XP_007401598.1 uncharacterized protein PHACADRAFT_265063 [Phanerochaete carnosa HHB-10118-sp]
g11189.t1	XP_007401626.1 uncharacterized protein PHACADRAFT_73566, partial [Phanerochaete carnosa HHB-10118-sp]
g1118.t1	KIP10018.1 hypothetical protein PHLGIDRAFT_101881 [Phlebiopsis gigantea 11061_1 CR5-6]
g11190.t1	XP_007401618.1 uncharacterized protein PHACADRAFT_265089 [Phanerochaete carnosa HHB-10118-sp]
g11191.t1	KIP08949.1 hypothetical protein PHLGIDRAFT_68492 [Phlebiopsis gigantea 11061_1 CR5-6]
g11192.t1	EGN98363.1 hypothetical protein SERLA73DRAFT_138752 [Serpula lacrymans var. lacrymans S7.3]
g11193.t1	KIP08965.1 hypothetical protein PHLGIDRAFT_116824 [Phlebiopsis gigantea 11061_1 CR5-6]
g11194.t1	THG97458.1 hypothetical protein EW026_g4544 [Phlebia centrifuga]
g11195.t1	KIP08947.1 hypothetical protein PHLGIDRAFT_29303 [Phlebiopsis gigantea 11061_1 CR5-6]
g11196.t1	XP_007401625.1 uncharacterized protein PHACADRAFT_131239 [Phanerochaete carnosa HHB-10118-sp]
g11197.t1	VDC04484.1 unnamed protein product [Peniophora sp. CBMAI 1063]
g11198.t1	CDO71481.1 hypothetical protein BN946_scf184909.g75 [Trametes cinnabarina]
g11199.t1	XP_007401611.1 uncharacterized protein PHACADRAFT_106372 [Phanerochaete carnosa HHB-10118-sp]
g1119.t1	PSS31125.1 hypothetical protein PHLCEN_2v2330 [Phlebia centrifuga]
g11200.t1	XP_007401611.1 uncharacterized protein PHACADRAFT_106372 [Phanerochaete carnosa HHB-10118-sp]
g11201.t1	XP_027615893.1 Anaphase-promoting complex subunit 2 [Sparassis crispa]
g11203.t1	PSS37185.1 hypothetical protein PHLCEN_2v956 [Phlebia centrifuga]
g11204.t1	THH30722.1 hypothetical protein EUX98_g3457 [Antrodiella citrinella]
g11205.t1	KIP03407.1 hypothetical protein PHLGIDRAFT_242940 [Phlebiopsis gigantea 11061_1 CR5-6]
g11207.t1	KIP03407.1 hypothetical protein PHLGIDRAFT_242940 [Phlebiopsis gigantea 11061_1 CR5-6]
g11208.t1	PSR70526.1 hypothetical protein PHLCEN_2v13565 [Phlebia centrifuga]
g11214.t1	OSD07197.1 hypothetical protein PYCCODRAFT_1358542 [Trametes coccinea BRFM310]
g11214.t2	OSD07197.1 hypothetical protein PYCCODRAFT_1358542 [Trametes coccinea BRFM310]
g11215.t1	KIP09961.1 hypothetical protein PHLGIDRAFT_115945 [Phlebiopsis gigantea 11061_1 CR5-6]
g11215.t2	KIP09961.1 hypothetical protein PHLGIDRAFT_115945 [Phlebiopsis gigantea 11061_1 CR5-6]
g11216.t1	KIP08072.1 hypothetical protein PHLGIDRAFT_104793 [Phlebiopsis gigantea 11061_1 CR5-6]
g11216.t2	PSR83870.1 hypothetical protein PHLCEN_2v5579 [Phlebia centrifuga]
g11217.t1	KZP31446.1 Metallo-dependent hydrolase [Fibularhizoctonia sp. CBS 109695]
g11218.t1	THH30674.1 hypothetical protein EUX98_g3528 [Antrodiella citrinella]
g11219.t1	KIR42112.1 sugar transporter [Cryptococcus gattii VGII Ram5]
g11221.t1	THH30722.1 hypothetical protein EUX98_g3457 [Antrodiella citrinella]
g11222.t1	TBU28625.1 SMAD/FHA domain-containing protein [Dichomitus squalens]
g11223.t1	KIP10212.1 hypothetical protein PHLGIDRAFT_125715 [Phlebiopsis gigantea 11061_1 CR5-6]
g11224.t1	THH01925.1 hypothetical protein EW026_g856 [Phlebia centrifuga]
g11225.t1	THG97736.1 hypothetical protein EW026_g4321 [Phlebia centrifuga]
g11226.t1	PSS08866.1 hypothetical protein PHLCEN_2v3481, partial [Phlebia centrifuga]
g11227.t1	THG95260.1 hypothetical protein EW026_g6359 [Phlebia centrifuga]
g11228.t1	KIP10214.1 hypothetical protein PHLGIDRAFT_101566 [Phlebiopsis gigantea 11061_1 CR5-6]
g11229.t1	PSS06561.1 hypothetical protein PHLCEN_2v3619 [Phlebia centrifuga]
g1122.t1	PSS35384.1 hypothetical protein PHLCEN_2v1657 [Phlebia centrifuga]
g11230.t1	XP_007399451.1 uncharacterized protein PHACADRAFT_177064 [Phanerochaete carnosa HHB-10118-sp]
g11231.t1	KIP08958.1 hypothetical protein PHLGIDRAFT_126677 [Phlebiopsis gigantea 11061_1 CR5-6]
g11232.t1	KIP08957.1 hypothetical protein PHLGIDRAFT_116818, partial [Phlebiopsis gigantea 11061_1 CR5-6]
g11234.t1	PPR04934.1 hypothetical protein CVT26_012766, partial [Gymnopilus dilepis]
g11235.t1	PSS06562.1 hypothetical protein PHLCEN_2v3620 [Phlebia centrifuga]
g11238.t1	PSR75329.1 hypothetical protein PHLCEN_2v9192 [Phlebia centrifuga]
g11239.t1	KIP11152.1 hypothetical protein PHLGIDRAFT_28072 [Phlebiopsis gigantea 11061_1 CR5-6]
g11240.t1	KIP08960.1 hypothetical protein PHLGIDRAFT_29308 [Phlebiopsis gigantea 11061_1 CR5-6]
g11244.t1	XP_007399376.1 uncharacterized protein PHACADRAFT_150048 [Phanerochaete carnosa HHB-10118-sp]
g11245.t1	THG98492.1 hypothetical protein EW026_g3698 [Phlebia centrifuga]
g11246.t1	KIP08920.1 hypothetical protein PHLGIDRAFT_126652 [Phlebiopsis gigantea 11061_1 CR5-6]
g11247.t1	KIP08921.1 hypothetical protein PHLGIDRAFT_506491 [Phlebiopsis gigantea 11061_1 CR5-6]
g11248.t1	OSD02258.1 hypothetical protein PYCCODRAFT_1435580 [Trametes coccinea BRFM310]
g11249.t1	PSS06569.1 hypothetical protein PHLCEN_2v3627 [Phlebia centrifuga]
g11251.t1	THG97224.1 hypothetical protein EW026_g4743 [Phlebia centrifuga]
g11252.t1	PSS06575.1 hypothetical protein PHLCEN_2v3633 [Phlebia centrifuga]
g11253.t1	XP_007399376.1 uncharacterized protein PHACADRAFT_150048 [Phanerochaete carnosa HHB-10118-sp]
g11256.t1	XP_007399384.1 uncharacterized protein PHACADRAFT_261788 [Phanerochaete carnosa HHB-10118-sp]
g11257.t1	PSS06580.1 hypothetical protein PHLCEN_2v3638 [Phlebia centrifuga]
g11258.t1	OCH87731.1 hypothetical protein OBBRIDRAFT_837161 [Obba rivulosa]
g1125.t1	XP_027617580.1 Cell cycle checkpoint control protein [Sparassis crispa]
g1125.t2	XP_027617580.1 Cell cycle checkpoint control protein [Sparassis crispa]
g11261.t1	THU95428.1 hypothetical protein K435DRAFT_798143 [Dendrothele bispora CBS 962.96]
g11264.t1	KIP10180.1 hypothetical protein PHLGIDRAFT_66093 [Phlebiopsis gigantea 11061_1 CR5-6]
g11266.t1	EED81202.1 predicted protein [Postia placenta Mad-698-R]
g11267.t1	XP_007399250.1 uncharacterized protein PHACADRAFT_31406 [Phanerochaete carnosa HHB-10118-sp]
g11268.t1	XP_007399380.1 glycosyltransferase family 1 protein [Phanerochaete carnosa HHB-10118-sp]
g11269.t1	XP_007399391.1 uncharacterized protein PHACADRAFT_261809 [Phanerochaete carnosa HHB-10118-sp]
g1126.t1	PSS35383.1 hypothetical protein PHLCEN_2v1656 [Phlebia centrifuga]
g11271.t1	KIP10184.1 hypothetical protein PHLGIDRAFT_125696 [Phlebiopsis gigantea 11061_1 CR5-6]
g11272.t1	PSS38129.1 hypothetical protein PHLCEN_2v36 [Phlebia centrifuga]
g11274.t1	OCH92640.1 WD40 repeat-like protein [Obba rivulosa]
g11275.t1	PSR74839.1 hypothetical protein PHLCEN_2v9553 [Phlebia centrifuga]
g11277.t1	PSR74839.1 hypothetical protein PHLCEN_2v9553 [Phlebia centrifuga]
g11278.t1	PSR74839.1 hypothetical protein PHLCEN_2v9553 [Phlebia centrifuga]
g11278.t2	PSR74839.1 hypothetical protein PHLCEN_2v9553 [Phlebia centrifuga]
g11279.t1	PSS06593.1 hypothetical protein PHLCEN_2v3651 [Phlebia centrifuga]
g1127.t1	PSR76539.1 hypothetical protein PHLCEN_2v8385 [Phlebia centrifuga]
g11280.t1	XP_007399392.1 uncharacterized protein PHACADRAFT_261810 [Phanerochaete carnosa HHB-10118-sp]
g11281.t1	KIP10172.1 hypothetical protein PHLGIDRAFT_125687 [Phlebiopsis gigantea 11061_1 CR5-6]
g11285.t1	KIP10193.1 hypothetical protein PHLGIDRAFT_101529 [Phlebiopsis gigantea 11061_1 CR5-6]
g11286.t1	KIP10195.1 hypothetical protein PHLGIDRAFT_125701 [Phlebiopsis gigantea 11061_1 CR5-6]
g11287.t1	XP_007399395.1 uncharacterized protein PHACADRAFT_261815 [Phanerochaete carnosa HHB-10118-sp]
g1128.t1	KIP03423.1 hypothetical protein PHLGIDRAFT_31821 [Phlebiopsis gigantea 11061_1 CR5-6]
g1128.t2	XP_024338585.1 hypothetical protein POSPLADRAFT_1047053 [Postia placenta MAD-698-R-SB12]
g11290.t1	EMD34384.1 hypothetical protein CERSUDRAFT_97644 [Gelatoporia subvermispora B]
g11293.t1	XP_008037619.1 acid protease [Trametes versicolor FP-101664 SS1]
g11294.t1	XP_007399350.1 uncharacterized protein PHACADRAFT_261740 [Phanerochaete carnosa HHB-10118-sp]
g11295.t1	THH01548.1 hypothetical protein EW026_g1144 [Phlebia centrifuga]
g11296.t1	PPQ71915.1 hypothetical protein CVT24_008056 [Panaeolus cyanescens]
g11297.t1	KIP07467.1 hypothetical protein PHLGIDRAFT_118048 [Phlebiopsis gigantea 11061_1 CR5-6]
g11298.t1	KIP05948.1 hypothetical protein PHLGIDRAFT_479385 [Phlebiopsis gigantea 11061_1 CR5-6]
g112.t1	KIP06264.1 hypothetical protein PHLGIDRAFT_119136 [Phlebiopsis gigantea 11061_1 CR5-6]
g11300.t1	KIP02944.1 hypothetical protein PHLGIDRAFT_78353 [Phlebiopsis gigantea 11061_1 CR5-6]
g11301.t1	TBU21821.1 major facilitator superfamily domain-containing protein [Dichomitus squalens]
g11302.t1	THH01548.1 hypothetical protein EW026_g1144 [Phlebia centrifuga]
g11303.t1	KIP05948.1 hypothetical protein PHLGIDRAFT_479385 [Phlebiopsis gigantea 11061_1 CR5-6]
g11304.t1	XP_007395905.1 glycosyltransferase family 5 protein [Phanerochaete carnosa HHB-10118-sp]
g11304.t2	XP_007395905.1 glycosyltransferase family 5 protein [Phanerochaete carnosa HHB-10118-sp]
g11305.t1	KIP05948.1 hypothetical protein PHLGIDRAFT_479385 [Phlebiopsis gigantea 11061_1 CR5-6]
g11306.t1	PSR79571.1 hypothetical protein PHLCEN_2v6982 [Phlebia centrifuga]
g11307.t1	XP_007394884.1 uncharacterized protein PHACADRAFT_208208 [Phanerochaete carnosa HHB-10118-sp]
g11308.t1	KIP07467.1 hypothetical protein PHLGIDRAFT_118048 [Phlebiopsis gigantea 11061_1 CR5-6]
g11309.t1	PSR74839.1 hypothetical protein PHLCEN_2v9553 [Phlebia centrifuga]
g11310.t1	TCD70171.1 hypothetical protein EIP91_004641 [Steccherinum ochraceum]
g11311.t1	XP_007399353.1 uncharacterized protein PHACADRAFT_261745 [Phanerochaete carnosa HHB-10118-sp]
g11312.t1	PSR70554.1 hypothetical protein PHLCEN_2v13593 [Phlebia centrifuga]
g11313.t1	THG95376.1 hypothetical protein EW026_g6260 [Phlebia centrifuga]
g11315.t1	ACJ26016.1 delta-12 desaturase [Phanerochaete chrysosporium]
g11316.t1	GAW08185.1 Delta fatty acid desaturase [Lentinula edodes]
g11317.t1	KIP08076.1 hypothetical protein PHLGIDRAFT_35122 [Phlebiopsis gigantea 11061_1 CR5-6]
g11318.t1	KIP08078.1 glycoside hydrolase family 30 protein [Phlebiopsis gigantea 11061_1 CR5-6]
g1131.t1	KIP10061.1 hypothetical protein PHLGIDRAFT_125889 [Phlebiopsis gigantea 11061_1 CR5-6]
g11320.t1	KIP08079.1 hypothetical protein PHLGIDRAFT_104812 [Phlebiopsis gigantea 11061_1 CR5-6]
g11321.t1	XP_007397126.1 uncharacterized protein PHACADRAFT_123492 [Phanerochaete carnosa HHB-10118-sp]
g11323.t1	XP_007396924.1 uncharacterized protein PHACADRAFT_257924 [Phanerochaete carnosa HHB-10118-sp]
g11324.t1	XP_007401555.1 glycosyltransferase family 57 protein [Phanerochaete carnosa HHB-10118-sp]
g11325.t1	KIP08075.1 hypothetical protein PHLGIDRAFT_104800 [Phlebiopsis gigantea 11061_1 CR5-6]
g11326.t1	KDQ32553.1 hypothetical protein PLEOSDRAFT_1032201 [Pleurotus ostreatus PC15]
g11327.t1	KIP08932.1 hypothetical protein PHLGIDRAFT_87416 [Phlebiopsis gigantea 11061_1 CR5-6]
g11328.t1	KIP10218.1 hypothetical protein PHLGIDRAFT_266160 [Phlebiopsis gigantea 11061_1 CR5-6]
g11329.t1	PSR70534.1 hypothetical protein PHLCEN_2v13573 [Phlebia centrifuga]
g11330.t1	XP_007399689.1 uncharacterized protein PHACADRAFT_212511 [Phanerochaete carnosa HHB-10118-sp]
g11331.t1	OSD07393.1 mitochondrial Rho GTPase [Trametes coccinea BRFM310]
g11332.t1	PSR70537.1 hypothetical protein PHLCEN_2v13576 [Phlebia centrifuga]
g11333.t1	THG94030.1 hypothetical protein EW026_g7356 [Phlebia centrifuga]
g11334.t1	PSR70539.1 hypothetical protein PHLCEN_2v13578 [Phlebia centrifuga]
g11335.t1	PSR70540.1 hypothetical protein PHLCEN_2v13579 [Phlebia centrifuga]
g11336.t1	KIP10245.1 hypothetical protein PHLGIDRAFT_18385 [Phlebiopsis gigantea 11061_1 CR5-6]
g11338.t1	PSR76743.1 hypothetical protein PHLCEN_2v8228 [Phlebia centrifuga]
g11339.t1	OCH85745.1 hypothetical protein OBBRIDRAFT_814952 [Obba rivulosa]
g11339.t2	OCH85745.1 hypothetical protein OBBRIDRAFT_814952 [Obba rivulosa]
g1133.t1	XP_007401215.1 uncharacterized protein PHACADRAFT_105539 [Phanerochaete carnosa HHB-10118-sp]
g11340.t1	KIP10247.1 hypothetical protein PHLGIDRAFT_267125 [Phlebiopsis gigantea 11061_1 CR5-6]
g11341.t1	XP_007301408.1 haloacid dehalogenase [Stereum hirsutum FP-91666 SS1]
g11341.t2	XP_007301408.1 haloacid dehalogenase [Stereum hirsutum FP-91666 SS1]
g11342.t1	TFK83815.1 PIG-U-domain-containing protein [Polyporus arcularius HHB13444]
g11343.t1	XP_007399866.1 uncharacterized protein PHACADRAFT_262549 [Phanerochaete carnosa HHB-10118-sp]
g11344.t1	PSR70523.1 hypothetical protein PHLCEN_2v13562 [Phlebia centrifuga]
g11345.t1	PSR70528.1 hypothetical protein PHLCEN_2v13567 [Phlebia centrifuga]
g11346.t1	PSR74393.1 hypothetical protein PHLCEN_2v9901 [Phlebia centrifuga]
g11346.t2	PSR74393.1 hypothetical protein PHLCEN_2v9901 [Phlebia centrifuga]
g11348.t1	XP_007399608.1 uncharacterized protein PHACADRAFT_102414 [Phanerochaete carnosa HHB-10118-sp]
g1134.t1	KIP02294.1 hypothetical protein PHLGIDRAFT_130807 [Phlebiopsis gigantea 11061_1 CR5-6]
g11350.t1	XP_007399607.1 uncharacterized protein PHACADRAFT_262162 [Phanerochaete carnosa HHB-10118-sp]
g11351.t1	THH28696.1 hypothetical protein EUX98_g5477 [Antrodiella citrinella]
g11352.t1	XP_007399606.1 uncharacterized protein PHACADRAFT_262157 [Phanerochaete carnosa HHB-10118-sp]
g11353.t1	XP_008037947.1 mitochondrial carrier [Trametes versicolor FP-101664 SS1]
g11354.t1	QEM23792.1 putative lytic polysaccharide monooxygenase AA9B [Lentinus similis]
g11355.t1	KIP05184.1 hypothetical protein PHLGIDRAFT_108607 [Phlebiopsis gigantea 11061_1 CR5-6]
g11356.t1	PSR70521.1 hypothetical protein PHLCEN_2v13560 [Phlebia centrifuga]
g11357.t1	OCH92861.1 NuA4-domain-containing protein [Obba rivulosa]
g11359.t1	PSS37256.1 hypothetical protein PHLCEN_2v894 [Phlebia centrifuga]
g1135.t1	PSS34104.1 hypothetical protein PHLCEN_2v1856 [Phlebia centrifuga]
g1135.t2	PSS34104.1 hypothetical protein PHLCEN_2v1856 [Phlebia centrifuga]
g11360.t1	KIP05174.1 hypothetical protein PHLGIDRAFT_108581 [Phlebiopsis gigantea 11061_1 CR5-6]
g11361.t1	XP_007399610.1 uncharacterized protein PHACADRAFT_127719 [Phanerochaete carnosa HHB-10118-sp]
g11362.t1	PSR70510.1 hypothetical protein PHLCEN_2v13661 [Phlebia centrifuga]
g11363.t1	PSR70511.1 hypothetical protein PHLCEN_2v13662 [Phlebia centrifuga]
g11365.t1	XP_007399612.1 uncharacterized protein PHACADRAFT_262177 [Phanerochaete carnosa HHB-10118-sp]
g11365.t2	THG99668.1 hypothetical protein EW026_g2715 [Phlebia centrifuga]
g11366.t1	KIP05158.1 hypothetical protein PHLGIDRAFT_129050 [Phlebiopsis gigantea 11061_1 CR5-6]
g11367.t1	KLO13398.1 glycoside hydrolase [Schizopora paradoxa]
g1136.t1	KIP03412.1 hypothetical protein PHLGIDRAFT_26130 [Phlebiopsis gigantea 11061_1 CR5-6]
g11370.t1	OBZ71416.1 hypothetical protein A0H81_08770, partial [Grifola frondosa]
g11371.t1	KIP11425.1 hypothetical protein PHLGIDRAFT_474436 [Phlebiopsis gigantea 11061_1 CR5-6]
g11372.t1	THG95611.1 hypothetical protein EW026_g6076 [Phlebia centrifuga]
g11373.t1	KIP05544.1 hypothetical protein PHLGIDRAFT_128806 [Phlebiopsis gigantea 11061_1 CR5-6]
g11374.t1	THH23170.1 hypothetical protein EUX98_g8009 [Antrodiella citrinella]
g11375.t1	RPD54647.1 NADH-ubiquinone oxidoreductase 21kDa subunit [Lentinus tigrinus ALCF2SS1-6]
g11376.t1	XP_007399618.1 uncharacterized protein PHACADRAFT_199326 [Phanerochaete carnosa HHB-10118-sp]
g11377.t1	KAA1469877.1 Copper/Zinc superoxide dismutase [Dentipellis sp. KUC8613]
g11378.t1	PSR76674.1 hypothetical protein PHLCEN_2v8271 [Phlebia centrifuga]
g1137.t1	PSS34101.1 hypothetical protein PHLCEN_2v1853 [Phlebia centrifuga]
g11380.t1	KIP08583.1 hypothetical protein PHLGIDRAFT_29479 [Phlebiopsis gigantea 11061_1 CR5-6]
g11381.t1	XP_007307677.1 hypothetical protein STEHIDRAFT_141295 [Stereum hirsutum FP-91666 SS1]
g11382.t1	EED82316.1 predicted protein [Postia placenta Mad-698-R]
g11382.t2	XP_024336700.1 hypothetical protein POSPLADRAFT_1035407 [Postia placenta MAD-698-R-SB12]
g11383.t1	XP_007399651.1 uncharacterized protein PHACADRAFT_262243 [Phanerochaete carnosa HHB-10118-sp]
g11384.t1	TFK89562.1 hypothetical protein K466DRAFT_518750 [Polyporus arcularius HHB13444]
g11385.t1	XP_007299545.1 S-adenosyl-L-methionine-dependent methyltransferase [Stereum hirsutum FP-91666 SS1]
g11386.t1	XP_007299547.1 S-adenosyl-L-methionine-dependent methyltransferase [Stereum hirsutum FP-91666 SS1]
g11387.t1	KDQ22117.1 hypothetical protein PLEOSDRAFT_1109238 [Pleurotus ostreatus PC15]
g11389.t1	XP_007299545.1 S-adenosyl-L-methionine-dependent methyltransferase [Stereum hirsutum FP-91666 SS1]
g1138.t1	THH32532.1 hypothetical protein EUX98_g1660 [Antrodiella citrinella]
g11390.t1	PSS38147.1 hypothetical protein PHLCEN_2v7 [Phlebia centrifuga]
g11391.t1	CDO71424.1 hypothetical protein BN946_scf184909.g18 [Trametes cinnabarina]
g11392.t1	XP_024339124.1 hypothetical protein POSPLADRAFT_1142538 [Postia placenta MAD-698-R-SB12]
g11393.t1	XP_024339124.1 hypothetical protein POSPLADRAFT_1142538 [Postia placenta MAD-698-R-SB12]
g11394.t1	KDQ53894.1 hypothetical protein JAAARDRAFT_197004 [Jaapia argillacea MUCL 33604]
g11394.t2	KDQ53894.1 hypothetical protein JAAARDRAFT_197004 [Jaapia argillacea MUCL 33604]
g11394.t3	KDQ53894.1 hypothetical protein JAAARDRAFT_197004 [Jaapia argillacea MUCL 33604]
g11396.t1	PSR74833.1 hypothetical protein PHLCEN_2v9547 [Phlebia centrifuga]
g11398.t1	KIP05186.1 hypothetical protein PHLGIDRAFT_74650 [Phlebiopsis gigantea 11061_1 CR5-6]
g11399.t1	KIP06220.1 hypothetical protein PHLGIDRAFT_19511 [Phlebiopsis gigantea 11061_1 CR5-6]
g113.t1	XP_007393979.1 uncharacterized protein PHACADRAFT_253164 [Phanerochaete carnosa HHB-10118-sp]
g11400.t1	XP_007870439.1 hypothetical protein GLOTRDRAFT_112513 [Gloeophyllum trabeum ATCC 11539]
g11401.t1	KIP06219.1 hypothetical protein PHLGIDRAFT_30586 [Phlebiopsis gigantea 11061_1 CR5-6]
g11402.t1	XP_007399645.1 uncharacterized protein PHACADRAFT_199356 [Phanerochaete carnosa HHB-10118-sp]
g11402.t2	XP_007399645.1 uncharacterized protein PHACADRAFT_199356 [Phanerochaete carnosa HHB-10118-sp]
g11404.t1	PIL27304.1 hypothetical protein GSI_10451 [Ganoderma sinense ZZ0214-1]
g11406.t1	XP_027615935.1 Putative esterase [Sparassis crispa]
g11407.t1	XP_007399642.1 uncharacterized protein PHACADRAFT_177254 [Phanerochaete carnosa HHB-10118-sp]
g11409.t1	THG98820.1 hypothetical protein EW026_g3428 [Phlebia centrifuga]
g1140.t1	XP_007401234.1 uncharacterized protein PHACADRAFT_264535 [Phanerochaete carnosa HHB-10118-sp]
g11410.t1	PSR70478.1 hypothetical protein PHLCEN_2v13629 [Phlebia centrifuga]
g11411.t1	PSR70477.1 hypothetical protein PHLCEN_2v13628 [Phlebia centrifuga]
g11413.t1	KIP06205.1 hypothetical protein PHLGIDRAFT_128416 [Phlebiopsis gigantea 11061_1 CR5-6]
g11414.t1	PSR70474.1 hypothetical protein PHLCEN_2v13625 [Phlebia centrifuga]
g11415.t1	KIP06224.1 hypothetical protein PHLGIDRAFT_468438 [Phlebiopsis gigantea 11061_1 CR5-6]
g1141.t1	PSR71026.1 hypothetical protein PHLCEN_2v13074 [Phlebia centrifuga]
g11420.t1	KZV60851.1 terpenoid synthase [Peniophora sp. CONT]
g11421.t1	VDC00550.1 unnamed protein product [Peniophora sp. CBMAI 1063]
g11422.t1	PIL22633.1 hypothetical protein GSI_15324 [Ganoderma sinense ZZ0214-1]
g11423.t1	THG98804.1 hypothetical protein EW026_g3440 [Phlebia centrifuga]
g11424.t1	XP_007399585.1 uncharacterized protein PHACADRAFT_262128 [Phanerochaete carnosa HHB-10118-sp]
g11424.t2	XP_007399585.1 uncharacterized protein PHACADRAFT_262128 [Phanerochaete carnosa HHB-10118-sp]
g11425.t1	XP_007399264.1 uncharacterized protein PHACADRAFT_31601 [Phanerochaete carnosa HHB-10118-sp]
g11426.t1	PSR70457.1 hypothetical protein PHLCEN_2v13608 [Phlebia centrifuga]
g11427.t1	KIP05527.1 hypothetical protein PHLGIDRAFT_108137 [Phlebiopsis gigantea 11061_1 CR5-6]
g11428.t1	XP_007399583.1 uncharacterized protein PHACADRAFT_262126 [Phanerochaete carnosa HHB-10118-sp]
g11431.t1	TCD70868.1 Kinesin-like protein kip2 [Steccherinum ochraceum]
g11433.t1	KIP05529.1 hypothetical protein PHLGIDRAFT_19684 [Phlebiopsis gigantea 11061_1 CR5-6]
g11435.t1	XP_007399568.1 uncharacterized protein PHACADRAFT_262101 [Phanerochaete carnosa HHB-10118-sp]
g11435.t2	XP_007399568.1 uncharacterized protein PHACADRAFT_262101 [Phanerochaete carnosa HHB-10118-sp]
g11436.t1	KIP08580.1 hypothetical protein PHLGIDRAFT_29477 [Phlebiopsis gigantea 11061_1 CR5-6]
g11437.t1	KIP08581.1 hypothetical protein PHLGIDRAFT_104059 [Phlebiopsis gigantea 11061_1 CR5-6]
g11438.t1	XP_007399566.1 uncharacterized protein PHACADRAFT_150441 [Phanerochaete carnosa HHB-10118-sp]
g11439.t1	XP_007399634.1 uncharacterized protein PHACADRAFT_212454 [Phanerochaete carnosa HHB-10118-sp]
g1143.t1	THG96671.1 hypothetical protein EW026_g5204 [Phlebia centrifuga]
g11440.t1	KIK99846.1 hypothetical protein PAXRUDRAFT_822297 [Paxillus rubicundulus Ve08.2h10]
g11440.t2	KIJ62649.1 hypothetical protein HYDPIDRAFT_93969 [Hydnomerulius pinastri MD-312]
g11441.t1	XP_007399655.1 uncharacterized protein PHACADRAFT_212481 [Phanerochaete carnosa HHB-10118-sp]
g11445.t1	KIP10255.1 hypothetical protein PHLGIDRAFT_101623 [Phlebiopsis gigantea 11061_1 CR5-6]
g11447.t1	KIP10254.1 hypothetical protein PHLGIDRAFT_101621 [Phlebiopsis gigantea 11061_1 CR5-6]
g11448.t1	TCD70875.1 hypothetical protein EIP91_001183 [Steccherinum ochraceum]
g1144.t1	XP_007397198.1 uncharacterized protein PHACADRAFT_123634 [Phanerochaete carnosa HHB-10118-sp]
g11450.t1	KIP09654.1 hypothetical protein PHLGIDRAFT_102388 [Phlebiopsis gigantea 11061_1 CR5-6]
g11451.t1	THG98357.1 hypothetical protein EW026_g3821 [Phlebia centrifuga]
g11452.t1	THG98360.1 hypothetical protein EW026_g3822 [Phlebia centrifuga]
g11453.t1	TFY69922.1 hypothetical protein EVJ58_g124 [Fomitopsis rosea]
g11454.t1	KIP09647.1 hypothetical protein PHLGIDRAFT_86230 [Phlebiopsis gigantea 11061_1 CR5-6]
g11455.t1	PSS34196.1 hypothetical protein PHLCEN_2v1763 [Phlebia centrifuga]
g11456.t1	XP_007399543.1 uncharacterized protein PHACADRAFT_262057 [Phanerochaete carnosa HHB-10118-sp]
g11456.t2	PSR76752.1 hypothetical protein PHLCEN_2v8237 [Phlebia centrifuga]
g11457.t1	XP_007399538.1 uncharacterized protein PHACADRAFT_150385 [Phanerochaete carnosa HHB-10118-sp]
g11459.t1	XP_007866688.1 hypothetical protein GLOTRDRAFT_43526 [Gloeophyllum trabeum ATCC 11539]
g1145.t1	PSR71034.1 hypothetical protein PHLCEN_2v13082 [Phlebia centrifuga]
g11460.t1	KIM77743.1 hypothetical protein PILCRDRAFT_76421 [Piloderma croceum F 1598]
g11461.t1	CCE31411.1 uncharacterized protein CPUR_05264 [Claviceps purpurea 20.1]
g11461.t2	PSS38147.1 hypothetical protein PHLCEN_2v7 [Phlebia centrifuga]
g11461.t3	PSS38147.1 hypothetical protein PHLCEN_2v7 [Phlebia centrifuga]
g11462.t1	KIP09641.1 hypothetical protein PHLGIDRAFT_11779 [Phlebiopsis gigantea 11061_1 CR5-6]
g11464.t1	XP_007399548.1 uncharacterized protein PHACADRAFT_262067 [Phanerochaete carnosa HHB-10118-sp]
g11467.t1	XP_012179528.1 predicted protein [Fibroporia radiculosa]
g11468.t1	THG93343.1 hypothetical protein EW026_g7868 [Phlebia centrifuga]
g11469.t1	KIP06708.1 hypothetical protein PHLGIDRAFT_128129 [Phlebiopsis gigantea 11061_1 CR5-6]
g1146.t1	XP_027617551.1 RCC1/BLIP-II [Sparassis crispa]
g11470.t1	TCD70888.1 mRNA turnover and ribosome assembly protein [Steccherinum ochraceum]
g11471.t1	XP_007399548.1 uncharacterized protein PHACADRAFT_262067 [Phanerochaete carnosa HHB-10118-sp]
g11472.t1	EPT05664.1 hypothetical protein FOMPIDRAFT_40798 [Fomitopsis pinicola FP-58527 SS1]
g11473.t1	PSS38147.1 hypothetical protein PHLCEN_2v7 [Phlebia centrifuga]
g11474.t1	PSS38147.1 hypothetical protein PHLCEN_2v7 [Phlebia centrifuga]
g11475.t1	PSS38147.1 hypothetical protein PHLCEN_2v7 [Phlebia centrifuga]
g11476.t1	PSR76742.1 hypothetical protein PHLCEN_2v8227 [Phlebia centrifuga]
g11477.t1	PSS37526.1 hypothetical protein PHLCEN_2v640 [Phlebia centrifuga]
g11478.t1	KIP06714.1 hypothetical protein PHLGIDRAFT_106692 [Phlebiopsis gigantea 11061_1 CR5-6]
g11479.t1	PCH39975.1 hypothetical protein WOLCODRAFT_98070 [Wolfiporia cocos MD-104 SS10]
g1147.t1	XP_024340810.1 hypothetical protein POSPLADRAFT_1138054 [Postia placenta MAD-698-R-SB12]
g11480.t1	PSR71947.1 hypothetical protein PHLCEN_2v12157 [Phlebia centrifuga]
g11481.t1	THG96169.1 hypothetical protein EW026_g5615 [Phlebia centrifuga]
g11482.t1	PSR71941.1 hypothetical protein PHLCEN_2v12151 [Phlebia centrifuga]
g11483.t1	PSR71942.1 hypothetical protein PHLCEN_2v12152 [Phlebia centrifuga]
g11484.t1	KIM91723.1 hypothetical protein PILCRDRAFT_811014 [Piloderma croceum F 1598]
g11485.t1	AAZ28940.1 Gag, partial [Phanerochaete chrysosporium RP-78]
g11485.t2	THG94633.1 hypothetical protein EW026_g6878 [Phlebia centrifuga]
g11487.t1	OBZ66490.1 Transposon Ty3-I Gag-Pol polyprotein [Grifola frondosa]
g11487.t2	OBZ66490.1 Transposon Ty3-I Gag-Pol polyprotein [Grifola frondosa]
g11487.t3	PSR70612.1 hypothetical protein PHLCEN_2v13508 [Phlebia centrifuga]
g11488.t1	XP_007399270.1 uncharacterized protein PHACADRAFT_31776 [Phanerochaete carnosa HHB-10118-sp]
g11489.t1	PSR71937.1 hypothetical protein PHLCEN_2v12147 [Phlebia centrifuga]
g11491.t1	KIP06827.1 hypothetical protein PHLGIDRAFT_128016 [Phlebiopsis gigantea 11061_1 CR5-6]
g11492.t1	OBZ76165.1 hypothetical protein A0H81_03373 [Grifola frondosa]
g11493.t1	OBZ76701.1 Xylosyltransferase oxt [Grifola frondosa]
g11494.t1	KIP02899.1 hypothetical protein PHLGIDRAFT_32022 [Phlebiopsis gigantea 11061_1 CR5-6]
g11495.t1	XP_007399773.1 uncharacterized protein PHACADRAFT_212595 [Phanerochaete carnosa HHB-10118-sp]
g11496.t1	KIP02897.1 hypothetical protein PHLGIDRAFT_95443 [Phlebiopsis gigantea 11061_1 CR5-6]
g11497.t1	KIP02896.1 hypothetical protein PHLGIDRAFT_130473 [Phlebiopsis gigantea 11061_1 CR5-6]
g11498.t1	PIL22846.1 hypothetical protein GSI_15541 [Ganoderma sinense ZZ0214-1]
g11499.t1	PCH40002.1 CenpB-DNA-bind-domain-containing protein [Wolfiporia cocos MD-104 SS10]
g114.t1	PSR71255.1 hypothetical protein PHLCEN_2v12909 [Phlebia centrifuga]
g11500.t1	THG97293.1 hypothetical protein EW026_g4674 [Phlebia centrifuga]
g11502.t1	KIP02892.1 hypothetical protein PHLGIDRAFT_271826 [Phlebiopsis gigantea 11061_1 CR5-6]
g11505.t1	KIP02891.1 hypothetical protein PHLGIDRAFT_130468 [Phlebiopsis gigantea 11061_1 CR5-6]
g11506.t1	KAF5315420.1 hypothetical protein D9619_007420 [Psilocybe cf. subviscida]
g11507.t1	RPD77480.1 hypothetical protein L226DRAFT_323500 [Lentinus tigrinus ALCF2SS1-7]
g11511.t1	PSR71917.1 hypothetical protein PHLCEN_2v12127 [Phlebia centrifuga]
g11513.t1	XP_008037208.1 hypothetical protein TRAVEDRAFT_28445 [Trametes versicolor FP-101664 SS1]
g11513.t2	XP_008037208.1 hypothetical protein TRAVEDRAFT_28445 [Trametes versicolor FP-101664 SS1]
g11514.t1	THG99599.1 hypothetical protein EW026_g2773 [Phlebia centrifuga]
g11517.t1	KIP04675.1 hypothetical protein PHLGIDRAFT_120503 [Phlebiopsis gigantea 11061_1 CR5-6]
g11518.t1	KIM52744.1 hypothetical protein SCLCIDRAFT_488379 [Scleroderma citrinum Foug A]
g11520.t1	VWO97995.1 G-protein comlpex beta subunit CpcB [Ganoderma boninense]
g11521.t1	KIP04671.1 hypothetical protein PHLGIDRAFT_129351 [Phlebiopsis gigantea 11061_1 CR5-6]
g11522.t1	KIP04670.1 hypothetical protein PHLGIDRAFT_75551 [Phlebiopsis gigantea 11061_1 CR5-6]
g11523.t1	PCH39935.1 hypothetical protein WOLCODRAFT_136570 [Wolfiporia cocos MD-104 SS10]
g11524.t1	OBZ68684.1 hypothetical protein A0H81_11173 [Grifola frondosa]
g11526.t1	KIK53948.1 hypothetical protein GYMLUDRAFT_249982 [Gymnopus luxurians FD-317 M1]
g11526.t2	KIK53948.1 hypothetical protein GYMLUDRAFT_249982 [Gymnopus luxurians FD-317 M1]
g11527.t1	KIP04667.1 hypothetical protein PHLGIDRAFT_183223 [Phlebiopsis gigantea 11061_1 CR5-6]
g11528.t1	VDC02926.1 unnamed protein product [Peniophora sp. CBMAI 1063]
g11529.t1	PSR78465.1 hypothetical protein PHLCEN_2v7408 [Phlebia centrifuga]
g11530.t1	XP_007399725.1 uncharacterized protein PHACADRAFT_262350 [Phanerochaete carnosa HHB-10118-sp]
g11531.t1	BAD93181.1 isocitrate lyase [Fomitopsis palustris]
g11532.t1	KZT64626.1 F-actin capping protein, alpha subunit [Daedalea quercina L-15889]
g11533.t1	PSR71973.1 hypothetical protein PHLCEN_2v12183 [Phlebia centrifuga]
g11534.t1	KIP09711.1 hypothetical protein PHLGIDRAFT_22785 [Phlebiopsis gigantea 11061_1 CR5-6]
g11535.t1	XP_027614148.1 hypothetical protein SCP_0502820 [Sparassis crispa]
g11536.t1	KIP09713.1 hypothetical protein PHLGIDRAFT_126147 [Phlebiopsis gigantea 11061_1 CR5-6]
g11538.t1	THG99409.1 hypothetical protein EW026_g2938 [Phlebia centrifuga]
g11539.t1	KIP09715.1 hypothetical protein PHLGIDRAFT_126149 [Phlebiopsis gigantea 11061_1 CR5-6]
g11540.t1	KIP09716.1 hypothetical protein PHLGIDRAFT_126150 [Phlebiopsis gigantea 11061_1 CR5-6]
g11541.t1	PSR71965.1 hypothetical protein PHLCEN_2v12175 [Phlebia centrifuga]
g11542.t1	XP_007399750.1 glycoside hydrolase family 16 protein [Phanerochaete carnosa HHB-10118-sp]
g11543.t1	THG97036.1 hypothetical protein EW026_g4894 [Phlebia centrifuga]
g11544.t1	KIP09719.1 hypothetical protein PHLGIDRAFT_116192 [Phlebiopsis gigantea 11061_1 CR5-6]
g11545.t1	XP_007399752.1 uncharacterized protein PHACADRAFT_102496 [Phanerochaete carnosa HHB-10118-sp]
g11546.t1	KIP09709.1 hypothetical protein PHLGIDRAFT_67122 [Phlebiopsis gigantea 11061_1 CR5-6]
g11546.t2	KIP09709.1 hypothetical protein PHLGIDRAFT_67122 [Phlebiopsis gigantea 11061_1 CR5-6]
g11547.t1	KIP09710.1 hypothetical protein PHLGIDRAFT_22784 [Phlebiopsis gigantea 11061_1 CR5-6]
g11549.t1	PSR71975.1 hypothetical protein PHLCEN_2v12185 [Phlebia centrifuga]
g1154.t1	XP_024340798.1 hypothetical protein POSPLADRAFT_1073706 [Postia placenta MAD-698-R-SB12]
g11551.t1	XP_007399433.1 uncharacterized protein PHACADRAFT_127350 [Phanerochaete carnosa HHB-10118-sp]
g11552.t1	XP_007399434.1 uncharacterized protein PHACADRAFT_261875 [Phanerochaete carnosa HHB-10118-sp]
g11553.t1	PSR71979.1 hypothetical protein PHLCEN_2v12189 [Phlebia centrifuga]
g11554.t1	KIP09702.1 hypothetical protein PHLGIDRAFT_18557, partial [Phlebiopsis gigantea 11061_1 CR5-6]
g11555.t1	OSD07588.1 FAD/NAD(P)-binding domain-containing protein [Trametes coccinea BRFM310]
g11556.t1	KIP09697.1 hypothetical protein PHLGIDRAFT_102443 [Phlebiopsis gigantea 11061_1 CR5-6]
g11557.t1	PSR71986.1 hypothetical protein PHLCEN_2v12196 [Phlebia centrifuga]
g11559.t1	OSD02512.1 hypothetical protein PYCCODRAFT_1367359 [Trametes coccinea BRFM310]
g11560.t1	KIP09693.1 hypothetical protein PHLGIDRAFT_86293 [Phlebiopsis gigantea 11061_1 CR5-6]
g11561.t1	KIP09692.1 hypothetical protein PHLGIDRAFT_86291 [Phlebiopsis gigantea 11061_1 CR5-6]
g11562.t1	PSR71992.1 hypothetical protein PHLCEN_2v12202 [Phlebia centrifuga]
g11563.t1	PSR71993.1 hypothetical protein PHLCEN_2v12203 [Phlebia centrifuga]
g11564.t1	PCH39885.1 hypothetical protein WOLCODRAFT_88342 [Wolfiporia cocos MD-104 SS10]
g11565.t1	KIP09688.1 hypothetical protein PHLGIDRAFT_102424 [Phlebiopsis gigantea 11061_1 CR5-6]
g11565.t2	KIP09688.1 hypothetical protein PHLGIDRAFT_102424 [Phlebiopsis gigantea 11061_1 CR5-6]
g11567.t1	XP_007399412.1 uncharacterized protein PHACADRAFT_212242 [Phanerochaete carnosa HHB-10118-sp]
g11569.t1	TBU40810.1 protein kinase subdomain-containing protein PKL/CAK/Fmp29 [Dichomitus squalens]
g11571.t1	TBU40810.1 protein kinase subdomain-containing protein PKL/CAK/Fmp29 [Dichomitus squalens]
g11574.t1	XP_007399402.1 uncharacterized protein PHACADRAFT_261825 [Phanerochaete carnosa HHB-10118-sp]
g11574.t2	XP_007399402.1 uncharacterized protein PHACADRAFT_261825 [Phanerochaete carnosa HHB-10118-sp]
g11575.t1	KIP09682.1 hypothetical protein PHLGIDRAFT_307762 [Phlebiopsis gigantea 11061_1 CR5-6]
g11576.t1	OCH84090.1 hypothetical protein OBBRIDRAFT_808494 [Obba rivulosa]
g11577.t1	OSD07460.1 hypothetical protein PYCCODRAFT_1474004 [Trametes coccinea BRFM310]
g11578.t1	EMD40208.1 hypothetical protein CERSUDRAFT_81493 [Gelatoporia subvermispora B]
g11580.t1	KZT67233.1 hypothetical protein DAEQUDRAFT_729268 [Daedalea quercina L-15889]
g11581.t1	THH00171.1 hypothetical protein EW026_g2301 [Phlebia centrifuga]
g11585.t1	KIP09664.1 hypothetical protein PHLGIDRAFT_11795 [Phlebiopsis gigantea 11061_1 CR5-6]
g11586.t1	THH00195.1 hypothetical protein EW026_g2299 [Phlebia centrifuga]
g11587.t1	XP_007399461.1 uncharacterized protein PHACADRAFT_177071 [Phanerochaete carnosa HHB-10118-sp]
g11589.t1	KIP06834.1 hypothetical protein PHLGIDRAFT_30306 [Phlebiopsis gigantea 11061_1 CR5-6]
g11595.t1	THG97567.1 hypothetical protein EW026_g4452, partial [Phlebia centrifuga]
g11595.t2	THG97567.1 hypothetical protein EW026_g4452, partial [Phlebia centrifuga]
g11596.t1	THG96112.1 hypothetical protein EW026_g5664 [Phlebia centrifuga]
g1159.t1	XP_007401251.1 uncharacterized protein PHACADRAFT_130594 [Phanerochaete carnosa HHB-10118-sp]
g115.t1	XP_007271206.1 WD40 repeat-like protein [Fomitiporia mediterranea MF3/22]
g11603.t1	PSR72263.1 hypothetical protein PHLCEN_2v11855 [Phlebia centrifuga]
g11608.t1	OJT13640.1 hypothetical protein TRAPUB_9829 [Trametes pubescens]
g11612.t1	XP_024333217.1 hypothetical protein POSPLADRAFT_1160184 [Postia placenta MAD-698-R-SB12]
g11613.t1	KIP06837.1 hypothetical protein PHLGIDRAFT_72030 [Phlebiopsis gigantea 11061_1 CR5-6]
g11614.t1	EPS98584.1 hypothetical protein FOMPIDRAFT_1024590 [Fomitopsis pinicola FP-58527 SS1]
g11614.t2	XP_024341643.1 hypothetical protein POSPLADRAFT_1166932 [Postia placenta MAD-698-R-SB12]
g11614.t3	TCD70292.1 S-adenosylmethionine transporter [Steccherinum ochraceum]
g11615.t1	EPS96553.1 hypothetical protein FOMPIDRAFT_1053195 [Fomitopsis pinicola FP-58527 SS1]
g11616.t1	KIP06691.1 hypothetical protein PHLGIDRAFT_128118 [Phlebiopsis gigantea 11061_1 CR5-6]
g11617.t1	OCH92625.1 Rft-1-domain-containing protein [Obba rivulosa]
g11619.t1	OCH92623.1 hypothetical protein OBBRIDRAFT_833283 [Obba rivulosa]
g1161.t1	XP_007401258.1 uncharacterized protein PHACADRAFT_264572 [Phanerochaete carnosa HHB-10118-sp]
g1161.t2	XP_007401258.1 uncharacterized protein PHACADRAFT_264572 [Phanerochaete carnosa HHB-10118-sp]
g11620.t1	PSR78165.1 hypothetical protein PHLCEN_2v7497 [Phlebia centrifuga]
g11621.t1	KIP08611.1 hypothetical protein PHLGIDRAFT_34899 [Phlebiopsis gigantea 11061_1 CR5-6]
g11623.t1	KIP08589.1 hypothetical protein PHLGIDRAFT_34888 [Phlebiopsis gigantea 11061_1 CR5-6]
g11624.t1	THG98831.1 hypothetical protein EW026_g3417 [Phlebia centrifuga]
g11625.t1	XP_007401416.1 uncharacterized protein PHACADRAFT_188542 [Phanerochaete carnosa HHB-10118-sp]
g11625.t2	XP_007401416.1 uncharacterized protein PHACADRAFT_188542 [Phanerochaete carnosa HHB-10118-sp]
g11627.t1	PSR78180.1 hypothetical protein PHLCEN_2v7512 [Phlebia centrifuga]
g11628.t1	OCH95479.1 hypothetical protein OBBRIDRAFT_788362 [Obba rivulosa]
g11629.t1	KIP08588.1 hypothetical protein PHLGIDRAFT_18876 [Phlebiopsis gigantea 11061_1 CR5-6]
g1162.t1	XP_007401257.1 uncharacterized protein PHACADRAFT_264568 [Phanerochaete carnosa HHB-10118-sp]
g11630.t1	PSR78170.1 hypothetical protein PHLCEN_2v7502 [Phlebia centrifuga]
g11631.t1	XP_007399474.1 uncharacterized protein PHACADRAFT_261940 [Phanerochaete carnosa HHB-10118-sp]
g11632.t1	PSR78171.1 hypothetical protein PHLCEN_2v7503 [Phlebia centrifuga]
g11633.t1	THG98834.1 hypothetical protein EW026_g3420 [Phlebia centrifuga]
g11634.t1	PSR78176.1 hypothetical protein PHLCEN_2v7508 [Phlebia centrifuga]
g11636.t1	GAT54968.1 polyprotein [Mycena chlorophos]
g11636.t3	GAT54968.1 polyprotein [Mycena chlorophos]
g11637.t1	THU83222.1 TPR-like protein [Dendrothele bispora CBS 962.96]
g11639.t1	KIP08625.1 hypothetical protein PHLGIDRAFT_69009 [Phlebiopsis gigantea 11061_1 CR5-6]
g1163.t1	KIP07420.1 hypothetical protein PHLGIDRAFT_127630 [Phlebiopsis gigantea 11061_1 CR5-6]
g1163.t2	KIP07420.1 hypothetical protein PHLGIDRAFT_127630 [Phlebiopsis gigantea 11061_1 CR5-6]
g11641.t1	XP_007307686.1 hypothetical protein STEHIDRAFT_101924 [Stereum hirsutum FP-91666 SS1]
g11642.t1	THH00819.1 hypothetical protein EW026_g1777 [Phlebia centrifuga]
g11643.t1	XP_007399516.1 uncharacterized protein PHACADRAFT_212338 [Phanerochaete carnosa HHB-10118-sp]
g11644.t1	THG96680.1 hypothetical protein EW026_g5195 [Phlebia centrifuga]
g11644.t2	THG96680.1 hypothetical protein EW026_g5195 [Phlebia centrifuga]
g11645.t1	TFY69005.1 hypothetical protein EVJ58_g660 [Fomitopsis rosea]
g11646.t1	KIP04446.1 hypothetical protein PHLGIDRAFT_25604 [Phlebiopsis gigantea 11061_1 CR5-6]
g11647.t1	THG96441.1 hypothetical protein EW026_g5391 [Phlebia centrifuga]
g11648.t1	THG96441.1 hypothetical protein EW026_g5391 [Phlebia centrifuga]
g11649.t1	OCH94862.1 allantoate permease [Obba rivulosa]
g1164.t1	KIP07418.1 hypothetical protein PHLGIDRAFT_420257 [Phlebiopsis gigantea 11061_1 CR5-6]
g11651.t1	KIP06682.1 hypothetical protein PHLGIDRAFT_128112 [Phlebiopsis gigantea 11061_1 CR5-6]
g11652.t1	XP_007399510.1 uncharacterized protein PHACADRAFT_262001 [Phanerochaete carnosa HHB-10118-sp]
g11653.t1	PSR72277.1 hypothetical protein PHLCEN_2v11869 [Phlebia centrifuga]
g11656.t1	KIP06845.1 hypothetical protein PHLGIDRAFT_90374 [Phlebiopsis gigantea 11061_1 CR5-6]
g11657.t1	THG98938.1 hypothetical protein EW026_g3319 [Phlebia centrifuga]
g11658.t1	THH29532.1 hypothetical protein EUX98_g4647 [Antrodiella citrinella]
g11659.t1	PCH40188.1 hypothetical protein WOLCODRAFT_136715 [Wolfiporia cocos MD-104 SS10]
g11659.t2	PCH40188.1 hypothetical protein WOLCODRAFT_136715 [Wolfiporia cocos MD-104 SS10]
g1165.t1	KIP07417.1 hypothetical protein PHLGIDRAFT_118101 [Phlebiopsis gigantea 11061_1 CR5-6]
g1165.t2	KIP07417.1 hypothetical protein PHLGIDRAFT_118101 [Phlebiopsis gigantea 11061_1 CR5-6]
g1165.t3	XP_007401256.1 uncharacterized protein PHACADRAFT_213827 [Phanerochaete carnosa HHB-10118-sp]
g11660.t1	XP_009546463.1 hypothetical protein HETIRDRAFT_427131 [Heterobasidion irregulare TC 32-1]
g11663.t1	OSD03823.1 Aldo/keto reductase [Trametes coccinea BRFM310]
g11665.t1	XP_008036580.1 hypothetical protein TRAVEDRAFT_70584 [Trametes versicolor FP-101664 SS1]
g11666.t1	XP_027614888.1 kinase-like protein [Sparassis crispa]
g11667.t1	XP_007324119.1 family 61 glycoside hydrolase [Serpula lacrymans var. lacrymans S7.9]
g11667.t2	XP_007324119.1 family 61 glycoside hydrolase [Serpula lacrymans var. lacrymans S7.9]
g11667.t3	XP_007324119.1 family 61 glycoside hydrolase [Serpula lacrymans var. lacrymans S7.9]
g1166.t1	XP_012179869.1 predicted protein [Fibroporia radiculosa]
g11671.t1	KIP06857.1 hypothetical protein PHLGIDRAFT_106504 [Phlebiopsis gigantea 11061_1 CR5-6]
g11672.t1	PSR72301.1 hypothetical protein PHLCEN_2v11893 [Phlebia centrifuga]
g11673.t1	THG98945.1 hypothetical protein EW026_g3324 [Phlebia centrifuga]
g11674.t1	XP_007399850.1 uncharacterized protein PHACADRAFT_262523 [Phanerochaete carnosa HHB-10118-sp]
g11675.t1	KIP06863.1 hypothetical protein PHLGIDRAFT_118627 [Phlebiopsis gigantea 11061_1 CR5-6]
g11676.t1	KZT09173.1 hypothetical protein LAESUDRAFT_541747 [Laetiporus sulphureus 93-53]
g11679.t1	XP_024341643.1 hypothetical protein POSPLADRAFT_1166932 [Postia placenta MAD-698-R-SB12]
g1167.t1	KIP07427.1 glycoside hydrolase family 5 protein [Phlebiopsis gigantea 11061_1 CR5-6]
g11680.t1	PSR78197.1 hypothetical protein PHLCEN_2v7529 [Phlebia centrifuga]
g11681.t1	XP_027613603.1 Carboxypeptidase Y [Sparassis crispa]
g11682.t1	THH00191.1 hypothetical protein EW026_g2295 [Phlebia centrifuga]
g11683.t1	XP_007399462.1 uncharacterized protein PHACADRAFT_177074 [Phanerochaete carnosa HHB-10118-sp]
g11684.t1	XP_007870507.1 hypothetical protein GLOTRDRAFT_133393 [Gloeophyllum trabeum ATCC 11539]
g11686.t1	XP_007399892.1 uncharacterized protein PHACADRAFT_128288 [Phanerochaete carnosa HHB-10118-sp]
g11687.t1	PSR73951.1 hypothetical protein PHLCEN_2v10238 [Phlebia centrifuga]
g11690.t1	XP_007399889.1 uncharacterized protein PHACADRAFT_212696 [Phanerochaete carnosa HHB-10118-sp]
g11691.t1	KIP08940.1 hypothetical protein PHLGIDRAFT_68457 [Phlebiopsis gigantea 11061_1 CR5-6]
g11692.t1	THG95017.1 hypothetical protein EW026_g6556 [Phlebia centrifuga]
g11693.t1	BAL05194.1 cytochrome P450 [Phanerochaete chrysosporium]
g11694.t1	XP_007399893.1 uncharacterized protein PHACADRAFT_262590 [Phanerochaete carnosa HHB-10118-sp]
g11695.t1	TEB25972.1 hypothetical protein FA13DRAFT_1636726, partial [Coprinellus micaceus]
g11696.t1	XP_024341643.1 hypothetical protein POSPLADRAFT_1166932 [Postia placenta MAD-698-R-SB12]
g11697.t1	TFK90535.1 hypothetical protein K466DRAFT_596867 [Polyporus arcularius HHB13444]
g11698.t1	PSR70844.1 hypothetical protein PHLCEN_2v13285 [Phlebia centrifuga]
g11699.t1	THG95680.1 hypothetical protein EW026_g6019 [Phlebia centrifuga]
g1169.t1	KIP07430.1 hypothetical protein PHLGIDRAFT_105644 [Phlebiopsis gigantea 11061_1 CR5-6]
g116.t1	KIP05402.1 hypothetical protein PHLGIDRAFT_60579, partial [Phlebiopsis gigantea 11061_1 CR5-6]
g11700.t1	XP_027613900.1 hypothetical protein SCP_0500300 [Sparassis crispa]
g11701.t1	OCH91649.1 hypothetical protein OBBRIDRAFT_803183 [Obba rivulosa]
g11702.t1	XP_027613891.1 hypothetical protein SCP_0500210 [Sparassis crispa]
g11703.t1	XP_007400998.1 uncharacterized protein PHACADRAFT_264195 [Phanerochaete carnosa HHB-10118-sp]
g11704.t1	EMD38009.1 hypothetical protein CERSUDRAFT_113122 [Gelatoporia subvermispora B]
g11705.t1	THG95679.1 hypothetical protein EW026_g6021 [Phlebia centrifuga]
g11706.t1	OBZ75423.1 putative protein-S-isoprenylcysteine O-methyltransferase [Grifola frondosa]
g11707.t1	XP_007300665.1 hypothetical protein STEHIDRAFT_108199 [Stereum hirsutum FP-91666 SS1]
g11708.t1	XP_007309410.1 alpha/beta-hydrolase [Stereum hirsutum FP-91666 SS1]
g11709.t1	KIP02781.1 hypothetical protein PHLGIDRAFT_95578 [Phlebiopsis gigantea 11061_1 CR5-6]
g11709.t2	KIP02781.1 hypothetical protein PHLGIDRAFT_95578 [Phlebiopsis gigantea 11061_1 CR5-6]
g1170.t1	XP_007401244.1 uncharacterized protein PHACADRAFT_130574 [Phanerochaete carnosa HHB-10118-sp]
g11710.t1	XP_009545989.1 hypothetical protein HETIRDRAFT_458817 [Heterobasidion irregulare TC 32-1]
g11711.t1	XP_007399835.1 uncharacterized protein PHACADRAFT_54509, partial [Phanerochaete carnosa HHB-10118-sp]
g11712.t1	XP_007399837.1 uncharacterized protein PHACADRAFT_128178 [Phanerochaete carnosa HHB-10118-sp]
g11714.t1	PSR70824.1 hypothetical protein PHLCEN_2v13265 [Phlebia centrifuga]
g11715.t1	RDB23789.1 hypothetical protein Hypma_009308 [Hypsizygus marmoreus]
g11716.t1	PCH39832.1 RhoGAP-domain-containing protein [Wolfiporia cocos MD-104 SS10]
g11718.t1	THH31336.1 hypothetical protein EUX98_g2842 [Antrodiella citrinella]
g11720.t1	KIP03867.1 hypothetical protein PHLGIDRAFT_121221 [Phlebiopsis gigantea 11061_1 CR5-6]
g11721.t1	XP_007390813.1 uncharacterized protein PHACADRAFT_190558 [Phanerochaete carnosa HHB-10118-sp]
g11722.t1	XP_007390813.1 uncharacterized protein PHACADRAFT_190558 [Phanerochaete carnosa HHB-10118-sp]
g11725.t1	KIP09511.1 hypothetical protein PHLGIDRAFT_18607 [Phlebiopsis gigantea 11061_1 CR5-6]
g11727.t1	OJT12362.1 Transposon Tf2-12 polyprotein, partial [Trametes pubescens]
g11729.t1	THG99704.1 hypothetical protein EW026_g2702 [Phlebia centrifuga]
g11734.t1	RDX40142.1 hypothetical protein OH76DRAFT_1490547 [Polyporus brumalis]
g11741.t1	KIP01752.1 hypothetical protein PHLGIDRAFT_96729 [Phlebiopsis gigantea 11061_1 CR5-6]
g11742.t1	KIP01752.1 hypothetical protein PHLGIDRAFT_96729 [Phlebiopsis gigantea 11061_1 CR5-6]
g11742.t2	KIP01752.1 hypothetical protein PHLGIDRAFT_96729 [Phlebiopsis gigantea 11061_1 CR5-6]
g11743.t1	TFY63920.1 hypothetical protein EVJ58_g2959 [Fomitopsis rosea]
g11746.t1	EUC54704.1 hypothetical protein RSOL_067160 [Rhizoctonia solani AG-3 Rhs1AP]
g11746.t2	TBU26883.1 hypothetical protein BD311DRAFT_808092 [Dichomitus squalens]
g11746.t3	EUC54704.1 hypothetical protein RSOL_067160 [Rhizoctonia solani AG-3 Rhs1AP]
g11747.t1	KKK11913.1 hypothetical protein AOCH_004755 [Aspergillus ochraceoroseus]
g11748.t1	XP_007322276.1 hypothetical protein SERLADRAFT_476354 [Serpula lacrymans var. lacrymans S7.9]
g11749.t1	KIP06868.1 hypothetical protein PHLGIDRAFT_445085 [Phlebiopsis gigantea 11061_1 CR5-6]
g1174.t1	KIP07446.1 hypothetical protein PHLGIDRAFT_421113 [Phlebiopsis gigantea 11061_1 CR5-6]
g11750.t1	KIP06869.1 hypothetical protein PHLGIDRAFT_13625 [Phlebiopsis gigantea 11061_1 CR5-6]
g11752.t1	XP_007399896.1 uncharacterized protein PHACADRAFT_128297 [Phanerochaete carnosa HHB-10118-sp]
g11758.t1	EJD36416.1 hypothetical protein AURDEDRAFT_130079 [Auricularia subglabra TFB-10046 SS5]
g1175.t1	XP_007401259.1 uncharacterized protein PHACADRAFT_153387 [Phanerochaete carnosa HHB-10118-sp]
g11760.t1	KII84250.1 hypothetical protein PLICRDRAFT_670926 [Plicaturopsis crispa FD-325 SS-3]
g11765.t1	KIP01313.1 hypothetical protein PHLGIDRAFT_123461 [Phlebiopsis gigantea 11061_1 CR5-6]
g1176.t1	XP_007401246.1 uncharacterized protein PHACADRAFT_264550 [Phanerochaete carnosa HHB-10118-sp]
g11770.t1	KIP01313.1 hypothetical protein PHLGIDRAFT_123461 [Phlebiopsis gigantea 11061_1 CR5-6]
g11772.t1	TFY82930.1 hypothetical protein EWM64_g1083 [Hericium alpestre]
g11774.t1	XP_007297959.1 hypothetical protein STEHIDRAFT_46086 [Stereum hirsutum FP-91666 SS1]
g11781.t1	CEL57742.1 Protein transport protein SEC23 OS=Ustilago maydis (strain 521 / FGSC 9021) GN=SEC23 PE=3 SV=1 [Rhizoctonia solani AG-1 IB]
g11784.t1	TDL16328.1 hypothetical protein BD410DRAFT_844467 [Rickenella mellea]
g11785.t1	GAT54968.1 polyprotein [Mycena chlorophos]
g11787.t1	PCH41838.1 nucleoside triphosphate hydrolase protein, partial [Wolfiporia cocos MD-104 SS10]
g11788.t1	KIY46989.1 hypothetical protein FISHEDRAFT_46222 [Fistulina hepatica ATCC 64428]
g11792.t1	XP_007866100.1 hypothetical protein GLOTRDRAFT_41871, partial [Gloeophyllum trabeum ATCC 11539]
g11793.t1	PSR81116.1 hypothetical protein PHLCEN_2v6451 [Phlebia centrifuga]
g11794.t1	THH11766.1 hypothetical protein EW146_g7926 [Bondarzewia mesenterica]
g11798.t1	XP_007398197.1 uncharacterized protein PHACADRAFT_125288 [Phanerochaete carnosa HHB-10118-sp]
g11799.t1	XP_027616827.1 hypothetical protein SCP_0804380 [Sparassis crispa]
g1179.t1	XP_007363170.1 uncharacterized protein DICSQDRAFT_101258 [Dichomitus squalens LYAD-421 SS1]
g117.t1	OBZ66208.1 hypothetical protein A0H81_13860 [Grifola frondosa]
g11800.t1	OBZ72642.1 hypothetical protein A0H81_07918 [Grifola frondosa]
g11801.t1	OBZ72642.1 hypothetical protein A0H81_07918 [Grifola frondosa]
g11802.t1	XP_027616827.1 hypothetical protein SCP_0804380 [Sparassis crispa]
g11803.t1	XP_007398197.1 uncharacterized protein PHACADRAFT_125288 [Phanerochaete carnosa HHB-10118-sp]
g11805.t1	TFY77777.1 hypothetical protein EWM64_g6235, partial [Hericium alpestre]
g11807.t1	TFY82930.1 hypothetical protein EWM64_g1083 [Hericium alpestre]
g1180.t1	KIP07448.1 hypothetical protein PHLGIDRAFT_127644 [Phlebiopsis gigantea 11061_1 CR5-6]
g11810.t1	KIP01313.1 hypothetical protein PHLGIDRAFT_123461 [Phlebiopsis gigantea 11061_1 CR5-6]
g11812.t1	THH11766.1 hypothetical protein EW146_g7926 [Bondarzewia mesenterica]
g11813.t1	VWO97570.1 Cytochrome P450 monooxygenase CYP52X1 [Ganoderma boninense]
g11816.t1	TFK34514.1 copii coat protein [Crucibulum laeve]
g11819.t1	KIP03273.1 hypothetical protein PHLGIDRAFT_246957 [Phlebiopsis gigantea 11061_1 CR5-6]
g1181.t1	PSS22687.1 hypothetical protein PHLCEN_2v3007 [Phlebia centrifuga]
g11823.t1	XP_007394205.1 uncharacterized protein PHACADRAFT_193970 [Phanerochaete carnosa HHB-10118-sp]
g11825.t1	TFY73624.1 hypothetical protein EWM64_g10388, partial [Hericium alpestre]
g1182.t1	XP_007401263.1 uncharacterized protein PHACADRAFT_153394 [Phanerochaete carnosa HHB-10118-sp]
g1182.t2	XP_007401263.1 uncharacterized protein PHACADRAFT_153394 [Phanerochaete carnosa HHB-10118-sp]
g11830.t1	VDB97667.1 unnamed protein product [Peniophora sp. CBMAI 1063]
g11831.t1	PSR74261.1 hypothetical protein PHLCEN_2v10005 [Phlebia centrifuga]
g11833.t1	KAE9386290.1 hypothetical protein BT96DRAFT_839466, partial [Gymnopus androsaceus JB14]
g11835.t1	KIP05982.1 hypothetical protein PHLGIDRAFT_73354 [Phlebiopsis gigantea 11061_1 CR5-6]
g11836.t1	KIP04463.1 hypothetical protein PHLGIDRAFT_193206, partial [Phlebiopsis gigantea 11061_1 CR5-6]
g11839.t1	KZT67069.1 hypothetical protein DAEQUDRAFT_673937 [Daedalea quercina L-15889]
g11840.t1	KZT67069.1 hypothetical protein DAEQUDRAFT_673937 [Daedalea quercina L-15889]
g11841.t1	TFY77777.1 hypothetical protein EWM64_g6235, partial [Hericium alpestre]
g11843.t1	XP_007871537.1 DNA breaking-rejoining enzyme [Gloeophyllum trabeum ATCC 11539]
g11845.t1	XP_007394206.1 uncharacterized protein PHACADRAFT_193971 [Phanerochaete carnosa HHB-10118-sp]
g11846.t1	KZP09830.1 DNA breaking-rejoining enzyme [Fibularhizoctonia sp. CBS 109695]
g11848.t1	TFY77777.1 hypothetical protein EWM64_g6235, partial [Hericium alpestre]
g11850.t1	TFY82930.1 hypothetical protein EWM64_g1083 [Hericium alpestre]
g11853.t1	KIP01313.1 hypothetical protein PHLGIDRAFT_123461 [Phlebiopsis gigantea 11061_1 CR5-6]
g11854.t1	THH11766.1 hypothetical protein EW146_g7926 [Bondarzewia mesenterica]
g11859.t1	OSD00752.1 hypothetical protein PYCCODRAFT_1437095 [Trametes coccinea BRFM310]
g1185.t1	PSS35356.1 hypothetical protein PHLCEN_2v1693 [Phlebia centrifuga]
g11860.t1	PSR76182.1 hypothetical protein PHLCEN_2v8605 [Phlebia centrifuga]
g11862.t1	PCH41838.1 nucleoside triphosphate hydrolase protein, partial [Wolfiporia cocos MD-104 SS10]
g11863.t1	KAF5309102.1 hypothetical protein D9611_014789 [Coprinellus angulatus]
g11864.t1	KAF7334169.1 hypothetical protein [Mycena venus]
g11866.t1	PIL27978.1 hypothetical protein GSI_09922 [Ganoderma sinense ZZ0214-1]
g11868.t1	XP_007866100.1 hypothetical protein GLOTRDRAFT_41871, partial [Gloeophyllum trabeum ATCC 11539]
g11869.t1	PSR81116.1 hypothetical protein PHLCEN_2v6451 [Phlebia centrifuga]
g1186.t1	XP_007401295.1 uncharacterized protein PHACADRAFT_264644 [Phanerochaete carnosa HHB-10118-sp]
g11873.t1	TFK34514.1 copii coat protein [Crucibulum laeve]
g11874.t1	OJT12460.1 Transposon Ty3-G Gag-Pol polyprotein [Trametes pubescens]
g11875.t1	PSR92130.1 hypothetical protein PHLCEN_2v4775 [Phlebia centrifuga]
g11877.t1	OJT04019.1 Transposon Tf2-7 polyprotein [Trametes pubescens]
g11878.t1	KJA13706.1 hypothetical protein HYPSUDRAFT_151286 [Hypholoma sublateritium FD-334 SS-4]
g11883.t1	KIP06271.1 hypothetical protein PHLGIDRAFT_107226 [Phlebiopsis gigantea 11061_1 CR5-6]
g11884.t1	KIP06272.1 hypothetical protein PHLGIDRAFT_466911 [Phlebiopsis gigantea 11061_1 CR5-6]
g11885.t1	KLO13335.1 hypothetical protein SCHPADRAFT_940466 [Schizopora paradoxa]
g11886.t1	XP_007402289.1 uncharacterized protein PHACADRAFT_201955 [Phanerochaete carnosa HHB-10118-sp]
g1188.t1	OCH90084.1 HSP20-like chaperone [Obba rivulosa]
g11899.t1	XP_007301795.1 RdRP-domain-containing protein [Stereum hirsutum FP-91666 SS1]
g1189.t1	XP_008038026.1 methyltransferase [Trametes versicolor FP-101664 SS1]
g118.t1	XP_027618982.1 predicted protein [Sparassis crispa]
g11900.t1	XP_007402289.1 uncharacterized protein PHACADRAFT_201955 [Phanerochaete carnosa HHB-10118-sp]
g11901.t1	PSR72391.1 hypothetical protein PHLCEN_2v11734 [Phlebia centrifuga]
g11902.t1	OCH90374.1 hypothetical protein OBBRIDRAFT_730925, partial [Obba rivulosa]
g11904.t1	KZT11876.1 Ser/Thr protein phosphatase protein [Laetiporus sulphureus 93-53]
g11908.t1	PSR78123.1 hypothetical protein PHLCEN_2v7563 [Phlebia centrifuga]
g11909.t1	OBZ66192.1 hypothetical protein A0H81_13800 [Grifola frondosa]
g1190.t1	XP_007394444.1 uncharacterized protein PHACADRAFT_207805 [Phanerochaete carnosa HHB-10118-sp]
g11910.t1	OJT07360.1 UPF0014 membrane protein [Trametes pubescens]
g11913.t1	XP_007392328.1 uncharacterized protein PHACADRAFT_250501 [Phanerochaete carnosa HHB-10118-sp]
g11914.t1	OSD06619.1 ubiquinone biosynthesis protein COQ4 mitochondrial [Trametes coccinea BRFM310]
g11915.t1	PSR72348.1 hypothetical protein PHLCEN_2v11796 [Phlebia centrifuga]
g11917.t1	PSR72346.1 hypothetical protein PHLCEN_2v11794 [Phlebia centrifuga]
g11918.t1	KZT02266.1 hypothetical protein LAESUDRAFT_815464 [Laetiporus sulphureus 93-53]
g11918.t2	KZT02266.1 hypothetical protein LAESUDRAFT_815464 [Laetiporus sulphureus 93-53]
g11919.t1	PSR72340.1 hypothetical protein PHLCEN_2v11788 [Phlebia centrifuga]
g11920.t1	KAF7337000.1 hypothetical protein [Mycena venus]
g11921.t1	TFK36682.1 hypothetical protein BDQ12DRAFT_237196 [Crucibulum laeve]
g11922.t1	XP_007393953.1 uncharacterized protein PHACADRAFT_253128 [Phanerochaete carnosa HHB-10118-sp]
g11923.t1	PCH42126.1 ADP-ribosylation [Wolfiporia cocos MD-104 SS10]
g11924.t1	KDQ52775.1 hypothetical protein JAAARDRAFT_40055 [Jaapia argillacea MUCL 33604]
g11925.t1	OBZ66215.1 hypothetical protein A0H81_13795 [Grifola frondosa]
g11928.t1	PSR72364.1 hypothetical protein PHLCEN_2v11770 [Phlebia centrifuga]
g11929.t1	PSR72365.1 hypothetical protein PHLCEN_2v11771 [Phlebia centrifuga]
g11931.t1	THG95225.1 hypothetical protein EW026_g6395 [Phlebia centrifuga]
g11932.t1	KIP10481.1 hypothetical protein PHLGIDRAFT_50786, partial [Phlebiopsis gigantea 11061_1 CR5-6]
g11934.t1	TCD63337.1 hypothetical protein EIP91_005656 [Steccherinum ochraceum]
g11938.t1	PSR81587.1 hypothetical protein PHLCEN_2v6353 [Phlebia centrifuga]
g11939.t1	PSS36755.1 hypothetical protein PHLCEN_2v1386 [Phlebia centrifuga]
g1193.t1	EPT01083.1 hypothetical protein FOMPIDRAFT_1036424 [Fomitopsis pinicola FP-58527 SS1]
g11940.t1	XP_024334518.1 hypothetical protein POSPLADRAFT_1185701 [Postia placenta MAD-698-R-SB12]
g11941.t1	KIP10489.1 hypothetical protein PHLGIDRAFT_496228 [Phlebiopsis gigantea 11061_1 CR5-6]
g11943.t1	XP_007393834.1 glycoside hydrolase family 37 protein [Phanerochaete carnosa HHB-10118-sp]
g11946.t1	TFY78587.1 hypothetical protein EWM64_g5425, partial [Hericium alpestre]
g11947.t1	KZT02266.1 hypothetical protein LAESUDRAFT_815464 [Laetiporus sulphureus 93-53]
g11948.t1	KZT02266.1 hypothetical protein LAESUDRAFT_815464 [Laetiporus sulphureus 93-53]
g11949.t1	KZT02266.1 hypothetical protein LAESUDRAFT_815464 [Laetiporus sulphureus 93-53]
g1194.t1	KIP01855.1 hypothetical protein PHLGIDRAFT_38144 [Phlebiopsis gigantea 11061_1 CR5-6]
g11950.t1	KIP11080.1 hypothetical protein PHLGIDRAFT_125187 [Phlebiopsis gigantea 11061_1 CR5-6]
g11951.t1	KIP10464.1 hypothetical protein PHLGIDRAFT_115417 [Phlebiopsis gigantea 11061_1 CR5-6]
g11952.t1	KDQ12658.1 hypothetical protein BOTBODRAFT_414223 [Botryobasidium botryosum FD-172 SS1]
g11953.t1	THH00385.1 hypothetical protein EW026_g2144 [Phlebia centrifuga]
g11954.t1	THH00369.1 hypothetical protein EW026_g2145 [Phlebia centrifuga]
g11959.t1	KZT02275.1 acyl-CoA-binding protein [Laetiporus sulphureus 93-53]
g1195.t1	PSS35347.1 hypothetical protein PHLCEN_2v1684 [Phlebia centrifuga]
g11960.t1	PSS36744.1 hypothetical protein PHLCEN_2v1375 [Phlebia centrifuga]
g11963.t1	KIP10524.1 hypothetical protein PHLGIDRAFT_125548 [Phlebiopsis gigantea 11061_1 CR5-6]
g1196.t1	THH27156.1 hypothetical protein EUX98_g7036 [Antrodiella citrinella]
g11971.t1	KIP10463.1 hypothetical protein PHLGIDRAFT_18293 [Phlebiopsis gigantea 11061_1 CR5-6]
g11972.t1	XP_007393806.1 uncharacterized protein PHACADRAFT_252854 [Phanerochaete carnosa HHB-10118-sp]
g11973.t1	PSS36740.1 hypothetical protein PHLCEN_2v1371 [Phlebia centrifuga]
g11974.t1	KZT73396.1 cofactor-independent phosphoglycerate mutase [Daedalea quercina L-15889]
g11975.t1	CDO74499.1 hypothetical protein BN946_scf184979.g54 [Trametes cinnabarina]
g11976.t1	PSS36775.1 hypothetical protein PHLCEN_2v1406 [Phlebia centrifuga]
g11977.t1	XP_024334431.1 hypothetical protein POSPLADRAFT_1155864 [Postia placenta MAD-698-R-SB12]
g11977.t2	XP_024334431.1 hypothetical protein POSPLADRAFT_1155864 [Postia placenta MAD-698-R-SB12]
g11978.t1	PCH42049.1 eukaryotic translation initiation factor 6 [Wolfiporia cocos MD-104 SS10]
g11979.t1	OBZ72102.1 Thioredoxin-like protein AAED1 [Grifola frondosa]
g1197.t1	PSS35352.1 hypothetical protein PHLCEN_2v1689 [Phlebia centrifuga]
g11980.t1	XP_027619186.1 GTP-binding protein [Sparassis crispa]
g11983.t1	KIP04478.1 hypothetical protein PHLGIDRAFT_109543 [Phlebiopsis gigantea 11061_1 CR5-6]
g11984.t1	XP_007393752.1 uncharacterized protein PHACADRAFT_252762 [Phanerochaete carnosa HHB-10118-sp]
g11985.t1	XP_007393753.1 uncharacterized protein PHACADRAFT_159548 [Phanerochaete carnosa HHB-10118-sp]
g11987.t1	PSS36767.1 hypothetical protein PHLCEN_2v1398 [Phlebia centrifuga]
g11988.t1	PSS36766.1 hypothetical protein PHLCEN_2v1397 [Phlebia centrifuga]
g11989.t1	XP_007393155.1 uncharacterized protein PHACADRAFT_182252 [Phanerochaete carnosa HHB-10118-sp]
g11990.t1	THH00372.1 hypothetical protein EW026_g2140 [Phlebia centrifuga]
g11992.t1	EMD33970.1 hypothetical protein CERSUDRAFT_117491 [Gelatoporia subvermispora B]
g11993.t1	KIP11074.1 hypothetical protein PHLGIDRAFT_18150 [Phlebiopsis gigantea 11061_1 CR5-6]
g11994.t1	PSS36757.1 hypothetical protein PHLCEN_2v1388 [Phlebia centrifuga]
g11995.t1	TCD61854.1 hypothetical protein EIP91_007823 [Steccherinum ochraceum]
g11997.t1	TFY58633.1 hypothetical protein EVJ58_g6308 [Fomitopsis rosea]
g11999.t1	KZP19272.1 hypothetical protein FIBSPDRAFT_1045635 [Fibularhizoctonia sp. CBS 109695]
g119.t1	TCD62494.1 hypothetical protein EIP91_006815 [Steccherinum ochraceum]
g119.t2	TCD62494.1 hypothetical protein EIP91_006815 [Steccherinum ochraceum]
g11.t1	KZP26252.1 hypothetical protein FIBSPDRAFT_928698 [Fibularhizoctonia sp. CBS 109695]
g12000.t1	KIP10516.1 hypothetical protein PHLGIDRAFT_65555 [Phlebiopsis gigantea 11061_1 CR5-6]
g12002.t1	PPQ98185.1 hypothetical protein CVT26_003231 [Gymnopilus dilepis]
g12003.t1	PSR72330.1 hypothetical protein PHLCEN_2v11778 [Phlebia centrifuga]
g12004.t1	KIP04253.1 hypothetical protein PHLGIDRAFT_129605 [Phlebiopsis gigantea 11061_1 CR5-6]
g12005.t1	PSR72330.1 hypothetical protein PHLCEN_2v11778 [Phlebia centrifuga]
g12007.t1	XP_007393922.1 uncharacterized protein PHACADRAFT_171887 [Phanerochaete carnosa HHB-10118-sp]
g12008.t1	KAF4579190.1 N-terminal acetyltransferase [Pleurotus pulmonarius]
g12008.t2	XP_007385428.1 N-acetyltransferase [Punctularia strigosozonata HHB-11173 SS5]
g12009.t1	RPD60169.1 hypothetical protein L227DRAFT_575702 [Lentinus tigrinus ALCF2SS1-6]
g1200.t1	KZV61925.1 hypothetical protein PENSPDRAFT_271828 [Peniophora sp. CONT]
g12010.t1	KIP04255.1 hypothetical protein PHLGIDRAFT_76207 [Phlebiopsis gigantea 11061_1 CR5-6]
g12013.t1	KIP04260.1 hypothetical protein PHLGIDRAFT_20014 [Phlebiopsis gigantea 11061_1 CR5-6]
g12016.t1	TBU24439.1 DHHC palmitoyltransferase-domain-containing protein [Dichomitus squalens]
g12017.t1	PSR72332.1 hypothetical protein PHLCEN_2v11780 [Phlebia centrifuga]
g12020.t1	XP_007393883.1 uncharacterized protein PHACADRAFT_89055 [Phanerochaete carnosa HHB-10118-sp]
g12021.t1	TCD61829.1 hypothetical protein EIP91_007846 [Steccherinum ochraceum]
g12022.t1	XP_008039198.1 cytochrome-c from the OXPHOS pathway [Trametes versicolor FP-101664 SS1]
g12023.t1	PSR72330.1 hypothetical protein PHLCEN_2v11778 [Phlebia centrifuga]
g12024.t1	PSR72330.1 hypothetical protein PHLCEN_2v11778 [Phlebia centrifuga]
g12025.t1	TCD60634.1 hypothetical protein EIP91_009751 [Steccherinum ochraceum]
g12030.t1	THG97528.1 hypothetical protein EW026_g4498 [Phlebia centrifuga]
g12033.t1	KIP10497.1 hypothetical protein PHLGIDRAFT_231826 [Phlebiopsis gigantea 11061_1 CR5-6]
g12033.t2	KIP10497.1 hypothetical protein PHLGIDRAFT_231826 [Phlebiopsis gigantea 11061_1 CR5-6]
g12034.t1	BAO79522.1 endo-1,4-beta-xylanase [Irpex lacteus]
g12035.t1	PSR72566.1 hypothetical protein PHLCEN_2v11559 [Phlebia centrifuga]
g12036.t1	BAO79520.1 endo-1,4-beta-xylanase [Irpex lacteus]
g12037.t1	KIP10502.1 glycoside hydrolase family 17 protein [Phlebiopsis gigantea 11061_1 CR5-6]
g12041.t1	KIP10500.1 hypothetical protein PHLGIDRAFT_101163 [Phlebiopsis gigantea 11061_1 CR5-6]
g12043.t1	PSS36755.1 hypothetical protein PHLCEN_2v1386 [Phlebia centrifuga]
g12045.t1	XP_007393452.1 uncharacterized protein PHACADRAFT_252184 [Phanerochaete carnosa HHB-10118-sp]
g12046.t1	KZT64088.1 hypothetical protein DAEQUDRAFT_658870, partial [Daedalea quercina L-15889]
g12047.t1	XP_027614894.1 Protein mesA [Sparassis crispa]
g12047.t2	XP_027614894.1 Protein mesA [Sparassis crispa]
g12048.t1	PSS36755.1 hypothetical protein PHLCEN_2v1386 [Phlebia centrifuga]
g12049.t1	PSS36755.1 hypothetical protein PHLCEN_2v1386 [Phlebia centrifuga]
g12050.t1	PSS36755.1 hypothetical protein PHLCEN_2v1386 [Phlebia centrifuga]
g12054.t1	PSR81573.1 hypothetical protein PHLCEN_2v6339 [Phlebia centrifuga]
g12055.t1	XP_024334511.1 hypothetical protein POSPLADRAFT_1185677 [Postia placenta MAD-698-R-SB12]
g12056.t1	KIP10513.1 hypothetical protein PHLGIDRAFT_33880 [Phlebiopsis gigantea 11061_1 CR5-6]
g12057.t1	XP_027618812.1 Nucleoporin nup45 [Sparassis crispa]
g12057.t2	XP_027618812.1 Nucleoporin nup45 [Sparassis crispa]
g12060.t1	XP_008039156.1 hypothetical protein TRAVEDRAFT_29680 [Trametes versicolor FP-101664 SS1]
g12061.t1	THG98739.1 hypothetical protein EW026_g3501 [Phlebia centrifuga]
g12062.t1	KAF7374747.1 Tumor-related protein [Mycena sanguinolenta]
g12063.t1	KZT67458.1 mitochondrial carrier [Daedalea quercina L-15889]
g12064.t1	THG98737.1 hypothetical protein EW026_g3503 [Phlebia centrifuga]
g12065.t1	THG98742.1 hypothetical protein EW026_g3504 [Phlebia centrifuga]
g12066.t1	TFK93709.1 MFS general substrate transporter [Polyporus arcularius HHB13444]
g12068.t1	KIP01363.1 hypothetical protein PHLGIDRAFT_362060 [Phlebiopsis gigantea 11061_1 CR5-6]
g12069.t1	PSS34147.1 hypothetical protein PHLCEN_2v1815 [Phlebia centrifuga]
g1206.t1	XP_007400877.1 uncharacterized protein PHACADRAFT_152721 [Phanerochaete carnosa HHB-10118-sp]
g12070.t1	PSS34147.1 hypothetical protein PHLCEN_2v1815 [Phlebia centrifuga]
g12072.t1	XP_007393848.1 uncharacterized protein PHACADRAFT_252958 [Phanerochaete carnosa HHB-10118-sp]
g12073.t1	XP_007393847.1 uncharacterized protein PHACADRAFT_252956 [Phanerochaete carnosa HHB-10118-sp]
g12077.t1	PSR82000.1 hypothetical protein PHLCEN_2v6175 [Phlebia centrifuga]
g12078.t1	PSR82001.1 hypothetical protein PHLCEN_2v6176 [Phlebia centrifuga]
g1207.t1	TFK48449.1 hypothetical protein OE88DRAFT_1634565, partial [Heliocybe sulcata]
g12080.t1	XP_027618822.1 5'-3' exoribonuclease 1 [Sparassis crispa]
g12081.t1	KDQ53169.1 hypothetical protein JAAARDRAFT_39537 [Jaapia argillacea MUCL 33604]
g12081.t2	THG98254.1 hypothetical protein EW026_g3899 [Phlebia centrifuga]
g12082.t1	THG98253.1 hypothetical protein EW026_g3898 [Phlebia centrifuga]
g12083.t1	XP_007400027.1 uncharacterized protein PHACADRAFT_75372, partial [Phanerochaete carnosa HHB-10118-sp]
g12084.t1	THH31507.1 hypothetical protein EUX98_g2680 [Antrodiella citrinella]
g12085.t1	THH31507.1 hypothetical protein EUX98_g2680 [Antrodiella citrinella]
g12086.t1	THH31507.1 hypothetical protein EUX98_g2680 [Antrodiella citrinella]
g12090.t1	THG98242.1 hypothetical protein EW026_g3897 [Phlebia centrifuga]
g12090.t2	THG98242.1 hypothetical protein EW026_g3897 [Phlebia centrifuga]
g12091.t1	AAX55648.1 cytochrome b5 [Phanerochaete chrysosporium]
g12092.t1	XP_012181191.1 predicted protein [Fibroporia radiculosa]
g12093.t1	PSR82010.1 hypothetical protein PHLCEN_2v6185 [Phlebia centrifuga]
g12094.t1	PSR82016.1 hypothetical protein PHLCEN_2v6191 [Phlebia centrifuga]
g12094.t2	PSR82016.1 hypothetical protein PHLCEN_2v6191 [Phlebia centrifuga]
g12095.t1	OBZ66260.1 hypothetical protein A0H81_13767 [Grifola frondosa]
g12096.t1	THG96261.1 hypothetical protein EW026_g5536 [Phlebia centrifuga]
g12097.t1	KIP03501.1 hypothetical protein PHLGIDRAFT_237431 [Phlebiopsis gigantea 11061_1 CR5-6]
g12098.t1	KIP03499.1 hypothetical protein PHLGIDRAFT_94735 [Phlebiopsis gigantea 11061_1 CR5-6]
g12099.t1	XP_007393895.1 uncharacterized protein PHACADRAFT_253046 [Phanerochaete carnosa HHB-10118-sp]
g1209.t1	XP_007306550.1 hypothetical protein STEHIDRAFT_170123 [Stereum hirsutum FP-91666 SS1]
g12100.t1	OCH84331.1 P-loop containing nucleoside triphosphate hydrolase protein [Obba rivulosa]
g12101.t1	PSR74674.1 hypothetical protein PHLCEN_2v9650 [Phlebia centrifuga]
g12102.t1	TEB34526.1 hypothetical protein FA13DRAFT_1918733 [Coprinellus micaceus]
g12104.t1	PCH42099.1 RAI1-domain-containing protein [Wolfiporia cocos MD-104 SS10]
g12105.t1	TCD63738.1 Chitinase 1 [Steccherinum ochraceum]
g12106.t1	OJT14963.1 Type 1 phosphatases regulator YPI1 [Trametes pubescens]
g12107.t1	PSS32060.1 hypothetical protein PHLCEN_2v2167 [Phlebia centrifuga]
g12108.t1	THH00385.1 hypothetical protein EW026_g2144 [Phlebia centrifuga]
g1210.t1	TCD69484.1 hypothetical protein EIP91_007414 [Steccherinum ochraceum]
g12110.t1	THG97160.1 hypothetical protein EW026_g4778 [Phlebia centrifuga]
g12111.t1	KIP03984.1 hypothetical protein PHLGIDRAFT_129807 [Phlebiopsis gigantea 11061_1 CR5-6]
g12112.t1	THH32653.1 hypothetical protein EUX98_g1512 [Antrodiella citrinella]
g12114.t1	XP_007307153.1 hypothetical protein STEHIDRAFT_170471 [Stereum hirsutum FP-91666 SS1]
g12116.t1	XP_007393010.1 uncharacterized protein PHACADRAFT_138900 [Phanerochaete carnosa HHB-10118-sp]
g12118.t1	XP_007393002.1 uncharacterized protein PHACADRAFT_251414 [Phanerochaete carnosa HHB-10118-sp]
g12119.t1	THH00105.1 hypothetical protein EW026_g2361 [Phlebia centrifuga]
g12120.t1	XP_007399904.1 uncharacterized protein PHACADRAFT_102442 [Phanerochaete carnosa HHB-10118-sp]
g12121.t1	PSR94681.1 hypothetical protein PHLCEN_2v4413 [Phlebia centrifuga]
g12123.t1	THG95727.1 hypothetical protein EW026_g5978 [Phlebia centrifuga]
g12124.t1	XP_007393142.1 uncharacterized protein PHACADRAFT_171015 [Phanerochaete carnosa HHB-10118-sp]
g12125.t1	XP_007393143.1 uncharacterized protein PHACADRAFT_116126, partial [Phanerochaete carnosa HHB-10118-sp]
g12127.t1	XP_012183601.1 predicted protein [Fibroporia radiculosa]
g12128.t1	XP_007393145.1 uncharacterized protein PHACADRAFT_171018 [Phanerochaete carnosa HHB-10118-sp]
g12129.t1	KIP08037.1 hypothetical protein PHLGIDRAFT_88801 [Phlebiopsis gigantea 11061_1 CR5-6]
g1212.t1	XP_007306550.1 hypothetical protein STEHIDRAFT_170123 [Stereum hirsutum FP-91666 SS1]
g12130.t1	TCD64038.1 hypothetical protein EIP91_004587 [Steccherinum ochraceum]
g12131.t1	XP_007399903.1 uncharacterized protein PHACADRAFT_262605 [Phanerochaete carnosa HHB-10118-sp]
g12132.t1	XP_007393139.1 uncharacterized protein PHACADRAFT_251645 [Phanerochaete carnosa HHB-10118-sp]
g12134.t1	KAA1467139.1 hypothetical protein DENSPDRAFT_832117 [Dentipellis sp. KUC8613]
g12135.t1	KIJ62879.1 hypothetical protein HYDPIDRAFT_93781 [Hydnomerulius pinastri MD-312]
g12136.t1	KAF4613845.1 hypothetical protein D9613_008098 [Agrocybe pediades]
g12137.t1	KIP08024.1 hypothetical protein PHLGIDRAFT_29762 [Phlebiopsis gigantea 11061_1 CR5-6]
g12138.t1	XP_007394116.1 uncharacterized protein PHACADRAFT_253293 [Phanerochaete carnosa HHB-10118-sp]
g12139.t1	XP_007393137.1 uncharacterized protein PHACADRAFT_139089 [Phanerochaete carnosa HHB-10118-sp]
g1213.t1	PSS17142.1 hypothetical protein PHLCEN_2v3213 [Phlebia centrifuga]
g12140.t1	KIP08026.1 hypothetical protein PHLGIDRAFT_19047 [Phlebiopsis gigantea 11061_1 CR5-6]
g12141.t1	KIP08019.1 hypothetical protein PHLGIDRAFT_117567 [Phlebiopsis gigantea 11061_1 CR5-6]
g12145.t1	KIP07674.1 hypothetical protein PHLGIDRAFT_412290 [Phlebiopsis gigantea 11061_1 CR5-6]
g12147.t1	KIP07096.1 hypothetical protein PHLGIDRAFT_35627 [Phlebiopsis gigantea 11061_1 CR5-6]
g12149.t1	EMD35245.1 hypothetical protein CERSUDRAFT_85265 [Gelatoporia subvermispora B]
g1214.t1	PSR78263.1 hypothetical protein PHLCEN_2v7459 [Phlebia centrifuga]
g12150.t1	KIP10997.1 hypothetical protein PHLGIDRAFT_28142 [Phlebiopsis gigantea 11061_1 CR5-6]
g12150.t2	KIP10997.1 hypothetical protein PHLGIDRAFT_28142 [Phlebiopsis gigantea 11061_1 CR5-6]
g12151.t1	OCH89613.1 MBOAT-domain-containing protein [Obba rivulosa]
g12152.t1	PSS34009.1 hypothetical protein PHLCEN_2v1913 [Phlebia centrifuga]
g12153.t1	KIP11006.1 hypothetical protein PHLGIDRAFT_125135 [Phlebiopsis gigantea 11061_1 CR5-6]
g12154.t1	KIP11005.1 hypothetical protein PHLGIDRAFT_172677 [Phlebiopsis gigantea 11061_1 CR5-6]
g12157.t1	CDO68696.1 hypothetical protein BN946_scf184652.g23 [Trametes cinnabarina]
g12160.t1	XP_027621017.1 predicted protein [Sparassis crispa]
g12161.t1	EPT05519.1 hypothetical protein FOMPIDRAFT_1155298 [Fomitopsis pinicola FP-58527 SS1]
g12162.t1	OSD06564.1 TPR-like protein [Trametes coccinea BRFM310]
g12163.t1	PSR72697.1 hypothetical protein PHLCEN_2v11392 [Phlebia centrifuga]
g12164.t1	XP_007393623.1 uncharacterized protein PHACADRAFT_117141 [Phanerochaete carnosa HHB-10118-sp]
g12165.t1	PSR75548.1 hypothetical protein PHLCEN_2v9028 [Phlebia centrifuga]
g12165.t2	PSR75548.1 hypothetical protein PHLCEN_2v9028 [Phlebia centrifuga]
g12166.t1	KIP05840.1 hypothetical protein PHLGIDRAFT_107681 [Phlebiopsis gigantea 11061_1 CR5-6]
g12167.t1	KIP05839.1 glycoside hydrolase family 13 protein [Phlebiopsis gigantea 11061_1 CR5-6]
g12167.t2	KIP05839.1 glycoside hydrolase family 13 protein [Phlebiopsis gigantea 11061_1 CR5-6]
g12168.t1	KIP05838.1 hypothetical protein PHLGIDRAFT_73600 [Phlebiopsis gigantea 11061_1 CR5-6]
g1216.t1	XP_007400874.1 uncharacterized protein PHACADRAFT_178343 [Phanerochaete carnosa HHB-10118-sp]
g1216.t2	XP_007400874.1 uncharacterized protein PHACADRAFT_178343 [Phanerochaete carnosa HHB-10118-sp]
g12170.t1	PSR75544.1 hypothetical protein PHLCEN_2v9024 [Phlebia centrifuga]
g12172.t1	PSR75543.1 hypothetical protein PHLCEN_2v9023 [Phlebia centrifuga]
g12172.t2	PSR75543.1 hypothetical protein PHLCEN_2v9023 [Phlebia centrifuga]
g12173.t1	XP_008039135.1 hypothetical protein TRAVEDRAFT_29596 [Trametes versicolor FP-101664 SS1]
g12174.t1	PSS19958.1 hypothetical protein PHLCEN_2v3131 [Phlebia centrifuga]
g12175.t1	PSS19958.1 hypothetical protein PHLCEN_2v3131 [Phlebia centrifuga]
g12176.t1	PSS19958.1 hypothetical protein PHLCEN_2v3131 [Phlebia centrifuga]
g12177.t1	KAF7343045.1 FAD/NAD-P-binding domain-containing protein [Mycena venus]
g12178.t1	XP_007393603.1 uncharacterized protein PHACADRAFT_140077 [Phanerochaete carnosa HHB-10118-sp]
g12179.t1	OSD06566.1 hypothetical protein PYCCODRAFT_1360117 [Trametes coccinea BRFM310]
g1217.t1	XP_007400875.1 uncharacterized protein PHACADRAFT_263970 [Phanerochaete carnosa HHB-10118-sp]
g12180.t1	TBU26221.1 hypothetical protein BD311DRAFT_457574 [Dichomitus squalens]
[truncated: 7,910 more rows]

## Sheet: SwissProt
query_id	subject_id
[truncated: 3,383 more rows]

## Sheet: GO
query_id	subject_id
[truncated: 10,117 more rows]

[truncated: 9 more sheets: SIGNALP, TMHMM, PHOBIUS, secretory protein, rRNA, snRNA, tRNA, other RNA, SSRs]
