# Supplementary material for: Whole-Genome Sequencing and Analysis of the White-Rot Fungus Ceriporia lacerata Reveals Its Phylogenetic Status and the Genetic Basis of Lignocellulose Degradation and Terpenoid Synthesis
Source: Front Microbiol. 2022 May 24;13:880946. doi: 10.3389/fmicb.2022.880946 (PMC9171200; doi:10.3389/fmicb.2022.880946)
Supplement: Supplementary file 4 [file Table_2.XLSX]

## Sheet: Readme 
Supplementary Table SII.CAZy-18_strain
In this supplemental material, the CAZymes in 18 genomes were classified and counted. The gene subfamlilies were recored in the sheet named "Overall", while the details of gene annotation with CAZy database in each genome were recorded in the other sheets named with the strain.

## Sheet: Overall
	Daedalea_quercina	Laetiporus sulphure	Grifola frondosa	Phanerochaete carno	Fibroporia radiculo	Ganoderma sinense	Gelatoporia subverm	Obba rivulosa	Dichomitus squalens	Fomitopsis pinicola	Trametes versicolor	Wolfiporia cocos	Trametes pubescens	Trametes coccinea	Phlebia centrifuga_	Phlebiopsis gigante	Postia placenta	Trametes cinnabarin	Ceriporia lacerata
AA9	4	2	11	9	2	12	5	5	11	4	13	2	12	13	8	11	2	14	19
AA3_2	18	26	27	53	18	37	19	20	38	20	25	12	37	24	19	16	26	26	18
CBM0	3	4	4	3	3	2	3	3	3	3	3	3	2	3	3	3	3	3	3
CBM12	2	2	2	2	1	2	2	2	2	2	2	1	2	2	1	1	2	3	2
CBM21	6	4	4	7	5	5	5	4	6	4	5	6	5	6	4	6	5	5	6
CBM50	7	6	13	10	9	16	10	11	14	6	13	4	11	8	6	12	11	9	14
CE15	2	0	1	2	0	2	1	1	1	2	1	1	2	2	3	2	1	2	4
GH0	7	8	6	7	4	8	7	6	5	6	6	7	6	7	7	6	5	7	9
GH10	3	3	5	2	3	5	4	3	5	2	5	4	6	5	6	3	3	4	5
GH115	1	3	5	1	2	6	2	2	2	1	2	2	2	2	3	1	1	2	3
GH125	3	3	3	4	3	2	4	3	3	3	4	3	3	3	3	3	4	3	4
GH13_1	2	4	1	1	2	1	1	1	1	3	1	2	1	1	1	1	2	1	2
GH13_8	4	3	2	4	2	2	2	2	2	4	3	1	1	1	2	4	3	1	4
GH15	1	1	1	1	1	3	2	2	1	2	3	1	3	1	2	1	1	2	3
GH16_4	1	2	8	2	1	2	3	2	3	2	2	2	2	2	5	1	4	3	5
GH17	4	3	3	3	5	6	4	5	4	4	4	4	9	3	4	3	5	11	16
GH18	14	14	26	15	12	41	19	18	21	23	21	17	20	20	17	16	15	18	28
GH2	3	6	4	3	3	6	4	3	5	3	4	3	4	2	4	3	4	5	5
GH27	6	7	6	4	7	7	6	7	7	7	6	4	6	6	7	4	8	4	7
GH29	2	2	1	2	2	1	2	2	2	2	2	1	2	2	2	3	2	1	3
GH35	1	1	1	2	2	11	1	1	3	2	2	2	1	2	4	2	1	2	3
GH38	6	6	6	9	5	12	6	6	6	6	5	5	6	5	6	6	6	7	7
GH43_18	2	4	5	2	3	4	3	2	2	3	2	3	3	3	3	3	3	4	4
GH5_5	2	2	3	6	2	1	3	3	3	3	3	2	2	4	4	5	3	4	6
GH5_50	2	3	2	1	2	1	1	1	2	2	2	1	2	2	2	1	2	2	2
GH5_7	2	2	1	1	2	1	1	1	1	2	1	2	1	2	2	1	2	1	4
GH53	1	1	1	2	2	1	5	1	1	1	1	1	1	2	1	3	1	1	2
GH55	5	7	4	3	6	4	4	4	4	5	3	6	4	4	7	6	6	4	6
GH63	3	2	2	2	2	2	2	2	2	3	2	2	1	2	3	2	3	2	3
GH72	2	2	2	2	2	2	2	2	2	2	2	2	2	2	2	2	2	1	3
GH85	2	1	2	1	1	2	2	2	2	2	2	1	2	2	1	2	1	1	2
GH9	1	2	4	2	2	3	1	1	1	2	3	1	2	3	3	2	2	3	3
GH92	3	4	8	4	3	5	3	4	5	5	4	2	4	5	5	4	3	4	6
GT31	8	5	5	8	2	6	5	7	8	6	6	8	5	5	5	6	7	4	8
GT35	4	4	3	4	4	3	3	4	4	4	4	4	2	4	4	4	4	2	4
GT39	3	3	4	3	3	3	3	3	3	3	3	3	4	3	4	3	3	3	4
GT4	13	16	13	18	12	17	14	15	14	15	14	12	15	14	16	12	13	16	24
GT48	2	4	5	3	3	2	3	6	2	3	3	3	4	3	3	3	3	2	4
GT57	2	2	2	2	1	2	2	2	2	2	2	2	2	2	2	2	2	2	3
GT92	3	3	2	3	3	3	3	3	2	3	3	3	3	3	3	3	3	3	3
GH3	15	18	14	13	12	21	13	13	11	19	17	16	13	14	13	14	13	13	17
CE8	4	4	6	5	4	8	4	4	6	5	5	5	9	4	7	7	6	15	7
GT47	3	4	2	2	7	12	3	2	2	3	4	2	3	3	3	2	2	11	5
CBM20	3	4	2	3	2	5	3	3	7	3	4	3	3	5	4	4	4	2	4
AA2	2	3	19	12	2	11	18	17	13	2	25	2	21	12	10	11	2	11	12
GT41	5	3	3	3	1	1	2	3	3	5	3	4	2	3	3	3	3	1	3
GT1	9	12	6	17	5	16	13	14	13	13	26	9	22	24	15	12	10	21	20
GT8	9	8	9	9	8	26	7	11	17	8	18	8	18	11	9	9	9	11	11
GH71	8	6	10	5	3	8	4	3	5	6	6	3	10	5	4	6	6	5	6
GH16_2	5	4	4	4	5	7	2	3	8	4	6	3	6	5	4	5	5	4	5
GH19	4	4	4	4	3	11	4	4	6	7	4	4	4	4	6	4	4	4	4
GT61	5	8	3	4	4	2	5	4	6	4	6	5	6	4	0	4	5	3	5
AA5_1	4	6	14	8	3	19	3	4	11	4	10	4	7	7	11	11	3	7	9
GH5_12	2	2	2	4	2	4	2	2	3	2	2	2	2	2	3	1	2	2	2
GT34	2	2	1	1	1	2	1	1	2	5	2	3	3	1	2	2	3	2	2
GH81	1	1	1	1	3	2	3	5	0	1	2	1	2	2	2	3	2	2	2
GH43_21	1	1	4	3	0	3	2	2	2	2	3	1	2	2	0	1	0	2	2
GT22	12	12	10	11	10	9	8	9	8	10	10	11	9	9	15	9	10	10	10
CE3	6	3	5	4	8	4	6	7	5	3	5	7	5	5	7	7	6	4	6
GT20	4	4	8	3	4	3	4	5	4	4	4	4	3	4	5	5	5	3	4
PL14_4	0	1	2	3	0	4	2	2	5	0	4	0	5	4	2	3	1	3	3
GH45	2	2	3	2	1	2	3	3	2	2	3	1	2	3	1	2	1	2	2
GT2	18	15	22	17	16	15	19	19	16	19	16	20	18	15	13	15	20	16	18
AA10	3	5	0	6	4	11	4	5	7	5	7	3	7	5	4	5	6	3	5
CBM13	7	6	5	6	6	16	8	7	11	9	12	4	9	11	8	11	8	12	9
AA6	3	3	1	5	2	3	2	2	3	3	3	3	3	3	5	7	3	3	4
GH79	3	4	6	4	1	12	6	6	10	4	9	3	9	4	7	8	2	8	7
AA3_3	5	5	5	5	6	7	4	5	4	5	4	5	5	3	3	3	5	2	4
GH20	4	4	6	4	3	6	4	5	5	5	6	3	9	6	4	5	4	6	5
GH51	3	4	4	4	5	6	4	5	4	5	4	6	4	4	3	4	5	4	4
CE4	4	5	5	3	5	4	3	3	3	5	3	8	3	5	3	3	4	3	4
CBM48	4	3	3	4	2	4	2	3	3	4	3	3	3	3	4	4	3	3	3
GH7	0	2	4	6	0	3	1	1	4	0	4	0	4	3	3	5	0	3	3
PL1_1	3	2	2	3	3	2	1	2	2	1	3	2	3	2	3	2	2	2	2
GH128	2	1	1	1	1	5	2	2	3	3	2	1	2	1	3	4	3	2	2
GH43_30	2	1	1	2	1	6	1	1	2	5	1	1	1	1	1	2	1	1	1
GH16_1	11	8	12	15	8	24	16	15	16	13	18	10	14	14	14	12	10	15	14
GH28	15	13	14	6	15	19	11	11	13	16	17	13	14	13	13	12	13	12	13
GH16	1	2	2	2	5	15	7	4	5	2	8	1	7	4	0	3	2	5	4
AA1	10	10	11	14	6	10	5	9	9	8	7	10	10	8	9	9	6	6	4
PL35	2	2	3	2	1	4	2	2	4	2	3	2	3	3	1	2	2	3	2
GH36	12	12	11	16	14	15	12	15	12	12	14	14	11	15	7	11	13	11	12
GT15	3	5	2	4	4	3	2	3	6	6	5	3	5	3	2	2	4	3	3
GT66	3	4	4	2	2	4	3	5	4	2	4	3	3	2	4	2	2	4	3
CBM2	1	0	1	3	1	1	2	2	1	3	5	0	2	1	1	3	0	2	1
GH37	5	5	8	6	5	6	5	6	6	6	5	6	4	5	6	5	6	4	5
GH1	2	2	4	4	3	2	3	3	3	3	2	2	3	3	2	2	2	2	2
CBM6	3	1	1	1	2	3	0	0	2	2	1	2	1	1	1	2	2	2	1
CE9	3	2	2	2	1	4	3	2	4	3	7	2	5	3	2	2	4	4	2
GT75	3	1	4	1	1	1	4	1	2	2	1	4	2	1	1	2	2	2	1
GH43_6	0	0	1	0	2	11	2	2	5	0	1	0	1	2	0	0	0	1	0
GH47	14	15	14	12	14	14	14	14	13	14	14	13	11	11	18	14	11	9	13
AA7	4	1	1	2	1	10	1	1	5	4	1	1	1	1	2	2	2	0	3
GT0	9	11	12	8	10	12	16	10	8	7	18	10	16	11	9	9	12	10	9
CBM1	1	2	5	6	2	5	4	3	5	2	5	1	6	5	6	5	2	4	2
GH23	2	4	1	2	2	4	1	1	3	3	3	1	3	2	3	2	3	1	1
GH30_3	3	1	2	1	1	2	1	2	2	4	3	2	3	2	1	2	3	2	1
CBM18	2	2	2	2	3	2	2	1	1	3	2	2	2	2	1	2	1	1	1
AA14	2	3	3	2	2	4	2	2	4	3	4	2	4	4	2	4	2	4	3
GH152	6	3	3	4	3	10	3	2	4	12	8	7	2	6	2	7	2	4	2
GH31	5	4	6	16	8	8	7	12	8	7	10	9	9	8	16	7	7	7	6
GH78	3	3	2	1	3	10	1	2	5	4	3	3	2	2	3	1	3	2	1
CE16	14	13	13	14	12	28	14	14	14	13	15	13	12	11	7	14	12	8	10
GH5_9	9	9	8	10	4	8	9	8	8	8	11	6	9	8	8	8	7	10	6
AA4	2	2	2	2	2	3	1	1	2	2	2	2	2	2	2	2	2	2	2
GH32	3	3	1	2	3	3	2	3	5	5	4	3	5	2	1	2	3	2	1
CBM5	3	3	4	3	3	14	3	3	6	3	5	3	5	5	2	3	4	5	2
CBM14	2	2	0	1	2	1	2	2	2	2	2	2	1	2	1	1	2	2	0
AA1_1	5	5	12	1	4	20	8	10	14	7	7	5	8	7	5	1	3	4	1
CEF62298.1	6	7	3	5	6	4	6	6	5	6	11	5	4	6	3	5	6	4	0
GH12	3	4	5	3	3	6	4	4	5	3	8	5	5	5	7	3	5	6	2
CBM43	4	3	1	3	5	2	4	5	2	3	3	4	3	2	3	3	5	2	0
CED82388.1	2	3	1	4	3	4	2	4	2	4	4	2	3	4	3	4	2	3	0
CEF68073.1	3	3	2	3	3	3	3	3	2	3	3	3	3	3	3	3	3	3	0
															GH5~10, while others are in GH12, 26, 44, 45, 48, 51, 74, 124, and 148

## Sheet: Daedalea_quercina
query_id	subject_id
KZT63139.1	EGX53748.1 CBM50: Carbohydrate-Binding Modules (CBMs)
KZT63172.1	QKX53119.1 GH72: Glycoside Hydrolases (GHs)
KZT63189.1	CCA76078.1 GH31: Glycoside Hydrolases (GHs)
KZT63218.1	ATX68040.1 GH18: Glycoside Hydrolases (GHs) CBM14: Carbohydrate-Binding Modules (CBMs)
KZT63256.1	CED82980.1 GH16_4: Glycoside Hydrolases (GHs) CED82980.1: Carbohydrate Esterases (CEs)
KZT63270.1	CCA74424.1 GH5_12: Glycoside Hydrolases (GHs)
KZT63276.1	CDO72503.1 CE1: Carbohydrate Esterases (CEs) CBM1: Carbohydrate-Binding Modules (CBMs)
KZT63300.1	CAN80640.1 GT47: GlycosylTransferases (GTs)
KZT63338.1	VWP00542.1 GH0: Glycoside Hydrolases (GHs)
KZT63367.1	VUW59753.1 GT106: GlycosylTransferases (GTs)
KZT63374.1	VWO97257.1 GH92: Glycoside Hydrolases (GHs)
KZT63451.1	SVE78114.1 GT61: GlycosylTransferases (GTs)
KZT63511.1	BAE87009.1 GH1: Glycoside Hydrolases (GHs)
KZT63536.1	QKX57094.1 GH63: Glycoside Hydrolases (GHs)
KZT63549.1	CCA67406.1 CBM13: Carbohydrate-Binding Modules (CBMs)
KZT63553.1	AHL69750.2 GH5_22: Glycoside Hydrolases (GHs)
KZT63554.1	VWO98528.1 GH5_22: Glycoside Hydrolases (GHs)
KZT63567.1	VWO96843.1 AA3_2: Auxiliary Activities (AAs)
KZT63569.1	CFW94146.1 AA3_2: Auxiliary Activities (AAs)
KZT63596.1	VWO94942.1 AA3_2: Auxiliary Activities (AAs)
KZT63636.1	CAB4110408.1 GT41: GlycosylTransferases (GTs)
KZT63715.1	QCD91124.1 GH38: Glycoside Hydrolases (GHs)
KZT63752.1	VWO95094.1 GH16_1: Glycoside Hydrolases (GHs)
KZT63824.1	VDD58900.1 PL1_1: Polysaccharide Lyases (PLs)
KZT63831.1	SMR52966.1 CE16: Carbohydrate Esterases (CEs)
KZT63868.1	ABD61572.1 AA5_1: Auxiliary Activities (AAs)
KZT63876.1	ALC42656.1 GT41: GlycosylTransferases (GTs)
KZT63886.1	ARA93149.1 CE15: Carbohydrate Esterases (CEs)
KZT63888.1	SVE84752.1 GT61: GlycosylTransferases (GTs)
KZT63900.1	VWO94570.1 GH79: Glycoside Hydrolases (GHs)
KZT63936.1	QKX54698.1 GH20: Glycoside Hydrolases (GHs)
KZT63959.1	VDD62621.1 GT47: GlycosylTransferases (GTs)
KZT63992.1	VDD34219.1 GH3: Glycoside Hydrolases (GHs)
KZT63995.1	CCA73422.1 GT39: GlycosylTransferases (GTs)
KZT63997.1	BAC67687.1 GH16_1: Glycoside Hydrolases (GHs)
KZT64019.1	CCA66838.1 GT0: GlycosylTransferases (GTs)
KZT64040.1	BAC67687.1 GH16_1: Glycoside Hydrolases (GHs)
KZT64063.1	BAC78196.1 GT2: GlycosylTransferases (GTs)
KZT64064.1	QDK64619.1 GT2: GlycosylTransferases (GTs)
KZT64066.1	ALC44309.1 GH29: Glycoside Hydrolases (GHs)
KZT64087.1	CCA69005.1 AA7: Auxiliary Activities (AAs)
KZT64092.1	AKT42641.1 CBM63: Carbohydrate-Binding Modules (CBMs)
KZT64104.1	ANC28050.1 GH152: Glycoside Hydrolases (GHs)
KZT64105.1	ANC28050.1 GH152: Glycoside Hydrolases (GHs)
KZT64106.1	QKX63597.1 GH37: Glycoside Hydrolases (GHs)
KZT64109.1	BAE54672.1 GH17: Glycoside Hydrolases (GHs)
KZT64135.1	CUU39686.1 GT4: GlycosylTransferases (GTs)
KZT64150.1	ABD61573.1 AA5_1: Auxiliary Activities (AAs)
KZT64170.1	BAM42836.1 GH20: Glycoside Hydrolases (GHs)
KZT64178.1	CRX79053.1 GT4: GlycosylTransferases (GTs)
KZT64182.1	AIT83212.1 GT4: GlycosylTransferases (GTs)
KZT64203.1	CED84003.1 GH16_1: Glycoside Hydrolases (GHs) CED84003.1: Carbohydrate Esterases (CEs)
KZT64213.1	CCA70426.1 AA7: Auxiliary Activities (AAs)
KZT64222.1	SMR52966.1 CE16: Carbohydrate Esterases (CEs)
KZT64265.1	QKX53460.1 AA4: Auxiliary Activities (AAs)
KZT64335.1	EIW60068.1 GH55: Glycoside Hydrolases (GHs)
KZT64336.1	ADX07321.1 GH5_9: Glycoside Hydrolases (GHs)
KZT64339.1	ADX07321.1 GH5_9: Glycoside Hydrolases (GHs)
KZT64391.1	CCA69719.1 GH43_13: Glycoside Hydrolases (GHs)
KZT64402.1	CED82388.1 GT4: GlycosylTransferases (GTs) CED82388.1: Carbohydrate Esterases (CEs)
KZT64403.1	AYR00610.1 AA1_1: Auxiliary Activities (AAs)
KZT64404.1	VWO97713.1 AA1: Auxiliary Activities (AAs)
KZT64407.1	CAK54346.1 AA1_1: Auxiliary Activities (AAs)
KZT64432.1	CDJ79834.1 GH27: Glycoside Hydrolases (GHs)
KZT64433.1	CDJ79834.1 GH27: Glycoside Hydrolases (GHs)
KZT64446.1	QDK56798.1 GH28: Glycoside Hydrolases (GHs)
KZT64469.1	ABD14403.1 GH28: Glycoside Hydrolases (GHs)
KZT64495.1	BBN07176.1 CBM0: Carbohydrate-Binding Modules (CBMs)
KZT64527.1	CED85137.1 GT17: GlycosylTransferases (GTs) CED85137.1: Carbohydrate Esterases (CEs)
KZT64536.1	ACI49189.1 GH13_8: Glycoside Hydrolases (GHs) CBM48: Carbohydrate-Binding Modules (CBMs)
KZT64593.1	ADX07321.1 GH5_9: Glycoside Hydrolases (GHs)
KZT64609.1	CCA67817.1 GH16_2: Glycoside Hydrolases (GHs)
KZT64610.1	CCA72240.1 GH131: Glycoside Hydrolases (GHs)
KZT64628.1	QIX00712.1 GH71: Glycoside Hydrolases (GHs)
KZT64643.1	BAN51849.1 GH12: Glycoside Hydrolases (GHs)
KZT64678.1	CCA75834.1 GH0: Glycoside Hydrolases (GHs)
KZT64689.1	QKX56674.1 GH28: Glycoside Hydrolases (GHs)
KZT64694.1	QKX62037.1 GT34: GlycosylTransferases (GTs)
KZT64699.1	SMR52966.1 CE16: Carbohydrate Esterases (CEs)
KZT64703.1	CCA69005.1 AA7: Auxiliary Activities (AAs)
KZT64704.1	CCA69005.1 AA7: Auxiliary Activities (AAs)
KZT64797.1	CEF67230.1 GT4: GlycosylTransferases (GTs) CEF67230.1: Carbohydrate Esterases (CEs)
KZT64809.1	VWO96649.1 CBM50: Carbohydrate-Binding Modules (CBMs)
KZT64814.1	BAC83070.1 GH17: Glycoside Hydrolases (GHs) CBM43: Carbohydrate-Binding Modules (CBMs)
KZT64900.1	QDS70620.1 GT0: GlycosylTransferases (GTs)
KZT64977.1	ANC28050.1 GH152: Glycoside Hydrolases (GHs)
KZT64993.1	QDS71450.1 GH47: Glycoside Hydrolases (GHs)
KZT64994.1	QCR99115.1 GT48: GlycosylTransferases (GTs)
KZT64999.1	AAW41198.1 GT69: GlycosylTransferases (GTs) AAW41198.1: Auxiliary Activities (AAs)
KZT65002.1	AAD44757.1 GT90: GlycosylTransferases (GTs) AAD44757.1: Auxiliary Activities (AAs)
KZT65018.1	QDV59707.1 GH30: Glycoside Hydrolases (GHs)
KZT65020.1	QDV59707.1 GH30: Glycoside Hydrolases (GHs)
KZT65038.1	QBZ54211.1 GH47: Glycoside Hydrolases (GHs)
KZT65048.1	QDV59707.1 GH30: Glycoside Hydrolases (GHs)
KZT65051.1	CCM02450.1 GH133: Glycoside Hydrolases (GHs)
KZT65105.1	APA15545.1 GH78: Glycoside Hydrolases (GHs)
KZT65106.1	APA15545.1 GH78: Glycoside Hydrolases (GHs)
KZT65114.1	VWP00170.1 GT35: GlycosylTransferases (GTs)
KZT65128.1	CDS09089.1 GT41: GlycosylTransferases (GTs)
KZT65129.1	CDR49250.1 GT41: GlycosylTransferases (GTs)
KZT65193.1	AZQ26801.1 GT2: GlycosylTransferases (GTs)
KZT65204.1	AHA83597.1 AA1: Auxiliary Activities (AAs)
KZT65234.1	CCA69604.1 GH18: Glycoside Hydrolases (GHs) CBM5: Carbohydrate-Binding Modules (CBMs)
KZT65251.1	VDD00491.1 GH152: Glycoside Hydrolases (GHs)
KZT65252.1	ANH56445.1 GH36: Glycoside Hydrolases (GHs)
KZT65305.1	VWP00856.1 GH47: Glycoside Hydrolases (GHs)
KZT65322.1	QKD61617.1 CE3: Carbohydrate Esterases (CEs)
KZT65331.1	AUB27030.1 GT2: GlycosylTransferases (GTs)
KZT65363.1	ADX07294.1 AA1_1: Auxiliary Activities (AAs)
KZT65366.1	QKD61617.1 CE3: Carbohydrate Esterases (CEs)
KZT65389.1	VWO94432.1 CE9: Carbohydrate Esterases (CEs)
KZT65400.1	QHB50190.1 AA3_2: Auxiliary Activities (AAs)
KZT65406.1	SDU36460.1 CBM6: Carbohydrate-Binding Modules (CBMs)
KZT65409.1	ADX07338.1 GH5_9: Glycoside Hydrolases (GHs)
KZT65426.1	AFM93784.1 CE15: Carbohydrate Esterases (CEs)
KZT65459.1	VWO98814.1 GH31: Glycoside Hydrolases (GHs)
KZT65471.1	VWO98679.1 GH63: Glycoside Hydrolases (GHs)
KZT65487.1	CUI24525.1 GH19: Glycoside Hydrolases (GHs)
KZT65507.1	ACI26689.1 GH28: Glycoside Hydrolases (GHs)
KZT65511.1	ACI26689.1 GH28: Glycoside Hydrolases (GHs)
KZT65527.1	VWO98269.1 CBM13: Carbohydrate-Binding Modules (CBMs)
KZT65562.1	ACX67577.1 CBM32: Carbohydrate-Binding Modules (CBMs)
KZT65579.1	CCA72135.1 GT59: GlycosylTransferases (GTs)
KZT65588.1	QCD77328.1 GH36: Glycoside Hydrolases (GHs)
KZT65592.1	CCA73538.1 GT31: GlycosylTransferases (GTs)
KZT65602.1	QHO46828.1 GH38: Glycoside Hydrolases (GHs)
KZT65664.1	CCA77893.1 GT0: GlycosylTransferases (GTs)
KZT65680.1	QKX59775.1 CBM21: Carbohydrate-Binding Modules (CBMs)
KZT65726.1	VWP01253.1 GT0: GlycosylTransferases (GTs)
KZT65734.1	EGO23925.1 GH5_31: Glycoside Hydrolases (GHs)
KZT65736.1	EGO23925.1 GH5_31: Glycoside Hydrolases (GHs)
KZT65742.1	CBX99002.1 GH18: Glycoside Hydrolases (GHs)
KZT65749.1	QDS73887.1 GH3: Glycoside Hydrolases (GHs)
KZT65756.1	QDS73887.1 GH3: Glycoside Hydrolases (GHs)
KZT65780.1	CCA68935.1 GH47: Glycoside Hydrolases (GHs)
KZT65798.1	AXB57094.1 GH43_18: Glycoside Hydrolases (GHs)
KZT65839.1	QGI67417.1 GH18: Glycoside Hydrolases (GHs)
KZT65870.1	QKX56076.1 GH51: Glycoside Hydrolases (GHs)
KZT65872.1	SMR52966.1 CE16: Carbohydrate Esterases (CEs)
KZT65878.1	CCA15473.1 GH72: Glycoside Hydrolases (GHs)
KZT65926.1	QHN73882.1 AA10: Auxiliary Activities (AAs)
KZT65998.1	QKX57008.1 GH27: Glycoside Hydrolases (GHs)
KZT65999.1	QKX56076.1 GH51: Glycoside Hydrolases (GHs)
KZT66019.1	AWS41421.1 GH23: Glycoside Hydrolases (GHs)
KZT66027.1	CAC9898183.1 GH0: Glycoside Hydrolases (GHs)
KZT66028.1	XP_331907.1 GT66: GlycosylTransferases (GTs)
KZT66041.1	VWO96843.1 AA3_2: Auxiliary Activities (AAs)
KZT66046.1	AUB24781.1 GT4: GlycosylTransferases (GTs)
KZT66050.1	SDU36460.1 CBM6: Carbohydrate-Binding Modules (CBMs)
KZT66144.1	QKX59775.1 CBM21: Carbohydrate-Binding Modules (CBMs)
KZT66151.1	QKD61617.1 CE3: Carbohydrate Esterases (CEs)
KZT66155.1	CCA68935.1 GH47: Glycoside Hydrolases (GHs)
KZT66194.1	QHO00079.1 GT35: GlycosylTransferases (GTs)
KZT66198.1	BBV24519.1 GH13_1: Glycoside Hydrolases (GHs) CBM20: Carbohydrate-Binding Modules (CBMs)
KZT66206.1	BBV24519.1 GH13_1: Glycoside Hydrolases (GHs) CBM20: Carbohydrate-Binding Modules (CBMs)
KZT66211.1	CCA74977.1 GH38: Glycoside Hydrolases (GHs)
KZT66276.1	CCA77793.1 GT15: GlycosylTransferases (GTs)
KZT66296.1	VWO96843.1 AA3_2: Auxiliary Activities (AAs)
KZT66318.1	ATZ57062.1 AA3_2: Auxiliary Activities (AAs)
KZT66319.1	VWO94148.1 AA3_2: Auxiliary Activities (AAs)
KZT66327.1	CBX99002.1 GH18: Glycoside Hydrolases (GHs)
KZT66328.1	ABD61574.1 AA5_1: Auxiliary Activities (AAs)
KZT66332.1	VWO96832.1 GH18: Glycoside Hydrolases (GHs)
KZT66337.1	AIC33782.1 GH92: Glycoside Hydrolases (GHs)
KZT66354.1	CEF68073.1 GT92: GlycosylTransferases (GTs) CEF68073.1: Carbohydrate Esterases (CEs)
KZT66387.1	VWO96966.1 GT2: GlycosylTransferases (GTs)
KZT66394.1	QDK56813.1 GH28: Glycoside Hydrolases (GHs)
KZT66400.1	VWO96975.1 GH16_1: Glycoside Hydrolases (GHs)
KZT66401.1	VWO96975.1 GH16_1: Glycoside Hydrolases (GHs)
KZT66408.1	CEF68073.1 GT92: GlycosylTransferases (GTs) CEF68073.1: Carbohydrate Esterases (CEs)
KZT66467.1	ATV82114.1 AA3_2: Auxiliary Activities (AAs)
KZT66472.1	SMR52966.1 CE16: Carbohydrate Esterases (CEs)
KZT66518.1	CCA73940.1 GT15: GlycosylTransferases (GTs)
KZT66543.1	ADV19841.1 GT0: GlycosylTransferases (GTs)
KZT66550.1	AFK85049.1 CE9: Carbohydrate Esterases (CEs)
KZT66565.1	CAL81200.1 GH51: Glycoside Hydrolases (GHs)
KZT66687.1	QDK64604.1 GH3: Glycoside Hydrolases (GHs)
KZT66712.1	VWO99100.1 GH3: Glycoside Hydrolases (GHs)
KZT66721.1	QKX62920.1 GH89: Glycoside Hydrolases (GHs)
KZT66757.1	CUI24525.1 GH19: Glycoside Hydrolases (GHs)
KZT66764.1	CED84003.1 GH16_1: Glycoside Hydrolases (GHs) CED84003.1: Carbohydrate Esterases (CEs)
KZT66775.1	ADV25490.1 GH79: Glycoside Hydrolases (GHs)
KZT66784.1	AAW46890.1 GH79: Glycoside Hydrolases (GHs) AAW46890.1: Auxiliary Activities (AAs)
KZT66789.1	VWO98374.1 CE16: Carbohydrate Esterases (CEs)
KZT66822.1	VDD00491.1 GH152: Glycoside Hydrolases (GHs)
KZT66865.1	BBN14963.1 CBM20: Carbohydrate-Binding Modules (CBMs)
KZT66882.1	CEF62298.1 GT4: GlycosylTransferases (GTs) CEF62298.1: Carbohydrate Esterases (CEs)
KZT66890.1	VUW72999.1 AA1: Auxiliary Activities (AAs)
KZT66925.1	BAV57614.1 AA9: Auxiliary Activities (AAs)
KZT66934.1	BBG95089.1 GT31: GlycosylTransferases (GTs)
KZT66955.1	ATV82114.1 AA3_2: Auxiliary Activities (AAs)
KZT66971.1	CDZ98345.1 GH92: Glycoside Hydrolases (GHs)
KZT66972.1	CCA66712.1 GH3: Glycoside Hydrolases (GHs)
KZT66986.1	CAN61133.1 GH36: Glycoside Hydrolases (GHs)
KZT67003.1	QDK56813.1 GH28: Glycoside Hydrolases (GHs)
KZT67172.1	CAB85687.1 GH17: Glycoside Hydrolases (GHs)
KZT67192.1	CAN61133.1 GH36: Glycoside Hydrolases (GHs)
KZT67235.1	BAL43430.1 AA9: Auxiliary Activities (AAs)
KZT67261.1	ACI49189.1 GH13_8: Glycoside Hydrolases (GHs) CBM48: Carbohydrate-Binding Modules (CBMs)
KZT67263.1	BAE47183.1 GH15: Glycoside Hydrolases (GHs) CBM20: Carbohydrate-Binding Modules (CBMs)
KZT67294.1	ANZ40006.1 CBM12: Carbohydrate-Binding Modules (CBMs)
KZT67346.1	CED83340.1 GT31: GlycosylTransferases (GTs) CED83340.1: Carbohydrate Esterases (CEs)
KZT67374.1	QHN73882.1 AA10: Auxiliary Activities (AAs)
KZT67407.1	ACI49189.1 GH13_8: Glycoside Hydrolases (GHs) CBM48: Carbohydrate-Binding Modules (CBMs)
KZT67408.1	CCA68780.1 GT22: GlycosylTransferases (GTs)
KZT67439.1	VDD34219.1 GH3: Glycoside Hydrolases (GHs)
KZT67444.1	SVE87487.1 GT8: GlycosylTransferases (GTs)
KZT67449.1	QCE05853.1 GH32: Glycoside Hydrolases (GHs)
KZT67464.1	VWP00148.1 GH37: Glycoside Hydrolases (GHs)
KZT67513.1	SVE69682.1 GT61: GlycosylTransferases (GTs)
KZT67533.1	QKX64717.1 CBM24: Carbohydrate-Binding Modules (CBMs)
KZT67540.1	VWP02114.1 GT3: GlycosylTransferases (GTs)
KZT67577.1	AWP04987.1 GT13: GlycosylTransferases (GTs)
KZT67622.1	EGO23925.1 GH5_31: Glycoside Hydrolases (GHs)
KZT67623.1	BAC67687.1 GH16_1: Glycoside Hydrolases (GHs)
KZT67649.1	CBX99002.1 GH18: Glycoside Hydrolases (GHs)
KZT67654.1	CAC9909034.1 GT8: GlycosylTransferases (GTs)
KZT67660.1	VWP02545.1 GH16_1: Glycoside Hydrolases (GHs)
KZT67662.1	CCA70058.1 GH10: Glycoside Hydrolases (GHs) CBM1: Carbohydrate-Binding Modules (CBMs)
KZT67664.1	VWP02545.1 GH16_1: Glycoside Hydrolases (GHs)
KZT67673.1	QDS71450.1 GH47: Glycoside Hydrolases (GHs)
KZT67712.1	CAC9930688.1 CBM48: Carbohydrate-Binding Modules (CBMs)
KZT67722.1	VWO98657.1 GT15: GlycosylTransferases (GTs)
KZT67729.1	QCD90733.1 CBM0: Carbohydrate-Binding Modules (CBMs)
KZT67737.1	BAJ97661.1 GT17: GlycosylTransferases (GTs)
KZT67748.1	QDK64594.1 GH13_22: Glycoside Hydrolases (GHs) GT5: GlycosylTransferases (GTs)
KZT67764.1	ACI49017.1 GT22: GlycosylTransferases (GTs)
KZT67769.1	VUW72999.1 AA1: Auxiliary Activities (AAs)
KZT67772.1	VWO98775.1 GT1: GlycosylTransferases (GTs)
KZT67773.1	VWO98775.1 GT1: GlycosylTransferases (GTs)
KZT67786.1	CAC9914360.1 GT8: GlycosylTransferases (GTs)
KZT67800.1	QCD94974.1 GT8: GlycosylTransferases (GTs)
KZT67880.1	QDK64605.1 GH3: Glycoside Hydrolases (GHs)
KZT67956.1	CCA67070.1 GH17: Glycoside Hydrolases (GHs)
KZT67962.1	QHB50190.1 AA3_2: Auxiliary Activities (AAs)
KZT67977.1	QHB50190.1 AA3_2: Auxiliary Activities (AAs)
KZT67984.1	BAM79577.1 GT4: GlycosylTransferases (GTs)
KZT68032.1	ADV52250.1 GH115: Glycoside Hydrolases (GHs)
KZT68057.1	VWO96530.1 AA3_3: Auxiliary Activities (AAs)
KZT68076.1	VWO96530.1 AA3_3: Auxiliary Activities (AAs)
KZT68090.1	QKD52213.1 GT2: GlycosylTransferases (GTs)
KZT68093.1	VWO96530.1 AA3_3: Auxiliary Activities (AAs)
KZT68097.1	VDD34219.1 GH3: Glycoside Hydrolases (GHs)
KZT68116.1	QDK64593.1 GT48: GlycosylTransferases (GTs)
KZT68122.1	VUW72999.1 AA1: Auxiliary Activities (AAs)
KZT68147.1	CDI56750.1 GT58: GlycosylTransferases (GTs)
KZT68155.1	CUI24525.1 GH19: Glycoside Hydrolases (GHs)
KZT68170.1	VWO98693.1 GH5_9: Glycoside Hydrolases (GHs)
KZT68172.1	EIW60068.1 GH55: Glycoside Hydrolases (GHs)
KZT68201.1	CDZ98740.1 GH5_50: Glycoside Hydrolases (GHs)
KZT68202.1	CCA69403.1 GT58: GlycosylTransferases (GTs)
KZT68300.1	VUW54604.1 CBM20: Carbohydrate-Binding Modules (CBMs)
KZT68301.1	XP_002470423.1 GH10: Glycoside Hydrolases (GHs)
KZT68302.1	XP_002470423.1 GH10: Glycoside Hydrolases (GHs)
KZT68305.1	XP_002470423.1 GH10: Glycoside Hydrolases (GHs)
KZT68308.1	AZQ26802.1 GT2: GlycosylTransferases (GTs)
KZT68357.1	AET31459.1 GH3: Glycoside Hydrolases (GHs)
KZT68359.1	AET31457.1 GH3: Glycoside Hydrolases (GHs)
KZT68413.1	BAU94255.1 AA1_2: Auxiliary Activities (AAs)
KZT68441.1	QCD77328.1 GH36: Glycoside Hydrolases (GHs)
KZT68472.1	AYK01981.1 GT1: GlycosylTransferases (GTs)
KZT68495.1	VWO95795.1 AA9: Auxiliary Activities (AAs)
KZT68499.1	VWP01427.1 GH31: Glycoside Hydrolases (GHs)
KZT68578.1	BAE65591.1 GH3: Glycoside Hydrolases (GHs)
KZT68650.1	SVE84752.1 GT61: GlycosylTransferases (GTs)
KZT68674.1	VWO97038.1 GT2: GlycosylTransferases (GTs)
KZT68679.1	CCA74335.1 AA3_2: Auxiliary Activities (AAs)
KZT68688.1	BBF90593.1 GH28: Glycoside Hydrolases (GHs)
KZT68689.1	BBF90593.1 GH28: Glycoside Hydrolases (GHs)
KZT68695.1	ARH52639.1 GH78: Glycoside Hydrolases (GHs)
KZT68701.1	VWO97195.1 GH23: Glycoside Hydrolases (GHs)
KZT68706.1	AQA29359.1 GH72: Glycoside Hydrolases (GHs) CBM43: Carbohydrate-Binding Modules (CBMs)
KZT68709.1	SVE69766.1 GT4: GlycosylTransferases (GTs)
KZT68760.1	CCA73277.1 GT33: GlycosylTransferases (GTs)
KZT68767.1	QKD61617.1 CE3: Carbohydrate Esterases (CEs)
KZT68901.1	CED84003.1 GH16_1: Glycoside Hydrolases (GHs) CED84003.1: Carbohydrate Esterases (CEs)
KZT68904.1	CBX91374.1 CE8: Carbohydrate Esterases (CEs)
KZT68907.1	AAD21025.1 AA6: Auxiliary Activities (AAs)
KZT68965.1	ATZ50475.1 GH28: Glycoside Hydrolases (GHs)
KZT69014.1	QCD77328.1 GH36: Glycoside Hydrolases (GHs)
KZT69033.1	VDD46836.1 GT2: GlycosylTransferases (GTs)
KZT69051.1	VDC59046.1 GH38: Glycoside Hydrolases (GHs)
KZT69075.1	CAZ33776.1 GT7: GlycosylTransferases (GTs)
KZT69086.1	CCA75087.1 GT20: GlycosylTransferases (GTs)
KZT69094.1	CCA74280.1 GT24: GlycosylTransferases (GTs)
KZT69105.1	CCA69481.1 GH5_50: Glycoside Hydrolases (GHs)
KZT69137.1	SMY27695.1 GH43_21: Glycoside Hydrolases (GHs)
KZT69160.1	CCA67709.1 GH16_2: Glycoside Hydrolases (GHs)
KZT69170.1	BAC83070.1 GH17: Glycoside Hydrolases (GHs) CBM43: Carbohydrate-Binding Modules (CBMs)
KZT69189.1	CAN61133.1 GH36: Glycoside Hydrolases (GHs)
KZT69195.1	QEL59934.1 GH5_9: Glycoside Hydrolases (GHs)
KZT69210.1	CCA67406.1 CBM13: Carbohydrate-Binding Modules (CBMs)
KZT69215.1	QHO20297.1 AA6: Auxiliary Activities (AAs)
KZT69223.1	AHM10329.1 AA1_1: Auxiliary Activities (AAs)
KZT69224.1	AHM10329.1 AA1_1: Auxiliary Activities (AAs)
KZT69225.1	QKD61617.1 CE3: Carbohydrate Esterases (CEs)
KZT69273.1	EAA59985.1 GH5_15: Glycoside Hydrolases (GHs)
KZT69292.1	CCA70753.1 GT66: GlycosylTransferases (GTs)
KZT69351.1	CEF62298.1 GT4: GlycosylTransferases (GTs) CEF62298.1: Carbohydrate Esterases (CEs)
KZT69354.1	AUB23983.1 GH15: Glycoside Hydrolases (GHs)
KZT69420.1	CCA66498.1 GT20: GlycosylTransferases (GTs)
KZT69428.1	QKX63840.1 GH18: Glycoside Hydrolases (GHs) CBM18: Carbohydrate-Binding Modules (CBMs)
KZT69466.1	VWO98374.1 CE16: Carbohydrate Esterases (CEs)
KZT69467.1	VWO98374.1 CE16: Carbohydrate Esterases (CEs)
KZT69470.1	QEO24085.1 GH47: Glycoside Hydrolases (GHs)
KZT69494.1	CCA67509.1 GH2: Glycoside Hydrolases (GHs)
KZT69504.1	BAF49602.1 GH12: Glycoside Hydrolases (GHs)
KZT69507.1	CCA70454.1 GH35: Glycoside Hydrolases (GHs)
KZT69527.1	VUW72999.1 AA1: Auxiliary Activities (AAs)
KZT69531.1	VWO98184.1 GT2: GlycosylTransferases (GTs)
KZT69535.1	QKX63597.1 GH37: Glycoside Hydrolases (GHs)
KZT69565.1	VWO95593.1 GH16_1: Glycoside Hydrolases (GHs)
KZT69599.1	VDC82915.1 GH3: Glycoside Hydrolases (GHs)
KZT69646.1	VDC96437.1 GH16_20: Glycoside Hydrolases (GHs)
KZT69651.1	BAI58030.1 GH45: Glycoside Hydrolases (GHs)
KZT69669.1	BAK52530.1 GH30_3: Glycoside Hydrolases (GHs)
KZT69689.1	BAK52530.1 GH30_3: Glycoside Hydrolases (GHs)
KZT69694.1	CDR39118.1 GT49: GlycosylTransferases (GTs)
KZT69739.1	QDS70620.1 GT0: GlycosylTransferases (GTs)
KZT69758.1	QKX53450.1 GH81: Glycoside Hydrolases (GHs)
KZT69780.1	SMY23191.1 AA3_2: Auxiliary Activities (AAs)
KZT69814.1	QDS73620.1 GT8: GlycosylTransferases (GTs)
KZT69837.1	QKX55728.1 GT76: GlycosylTransferases (GTs)
KZT69877.1	VUW63360.1 CBM20: Carbohydrate-Binding Modules (CBMs)
KZT69904.1	CAN80640.1 GT47: GlycosylTransferases (GTs)
KZT69926.1	QDS74481.1 CBM12: Carbohydrate-Binding Modules (CBMs)
KZT69933.1	VDC80439.1 GH28: Glycoside Hydrolases (GHs)
KZT69948.1	ADL33049.1 GH43_35: Glycoside Hydrolases (GHs)
KZT69951.1	AOZ95200.1 GH43_35: Glycoside Hydrolases (GHs)
KZT69987.1	QKX53028.1 AA4: Auxiliary Activities (AAs)
KZT70021.1	CED85351.1 GH38: Glycoside Hydrolases (GHs) CED85351.1: Carbohydrate Esterases (CEs)
KZT70069.1	AXB57094.1 GH43_18: Glycoside Hydrolases (GHs)
KZT70084.1	VWP00222.1 CE16: Carbohydrate Esterases (CEs)
KZT70099.1	CDJ79834.1 GH27: Glycoside Hydrolases (GHs)
KZT70153.1	CCA77953.1 CE16: Carbohydrate Esterases (CEs)
KZT70157.1	CCA77953.1 CE16: Carbohydrate Esterases (CEs)
KZT70177.1	ADX07322.1 GH55: Glycoside Hydrolases (GHs)
KZT70203.1	CAB71006.1 GH88: Glycoside Hydrolases (GHs)
KZT70223.1	QCD77328.1 GH36: Glycoside Hydrolases (GHs)
KZT70240.1	QHO00079.1 GT35: GlycosylTransferases (GTs)
KZT70264.1	AZQ26804.1 GT2: GlycosylTransferases (GTs)
KZT70279.1	AAW45591.1 GH18: Glycoside Hydrolases (GHs) AAW45591.1: Auxiliary Activities (AAs)
KZT70282.1	AFR96977.1 GH18: Glycoside Hydrolases (GHs)
KZT70305.1	SMQ49497.1 AA3_2: Auxiliary Activities (AAs)
KZT70382.1	CCA67709.1 GH16_2: Glycoside Hydrolases (GHs)
KZT70404.1	CBX90714.1 GH47: Glycoside Hydrolases (GHs)
KZT70409.1	CCA71174.1 GT4: GlycosylTransferases (GTs)
KZT70419.1	VUW72999.1 AA1: Auxiliary Activities (AAs)
KZT70433.1	AHO16406.1 GH13_11: Glycoside Hydrolases (GHs)
KZT70436.1	CAQ51152.1 GH18: Glycoside Hydrolases (GHs)
KZT70467.1	BBG94346.1 GT75: GlycosylTransferases (GTs)
KZT70480.1	BAE87008.1 GH1: Glycoside Hydrolases (GHs)
KZT70492.1	EAA65303.1 GT0: GlycosylTransferases (GTs)
KZT70498.1	VDC75014.1 CBM45: Carbohydrate-Binding Modules (CBMs)
KZT70582.1	QHN82508.1 GT31: GlycosylTransferases (GTs)
KZT70594.1	ACJ72161.1 GT1: GlycosylTransferases (GTs)
KZT70596.1	CAB4082109.1 GT31: GlycosylTransferases (GTs)
KZT70626.1	QIW99986.1 AA1_3: Auxiliary Activities (AAs)
KZT70645.1	VWO94876.1 GT2: GlycosylTransferases (GTs)
KZT70654.1	AWK41296.1 GT51: GlycosylTransferases (GTs)
KZT70660.1	QKX55064.1 GT20: GlycosylTransferases (GTs)
KZT70693.1	VDD58900.1 PL1_1: Polysaccharide Lyases (PLs)
KZT70709.1	CCA69113.1 GH16_1: Glycoside Hydrolases (GHs)
KZT70738.1	CAZ29389.1 GH99: Glycoside Hydrolases (GHs)
KZT70757.1	CEF62298.1 GT4: GlycosylTransferases (GTs) CEF62298.1: Carbohydrate Esterases (CEs)
KZT70783.1	QCE05853.1 GH32: Glycoside Hydrolases (GHs)
KZT70791.1	CCA76060.1 GH37: Glycoside Hydrolases (GHs)
KZT70843.1	SMH72179.1 GT66: GlycosylTransferases (GTs)
KZT70847.1	QHN82256.1 GT2: GlycosylTransferases (GTs)
KZT70932.1	SMY23191.1 AA3_2: Auxiliary Activities (AAs)
KZT70961.1	AEK06448.1 PL14_5: Polysaccharide Lyases (PLs)
KZT70968.1	AAO42981.1 GH18: Glycoside Hydrolases (GHs) AAO42981.1: Auxiliary Activities (AAs)
KZT70973.1	AWP16141.1 GH29: Glycoside Hydrolases (GHs)
KZT71048.1	SMR51541.1 GH154: Glycoside Hydrolases (GHs)
KZT71054.1	CED85556.1 CED85556.1: Carbohydrate Esterases (CEs) AA3_2: Auxiliary Activities (AAs)
KZT71059.1	VWO98350.1 GH0: Glycoside Hydrolases (GHs)
KZT71153.1	CCD48605.1 GH128: Glycoside Hydrolases (GHs)
KZT71168.1	AXB43378.1 CBM2: Carbohydrate-Binding Modules (CBMs)
KZT71171.1	ACJ72161.1 GT1: GlycosylTransferases (GTs)
KZT71200.1	QKX64717.1 CBM24: Carbohydrate-Binding Modules (CBMs)
KZT71227.1	CCA68527.1 GH16_4: Glycoside Hydrolases (GHs)
KZT71229.1	BAH80454.1 GT0: GlycosylTransferases (GTs)
KZT71231.1	CCA74662.1 GH95: Glycoside Hydrolases (GHs)
KZT71270.1	ABD61577.1 AA5_1: Auxiliary Activities (AAs)
KZT71275.1	CCA68858.1 GT22: GlycosylTransferases (GTs)
KZT71309.1	CCA67020.1 GT50: GlycosylTransferases (GTs)
KZT71340.1	VWO98903.1 GT39: GlycosylTransferases (GTs)
KZT71346.1	QCD77328.1 GH36: Glycoside Hydrolases (GHs)
KZT71348.1	CAC9909034.1 GT8: GlycosylTransferases (GTs)
KZT71351.1	SMR56934.1 GT22: GlycosylTransferases (GTs)
KZT71407.1	CCA71563.1 GH71: Glycoside Hydrolases (GHs)
KZT71435.1	QKX57094.1 GH63: Glycoside Hydrolases (GHs)
KZT71472.1	QKV80943.1 CBM13: Carbohydrate-Binding Modules (CBMs)
KZT71475.1	AAQ77827.1 GH53: Glycoside Hydrolases (GHs) AAQ77827.1: Auxiliary Activities (AAs)
KZT71485.1	SMR60602.1 GH32: Glycoside Hydrolases (GHs)
KZT71491.1	SMR52979.1 GH71: Glycoside Hydrolases (GHs)
KZT71580.1	CCA70614.1 GT57: GlycosylTransferases (GTs)
KZT71585.1	ANH22675.1 CE4: Carbohydrate Esterases (CEs)
KZT71596.1	AIS04007.1 CBM50: Carbohydrate-Binding Modules (CBMs)
KZT71613.1	VUW51410.1 GT4: GlycosylTransferases (GTs)
KZT71670.1	ABB90389.1 GH18: Glycoside Hydrolases (GHs)
KZT71717.1	BBE08146.1 CBM50: Carbohydrate-Binding Modules (CBMs)
KZT71722.1	QHO46828.1 GH38: Glycoside Hydrolases (GHs)
KZT71774.1	AFW16059.1 GH43_14: Glycoside Hydrolases (GHs)
KZT71793.1	AMB39214.1 GH3: Glycoside Hydrolases (GHs)
KZT71799.1	CDS09080.1 GT22: GlycosylTransferases (GTs)
KZT71830.1	QLI73446.1 AA2: Auxiliary Activities (AAs)
KZT71834.1	ANC28050.1 GH152: Glycoside Hydrolases (GHs)
KZT71839.1	VBB80112.1 GH43_14: Glycoside Hydrolases (GHs)
KZT71881.1	QGA19566.1 GH28: Glycoside Hydrolases (GHs)
KZT71882.1	QGA19566.1 GH28: Glycoside Hydrolases (GHs)
KZT71909.1	AWO98658.1 GH37: Glycoside Hydrolases (GHs)
KZT71929.1	QKX54390.1 PL7_4: Polysaccharide Lyases (PLs)
KZT71941.1	AUB22189.1 GH16_19: Glycoside Hydrolases (GHs) CBM18: Carbohydrate-Binding Modules (CBMs)
KZT71954.1	VWO96832.1 GH18: Glycoside Hydrolases (GHs)
KZT71956.1	VWO96832.1 GH18: Glycoside Hydrolases (GHs)
KZT71964.1	VWO96990.1 GT39: GlycosylTransferases (GTs)
KZT71982.1	SVE69682.1 GT61: GlycosylTransferases (GTs)
KZT71987.1	AIY85447.1 CE4: Carbohydrate Esterases (CEs)
KZT72021.1	QKX59775.1 CBM21: Carbohydrate-Binding Modules (CBMs)
KZT72026.1	BBG95089.1 GT31: GlycosylTransferases (GTs)
KZT72030.1	VWO96434.1 GH16: Glycoside Hydrolases (GHs)
KZT72042.1	CAC9928513.1 GH0: Glycoside Hydrolases (GHs)
KZT72054.1	ACY14030.1 CE9: Carbohydrate Esterases (CEs)
KZT72074.1	CCA66710.1 GT1: GlycosylTransferases (GTs)
KZT72109.1	VWO99408.1 GH45: Glycoside Hydrolases (GHs)
KZT72111.1	SMY24715.1 CE16: Carbohydrate Esterases (CEs)
KZT72113.1	QGI86474.1 GH125: Glycoside Hydrolases (GHs)
KZT72152.1	ADV19841.1 GT0: GlycosylTransferases (GTs)
KZT72169.1	QHG77622.1 CBM50: Carbohydrate-Binding Modules (CBMs)
KZT72180.1	SMY23191.1 AA3_2: Auxiliary Activities (AAs)
KZT72191.1	EPQ57046.1 GH5_7: Glycoside Hydrolases (GHs)
KZT72194.1	QEO24085.1 GH47: Glycoside Hydrolases (GHs)
KZT72230.1	BAE20245.1 GH55: Glycoside Hydrolases (GHs)
KZT72240.1	QCD81819.1 CE13: Carbohydrate Esterases (CEs)
KZT72247.1	QKX57828.1 GH53: Glycoside Hydrolases (GHs)
KZT72295.1	CDZ98785.1 CBM50: Carbohydrate-Binding Modules (CBMs)
KZT72328.1	QKX56902.1 PL35: Polysaccharide Lyases (PLs)
KZT72333.1	QDS71101.1 GT1: GlycosylTransferases (GTs)
KZT72357.1	EGX49222.1 AA7: Auxiliary Activities (AAs) CBM1: Carbohydrate-Binding Modules (CBMs)
KZT72404.1	VWO99614.1 GH71: Glycoside Hydrolases (GHs)
KZT72443.1	CCA68722.1 GH31: Glycoside Hydrolases (GHs)
KZT72466.1	QDS69763.1 CE5: Carbohydrate Esterases (CEs)
KZT72472.1	BAD98241.1 GH43_24: Glycoside Hydrolases (GHs) CBM35: Carbohydrate-Binding Modules (CBMs)
KZT72488.1	CED82388.1 GT4: GlycosylTransferases (GTs) CED82388.1: Carbohydrate Esterases (CEs)
KZT72495.1	CAL54622.1 GH2: Glycoside Hydrolases (GHs)
KZT72521.1	CEF68073.1 GT92: GlycosylTransferases (GTs) CEF68073.1: Carbohydrate Esterases (CEs)
KZT72528.1	VWO95209.1 GH2: Glycoside Hydrolases (GHs)
KZT72530.1	CAB96110.1 GT2: GlycosylTransferases (GTs)
KZT72538.1	QDK56813.1 GH28: Glycoside Hydrolases (GHs)
KZT72540.1	ADE16233.1 GH65: Glycoside Hydrolases (GHs)
KZT72565.1	CAC9909034.1 GT8: GlycosylTransferases (GTs)
KZT72584.1	VWO96882.1 GH125: Glycoside Hydrolases (GHs)
KZT72625.1	VDC69778.1 CE8: Carbohydrate Esterases (CEs)
KZT72631.1	QCE13289.1 CE8: Carbohydrate Esterases (CEs)
KZT72650.1	CCA70258.1 GH128: Glycoside Hydrolases (GHs)
KZT72669.1	QDK56813.1 GH28: Glycoside Hydrolases (GHs)
KZT72687.1	QKX55093.1 AA3_2: Auxiliary Activities (AAs)
KZT72720.1	SCF01894.1 GH109: Glycoside Hydrolases (GHs)
KZT72727.1	BAL43430.1 AA9: Auxiliary Activities (AAs)
KZT72743.1	CCK24774.1 CBM5: Carbohydrate-Binding Modules (CBMs)
KZT72745.1	CCA72034.1 GH5_7: Glycoside Hydrolases (GHs)
KZT72752.1	EAA29319.1 GH93: Glycoside Hydrolases (GHs)
KZT72769.1	CEF62298.1 GT4: GlycosylTransferases (GTs) CEF62298.1: Carbohydrate Esterases (CEs)
KZT72796.1	CCA67709.1 GH16_2: Glycoside Hydrolases (GHs)
KZT72797.1	CCA67709.1 GH16_2: Glycoside Hydrolases (GHs)
KZT72829.1	VDC85193.1 GT95: GlycosylTransferases (GTs)
KZT72832.1	CAP83076.1 GH13_40: Glycoside Hydrolases (GHs)
KZT72850.1	SCD22211.1 CE8: Carbohydrate Esterases (CEs)
KZT72913.1	CDS09080.1 GT22: GlycosylTransferases (GTs)
KZT72938.1	VDC84150.1 GH17: Glycoside Hydrolases (GHs) CBM43: Carbohydrate-Binding Modules (CBMs)
KZT72949.1	VWO95928.1 GH43_30: Glycoside Hydrolases (GHs)
KZT72999.1	VWO94777.1 GH5_9: Glycoside Hydrolases (GHs)
KZT73003.1	QKX60254.1 GH76: Glycoside Hydrolases (GHs)
KZT73011.1	VUW72999.1 AA1: Auxiliary Activities (AAs)
KZT73036.1	VWO94999.1 GH18: Glycoside Hydrolases (GHs) CBM5: Carbohydrate-Binding Modules (CBMs)
KZT73063.1	QHO00079.1 GT35: GlycosylTransferases (GTs)
KZT73104.1	QGI86474.1 GH125: Glycoside Hydrolases (GHs)
KZT73107.1	QGI80868.1 GH18: Glycoside Hydrolases (GHs)
KZT73167.1	AVI60826.1 GT22: GlycosylTransferases (GTs)
KZT73171.1	QKX55675.1 GT34: GlycosylTransferases (GTs)
KZT73200.1	VWO99732.1 AA14: Auxiliary Activities (AAs)
KZT73202.1	AUM86166.1 AA14: Auxiliary Activities (AAs)
KZT73207.1	ABG81487.1 GT31: GlycosylTransferases (GTs)
KZT73214.1	BAQ19361.1 GT2: GlycosylTransferases (GTs)
KZT73272.1	CAC9928513.1 GH0: Glycoside Hydrolases (GHs)
KZT73339.1	BAD97445.1 GH5_9: Glycoside Hydrolases (GHs)
KZT73395.1	QDS76178.1 GH42: Glycoside Hydrolases (GHs)
KZT73403.1	CCA67779.1 CBM21: Carbohydrate-Binding Modules (CBMs)
KZT73425.1	CCA67937.1 GH47: Glycoside Hydrolases (GHs)
KZT73430.1	QKX62920.1 GH89: Glycoside Hydrolases (GHs)
KZT73485.1	EAA58835.1 GH3: Glycoside Hydrolases (GHs)
KZT73490.1	VDD58900.1 PL1_1: Polysaccharide Lyases (PLs)
KZT73539.1	CBX90875.1 AA3_3: Auxiliary Activities (AAs)
KZT73544.1	ACU96164.1 CBM6: Carbohydrate-Binding Modules (CBMs)
KZT73589.1	QKX55086.1 GH55: Glycoside Hydrolases (GHs)
KZT73611.1	QKX64719.1 GT31: GlycosylTransferases (GTs)
KZT73632.1	VWO95280.1 GT20: GlycosylTransferases (GTs)
KZT73656.1	SMY24715.1 CE16: Carbohydrate Esterases (CEs)
KZT73666.1	CCA14548.1 GT2: GlycosylTransferases (GTs)
KZT73671.1	CCA14548.1 GT2: GlycosylTransferases (GTs)
KZT73680.1	AOC97453.1 GH13_5: Glycoside Hydrolases (GHs)
KZT73712.1	VWO99863.1 GT57: GlycosylTransferases (GTs)
KZT73736.1	AWP02669.1 GH47: Glycoside Hydrolases (GHs)
KZT73742.1	CDI52992.1 GT4: GlycosylTransferases (GTs)
KZT73746.1	ACD44888.1 AA2: Auxiliary Activities (AAs)
KZT73764.1	VWP00414.1 GH71: Glycoside Hydrolases (GHs)
KZT73782.1	VWP00414.1 GH71: Glycoside Hydrolases (GHs)
KZT73784.1	VWP00414.1 GH71: Glycoside Hydrolases (GHs)
KZT73834.1	ADX07321.1 GH5_9: Glycoside Hydrolases (GHs)
KZT73854.1	QKX57008.1 GH27: Glycoside Hydrolases (GHs)
KZT73888.1	SVE84708.1 GH9: Glycoside Hydrolases (GHs)
KZT73909.1	XP_367690.1 GH20: Glycoside Hydrolases (GHs)
KZT73918.1	VUW72999.1 AA1: Auxiliary Activities (AAs)
KZT73923.1	QKD62991.1 GH12: Glycoside Hydrolases (GHs)
KZT73946.1	EGX43158.1 CBM48: Carbohydrate-Binding Modules (CBMs)
KZT73954.1	ADE16233.1 GH65: Glycoside Hydrolases (GHs)
KZT73962.1	XP_361931.1 GH43_34: Glycoside Hydrolases (GHs) CBM66: Carbohydrate-Binding Modules (CBMs)
KZT73971.1	CCC48209.1 GH85: Glycoside Hydrolases (GHs)
KZT73977.1	CAB4094899.1 GT22: GlycosylTransferases (GTs)
KZT73982.1	BAK52530.1 GH30_3: Glycoside Hydrolases (GHs)
KZT74017.1	CUI24525.1 GH19: Glycoside Hydrolases (GHs)
KZT74042.1	QCD77328.1 GH36: Glycoside Hydrolases (GHs)
KZT74049.1	CCA71623.1 GT4: GlycosylTransferases (GTs)
KZT74051.1	CDR42571.1 PL14: Polysaccharide Lyases (PLs)
KZT74059.1	CDR42570.1 CBM21: Carbohydrate-Binding Modules (CBMs)
KZT74084.1	VWO94529.1 GH5_12: Glycoside Hydrolases (GHs)
KZT74117.1	CCA73687.1 GH31: Glycoside Hydrolases (GHs)
KZT74122.1	QDS71450.1 GH47: Glycoside Hydrolases (GHs)
KZT74138.1	BAA31350.1 GT4: GlycosylTransferases (GTs)
KZT74152.1	CEF62298.1 GT4: GlycosylTransferases (GTs) CEF62298.1: Carbohydrate Esterases (CEs)
KZT74227.1	CEF62298.1 GT4: GlycosylTransferases (GTs) CEF62298.1: Carbohydrate Esterases (CEs)
KZT74255.1	ABO42285.1 GH13_1: Glycoside Hydrolases (GHs)
KZT74287.1	CAJ86292.1 GH17: Glycoside Hydrolases (GHs) CBM43: Carbohydrate-Binding Modules (CBMs)
KZT74309.1	AAW45591.1 GH18: Glycoside Hydrolases (GHs) AAW45591.1: Auxiliary Activities (AAs)
KZT74310.1	AHH96680.1 CBM13: Carbohydrate-Binding Modules (CBMs)
KZT74313.1	AHH96680.1 CBM13: Carbohydrate-Binding Modules (CBMs)
KZT74321.1	VWO95196.1 GT32: GlycosylTransferases (GTs)
KZT74324.1	CED85243.1 GT57: GlycosylTransferases (GTs) CED85243.1: Carbohydrate Esterases (CEs)
KZT74392.1	CBX99002.1 GH18: Glycoside Hydrolases (GHs)
KZT74405.1	CCA69496.1 GH13_8: Glycoside Hydrolases (GHs) CBM48: Carbohydrate-Binding Modules (CBMs)
KZT74422.1	AWP09643.1 GT27: GlycosylTransferases (GTs) CBM13: Carbohydrate-Binding Modules (CBMs)
KZT74426.1	AMS24251.1 CBM0: Carbohydrate-Binding Modules (CBMs)
KZT74439.1	CCA67406.1 CBM13: Carbohydrate-Binding Modules (CBMs)
KZT74450.1	CCA68810.1 GH47: Glycoside Hydrolases (GHs)
KZT74475.1	CAB4099719.1 GT31: GlycosylTransferases (GTs)
KZT74508.1	ARF90664.1 GT4: GlycosylTransferases (GTs)
KZT74527.1	CAN61133.1 GH36: Glycoside Hydrolases (GHs)
KZT74528.1	QHN95749.1 GT1: GlycosylTransferases (GTs)
KZT74534.1	CBX94234.1 GT22: GlycosylTransferases (GTs)
KZT74535.1	CBX94234.1 GT22: GlycosylTransferases (GTs)
KZT74568.1	VWO98119.1 CBM48: Carbohydrate-Binding Modules (CBMs)
KZT74569.1	VWO94570.1 GH79: Glycoside Hydrolases (GHs)
KZT74571.1	BAM42836.1 GH20: Glycoside Hydrolases (GHs)
KZT74577.1	VDC59046.1 GH38: Glycoside Hydrolases (GHs)
KZT74578.1	QJA08894.1 GH18: Glycoside Hydrolases (GHs)
KZT74595.1	QCE01877.1 GH36: Glycoside Hydrolases (GHs)
KZT74607.1	AHA85940.1 AA3_3: Auxiliary Activities (AAs)
KZT74622.1	ATX68040.1 GH18: Glycoside Hydrolases (GHs) CBM14: Carbohydrate-Binding Modules (CBMs)
KZT74625.1	VWP00370.1 GH85: Glycoside Hydrolases (GHs)
KZT74635.1	SVE69766.1 GT4: GlycosylTransferases (GTs)
KZT74637.1	EAA60035.1 GH18: Glycoside Hydrolases (GHs) CBM18: Carbohydrate-Binding Modules (CBMs)
KZT74648.1	VWO96731.1 GH16_1: Glycoside Hydrolases (GHs)
KZT74683.1	QKD61617.1 CE3: Carbohydrate Esterases (CEs)
KZT74688.1	CAB4110408.1 GT41: GlycosylTransferases (GTs)
KZT74693.1	BAZ13913.1 CBM50: Carbohydrate-Binding Modules (CBMs)
KZT74698.1	QHN73882.1 AA10: Auxiliary Activities (AAs)
KZT74704.1	QDT35485.1 GH0: Glycoside Hydrolases (GHs)
KZT74725.1	CBX99002.1 GH18: Glycoside Hydrolases (GHs)
KZT74735.1	VWO98613.1 PL38: Polysaccharide Lyases (PLs)
KZT74752.1	BBG94346.1 GT75: GlycosylTransferases (GTs)
KZT74754.1	BBG94346.1 GT75: GlycosylTransferases (GTs)
KZT74760.1	QGI79035.1 GH43_30: Glycoside Hydrolases (GHs)
KZT74769.1	AOR51850.1 GT8: GlycosylTransferases (GTs)
KZT74800.1	CBA03971.1 GT30: GlycosylTransferases (GTs)
KZT74801.1	QEO24085.1 GH47: Glycoside Hydrolases (GHs)
KZT74804.1	AAG24510.1 GH27: Glycoside Hydrolases (GHs) AAG24510.1: Auxiliary Activities (AAs)
KZT74840.1	QKD59433.1 GT64: GlycosylTransferases (GTs)
KZT74884.1	QHO20297.1 AA6: Auxiliary Activities (AAs)
KZT74885.1	EAU93428.2 GH18: Glycoside Hydrolases (GHs) CBM5: Carbohydrate-Binding Modules (CBMs)
KZT74899.1	AIY85447.1 CE4: Carbohydrate Esterases (CEs)
KZT74900.1	AIY85447.1 CE4: Carbohydrate Esterases (CEs)
KZT74902.1	CCA67805.1 GT1: GlycosylTransferases (GTs)
KZT74946.1	QKX59775.1 CBM21: Carbohydrate-Binding Modules (CBMs)
KZT74950.1	CCA67749.1 GT22: GlycosylTransferases (GTs)
KZT75012.1	EAA31326.1 GH71: Glycoside Hydrolases (GHs)
KZT75013.1	VWO94268.1 GT8: GlycosylTransferases (GTs)
KZT75016.1	QKX57008.1 GH27: Glycoside Hydrolases (GHs)
KZT75047.1	VWO94371.1 GT21: GlycosylTransferases (GTs)
KZT75052.1	CDZ96694.1 PL35: Polysaccharide Lyases (PLs)
KZT75064.1	ADH51729.1 GH5_5: Glycoside Hydrolases (GHs)
KZT75068.1	XP_002475436.1 GH5_5: Glycoside Hydrolases (GHs)
KZT75069.1	VWO94258.1 GH5_5: Glycoside Hydrolases (GHs) CBM1: Carbohydrate-Binding Modules (CBMs)
KZT75092.1	AHG06593.1 GT2: GlycosylTransferases (GTs)
KZT75120.1	QKX60855.1 GT22: GlycosylTransferases (GTs)
KZT75138.1	SMY24715.1 CE16: Carbohydrate Esterases (CEs)
KZT75146.1	VUW72999.1 AA1: Auxiliary Activities (AAs)

## Sheet: Dichomitus_squalens
query_id	subject_id
XP_007359758.1	QHN73882.1 AA10: Auxiliary Activities (AAs)
XP_007359773.1	CBX99002.1 GH18: Glycoside Hydrolases (GHs)
XP_007359801.1	QDK64598.1 GH5_5: Glycoside Hydrolases (GHs) CBM1: Carbohydrate-Binding Modules (CBMs)
XP_007359816.1	QGA14982.1 GH2: Glycoside Hydrolases (GHs)
XP_007359818.1	QGI67429.1 GH20: Glycoside Hydrolases (GHs)
XP_007359838.1	CCA67805.1 GT1: GlycosylTransferases (GTs)
XP_007359851.1	QHO46828.1 GH38: Glycoside Hydrolases (GHs)
XP_007359881.1	AEO71823.1 GH131: Glycoside Hydrolases (GHs) CBM1: Carbohydrate-Binding Modules (CBMs)
XP_007359890.1	QKX59855.1 PL1_7: Polysaccharide Lyases (PLs)
XP_007359891.1	QBQ55156.1 CBM50: Carbohydrate-Binding Modules (CBMs)
XP_007359893.1	EAA29319.1 GH93: Glycoside Hydrolases (GHs)
XP_007359912.1	CCA67749.1 GT22: GlycosylTransferases (GTs)
XP_007359913.1	SVE69766.1 GT4: GlycosylTransferases (GTs)
XP_007359914.1	AUB29172.1 CBM50: Carbohydrate-Binding Modules (CBMs)
XP_007359931.1	QHO20297.1 AA6: Auxiliary Activities (AAs)
XP_007359936.1	ABG81487.1 GT31: GlycosylTransferases (GTs)
XP_007359942.1	VWO94371.1 GT21: GlycosylTransferases (GTs)
XP_007359961.1	VWO94484.1 GH16_1: Glycoside Hydrolases (GHs)
XP_007359977.1	CCA72135.1 GT59: GlycosylTransferases (GTs)
XP_007359988.1	QFU87225.1 GH43_33: Glycoside Hydrolases (GHs)
XP_007359999.1	VWP01397.1 GH72: Glycoside Hydrolases (GHs) CBM43: Carbohydrate-Binding Modules (CBMs)
XP_007360000.1	AIY85447.1 CE4: Carbohydrate Esterases (CEs)
XP_007360014.1	EAU93428.2 GH18: Glycoside Hydrolases (GHs) CBM5: Carbohydrate-Binding Modules (CBMs)
XP_007360050.1	QKD59433.1 GT64: GlycosylTransferases (GTs)
XP_007360071.1	VWO96649.1 CBM50: Carbohydrate-Binding Modules (CBMs)
XP_007360074.1	VWP00598.1 GH27: Glycoside Hydrolases (GHs)
XP_007360083.1	QEO24085.1 GH47: Glycoside Hydrolases (GHs)
XP_007360084.1	CBA03971.1 GT30: GlycosylTransferases (GTs)
XP_007360087.1	AAC26489.1 GH3: Glycoside Hydrolases (GHs) AAC26489.1: Auxiliary Activities (AAs) CBM1: Carbohydrate-Binding Modules (CBMs)
XP_007360106.1	AOR51850.1 GT8: GlycosylTransferases (GTs)
XP_007360113.1	QGI79035.1 GH43_30: Glycoside Hydrolases (GHs)
XP_007360122.1	AAC26489.1 GH3: Glycoside Hydrolases (GHs) AAC26489.1: Auxiliary Activities (AAs) CBM1: Carbohydrate-Binding Modules (CBMs)
XP_007360159.1	QHN73882.1 AA10: Auxiliary Activities (AAs)
XP_007360163.1	CAB4110408.1 GT41: GlycosylTransferases (GTs)
XP_007360164.1	QCR98306.1 GH74: Glycoside Hydrolases (GHs) CBM1: Carbohydrate-Binding Modules (CBMs)
XP_007360165.1	QKD61617.1 CE3: Carbohydrate Esterases (CEs)
XP_007360184.1	VWO96784.1 PL8_4: Polysaccharide Lyases (PLs)
XP_007360185.1	VWO96784.1 PL8_4: Polysaccharide Lyases (PLs)
XP_007360187.1	ABF50877.1 PL4_3: Polysaccharide Lyases (PLs)
XP_007360190.1	VWO96731.1 GH16_1: Glycoside Hydrolases (GHs)
XP_007360195.1	EAA60035.1 GH18: Glycoside Hydrolases (GHs) CBM18: Carbohydrate-Binding Modules (CBMs)
XP_007360203.1	CDR49250.1 GT41: GlycosylTransferases (GTs)
XP_007360242.1	CCA73538.1 GT31: GlycosylTransferases (GTs)
XP_007360250.1	QCD77328.1 GH36: Glycoside Hydrolases (GHs)
XP_007360257.1	CCA67709.1 GH16_2: Glycoside Hydrolases (GHs)
XP_007360270.1	VDC85193.1 GT95: GlycosylTransferases (GTs)
XP_007360294.1	CCA67709.1 GH16_2: Glycoside Hydrolases (GHs)
XP_007360295.1	CCA67709.1 GH16_2: Glycoside Hydrolases (GHs)
XP_007360330.1	VWO94394.1 GH7: Glycoside Hydrolases (GHs)
XP_007360334.1	EAA31326.1 GH71: Glycoside Hydrolases (GHs)
XP_007360335.1	VWO94268.1 GT8: GlycosylTransferases (GTs)
XP_007360337.1	QKX57008.1 GH27: Glycoside Hydrolases (GHs)
XP_007360359.1	CDZ96694.1 PL35: Polysaccharide Lyases (PLs)
XP_007360368.1	CDZ96694.1 PL35: Polysaccharide Lyases (PLs)
XP_007360376.1	VWO94258.1 GH5_5: Glycoside Hydrolases (GHs) CBM1: Carbohydrate-Binding Modules (CBMs)
XP_007360395.1	AHG06593.1 GT2: GlycosylTransferases (GTs)
XP_007360403.1	VWO94214.1 CE8: Carbohydrate Esterases (CEs)
XP_007360417.1	QKX60855.1 GT22: GlycosylTransferases (GTs)
XP_007360432.1	SMY24715.1 CE16: Carbohydrate Esterases (CEs)
XP_007360443.1	VUW72999.1 AA1: Auxiliary Activities (AAs)
XP_007360475.1	CCA72034.1 GH5_7: Glycoside Hydrolases (GHs)
XP_007360489.1	CEF62298.1 GT4: GlycosylTransferases (GTs) CEF62298.1: Carbohydrate Esterases (CEs)
XP_007360552.1	QCD77328.1 GH36: Glycoside Hydrolases (GHs)
XP_007360568.1	QIX00372.1 GT8: GlycosylTransferases (GTs)
XP_007360600.1	QKX59775.1 CBM21: Carbohydrate-Binding Modules (CBMs)
XP_007360620.1	VWO99077.1 AA3_2: Auxiliary Activities (AAs)
XP_007360624.1	VWO95372.1 GH3: Glycoside Hydrolases (GHs)
XP_007360625.1	ABK59823.1 AA1_1: Auxiliary Activities (AAs)
XP_007360645.1	QDK64618.1 GT2: GlycosylTransferases (GTs)
XP_007360649.1	QDK64596.1 GH7: Glycoside Hydrolases (GHs)
XP_007360655.1	ABK59823.1 AA1_1: Auxiliary Activities (AAs)
XP_007360667.1	BAD97445.1 GH5_9: Glycoside Hydrolases (GHs)
XP_007360685.1	ABR18138.1 CBM18: Carbohydrate-Binding Modules (CBMs)
XP_007360698.1	CAC9928513.1 GH0: Glycoside Hydrolases (GHs)
XP_007360747.1	CCA67779.1 CBM21: Carbohydrate-Binding Modules (CBMs)
XP_007360764.1	AHA83596.1 AA1_1: Auxiliary Activities (AAs)
XP_007360770.1	CCA67937.1 GH47: Glycoside Hydrolases (GHs)
XP_007360774.1	VWP01427.1 GH31: Glycoside Hydrolases (GHs)
XP_007360780.1	QDK64619.1 GT2: GlycosylTransferases (GTs)
XP_007360785.1	CBX99002.1 GH18: Glycoside Hydrolases (GHs)
XP_007360796.1	ALC44309.1 GH29: Glycoside Hydrolases (GHs)
XP_007360798.1	ATY60260.1 CBM50: Carbohydrate-Binding Modules (CBMs)
XP_007360882.1	ALB05715.1 GH28: Glycoside Hydrolases (GHs)
XP_007360883.1	VWO94214.1 CE8: Carbohydrate Esterases (CEs)
XP_007360894.1	VWO98814.1 GH31: Glycoside Hydrolases (GHs)
XP_007360903.1	CUI24525.1 GH19: Glycoside Hydrolases (GHs)
XP_007360907.1	CAZ33776.1 GT7: GlycosylTransferases (GTs)
XP_007360923.1	VWO97639.1 GH152: Glycoside Hydrolases (GHs)
XP_007360980.1	VDC59046.1 GH38: Glycoside Hydrolases (GHs)
XP_007360995.1	VDD46836.1 GT2: GlycosylTransferases (GTs)
XP_007361003.1	BAD98241.1 GH43_24: Glycoside Hydrolases (GHs) CBM35: Carbohydrate-Binding Modules (CBMs)
XP_007361023.1	QKD61617.1 CE3: Carbohydrate Esterases (CEs)
XP_007361080.1	VDD30760.1 PL4_2: Polysaccharide Lyases (PLs)
XP_007361091.1	VUW72999.1 AA1: Auxiliary Activities (AAs)
XP_007361102.1	QDK64593.1 GT48: GlycosylTransferases (GTs)
XP_007361170.1	CAC9914360.1 GT8: GlycosylTransferases (GTs)
XP_007361174.1	ACI49017.1 GT22: GlycosylTransferases (GTs)
XP_007361181.1	VUW72999.1 AA1: Auxiliary Activities (AAs)
XP_007361183.1	VWO98775.1 GT1: GlycosylTransferases (GTs)
XP_007361184.1	VWO98775.1 GT1: GlycosylTransferases (GTs)
XP_007361195.1	QDK64594.1 GH13_22: Glycoside Hydrolases (GHs) GT5: GlycosylTransferases (GTs)
XP_007361215.1	VDC63520.1 CBM0: Carbohydrate-Binding Modules (CBMs)
XP_007361221.1	VWO98657.1 GT15: GlycosylTransferases (GTs)
XP_007361228.1	CAC9930688.1 CBM48: Carbohydrate-Binding Modules (CBMs)
XP_007361254.1	CCA69403.1 GT58: GlycosylTransferases (GTs)
XP_007361278.1	CDZ98740.1 GH5_50: Glycoside Hydrolases (GHs)
XP_007361288.1	EIW60068.1 GH55: Glycoside Hydrolases (GHs)
XP_007361289.1	QKX54349.1 GH93: Glycoside Hydrolases (GHs)
XP_007361290.1	VWO98693.1 GH5_9: Glycoside Hydrolases (GHs)
XP_007361302.1	CUI24525.1 GH19: Glycoside Hydrolases (GHs)
XP_007361324.1	VWP00800.1 AA3_2: Auxiliary Activities (AAs)
XP_007361326.1	VWP00800.1 AA3_2: Auxiliary Activities (AAs)
XP_007361341.1	CCA67020.1 GT50: GlycosylTransferases (GTs)
XP_007361372.1	CCA68858.1 GT22: GlycosylTransferases (GTs)
XP_007361380.1	VWO94850.1 AA5_1: Auxiliary Activities (AAs)
XP_007361381.1	QDS73620.1 GT8: GlycosylTransferases (GTs)
XP_007361393.1	ALT57232.1 GH6: Glycoside Hydrolases (GHs) CBM1: Carbohydrate-Binding Modules (CBMs)
XP_007361408.1	QCE05853.1 GH32: Glycoside Hydrolases (GHs)
XP_007361457.1	AXB57094.1 GH43_18: Glycoside Hydrolases (GHs)
XP_007361469.1	VWP00222.1 CE16: Carbohydrate Esterases (CEs)
XP_007361489.1	SMY26983.1 GT22: GlycosylTransferases (GTs)
XP_007361496.1	CAC9909034.1 GT8: GlycosylTransferases (GTs)
XP_007361498.1	QCD77328.1 GH36: Glycoside Hydrolases (GHs)
XP_007361507.1	VWO98903.1 GT39: GlycosylTransferases (GTs)
XP_007361561.1	ACR62057.1 GH2: Glycoside Hydrolases (GHs)
XP_007361567.1	VWO94173.1 GT8: GlycosylTransferases (GTs)
XP_007361598.1	VUW63360.1 CBM20: Carbohydrate-Binding Modules (CBMs)
XP_007361609.1	CAN80640.1 GT47: GlycosylTransferases (GTs)
XP_007361618.1	SMR50260.1 GT90: GlycosylTransferases (GTs)
XP_007361635.1	VWO94841.1 AA8: Auxiliary Activities (AAs) CBM1: Carbohydrate-Binding Modules (CBMs)
XP_007361636.1	CCA77953.1 CE16: Carbohydrate Esterases (CEs)
XP_007361664.1	QHO46828.1 GH38: Glycoside Hydrolases (GHs)
XP_007361679.1	ACI26689.1 GH28: Glycoside Hydrolases (GHs)
XP_007361680.1	CAC9928513.1 GH0: Glycoside Hydrolases (GHs)
XP_007361685.1	AFO72233.1 AA9: Auxiliary Activities (AAs)
XP_007361692.1	AFK85049.1 CE9: Carbohydrate Esterases (CEs)
XP_007361694.1	AEK06448.1 PL14_5: Polysaccharide Lyases (PLs)
XP_007361773.1	VWO98350.1 GH0: Glycoside Hydrolases (GHs)
XP_007361778.1	CED85556.1 CED85556.1: Carbohydrate Esterases (CEs) AA3_2: Auxiliary Activities (AAs)
XP_007361791.1	SMY23298.1 GH154: Glycoside Hydrolases (GHs)
XP_007361797.1	AKT42641.1 CBM63: Carbohydrate-Binding Modules (CBMs)
XP_007361798.1	AFO72235.1 AA9: Auxiliary Activities (AAs)
XP_007361800.1	AEB43215.1 CBM63: Carbohydrate-Binding Modules (CBMs)
XP_007361831.1	ABB90389.1 GH18: Glycoside Hydrolases (GHs)
XP_007361857.1	QKD61617.1 CE3: Carbohydrate Esterases (CEs)
XP_007361861.1	BAS15664.1 GH3: Glycoside Hydrolases (GHs)
XP_007361862.1	QKW37687.1 CBM2: Carbohydrate-Binding Modules (CBMs)
XP_007361884.1	CAN60055.1 GT31: GlycosylTransferases (GTs)
XP_007361900.1	AGV52632.1 GH5_7: Glycoside Hydrolases (GHs) CBM1: Carbohydrate-Binding Modules (CBMs)
XP_007361919.1	AEJ37996.1 AA2: Auxiliary Activities (AAs)
XP_007361925.1	AAO42981.1 GH18: Glycoside Hydrolases (GHs) AAO42981.1: Auxiliary Activities (AAs)
XP_007361928.1	VWO97201.1 AA9: Auxiliary Activities (AAs)
XP_007361929.1	QKX57008.1 GH27: Glycoside Hydrolases (GHs)
XP_007361932.1	AWP16141.1 GH29: Glycoside Hydrolases (GHs)
XP_007361970.1	VWO97195.1 GH23: Glycoside Hydrolases (GHs)
XP_007361989.1	QGI86474.1 GH125: Glycoside Hydrolases (GHs)
XP_007361992.1	VWO99408.1 GH45: Glycoside Hydrolases (GHs)
XP_007362078.1	ABD61572.1 AA5_1: Auxiliary Activities (AAs)
XP_007362098.1	AIC33782.1 GH92: Glycoside Hydrolases (GHs)
XP_007362108.1	ALC42656.1 GT41: GlycosylTransferases (GTs)
XP_007362113.1	QLI73446.1 AA2: Auxiliary Activities (AAs)
XP_007362121.1	VWO97811.1 GH18: Glycoside Hydrolases (GHs)
XP_007362124.1	CEF68073.1 GT92: GlycosylTransferases (GTs) CEF68073.1: Carbohydrate Esterases (CEs)
XP_007362130.1	VWO96975.1 GH16_1: Glycoside Hydrolases (GHs)
XP_007362145.1	VWO96966.1 GT2: GlycosylTransferases (GTs)
XP_007362149.1	QDK56813.1 GH28: Glycoside Hydrolases (GHs)
XP_007362182.1	QCD81819.1 CE13: Carbohydrate Esterases (CEs)
XP_007362188.1	CCA74446.1 GH27: Glycoside Hydrolases (GHs) CBM1: Carbohydrate-Binding Modules (CBMs)
XP_007362196.1	BAE20245.1 GH55: Glycoside Hydrolases (GHs)
XP_007362208.1	CUI24525.1 GH19: Glycoside Hydrolases (GHs)
XP_007362229.1	ADX07294.1 AA1_1: Auxiliary Activities (AAs)
XP_007362282.1	CCA67412.1 CBM13: Carbohydrate-Binding Modules (CBMs)
XP_007362286.1	QKX57008.1 GH27: Glycoside Hydrolases (GHs)
XP_007362293.1	CAZ31460.1 GH47: Glycoside Hydrolases (GHs)
XP_007362302.1	ACU96164.1 CBM6: Carbohydrate-Binding Modules (CBMs)
XP_007362342.1	QKX64719.1 GT31: GlycosylTransferases (GTs)
XP_007362351.1	VWO95280.1 GT20: GlycosylTransferases (GTs)
XP_007362360.1	QLC65490.1 GH43_18: Glycoside Hydrolases (GHs)
XP_007362382.1	ACI49189.1 GH13_8: Glycoside Hydrolases (GHs) CBM48: Carbohydrate-Binding Modules (CBMs)
XP_007362386.1	ANC28052.1 GH152: Glycoside Hydrolases (GHs)
XP_007362391.1	QGI86474.1 GH125: Glycoside Hydrolases (GHs)
XP_007362412.1	CCA14548.1 GT2: GlycosylTransferases (GTs)
XP_007362461.1	AVI60826.1 GT22: GlycosylTransferases (GTs)
XP_007362490.1	VWO99732.1 AA14: Auxiliary Activities (AAs)
XP_007362492.1	VWO99732.1 AA14: Auxiliary Activities (AAs)
XP_007362499.1	VWO99737.1 AA14: Auxiliary Activities (AAs)
XP_007362511.1	QKX55675.1 GT34: GlycosylTransferases (GTs)
XP_007362541.1	QKX55086.1 GH55: Glycoside Hydrolases (GHs)
XP_007362571.1	QAT16263.1 GH2: Glycoside Hydrolases (GHs) GT5: GlycosylTransferases (GTs)
XP_007362612.1	QHO00079.1 GT35: GlycosylTransferases (GTs)
XP_007362614.1	VWO94850.1 AA5_1: Auxiliary Activities (AAs)
XP_007362615.1	CCA67070.1 GH17: Glycoside Hydrolases (GHs)
XP_007362627.1	VWP00148.1 GH37: Glycoside Hydrolases (GHs)
XP_007362637.1	AEK97221.1 GH10: Glycoside Hydrolases (GHs) CBM1: Carbohydrate-Binding Modules (CBMs)
XP_007362638.1	AEK97221.1 GH10: Glycoside Hydrolases (GHs) CBM1: Carbohydrate-Binding Modules (CBMs)
XP_007362652.1	BAT76327.1 GT17: GlycosylTransferases (GTs)
XP_007362657.1	QCE05853.1 GH32: Glycoside Hydrolases (GHs)
XP_007362662.1	SVE87487.1 GT8: GlycosylTransferases (GTs)
XP_007362693.1	VUW72999.1 AA1: Auxiliary Activities (AAs)
XP_007362724.1	QKX60254.1 GH76: Glycoside Hydrolases (GHs)
XP_007362728.1	VWO94777.1 GH5_9: Glycoside Hydrolases (GHs)
XP_007362770.1	BAW15172.1 GH13_5: Glycoside Hydrolases (GHs)
XP_007362779.1	AUM86166.1 AA14: Auxiliary Activities (AAs)
XP_007362809.1	CCA68935.1 GH47: Glycoside Hydrolases (GHs)
XP_007362816.1	VWO99950.1 GH43_6: Glycoside Hydrolases (GHs)
XP_007362842.1	BBN07176.1 CBM0: Carbohydrate-Binding Modules (CBMs)
XP_007362872.1	QCE05853.1 GH32: Glycoside Hydrolases (GHs)
XP_007362915.1	SVE69682.1 GT61: GlycosylTransferases (GTs)
XP_007362929.1	VWO96990.1 GT39: GlycosylTransferases (GTs)
XP_007362932.1	VWO96830.1 GH18: Glycoside Hydrolases (GHs)
XP_007362933.1	VWO96832.1 GH18: Glycoside Hydrolases (GHs)
XP_007362939.1	VWO96946.1 GH18: Glycoside Hydrolases (GHs)
XP_007362985.1	CEF62298.1 GT4: GlycosylTransferases (GTs) CEF62298.1: Carbohydrate Esterases (CEs)
XP_007363006.1	CAZ29389.1 GH99: Glycoside Hydrolases (GHs)
XP_007363020.1	CDJ79665.1 GH7: Glycoside Hydrolases (GHs)
XP_007363029.1	CBX99002.1 GH18: Glycoside Hydrolases (GHs)
XP_007363071.1	VDC80439.1 GH28: Glycoside Hydrolases (GHs)
XP_007363075.1	CCM02450.1 GH133: Glycoside Hydrolases (GHs)
XP_007363084.1	QBZ54211.1 GH47: Glycoside Hydrolases (GHs)
XP_007363089.1	CCA74335.1 AA3_2: Auxiliary Activities (AAs)
XP_007363122.1	QHN82256.1 GT2: GlycosylTransferases (GTs)
XP_007363136.1	ANH56445.1 GH36: Glycoside Hydrolases (GHs)
XP_007363141.1	SCB64278.1 GH5_15: Glycoside Hydrolases (GHs)
XP_007363153.1	QKD61617.1 CE3: Carbohydrate Esterases (CEs)
XP_007363165.1	QHO20297.1 AA6: Auxiliary Activities (AAs)
XP_007363169.1	VWO96845.1 AA3_2: Auxiliary Activities (AAs)
XP_007363173.1	EIM80453.1 GH135: Glycoside Hydrolases (GHs)
XP_007363183.1	CCA69719.1 GH43_13: Glycoside Hydrolases (GHs)
XP_007363227.1	SMH72179.1 GT66: GlycosylTransferases (GTs)
XP_007363240.1	CCA70753.1 GT66: GlycosylTransferases (GTs)
XP_007363277.1	VUW72999.1 AA1: Auxiliary Activities (AAs)
XP_007363320.1	CAQ51152.1 GH18: Glycoside Hydrolases (GHs)
XP_007363321.1	ABB90389.1 GH18: Glycoside Hydrolases (GHs)
XP_007363329.1	AHO16406.1 GH13_11: Glycoside Hydrolases (GHs)
XP_007363346.1	ANJ20632.1 AA5_1: Auxiliary Activities (AAs)
XP_007363363.1	QKX57385.1 GH5_12: Glycoside Hydrolases (GHs)
XP_007363378.1	QIW99986.1 AA1_3: Auxiliary Activities (AAs)
XP_007363392.1	VWO94876.1 GT2: GlycosylTransferases (GTs)
XP_007363410.1	QHN82508.1 GT31: GlycosylTransferases (GTs)
XP_007363419.1	CDJ79826.1 GH12: Glycoside Hydrolases (GHs)
XP_007363430.1	CAB4082109.1 GT31: GlycosylTransferases (GTs)
XP_007363432.1	ACJ72161.1 GT1: GlycosylTransferases (GTs)
XP_007363463.1	CAL81200.1 GH51: Glycoside Hydrolases (GHs)
XP_007363481.1	EAA65303.1 GT0: GlycosylTransferases (GTs)
XP_007363487.1	VDC75014.1 CBM45: Carbohydrate-Binding Modules (CBMs)
XP_007363489.1	QKX62037.1 GT34: GlycosylTransferases (GTs)
XP_007363490.1	QKX62920.1 GH89: Glycoside Hydrolases (GHs)
XP_007363519.1	CCA69113.1 GH16_1: Glycoside Hydrolases (GHs)
XP_007363549.1	SMR52966.1 CE16: Carbohydrate Esterases (CEs)
XP_007363556.1	CCA69638.1 GH1: Glycoside Hydrolases (GHs)
XP_007363563.1	QDK64599.1 GH5_5: Glycoside Hydrolases (GHs)
XP_007363564.1	BBG94346.1 GT75: GlycosylTransferases (GTs)
XP_007363588.1	CCA71174.1 GT4: GlycosylTransferases (GTs)
XP_007363593.1	CBX90714.1 GH47: Glycoside Hydrolases (GHs)
XP_007363640.1	AHA83598.1 AA1_2: Auxiliary Activities (AAs)
XP_007363667.1	QKX55064.1 GT20: GlycosylTransferases (GTs)
XP_007363674.1	BAV60949.1 GH13_32: Glycoside Hydrolases (GHs) CBM20: Carbohydrate-Binding Modules (CBMs)
XP_007363676.1	CCA69604.1 GH18: Glycoside Hydrolases (GHs) CBM5: Carbohydrate-Binding Modules (CBMs)
XP_007363678.1	VWP00847.1 AA8: Auxiliary Activities (AAs)
XP_007363711.1	XP_361931.1 GH43_34: Glycoside Hydrolases (GHs) CBM66: Carbohydrate-Binding Modules (CBMs)
XP_007363712.1	EAA59719.1 GH75: Glycoside Hydrolases (GHs)
XP_007363730.1	CCC48209.1 GH85: Glycoside Hydrolases (GHs)
XP_007363749.1	CAB4094899.1 GT22: GlycosylTransferases (GTs)
XP_007363753.1	VWP01170.1 GH30_3: Glycoside Hydrolases (GHs)
XP_007363759.1	ADU63716.1 GH65: Glycoside Hydrolases (GHs)
XP_007363760.1	EGX43158.1 CBM48: Carbohydrate-Binding Modules (CBMs)
XP_007363783.1	BAC17899.1 GH65: Glycoside Hydrolases (GHs)
XP_007363784.1	AMM43097.1 CBM57: Carbohydrate-Binding Modules (CBMs)
XP_007363797.1	QDH94099.1 CBM12: Carbohydrate-Binding Modules (CBMs)
XP_007363851.1	QHB50190.1 AA3_2: Auxiliary Activities (AAs)
XP_007363866.1	SVE84708.1 GH9: Glycoside Hydrolases (GHs)
XP_007363915.1	VWO95081.1 AA3_2: Auxiliary Activities (AAs)
XP_007363926.1	VWO95081.1 AA3_2: Auxiliary Activities (AAs)
XP_007363927.1	VWO95081.1 AA3_2: Auxiliary Activities (AAs)
XP_007363940.1	AZL94175.1 CBM20: Carbohydrate-Binding Modules (CBMs)
XP_007363957.1	VWP00414.1 GH71: Glycoside Hydrolases (GHs)
XP_007363998.1	AWP02669.1 GH47: Glycoside Hydrolases (GHs)
XP_007364021.1	VWO99863.1 GT57: GlycosylTransferases (GTs)
XP_007364028.1	VFJ13698.1 GT66: GlycosylTransferases (GTs)
XP_007364038.1	CDI52992.1 GT4: GlycosylTransferases (GTs)
XP_007364052.1	QKX53460.1 AA4: Auxiliary Activities (AAs)
XP_007364056.1	VWP01180.1 GH30_3: Glycoside Hydrolases (GHs)
XP_007364081.1	SMY23191.1 AA3_2: Auxiliary Activities (AAs)
XP_007364090.1	CAS91480.1 GH15: Glycoside Hydrolases (GHs) CBM20: Carbohydrate-Binding Modules (CBMs)
XP_007364100.1	VWO98571.1 AA7: Auxiliary Activities (AAs)
XP_007364112.1	CED82388.1 GT4: GlycosylTransferases (GTs) CED82388.1: Carbohydrate Esterases (CEs)
XP_007364118.1	CAL54622.1 GH2: Glycoside Hydrolases (GHs)
XP_007364135.1	CEF68073.1 GT92: GlycosylTransferases (GTs) CEF68073.1: Carbohydrate Esterases (CEs)
XP_007364142.1	VWO95209.1 GH2: Glycoside Hydrolases (GHs)
XP_007364145.1	QDK64614.1 GT2: GlycosylTransferases (GTs)
XP_007364151.1	AEM76790.1 GH79: Glycoside Hydrolases (GHs)
XP_007364157.1	QDK56813.1 GH28: Glycoside Hydrolases (GHs)
XP_007364159.1	AGF71442.1 GH65: Glycoside Hydrolases (GHs)
XP_007364186.1	EIM80453.1 GH135: Glycoside Hydrolases (GHs)
XP_007364189.1	SDU44675.1 GH109: Glycoside Hydrolases (GHs)
XP_007364196.1	SMY28328.1 GH31: Glycoside Hydrolases (GHs)
XP_007364220.1	QKX55093.1 AA3_2: Auxiliary Activities (AAs)
XP_007364249.1	QDK56813.1 GH28: Glycoside Hydrolases (GHs)
XP_007364264.1	CCA70258.1 GH128: Glycoside Hydrolases (GHs)
XP_007364282.1	QCE13289.1 CE8: Carbohydrate Esterases (CEs)
XP_007364292.1	VDC69778.1 CE8: Carbohydrate Esterases (CEs)
XP_007364328.1	VWO96882.1 GH125: Glycoside Hydrolases (GHs)
XP_007364343.1	CCA68810.1 GH47: Glycoside Hydrolases (GHs)
XP_007364367.1	VWO98119.1 CBM48: Carbohydrate-Binding Modules (CBMs)
XP_007364372.1	QCE01877.1 GH36: Glycoside Hydrolases (GHs)
XP_007364378.1	VDC59046.1 GH38: Glycoside Hydrolases (GHs)
XP_007364379.1	QJA08894.1 GH18: Glycoside Hydrolases (GHs)
XP_007364398.1	ARF90664.1 GT4: GlycosylTransferases (GTs)
XP_007364417.1	QHN95749.1 GT1: GlycosylTransferases (GTs)
XP_007364445.1	CAB4099719.1 GT31: GlycosylTransferases (GTs)
XP_007364458.1	QDK56813.1 GH28: Glycoside Hydrolases (GHs)
XP_007364490.1	VDD34219.1 GH3: Glycoside Hydrolases (GHs)
XP_007364492.1	CCA73422.1 GT39: GlycosylTransferases (GTs)
XP_007364498.1	CDJ79823.1 AA9: Auxiliary Activities (AAs)
XP_007364505.1	VWO98679.1 GH63: Glycoside Hydrolases (GHs)
XP_007364534.1	VWO98713.1 GH13_1: Glycoside Hydrolases (GHs)
XP_007364547.1	AMJ39541.1 AA1_1: Auxiliary Activities (AAs)
XP_007364557.1	VUW72999.1 AA1: Auxiliary Activities (AAs)
XP_007364565.1	VWO99077.1 AA3_2: Auxiliary Activities (AAs)
XP_007364572.1	VDD34219.1 GH3: Glycoside Hydrolases (GHs)
XP_007364585.1	BBN14963.1 CBM20: Carbohydrate-Binding Modules (CBMs)
XP_007364606.1	VWP00472.1 AA1_2: Auxiliary Activities (AAs)
XP_007364629.1	VWO99100.1 GH3: Glycoside Hydrolases (GHs)
XP_007364678.1	BAA31350.1 GT4: GlycosylTransferases (GTs)
XP_007364702.1	ADX07322.1 GH55: Glycoside Hydrolases (GHs)
XP_007364710.1	QCD94974.1 GT8: GlycosylTransferases (GTs)
XP_007364718.1	VWO94999.1 GH18: Glycoside Hydrolases (GHs) CBM5: Carbohydrate-Binding Modules (CBMs)
XP_007364721.1	CAB71006.1 GH88: Glycoside Hydrolases (GHs)
XP_007364723.1	QCD95595.1 GH28: Glycoside Hydrolases (GHs)
XP_007364738.1	VWO99950.1 GH43_6: Glycoside Hydrolases (GHs)
XP_007364761.1	CEF62298.1 GT4: GlycosylTransferases (GTs) CEF62298.1: Carbohydrate Esterases (CEs)
XP_007364764.1	QCD77328.1 GH36: Glycoside Hydrolases (GHs)
XP_007364790.1	CDS05384.1 PL14_3: Polysaccharide Lyases (PLs)
XP_007364811.1	CDR42570.1 CBM21: Carbohydrate-Binding Modules (CBMs)
XP_007364819.1	CCA71623.1 GT4: GlycosylTransferases (GTs)
XP_007364842.1	QHO00079.1 GT35: GlycosylTransferases (GTs)
XP_007364851.1	VWO96649.1 CBM50: Carbohydrate-Binding Modules (CBMs)
XP_007364853.1	VWO96339.1 AA5_1: Auxiliary Activities (AAs)
XP_007364859.1	EJF62147.1 AA5_1: Auxiliary Activities (AAs)
XP_007364871.1	ASS66271.1 CE4: Carbohydrate Esterases (CEs)
XP_007364873.1	AYU75221.1 AA10: Auxiliary Activities (AAs)
XP_007364875.1	VWP02011.1 AA5_1: Auxiliary Activities (AAs)
XP_007364877.1	SMQ49497.1 AA3_2: Auxiliary Activities (AAs)
XP_007364897.1	QHX39626.1 AA9: Auxiliary Activities (AAs) CBM1: Carbohydrate-Binding Modules (CBMs)
XP_007364902.1	SJX66486.1 GH18: Glycoside Hydrolases (GHs)
XP_007364906.1	AEO60465.1 CE15: Carbohydrate Esterases (CEs)
XP_007364932.1	AZQ26804.1 GT2: GlycosylTransferases (GTs)
XP_007364946.1	VWO94173.1 GT8: GlycosylTransferases (GTs)
XP_007365024.1	AYO31542.1 CE9: Carbohydrate Esterases (CEs)
XP_007365030.1	AUB24781.1 GT4: GlycosylTransferases (GTs)
XP_007365033.1	ALS30162.1 CBM9: Carbohydrate-Binding Modules (CBMs)
XP_007365034.1	BBM03602.1 CBM6: Carbohydrate-Binding Modules (CBMs)
XP_007365084.1	VWO96843.1 AA3_2: Auxiliary Activities (AAs)
XP_007365085.1	AAQ77827.1 GH53: Glycoside Hydrolases (GHs) AAQ77827.1: Auxiliary Activities (AAs)
XP_007365120.1	CCA67709.1 GH16_2: Glycoside Hydrolases (GHs)
XP_007365137.1	ANJ20632.1 AA5_1: Auxiliary Activities (AAs)
XP_007365141.1	SMR52966.1 CE16: Carbohydrate Esterases (CEs)
XP_007365148.1	CCA77793.1 GT15: GlycosylTransferases (GTs)
XP_007365166.1	VWO99950.1 GH43_6: Glycoside Hydrolases (GHs)
XP_007365169.1	VWO98657.1 GT15: GlycosylTransferases (GTs)
XP_007365204.1	AEJ37996.1 AA2: Auxiliary Activities (AAs)
XP_007365209.1	ATZ57303.1 CE0: Carbohydrate Esterases (CEs)
XP_007365230.1	QDK64594.1 GH13_22: Glycoside Hydrolases (GHs) GT5: GlycosylTransferases (GTs)
XP_007365265.1	VWO98269.1 CBM13: Carbohydrate-Binding Modules (CBMs)
XP_007365279.1	VWP01380.1 CBM13: Carbohydrate-Binding Modules (CBMs)
XP_007365282.1	CEF62298.1 GT4: GlycosylTransferases (GTs) CEF62298.1: Carbohydrate Esterases (CEs)
XP_007365336.1	CDR47493.1 GT32: GlycosylTransferases (GTs)
XP_007365343.1	VWO95795.1 AA9: Auxiliary Activities (AAs)
XP_007365360.1	VWP01596.1 GH76: Glycoside Hydrolases (GHs)
XP_007365362.1	EIW52757.1 GH145: Glycoside Hydrolases (GHs)
XP_007365367.1	VWP01043.1 AA9: Auxiliary Activities (AAs)
XP_007365371.1	VWO96145.1 GH16: Glycoside Hydrolases (GHs)
XP_007365435.1	AHA83597.1 AA1: Auxiliary Activities (AAs)
XP_007365437.1	AHA83597.1 AA1: Auxiliary Activities (AAs)
XP_007365439.1	AZQ26801.1 GT2: GlycosylTransferases (GTs)
XP_007365444.1	AAD44757.1 GT90: GlycosylTransferases (GTs) AAD44757.1: Auxiliary Activities (AAs)
XP_007365457.1	AAW41198.1 GT69: GlycosylTransferases (GTs) AAW41198.1: Auxiliary Activities (AAs)
XP_007365476.1	CAZ33309.1 GT7: GlycosylTransferases (GTs)
XP_007365486.1	QDK56798.1 GH28: Glycoside Hydrolases (GHs)
XP_007365490.1	VWO98595.1 GH28: Glycoside Hydrolases (GHs)
XP_007365491.1	ADV20174.1 PL38: Polysaccharide Lyases (PLs)
XP_007365493.1	SBV28153.1 CBM13: Carbohydrate-Binding Modules (CBMs)
XP_007365503.1	AAF31330.1 AA2: Auxiliary Activities (AAs)
XP_007365527.1	AAF31330.1 AA2: Auxiliary Activities (AAs)
XP_007365531.1	AAF31330.1 AA2: Auxiliary Activities (AAs)
XP_007365532.1	ADU63716.1 GH65: Glycoside Hydrolases (GHs)
XP_007365554.1	ABK59823.1 AA1_1: Auxiliary Activities (AAs)
XP_007365566.1	CUU39686.1 GT4: GlycosylTransferases (GTs)
XP_007365568.1	CCA73934.1 CBM1: Carbohydrate-Binding Modules (CBMs)
XP_007365592.1	AHX26704.1 GT2: GlycosylTransferases (GTs)
XP_007365610.1	BBE38592.1 AA3_2: Auxiliary Activities (AAs)
XP_007365635.1	AMW87253.1 AA3_2: Auxiliary Activities (AAs)
XP_007365639.1	CEF67230.1 GT4: GlycosylTransferases (GTs) CEF67230.1: Carbohydrate Esterases (CEs)
XP_007365648.1	VDD58900.1 PL1_1: Polysaccharide Lyases (PLs)
XP_007365681.1	ACJ72161.1 GT1: GlycosylTransferases (GTs)
XP_007365687.1	AHA83584.1 AA1_1: Auxiliary Activities (AAs)
XP_007365708.1	VWO94999.1 GH18: Glycoside Hydrolases (GHs) CBM5: Carbohydrate-Binding Modules (CBMs)
XP_007365709.1	SCD20010.1 GH146: Glycoside Hydrolases (GHs)
XP_007365770.1	SMR52966.1 CE16: Carbohydrate Esterases (CEs)
XP_007365782.1	APA09184.1 GH78: Glycoside Hydrolases (GHs)
XP_007365783.1	AFA41507.1 GH78: Glycoside Hydrolases (GHs)
XP_007365787.1	AFA41507.1 GH78: Glycoside Hydrolases (GHs)
XP_007365793.1	AFA41507.1 GH78: Glycoside Hydrolases (GHs)
XP_007365829.1	CCA73290.1 CE0: Carbohydrate Esterases (CEs)
XP_007365912.1	CEF62298.1 GT4: GlycosylTransferases (GTs) CEF62298.1: Carbohydrate Esterases (CEs)
XP_007365995.1	ADX07298.1 GH18: Glycoside Hydrolases (GHs)
XP_007365998.1	AHH96680.1 CBM13: Carbohydrate-Binding Modules (CBMs)
XP_007365999.1	ACU75807.1 CBM13: Carbohydrate-Binding Modules (CBMs)
XP_007366008.1	CED85243.1 GT57: GlycosylTransferases (GTs) CED85243.1: Carbohydrate Esterases (CEs)
XP_007366011.1	VWO95196.1 GT32: GlycosylTransferases (GTs)
XP_007366067.1	CBX99002.1 GH18: Glycoside Hydrolases (GHs)
XP_007366077.1	AWS41421.1 GH23: Glycoside Hydrolases (GHs)
XP_007366082.1	XP_331907.1 GT66: GlycosylTransferases (GTs)
XP_007366083.1	CAC9898183.1 GH0: Glycoside Hydrolases (GHs)
XP_007366094.1	AWP09643.1 GT27: GlycosylTransferases (GTs) CBM13: Carbohydrate-Binding Modules (CBMs)
XP_007366097.1	AMS24251.1 CBM0: Carbohydrate-Binding Modules (CBMs)
XP_007366109.1	VUW51410.1 GT4: GlycosylTransferases (GTs)
XP_007366116.1	QCD77328.1 GH36: Glycoside Hydrolases (GHs)
XP_007366121.1	VWP00542.1 GH0: Glycoside Hydrolases (GHs)
XP_007366124.1	AYZ07349.1 CBM50: Carbohydrate-Binding Modules (CBMs)
XP_007366138.1	ANH22675.1 CE4: Carbohydrate Esterases (CEs)
XP_007366144.1	CCA70614.1 GT57: GlycosylTransferases (GTs)
XP_007366156.1	QKX59904.1 GH71: Glycoside Hydrolases (GHs)
XP_007366160.1	VUW59753.1 GT106: GlycosylTransferases (GTs)
XP_007366172.1	BAM42836.1 GH20: Glycoside Hydrolases (GHs)
XP_007366174.1	BAM42836.1 GH20: Glycoside Hydrolases (GHs)
XP_007366209.1	VWO95593.1 GH16_1: Glycoside Hydrolases (GHs)
XP_007366217.1	VWO95609.1 CE8: Carbohydrate Esterases (CEs)
XP_007366220.1	VDC82915.1 GH3: Glycoside Hydrolases (GHs)
XP_007366233.1	APA14223.1 CE12: Carbohydrate Esterases (CEs)
XP_007366234.1	APA14223.1 CE12: Carbohydrate Esterases (CEs)
XP_007366256.1	AWT24609.1 AA0: Auxiliary Activities (AAs)
XP_007366277.1	QKD62991.1 GH12: Glycoside Hydrolases (GHs)
XP_007366285.1	VWP00956.1 GH131: Glycoside Hydrolases (GHs) CBM1: Carbohydrate-Binding Modules (CBMs)
XP_007366309.1	AFO72238.1 AA9: Auxiliary Activities (AAs) CBM1: Carbohydrate-Binding Modules (CBMs)
XP_007366310.1	QEM23792.1 AA9: Auxiliary Activities (AAs)
XP_007366313.1	XP_367690.1 GH20: Glycoside Hydrolases (GHs)
XP_007366323.1	QCY45841.1 GH65: Glycoside Hydrolases (GHs)
XP_007366325.1	QKX59775.1 CBM21: Carbohydrate-Binding Modules (CBMs)
XP_007366332.1	SVE69682.1 GT61: GlycosylTransferases (GTs)
XP_007366381.1	QCD77328.1 GH36: Glycoside Hydrolases (GHs)
XP_007366422.1	CCA74935.1 GH27: Glycoside Hydrolases (GHs) CBM1: Carbohydrate-Binding Modules (CBMs)
XP_007366426.1	CCA68306.1 CBM50: Carbohydrate-Binding Modules (CBMs)
XP_007366430.1	CCA68306.1 CBM50: Carbohydrate-Binding Modules (CBMs)
XP_007366431.1	CCA68306.1 CBM50: Carbohydrate-Binding Modules (CBMs)
XP_007366432.1	CCA68306.1 CBM50: Carbohydrate-Binding Modules (CBMs)
XP_007366439.1	SMR52966.1 CE16: Carbohydrate Esterases (CEs)
XP_007366491.1	AEO68387.1 CE16: Carbohydrate Esterases (CEs) CBM1: Carbohydrate-Binding Modules (CBMs)
XP_007366519.1	VWO96784.1 PL8_4: Polysaccharide Lyases (PLs)
XP_007366543.1	ACV60538.1 GH18: Glycoside Hydrolases (GHs)
XP_007366551.1	AFR33046.1 GH10: Glycoside Hydrolases (GHs)
XP_007366553.1	EGX49222.1 AA7: Auxiliary Activities (AAs) CBM1: Carbohydrate-Binding Modules (CBMs)
XP_007366578.1	CCA75149.1 GH44: Glycoside Hydrolases (GHs)
XP_007366598.1	VDC96437.1 GH16_20: Glycoside Hydrolases (GHs)
XP_007366601.1	CCA67709.1 GH16_2: Glycoside Hydrolases (GHs)
XP_007366602.1	CCA67709.1 GH16_2: Glycoside Hydrolases (GHs)
XP_007366618.1	CCA67709.1 GH16_2: Glycoside Hydrolases (GHs)
XP_007366626.1	ALB05714.1 GH28: Glycoside Hydrolases (GHs)
XP_007366636.1	QEL59934.1 GH5_9: Glycoside Hydrolases (GHs)
XP_007366684.1	CCA67406.1 CBM13: Carbohydrate-Binding Modules (CBMs)
XP_007366687.1	CCA67406.1 CBM13: Carbohydrate-Binding Modules (CBMs)
XP_007366698.1	ALJ82901.1 AA3_2: Auxiliary Activities (AAs)
XP_007366718.1	AHA83592.1 AA1_1: Auxiliary Activities (AAs)
XP_007366731.1	VWO96434.1 GH16: Glycoside Hydrolases (GHs)
XP_007366734.1	VWP00040.1 GH32: Glycoside Hydrolases (GHs)
XP_007366735.1	VWP00040.1 GH32: Glycoside Hydrolases (GHs)
XP_007366743.1	VWO96434.1 GH16: Glycoside Hydrolases (GHs)
XP_007366744.1	VWO96434.1 GH16: Glycoside Hydrolases (GHs)
XP_007366752.1	QKX64717.1 CBM24: Carbohydrate-Binding Modules (CBMs)
XP_007366773.1	QHX39627.1 AA9: Auxiliary Activities (AAs) CBM1: Carbohydrate-Binding Modules (CBMs)
XP_007366783.1	BAA88392.1 AA2: Auxiliary Activities (AAs)
XP_007366799.1	BAA88392.1 AA2: Auxiliary Activities (AAs)
XP_007366803.1	AIY68500.1 CE15: Carbohydrate Esterases (CEs) CBM1: Carbohydrate-Binding Modules (CBMs)
XP_007366816.1	QHN73882.1 AA10: Auxiliary Activities (AAs)
XP_007366828.1	QHG77622.1 CBM50: Carbohydrate-Binding Modules (CBMs)
XP_007366832.1	AFR33047.1 GH10: Glycoside Hydrolases (GHs) CBM1: Carbohydrate-Binding Modules (CBMs)
XP_007366953.1	VWO98657.1 GT15: GlycosylTransferases (GTs)
XP_007366973.1	EGO23925.1 GH5_31: Glycoside Hydrolases (GHs)
XP_007366986.1	QKX64719.1 GT31: GlycosylTransferases (GTs)
XP_007366996.1	VWO94948.1 AA3_2: Auxiliary Activities (AAs)
XP_007366997.1	VWO94945.1 AA3_2: Auxiliary Activities (AAs)
XP_007367007.1	VWP00564.1 AA3_2: Auxiliary Activities (AAs)
XP_007367015.1	VWP00564.1 AA3_2: Auxiliary Activities (AAs)
XP_007367024.1	VWO94148.1 AA3_2: Auxiliary Activities (AAs)
XP_007367026.1	VWO94942.1 AA3_2: Auxiliary Activities (AAs)
XP_007367028.1	VWO94148.1 AA3_2: Auxiliary Activities (AAs)
XP_007367032.1	QHO00079.1 GT35: GlycosylTransferases (GTs)
XP_007367035.1	QDK64605.1 GH3: Glycoside Hydrolases (GHs)
XP_007367062.1	ATX68040.1 GH18: Glycoside Hydrolases (GHs) CBM14: Carbohydrate-Binding Modules (CBMs)
XP_007367087.1	CUI24525.1 GH19: Glycoside Hydrolases (GHs)
XP_007367112.1	ADV52250.1 GH115: Glycoside Hydrolases (GHs)
XP_007367113.1	QDS70620.1 GT0: GlycosylTransferases (GTs)
XP_007367119.1	SVE84752.1 GT61: GlycosylTransferases (GTs)
XP_007367128.1	QDS70620.1 GT0: GlycosylTransferases (GTs)
XP_007367129.1	VWP01679.1 GH16_1: Glycoside Hydrolases (GHs)
XP_007367140.1	CED84003.1 GH16_1: Glycoside Hydrolases (GHs) CED84003.1: Carbohydrate Esterases (CEs)
XP_007367150.1	ADV25490.1 GH79: Glycoside Hydrolases (GHs)
XP_007367166.1	AAW46890.1 GH79: Glycoside Hydrolases (GHs) AAW46890.1: Auxiliary Activities (AAs)
XP_007367167.1	VWO95148.1 GH79: Glycoside Hydrolases (GHs)
XP_007367168.1	VWO95148.1 GH79: Glycoside Hydrolases (GHs)
XP_007367171.1	VWO95148.1 GH79: Glycoside Hydrolases (GHs)
XP_007367172.1	ADV25490.1 GH79: Glycoside Hydrolases (GHs)
XP_007367175.1	AAW46890.1 GH79: Glycoside Hydrolases (GHs) AAW46890.1: Auxiliary Activities (AAs)
XP_007367195.1	CDZ98345.1 GH92: Glycoside Hydrolases (GHs)
XP_007367196.1	CCA66712.1 GH3: Glycoside Hydrolases (GHs)
XP_007367218.1	AFO72238.1 AA9: Auxiliary Activities (AAs) CBM1: Carbohydrate-Binding Modules (CBMs)
XP_007367228.1	SVE84752.1 GT61: GlycosylTransferases (GTs)
XP_007367243.1	VWO94570.1 GH79: Glycoside Hydrolases (GHs)
XP_007367253.1	ABI14440.1 AA3_3: Auxiliary Activities (AAs)
XP_007367261.1	ATX68040.1 GH18: Glycoside Hydrolases (GHs) CBM14: Carbohydrate-Binding Modules (CBMs)
XP_007367264.1	VWP00370.1 GH85: Glycoside Hydrolases (GHs)
XP_007367279.1	BAM42836.1 GH20: Glycoside Hydrolases (GHs)
XP_007367293.1	VWO97804.1 GH10: Glycoside Hydrolases (GHs) CBM1: Carbohydrate-Binding Modules (CBMs)
XP_007367294.1	AHA83594.1 AA1_1: Auxiliary Activities (AAs)
XP_007367299.1	AZQ26797.1 GT48: GlycosylTransferases (GTs)
XP_007367312.1	AFK91528.1 AA2: Auxiliary Activities (AAs)
XP_007367313.1	CCA76078.1 GH31: Glycoside Hydrolases (GHs)
XP_007367323.1	QDS71450.1 GH47: Glycoside Hydrolases (GHs)
XP_007367340.1	BAL27560.1 GH128: Glycoside Hydrolases (GHs)
XP_007367348.1	AEV23010.1 GH43_6: Glycoside Hydrolases (GHs)
XP_007367357.1	SMR52966.1 CE16: Carbohydrate Esterases (CEs)
XP_007367390.1	VWP02627.1 CE0: Carbohydrate Esterases (CEs)
XP_007367394.1	BAE87009.1 GH1: Glycoside Hydrolases (GHs)
XP_007367399.1	VWO98657.1 GT15: GlycosylTransferases (GTs)
XP_007367400.1	CCA77793.1 GT15: GlycosylTransferases (GTs)
XP_007367403.1	QKX57094.1 GH63: Glycoside Hydrolases (GHs)
XP_007367461.1	AWO98658.1 GH37: Glycoside Hydrolases (GHs)
XP_007367465.1	VWP00598.1 GH27: Glycoside Hydrolases (GHs)
XP_007367476.1	AUB22189.1 GH16_19: Glycoside Hydrolases (GHs) CBM18: Carbohydrate-Binding Modules (CBMs)
XP_007367479.1	CUI24525.1 GH19: Glycoside Hydrolases (GHs)
XP_007367490.1	QKX54390.1 PL7_4: Polysaccharide Lyases (PLs)
XP_007367501.1	VWO96843.1 AA3_2: Auxiliary Activities (AAs)
XP_007367502.1	VWO96845.1 AA3_2: Auxiliary Activities (AAs)
XP_007367508.1	BAC83070.1 GH17: Glycoside Hydrolases (GHs) CBM43: Carbohydrate-Binding Modules (CBMs)
XP_007367558.1	QKX53119.1 GH72: Glycoside Hydrolases (GHs)
XP_007367568.1	EAA59719.1 GH75: Glycoside Hydrolases (GHs)
XP_007367595.1	VWP01679.1 GH16_1: Glycoside Hydrolases (GHs)
XP_007367621.1	VWO99079.1 AA3_2: Auxiliary Activities (AAs)
XP_007367645.1	CDJ79834.1 GH27: Glycoside Hydrolases (GHs)
XP_007367652.1	VDD58900.1 PL1_1: Polysaccharide Lyases (PLs)
XP_007367660.1	QFZ38046.1 GH16_4: Glycoside Hydrolases (GHs)
XP_007367681.1	AFR98761.1 GH51: Glycoside Hydrolases (GHs)
XP_007367707.1	CDR43972.1 PL35: Polysaccharide Lyases (PLs)
XP_007367808.1	CCA68527.1 GH16_4: Glycoside Hydrolases (GHs)
XP_007367809.1	CED82980.1 GH16_4: Glycoside Hydrolases (GHs) CED82980.1: Carbohydrate Esterases (CEs)
XP_007367811.1	VWP01253.1 GT0: GlycosylTransferases (GTs)
XP_007367812.1	VWP01253.1 GT0: GlycosylTransferases (GTs)
XP_007367822.1	CBX99002.1 GH18: Glycoside Hydrolases (GHs)
XP_007367867.1	ABD61574.1 AA5_1: Auxiliary Activities (AAs)
XP_007367868.1	VWO94173.1 GT8: GlycosylTransferases (GTs)
XP_007367896.1	VWO98374.1 CE16: Carbohydrate Esterases (CEs)
XP_007367898.1	VWO98374.1 CE16: Carbohydrate Esterases (CEs)
XP_007367899.1	VWO98374.1 CE16: Carbohydrate Esterases (CEs)
XP_007367916.1	QKX59775.1 CBM21: Carbohydrate-Binding Modules (CBMs)
XP_007367931.1	CCA68935.1 GH47: Glycoside Hydrolases (GHs)
XP_007367948.1	VWO95928.1 GH43_30: Glycoside Hydrolases (GHs)
XP_007367953.1	QKX59775.1 CBM21: Carbohydrate-Binding Modules (CBMs)
XP_007367995.1	CCA66498.1 GT20: GlycosylTransferases (GTs)
XP_007368056.1	ADV52250.1 GH115: Glycoside Hydrolases (GHs)
XP_007368060.1	VWO94730.1 GH18: Glycoside Hydrolases (GHs)
XP_007368133.1	BAD67544.1 GH5_5: Glycoside Hydrolases (GHs) CBM1: Carbohydrate-Binding Modules (CBMs)
XP_007368139.1	VWP02516.1 AA3_2: Auxiliary Activities (AAs)
XP_007368145.1	QHN73882.1 AA10: Auxiliary Activities (AAs)
XP_007368164.1	CED83340.1 GT31: GlycosylTransferases (GTs) CED83340.1: Carbohydrate Esterases (CEs)
XP_007368166.1	AAW50596.1 CE4: Carbohydrate Esterases (CEs) AAW50596.1: Auxiliary Activities (AAs)
XP_007368171.1	VWP02307.1 GT1: GlycosylTransferases (GTs)
XP_007368172.1	VWP02306.1 GT1: GlycosylTransferases (GTs)
XP_007368178.1	SVE69682.1 GT61: GlycosylTransferases (GTs)
XP_007368179.1	VWP02306.1 GT1: GlycosylTransferases (GTs)
XP_007368180.1	VWP02304.1 GT1: GlycosylTransferases (GTs)
XP_007368197.1	BAG68300.1 GH45: Glycoside Hydrolases (GHs)
XP_007368200.1	VWO94173.1 GT8: GlycosylTransferases (GTs)
XP_007368201.1	VWO94173.1 GT8: GlycosylTransferases (GTs)
XP_007368206.1	VWO94173.1 GT8: GlycosylTransferases (GTs)
XP_007368207.1	VWO94173.1 GT8: GlycosylTransferases (GTs)
XP_007368249.1	ADV19841.1 GT0: GlycosylTransferases (GTs)
XP_007368294.1	CCA74662.1 GH95: Glycoside Hydrolases (GHs)
XP_007368298.1	CCA68527.1 GH16_4: Glycoside Hydrolases (GHs)
XP_007368299.1	BAH80454.1 GT0: GlycosylTransferases (GTs)
XP_007368325.1	VUW54604.1 CBM20: Carbohydrate-Binding Modules (CBMs)
XP_007368379.1	CCK24774.1 CBM5: Carbohydrate-Binding Modules (CBMs)
XP_007368384.1	CCA74977.1 GH38: Glycoside Hydrolases (GHs)
XP_007368396.1	BBV24519.1 GH13_1: Glycoside Hydrolases (GHs) CBM20: Carbohydrate-Binding Modules (CBMs)
XP_007368406.1	VWO94917.1 AA3_2: Auxiliary Activities (AAs)
XP_007368408.1	VWO94911.1 AA3_2: Auxiliary Activities (AAs)
XP_007368409.1	VWO94917.1 AA3_2: Auxiliary Activities (AAs)
XP_007368427.1	VWO99077.1 AA3_2: Auxiliary Activities (AAs)
XP_007368522.1	APA15545.1 GH78: Glycoside Hydrolases (GHs)
XP_007368531.1	AEN99788.1 GH7: Glycoside Hydrolases (GHs)
XP_007368563.1	VWP00170.1 GT35: GlycosylTransferases (GTs)
XP_007368607.1	BAM79577.1 GT4: GlycosylTransferases (GTs)
XP_007368620.1	VWO99950.1 GH43_6: Glycoside Hydrolases (GHs)
XP_007368635.1	QHN73882.1 AA10: Auxiliary Activities (AAs)
XP_007368636.1	ADX07309.1 GT2: GlycosylTransferases (GTs)
XP_007368655.1	VWO97697.1 GH18: Glycoside Hydrolases (GHs)
XP_007368672.1	VWO94999.1 GH18: Glycoside Hydrolases (GHs) CBM5: Carbohydrate-Binding Modules (CBMs)
XP_007368673.1	VWO94999.1 GH18: Glycoside Hydrolases (GHs) CBM5: Carbohydrate-Binding Modules (CBMs)
XP_007368700.1	VWO96847.1 AA3_2: Auxiliary Activities (AAs)
XP_007368710.1	VWP01427.1 GH31: Glycoside Hydrolases (GHs)
XP_007368718.1	SMY27695.1 GH43_21: Glycoside Hydrolases (GHs)
XP_007368725.1	VWO95795.1 AA9: Auxiliary Activities (AAs)
XP_007368737.1	QCD77328.1 GH36: Glycoside Hydrolases (GHs)
XP_007368739.1	CDZ98345.1 GH92: Glycoside Hydrolases (GHs)
XP_007368759.1	CCA73277.1 GT33: GlycosylTransferases (GTs)
XP_007368791.1	VWP02575.1 GH16_1: Glycoside Hydrolases (GHs)
XP_007368796.1	CDR39118.1 GT49: GlycosylTransferases (GTs)
XP_007368808.1	CBX99002.1 GH18: Glycoside Hydrolases (GHs)
XP_007368813.1	VWP02545.1 GH16_1: Glycoside Hydrolases (GHs)
XP_007368814.1	CCA70058.1 GH10: Glycoside Hydrolases (GHs) CBM1: Carbohydrate-Binding Modules (CBMs)
XP_007368815.1	VWP02545.1 GH16_1: Glycoside Hydrolases (GHs)
XP_007368832.1	QDS71450.1 GH47: Glycoside Hydrolases (GHs)
XP_007368851.1	EAA59072.1 AA9: Auxiliary Activities (AAs)
XP_007368859.1	ALK30190.1 GT9: GlycosylTransferases (GTs)
XP_007368864.1	VWO98082.1 AA7: Auxiliary Activities (AAs)
XP_007368866.1	VWO98082.1 AA7: Auxiliary Activities (AAs)
XP_007368898.1	CCA74280.1 GT24: GlycosylTransferases (GTs)
XP_007368899.1	QLI73916.1 AA5_1: Auxiliary Activities (AAs)
XP_007368910.1	QHN73882.1 AA10: Auxiliary Activities (AAs)
XP_007368912.1	QKX53028.1 AA4: Auxiliary Activities (AAs)
XP_007368917.1	ALK30190.1 GT9: GlycosylTransferases (GTs)
XP_007368925.1	EAA59400.1 PL4_3: Polysaccharide Lyases (PLs)
XP_007368927.1	SMY27695.1 GH43_21: Glycoside Hydrolases (GHs)
XP_007368940.1	VWO97257.1 GH92: Glycoside Hydrolases (GHs)
XP_007368944.1	VWO97257.1 GH92: Glycoside Hydrolases (GHs)
XP_007368997.1	VWP02341.1 GH5_12: Glycoside Hydrolases (GHs)
XP_007369018.1	QKD62991.1 GH12: Glycoside Hydrolases (GHs)
XP_007369019.1	CAN61133.1 GH36: Glycoside Hydrolases (GHs)
XP_007369070.1	QBQ55156.1 CBM50: Carbohydrate-Binding Modules (CBMs)
XP_007369091.1	XP_003710173.1 AA7: Auxiliary Activities (AAs)
XP_007369095.1	ALJ82906.1 AA3_2: Auxiliary Activities (AAs)
XP_007369112.1	CCA68306.1 CBM50: Carbohydrate-Binding Modules (CBMs)
XP_007369153.1	VWO97038.1 GT2: GlycosylTransferases (GTs)
XP_007369177.1	SVE69766.1 GT4: GlycosylTransferases (GTs)
XP_007369180.1	VWO94552.1 AA1_1: Auxiliary Activities (AAs)
XP_007369191.1	VWO94173.1 GT8: GlycosylTransferases (GTs)
XP_007369195.1	AHA83591.1 AA1_1: Auxiliary Activities (AAs)
XP_007369208.1	AIZ72723.1 AA1_1: Auxiliary Activities (AAs)
XP_007369217.1	AHA83591.1 AA1_1: Auxiliary Activities (AAs)
XP_007369227.1	ABK59823.1 AA1_1: Auxiliary Activities (AAs)
XP_007369240.1	QDK64604.1 GH3: Glycoside Hydrolases (GHs)
XP_007369243.1	VWP02669.1 CE16: Carbohydrate Esterases (CEs)
XP_007369244.1	VWP02307.1 GT1: GlycosylTransferases (GTs)
XP_007369245.1	VWP02669.1 CE16: Carbohydrate Esterases (CEs)
XP_007369250.1	VWP01104.1 GH13_32: Glycoside Hydrolases (GHs)
XP_007369267.1	CCA73687.1 GH31: Glycoside Hydrolases (GHs)
XP_007369297.1	VWP00856.1 GH47: Glycoside Hydrolases (GHs)
XP_007369333.1	ADL33049.1 GH43_35: Glycoside Hydrolases (GHs)
XP_007369357.1	AWS41421.1 GH23: Glycoside Hydrolases (GHs)
XP_007369363.1	CCA67309.1 GH131: Glycoside Hydrolases (GHs)
XP_007369387.1	ATP16779.1 GH12: Glycoside Hydrolases (GHs)
XP_007369391.1	BAD98315.1 GH12: Glycoside Hydrolases (GHs)
XP_007369403.1	QKX63597.1 GH37: Glycoside Hydrolases (GHs)
XP_007369419.1	VWP02526.1 GH25: Glycoside Hydrolases (GHs)
XP_007369420.1	VWP02526.1 GH25: Glycoside Hydrolases (GHs)
XP_007369466.1	AXQ59076.1 CBM13: Carbohydrate-Binding Modules (CBMs)
XP_007369477.1	VWP02307.1 GT1: GlycosylTransferases (GTs)
XP_007369488.1	AZQ26802.1 GT2: GlycosylTransferases (GTs)
XP_007369501.1	VBB75009.1 GH79: Glycoside Hydrolases (GHs)
XP_007369505.1	CCA67129.1 GH5_9: Glycoside Hydrolases (GHs)
XP_007369517.1	CCA74446.1 GH27: Glycoside Hydrolases (GHs) CBM1: Carbohydrate-Binding Modules (CBMs)
XP_007369519.1	BAA88392.1 AA2: Auxiliary Activities (AAs)
XP_007369520.1	ACU75807.1 CBM13: Carbohydrate-Binding Modules (CBMs)
XP_007369523.1	VWO96530.1 AA3_3: Auxiliary Activities (AAs)
XP_007369529.1	VWO96530.1 AA3_3: Auxiliary Activities (AAs)
XP_007369563.1	VWP02114.1 GT3: GlycosylTransferases (GTs)
XP_007369584.1	CAB85687.1 GH17: Glycoside Hydrolases (GHs)
XP_007369586.1	CCA69113.1 GH16_1: Glycoside Hydrolases (GHs)
XP_007369611.1	ABK01904.1 GH3: Glycoside Hydrolases (GHs)
XP_007369626.1	CDS09080.1 GT22: GlycosylTransferases (GTs)
XP_007369659.1	QKX56902.1 PL35: Polysaccharide Lyases (PLs)
XP_007369662.1	QDS71101.1 GT1: GlycosylTransferases (GTs)
XP_007369678.1	VWO95817.1 GH18: Glycoside Hydrolases (GHs)
XP_007369726.1	EAA57680.1 GH79: Glycoside Hydrolases (GHs)
XP_007369739.1	CDZ98785.1 CBM50: Carbohydrate-Binding Modules (CBMs)
XP_007369746.1	AWS47037.1 CE9: Carbohydrate Esterases (CEs)
XP_007369747.1	CUI24525.1 GH19: Glycoside Hydrolases (GHs)
XP_007369751.1	CED82388.1 GT4: GlycosylTransferases (GTs) CED82388.1: Carbohydrate Esterases (CEs)
XP_007369754.1	BBG94346.1 GT75: GlycosylTransferases (GTs)
XP_007369755.1	QKX57828.1 GH53: Glycoside Hydrolases (GHs)
XP_007369762.1	VWO94730.1 GH18: Glycoside Hydrolases (GHs)
XP_007369780.1	ANH56445.1 GH36: Glycoside Hydrolases (GHs)
XP_007369782.1	VWO96045.1 AA3_2: Auxiliary Activities (AAs)
XP_007369783.1	VWO96045.1 AA3_2: Auxiliary Activities (AAs)
XP_007369804.1	VWO96530.1 AA3_3: Auxiliary Activities (AAs)
XP_007369872.1	BAL43430.1 AA9: Auxiliary Activities (AAs)
XP_007369958.1	AAD14758.1 GT2: GlycosylTransferases (GTs) AAD14758.1: Auxiliary Activities (AAs)
XP_007369968.1	QDS69763.1 CE5: Carbohydrate Esterases (CEs)
XP_007369987.1	VWO94432.1 CE9: Carbohydrate Esterases (CEs)
XP_007369994.1	ADX07338.1 GH5_9: Glycoside Hydrolases (GHs)
XP_007369999.1	CCA74333.1 PL14_4: Polysaccharide Lyases (PLs)
XP_007370023.1	VWO95084.1 AA9: Auxiliary Activities (AAs)
XP_007370025.1	VWO95094.1 GH16_1: Glycoside Hydrolases (GHs)
XP_007370050.1	CAM55445.1 GH1: Glycoside Hydrolases (GHs)
XP_007370079.1	CCA68722.1 GH31: Glycoside Hydrolases (GHs)
XP_007370122.1	VWO99614.1 GH71: Glycoside Hydrolases (GHs)
XP_007370146.1	VWO98571.1 AA7: Auxiliary Activities (AAs)
XP_007370178.1	QIX00712.1 GH71: Glycoside Hydrolases (GHs)
XP_007370246.1	BAV90144.1 GH31: Glycoside Hydrolases (GHs)
XP_007370262.1	BAL27560.1 GH128: Glycoside Hydrolases (GHs)
XP_007370285.1	BAC83070.1 GH17: Glycoside Hydrolases (GHs) CBM43: Carbohydrate-Binding Modules (CBMs)
XP_007370291.1	ABD61573.1 AA5_1: Auxiliary Activities (AAs)
XP_007370302.1	VWO96145.1 GH16: Glycoside Hydrolases (GHs)
XP_007370313.1	VWO98528.1 GH5_22: Glycoside Hydrolases (GHs)
XP_007370314.1	AHL69750.2 GH5_22: Glycoside Hydrolases (GHs)
XP_007370320.1	AWP04987.1 GT13: GlycosylTransferases (GTs)
XP_007370326.1	VWO94942.1 AA3_2: Auxiliary Activities (AAs)
XP_007370331.1	VUW72999.1 AA1: Auxiliary Activities (AAs)
XP_007370367.1	CED85351.1 GH38: Glycoside Hydrolases (GHs) CED85351.1: Carbohydrate Esterases (CEs)
XP_007370381.1	CCA69481.1 GH5_50: Glycoside Hydrolases (GHs)
XP_007370476.1	CCA75087.1 GT20: GlycosylTransferases (GTs)
XP_007370486.1	AEO59530.1 GH75: Glycoside Hydrolases (GHs)
XP_007370520.1	AAF31329.1 AA2: Auxiliary Activities (AAs)
XP_007370526.1	ADX07321.1 GH5_9: Glycoside Hydrolases (GHs)
XP_007370540.1	CED84082.1 GH16_2: Glycoside Hydrolases (GHs) CED84082.1: Carbohydrate Esterases (CEs)
XP_007370542.1	VWP01316.1 AA6: Auxiliary Activities (AAs)
XP_007370547.1	ANC28050.1 GH152: Glycoside Hydrolases (GHs)
XP_007370564.1	BAE54672.1 GH17: Glycoside Hydrolases (GHs)
XP_007370577.1	QKX63597.1 GH37: Glycoside Hydrolases (GHs)
XP_007370578.1	ANC28050.1 GH152: Glycoside Hydrolases (GHs)
XP_007370582.1	VUW54604.1 CBM20: Carbohydrate-Binding Modules (CBMs)
XP_007370584.1	VDD62621.1 GT47: GlycosylTransferases (GTs)
XP_007370618.1	CCA67817.1 GH16_2: Glycoside Hydrolases (GHs)
XP_007370640.1	QKX56076.1 GH51: Glycoside Hydrolases (GHs)
XP_007370641.1	QKX57008.1 GH27: Glycoside Hydrolases (GHs)
XP_007370665.1	CAC9909034.1 GT8: GlycosylTransferases (GTs)
XP_007370673.1	CAK48511.1 GH13_8: Glycoside Hydrolases (GHs) CBM48: Carbohydrate-Binding Modules (CBMs)
XP_007370679.1	VWO94570.1 GH79: Glycoside Hydrolases (GHs)
XP_007370727.1	SVE78114.1 GT61: GlycosylTransferases (GTs)
XP_007370735.1	QKX56076.1 GH51: Glycoside Hydrolases (GHs)
XP_007370737.1	SMR52966.1 CE16: Carbohydrate Esterases (CEs)
XP_007370743.1	CCA15473.1 GH72: Glycoside Hydrolases (GHs)
XP_007370758.1	VWP02596.1 GH105: Glycoside Hydrolases (GHs)
XP_007370781.1	AFR44749.1 AA2: Auxiliary Activities (AAs)
XP_007370786.1	AHH96680.1 CBM13: Carbohydrate-Binding Modules (CBMs)
XP_007370825.1	QIW95080.1 GH47: Glycoside Hydrolases (GHs)
XP_007370872.1	QKD61617.1 CE3: Carbohydrate Esterases (CEs)
XP_007370886.1	VWO94484.1 GH16_1: Glycoside Hydrolases (GHs)
XP_007370912.1	AUB23983.1 GH15: Glycoside Hydrolases (GHs)
XP_007370918.1	CCA70454.1 GH35: Glycoside Hydrolases (GHs)
XP_007370920.1	CCA70454.1 GH35: Glycoside Hydrolases (GHs)
XP_007370923.1	CCA70454.1 GH35: Glycoside Hydrolases (GHs)
XP_007370952.1	BBG97388.1 CE8: Carbohydrate Esterases (CEs)
XP_007370954.1	QCD77328.1 GH36: Glycoside Hydrolases (GHs)
XP_007370957.1	CCA74333.1 PL14_4: Polysaccharide Lyases (PLs)
XP_007370958.1	CCA74333.1 PL14_4: Polysaccharide Lyases (PLs)
XP_007370959.1	ADE10038.1 PL14_4: Polysaccharide Lyases (PLs)
XP_007370960.1	ADE10038.1 PL14_4: Polysaccharide Lyases (PLs)
XP_007370974.1	VWO94529.1 GH5_12: Glycoside Hydrolases (GHs)
XP_007371026.1	VDC80439.1 GH28: Glycoside Hydrolases (GHs)
XP_007371052.1	VWP02516.1 AA3_2: Auxiliary Activities (AAs)
XP_007371127.1	VWO94484.1 GH16_1: Glycoside Hydrolases (GHs)
XP_007371128.1	AFK91528.1 AA2: Auxiliary Activities (AAs)
XP_007371132.1	VWO97488.1 GH16_1: Glycoside Hydrolases (GHs)
XP_007371138.1	VWO94484.1 GH16_1: Glycoside Hydrolases (GHs)
XP_007371217.1	VWO93946.1 GH37: Glycoside Hydrolases (GHs)
XP_007371232.1	CCA76060.1 GH37: Glycoside Hydrolases (GHs)
XP_007371237.1	CRX79053.1 GT4: GlycosylTransferases (GTs)
XP_007371240.1	CRX79053.1 GT4: GlycosylTransferases (GTs)
XP_007371242.1	VUW54604.1 CBM20: Carbohydrate-Binding Modules (CBMs)
XP_007371273.1	VUW54604.1 CBM20: Carbohydrate-Binding Modules (CBMs)
XP_007371321.1	CCA66838.1 GT0: GlycosylTransferases (GTs)
XP_007371394.1	AIT83212.1 GT4: GlycosylTransferases (GTs)
XP_007371420.1	EAA58835.1 GH3: Glycoside Hydrolases (GHs)
XP_007371457.1	QDS74481.1 CBM12: Carbohydrate-Binding Modules (CBMs)
XP_007371490.1	VWP01326.1 GH5_9: Glycoside Hydrolases (GHs)
XP_007371495.1	QCD91124.1 GH38: Glycoside Hydrolases (GHs)
XP_007371504.1	QGA19566.1 GH28: Glycoside Hydrolases (GHs)
XP_007371537.1	VWO98184.1 GT2: GlycosylTransferases (GTs)
XP_007371541.1	CCA67509.1 GH2: Glycoside Hydrolases (GHs)
XP_007371775.1	BBH02275.1 GH17: Glycoside Hydrolases (GHs)
XP_007371886.1	AQZ65650.1 GH6: Glycoside Hydrolases (GHs)
XP_007371898.1	QDK64594.1 GH13_22: Glycoside Hydrolases (GHs) GT5: GlycosylTransferases (GTs)

## Sheet: Fibroporia_radiculosa
query_id	subject_id
XP_012176817.1	BAF20066.1 GT47: GlycosylTransferases (GTs)
XP_012176869.1	QKX54493.1 GH31: Glycoside Hydrolases (GHs)
XP_012176911.1	BAF20066.1 GT47: GlycosylTransferases (GTs)
XP_012177076.1	EAA58835.1 GH3: Glycoside Hydrolases (GHs)
XP_012177105.1	BAF20066.1 GT47: GlycosylTransferases (GTs)
XP_012177280.1	BAF20066.1 GT47: GlycosylTransferases (GTs)
XP_012177285.1	QBZ61175.1 AA3_2: Auxiliary Activities (AAs)
XP_012177297.1	CCA75013.1 GT15: GlycosylTransferases (GTs)
XP_012177303.1	CCA77793.1 GT15: GlycosylTransferases (GTs)
XP_012177338.1	CCA68921.1 CBM50: Carbohydrate-Binding Modules (CBMs)
XP_012177369.1	QKX59775.1 CBM21: Carbohydrate-Binding Modules (CBMs)
XP_012177372.1	CCA67749.1 GT22: GlycosylTransferases (GTs)
XP_012177402.1	EAA63677.1 GH95: Glycoside Hydrolases (GHs)
XP_012177428.1	CAC9928513.1 GH0: Glycoside Hydrolases (GHs)
XP_012177460.1	AVI60826.1 GT22: GlycosylTransferases (GTs)
XP_012177469.1	AUB27030.1 GT2: GlycosylTransferases (GTs)
XP_012177477.1	QKD61617.1 CE3: Carbohydrate Esterases (CEs)
XP_012177478.1	ACI26689.1 GH28: Glycoside Hydrolases (GHs)
XP_012177495.1	AWQ85984.1 GT83: GlycosylTransferases (GTs)
XP_012177496.1	AWO98658.1 GH37: Glycoside Hydrolases (GHs)
XP_012177507.1	QKX54390.1 PL7_4: Polysaccharide Lyases (PLs)
XP_012177517.1	AUB22189.1 GH16_19: Glycoside Hydrolases (GHs) CBM18: Carbohydrate-Binding Modules (CBMs)
XP_012177572.1	QKX60855.1 GT22: GlycosylTransferases (GTs)
XP_012177587.1	SMY24715.1 CE16: Carbohydrate Esterases (CEs)
XP_012177599.1	AMW12445.1 GH23: Glycoside Hydrolases (GHs)
XP_012177605.1	QKX57008.1 GH27: Glycoside Hydrolases (GHs)
XP_012177632.1	CAN61133.1 GH36: Glycoside Hydrolases (GHs)
XP_012177650.1	QKX62037.1 GT34: GlycosylTransferases (GTs)
XP_012177661.1	ADY41384.1 GT0: GlycosylTransferases (GTs)
XP_012177700.1	QIX00712.1 GH71: Glycoside Hydrolases (GHs)
XP_012177710.1	CCA69604.1 GH18: Glycoside Hydrolases (GHs) CBM5: Carbohydrate-Binding Modules (CBMs)
XP_012177725.1	CCA69403.1 GT58: GlycosylTransferases (GTs)
XP_012177726.1	CDZ98740.1 GH5_50: Glycoside Hydrolases (GHs)
XP_012177731.1	AWP04987.1 GT13: GlycosylTransferases (GTs)
XP_012177770.1	AHL69750.2 GH5_22: Glycoside Hydrolases (GHs)
XP_012177771.1	VWO98528.1 GH5_22: Glycoside Hydrolases (GHs)
XP_012177784.1	BAV57614.1 AA9: Auxiliary Activities (AAs)
XP_012177792.1	ADH51729.1 GH5_5: Glycoside Hydrolases (GHs)
XP_012177793.1	XP_002475436.1 GH5_5: Glycoside Hydrolases (GHs)
XP_012177794.1	VWO94258.1 GH5_5: Glycoside Hydrolases (GHs) CBM1: Carbohydrate-Binding Modules (CBMs)
XP_012177803.1	VWO96434.1 GH16: Glycoside Hydrolases (GHs)
XP_012177805.1	QDF20067.1 CBM12: Carbohydrate-Binding Modules (CBMs)
XP_012177816.1	ALB05715.1 GH28: Glycoside Hydrolases (GHs)
XP_012177842.1	VWO96434.1 GH16: Glycoside Hydrolases (GHs)
XP_012177844.1	VWO96434.1 GH16: Glycoside Hydrolases (GHs)
XP_012177862.1	QKX57094.1 GH63: Glycoside Hydrolases (GHs)
XP_012177865.1	AAQ77827.1 GH53: Glycoside Hydrolases (GHs) AAQ77827.1: Auxiliary Activities (AAs)
XP_012177901.1	CCA67406.1 CBM13: Carbohydrate-Binding Modules (CBMs)
XP_012177945.1	AIC33782.1 GH92: Glycoside Hydrolases (GHs)
XP_012177975.1	CDS09080.1 GT22: GlycosylTransferases (GTs)
XP_012177982.1	AMB39214.1 GH3: Glycoside Hydrolases (GHs)
XP_012177997.1	QLI73446.1 AA2: Auxiliary Activities (AAs)
XP_012178009.1	QEL59934.1 GH5_9: Glycoside Hydrolases (GHs)
XP_012178047.1	VUW63360.1 CBM20: Carbohydrate-Binding Modules (CBMs)
XP_012178060.1	VWO94999.1 GH18: Glycoside Hydrolases (GHs) CBM5: Carbohydrate-Binding Modules (CBMs)
XP_012178066.1	QHO00079.1 GT35: GlycosylTransferases (GTs)
XP_012178106.1	VWP00170.1 GT35: GlycosylTransferases (GTs)
XP_012178139.1	BAE47183.1 GH15: Glycoside Hydrolases (GHs) CBM20: Carbohydrate-Binding Modules (CBMs)
XP_012178151.1	VWO98269.1 CBM13: Carbohydrate-Binding Modules (CBMs)
XP_012178191.1	BCB86648.1 CBM2: Carbohydrate-Binding Modules (CBMs)
XP_012178196.1	QHN73882.1 AA10: Auxiliary Activities (AAs)
XP_012178212.1	QKX55086.1 GH55: Glycoside Hydrolases (GHs)
XP_012178224.1	CCA66838.1 GT0: GlycosylTransferases (GTs)
XP_012178306.1	VDC85193.1 GT95: GlycosylTransferases (GTs)
XP_012178311.1	CAP83076.1 GH13_40: Glycoside Hydrolases (GHs)
XP_012178330.1	QCD77328.1 GH36: Glycoside Hydrolases (GHs)
XP_012178336.1	BBE08146.1 CBM50: Carbohydrate-Binding Modules (CBMs)
XP_012178366.1	VWO96966.1 GT2: GlycosylTransferases (GTs)
XP_012178390.1	CED82388.1 GT4: GlycosylTransferases (GTs) CED82388.1: Carbohydrate Esterases (CEs)
XP_012178397.1	QDK64593.1 GT48: GlycosylTransferases (GTs)
XP_012178399.1	SVE69682.1 GT61: GlycosylTransferases (GTs)
XP_012178431.1	QKD61617.1 CE3: Carbohydrate Esterases (CEs)
XP_012178440.1	VDC59046.1 GH38: Glycoside Hydrolases (GHs)
XP_012178441.1	QJA08894.1 GH18: Glycoside Hydrolases (GHs)
XP_012178447.1	VWO98119.1 CBM48: Carbohydrate-Binding Modules (CBMs)
XP_012178463.1	QGI67417.1 GH18: Glycoside Hydrolases (GHs)
XP_012178501.1	VWO96434.1 GH16: Glycoside Hydrolases (GHs)
XP_012178523.1	CED82388.1 GT4: GlycosylTransferases (GTs) CED82388.1: Carbohydrate Esterases (CEs)
XP_012178524.1	QKX57828.1 GH53: Glycoside Hydrolases (GHs)
XP_012178533.1	CUI24525.1 GH19: Glycoside Hydrolases (GHs)
XP_012178539.1	CED83310.1 CED83310.1: Carbohydrate Esterases (CEs) CBM48: Carbohydrate-Binding Modules (CBMs)
XP_012178551.1	QCE05853.1 GH32: Glycoside Hydrolases (GHs)
XP_012178576.1	VWP00148.1 GH37: Glycoside Hydrolases (GHs)
XP_012178607.1	BAE20245.1 GH55: Glycoside Hydrolases (GHs)
XP_012178651.1	SMR52966.1 CE16: Carbohydrate Esterases (CEs)
XP_012178659.1	BAE87009.1 GH1: Glycoside Hydrolases (GHs)
XP_012178668.1	ANC28050.1 GH152: Glycoside Hydrolases (GHs)
XP_012178669.1	ANC28050.1 GH152: Glycoside Hydrolases (GHs)
XP_012178685.1	CED82388.1 GT4: GlycosylTransferases (GTs) CED82388.1: Carbohydrate Esterases (CEs)
XP_012178698.1	BAD98241.1 GH43_24: Glycoside Hydrolases (GHs) CBM35: Carbohydrate-Binding Modules (CBMs)
XP_012178723.1	CAJ86292.1 GH17: Glycoside Hydrolases (GHs) CBM43: Carbohydrate-Binding Modules (CBMs)
XP_012178737.1	BAM42836.1 GH20: Glycoside Hydrolases (GHs)
XP_012178777.1	BBF90593.1 GH28: Glycoside Hydrolases (GHs)
XP_012178778.1	BBF90593.1 GH28: Glycoside Hydrolases (GHs)
XP_012178781.1	VWO97038.1 GT2: GlycosylTransferases (GTs)
XP_012178792.1	VWO94876.1 GT2: GlycosylTransferases (GTs)
XP_012178798.1	AWK41296.1 GT51: GlycosylTransferases (GTs)
XP_012178804.1	QCD79608.1 GH152: Glycoside Hydrolases (GHs)
XP_012178842.1	VUW72999.1 AA1: Auxiliary Activities (AAs)
XP_012178852.1	ATZ46049.1 GH28: Glycoside Hydrolases (GHs)
XP_012178856.1	QGA19566.1 GH28: Glycoside Hydrolases (GHs)
XP_012178881.1	QKD61617.1 CE3: Carbohydrate Esterases (CEs)
XP_012178900.1	VWP00856.1 GH47: Glycoside Hydrolases (GHs)
XP_012178904.1	AXB57094.1 GH43_18: Glycoside Hydrolases (GHs)
XP_012178945.1	QHO46828.1 GH38: Glycoside Hydrolases (GHs)
XP_012178962.1	CBX99002.1 GH18: Glycoside Hydrolases (GHs)
XP_012178971.1	QKX57008.1 GH27: Glycoside Hydrolases (GHs)
XP_012178975.1	QDS73887.1 GH3: Glycoside Hydrolases (GHs)
XP_012178991.1	AXB57094.1 GH43_18: Glycoside Hydrolases (GHs)
XP_012179018.1	BBG94346.1 GT75: GlycosylTransferases (GTs)
XP_012179031.1	QGI67417.1 GH18: Glycoside Hydrolases (GHs)
XP_012179042.1	VUW72999.1 AA1: Auxiliary Activities (AAs)
XP_012179053.1	VWO98184.1 GT2: GlycosylTransferases (GTs)
XP_012179071.1	AAD21025.1 AA6: Auxiliary Activities (AAs)
XP_012179158.1	QHN73882.1 AA10: Auxiliary Activities (AAs)
XP_012179166.1	ABD61573.1 AA5_1: Auxiliary Activities (AAs)
XP_012179220.1	VWO95795.1 AA9: Auxiliary Activities (AAs)
XP_012179247.1	CCA73277.1 GT33: GlycosylTransferases (GTs)
XP_012179271.1	ABD61577.1 AA5_1: Auxiliary Activities (AAs)
XP_012179274.1	CCA68858.1 GT22: GlycosylTransferases (GTs)
XP_012179279.1	BAC83070.1 GH17: Glycoside Hydrolases (GHs) CBM43: Carbohydrate-Binding Modules (CBMs)
XP_012179321.1	VWP02114.1 GT3: GlycosylTransferases (GTs)
XP_012179337.1	QDS70620.1 GT0: GlycosylTransferases (GTs)
XP_012179352.1	CCA68780.1 GT22: GlycosylTransferases (GTs)
XP_012179355.1	ACI49189.1 GH13_8: Glycoside Hydrolases (GHs) CBM48: Carbohydrate-Binding Modules (CBMs)
XP_012179382.1	QKX60254.1 GH76: Glycoside Hydrolases (GHs)
XP_012179414.1	CCA73290.1 CE0: Carbohydrate Esterases (CEs)
XP_012179486.1	AAW46674.1 GH0: Glycoside Hydrolases (GHs) AAW46674.1: Auxiliary Activities (AAs)
XP_012179502.1	QCD77328.1 GH36: Glycoside Hydrolases (GHs)
XP_012179505.1	APA08027.1 CE8: Carbohydrate Esterases (CEs)
XP_012179509.1	SMR52966.1 CE16: Carbohydrate Esterases (CEs)
XP_012179573.1	QHO00079.1 GT35: GlycosylTransferases (GTs)
XP_012179618.1	CCA72135.1 GT59: GlycosylTransferases (GTs)
XP_012179669.1	CEF62298.1 GT4: GlycosylTransferases (GTs) CEF62298.1: Carbohydrate Esterases (CEs)
XP_012179678.1	CAC9928513.1 GH0: Glycoside Hydrolases (GHs)
XP_012179698.1	VWO98350.1 GH0: Glycoside Hydrolases (GHs)
XP_012179703.1	CED85556.1 CED85556.1: Carbohydrate Esterases (CEs) AA3_2: Auxiliary Activities (AAs)
XP_012179727.1	SMR52966.1 CE16: Carbohydrate Esterases (CEs)
XP_012179747.1	BAH80454.1 GT0: GlycosylTransferases (GTs)
XP_012179748.1	CCA68527.1 GH16_4: Glycoside Hydrolases (GHs)
XP_012179757.1	AZQ26804.1 GT2: GlycosylTransferases (GTs)
XP_012179776.1	VWO98903.1 GT39: GlycosylTransferases (GTs)
XP_012179783.1	SMR56934.1 GT22: GlycosylTransferases (GTs)
XP_012179788.1	CAC9909034.1 GT8: GlycosylTransferases (GTs)
XP_012179789.1	QHO51176.1 GH9: Glycoside Hydrolases (GHs)
XP_012179790.1	QCD77328.1 GH36: Glycoside Hydrolases (GHs)
XP_012179818.1	QKX60355.1 GH43_6: Glycoside Hydrolases (GHs)
XP_012179819.1	CAK49041.1 GH43_6: Glycoside Hydrolases (GHs)
XP_012179821.1	CCA74977.1 GH38: Glycoside Hydrolases (GHs)
XP_012179828.1	BBV24519.1 GH13_1: Glycoside Hydrolases (GHs) CBM20: Carbohydrate-Binding Modules (CBMs)
XP_012179829.1	BBV24519.1 GH13_1: Glycoside Hydrolases (GHs) CBM20: Carbohydrate-Binding Modules (CBMs)
XP_012179834.1	SMR52966.1 CE16: Carbohydrate Esterases (CEs)
XP_012179848.1	ALJ82905.1 AA3: Auxiliary Activities (AAs)
XP_012179849.1	VWP01427.1 GH31: Glycoside Hydrolases (GHs)
XP_012179850.1	VWP01427.1 GH31: Glycoside Hydrolases (GHs)
XP_012179865.1	VBB79531.1 CBM50: Carbohydrate-Binding Modules (CBMs)
XP_012179866.1	ATY65637.1 GH18: Glycoside Hydrolases (GHs) CBM18: Carbohydrate-Binding Modules (CBMs)
XP_012179901.1	CDJ79834.1 GH27: Glycoside Hydrolases (GHs)
XP_012179914.1	CED85351.1 GH38: Glycoside Hydrolases (GHs) CED85351.1: Carbohydrate Esterases (CEs)
XP_012179919.1	CCA67406.1 CBM13: Carbohydrate-Binding Modules (CBMs)
XP_012179957.1	CCA67709.1 GH16_2: Glycoside Hydrolases (GHs)
XP_012179968.1	XP_002470423.1 GH10: Glycoside Hydrolases (GHs)
XP_012179970.1	XP_002470423.1 GH10: Glycoside Hydrolases (GHs)
XP_012179971.1	XP_002470423.1 GH10: Glycoside Hydrolases (GHs)
XP_012179975.1	AZQ26802.1 GT2: GlycosylTransferases (GTs)
XP_012179981.1	ADV52250.1 GH115: Glycoside Hydrolases (GHs)
XP_012179998.1	ADV52250.1 GH115: Glycoside Hydrolases (GHs)
XP_012180013.1	BAE87008.1 GH1: Glycoside Hydrolases (GHs)
XP_012180020.1	CAN61133.1 GH36: Glycoside Hydrolases (GHs)
XP_012180039.1	CCA68935.1 GH47: Glycoside Hydrolases (GHs)
XP_012180093.1	CAL81200.1 GH51: Glycoside Hydrolases (GHs)
XP_012180094.1	CAL81200.1 GH51: Glycoside Hydrolases (GHs)
XP_012180150.1	ANH56445.1 GH36: Glycoside Hydrolases (GHs)
XP_012180175.1	AOR51850.1 GT8: GlycosylTransferases (GTs)
XP_012180182.1	QGI79035.1 GH43_30: Glycoside Hydrolases (GHs)
XP_012180203.1	VWO98613.1 PL38: Polysaccharide Lyases (PLs)
XP_012180210.1	CBX99002.1 GH18: Glycoside Hydrolases (GHs)
XP_012180230.1	QHN73882.1 AA10: Auxiliary Activities (AAs)
XP_012180234.1	BAZ13913.1 CBM50: Carbohydrate-Binding Modules (CBMs)
XP_012180235.1	CAB4110408.1 GT41: GlycosylTransferases (GTs)
XP_012180248.1	QKX63840.1 GH18: Glycoside Hydrolases (GHs) CBM18: Carbohydrate-Binding Modules (CBMs)
XP_012180268.1	APA15545.1 GH78: Glycoside Hydrolases (GHs)
XP_012180281.1	VWO95593.1 GH16_1: Glycoside Hydrolases (GHs)
XP_012180297.1	ANF89368.1 AA7: Auxiliary Activities (AAs)
XP_012180316.1	QDK56813.1 GH28: Glycoside Hydrolases (GHs)
XP_012180325.1	QCE01877.1 GH36: Glycoside Hydrolases (GHs)
XP_012180336.1	CCA73139.1 GT0: GlycosylTransferases (GTs)
XP_012180342.1	ANH56445.1 GH36: Glycoside Hydrolases (GHs)
XP_012180375.1	EGX45064.1 GT69: GlycosylTransferases (GTs)
XP_012180417.1	VWO99408.1 GH45: Glycoside Hydrolases (GHs)
XP_012180419.1	SMY24715.1 CE16: Carbohydrate Esterases (CEs)
XP_012180421.1	QGI86474.1 GH125: Glycoside Hydrolases (GHs)
XP_012180465.1	AHO16406.1 GH13_11: Glycoside Hydrolases (GHs)
XP_012180466.1	ABB90389.1 GH18: Glycoside Hydrolases (GHs)
XP_012180483.1	CBX90714.1 GH47: Glycoside Hydrolases (GHs)
XP_012180491.1	CCA71174.1 GT4: GlycosylTransferases (GTs)
XP_012180526.1	QDS69752.1 GH128: Glycoside Hydrolases (GHs)
XP_012180547.1	QDS70620.1 GT0: GlycosylTransferases (GTs)
XP_012180548.1	ACJ72161.1 GT1: GlycosylTransferases (GTs)
XP_012180550.1	VDD58900.1 PL1_1: Polysaccharide Lyases (PLs)
XP_012180575.1	EGO23925.1 GH5_31: Glycoside Hydrolases (GHs)
XP_012180576.1	BAC67687.1 GH16_1: Glycoside Hydrolases (GHs)
XP_012180585.1	CBX99002.1 GH18: Glycoside Hydrolases (GHs)
XP_012180592.1	VWP02545.1 GH16_1: Glycoside Hydrolases (GHs)
XP_012180593.1	CCA70058.1 GH10: Glycoside Hydrolases (GHs) CBM1: Carbohydrate-Binding Modules (CBMs)
XP_012180595.1	VWP02545.1 GH16_1: Glycoside Hydrolases (GHs)
XP_012180601.1	QDS71450.1 GH47: Glycoside Hydrolases (GHs)
XP_012180620.1	QDS69282.1 CE5: Carbohydrate Esterases (CEs)
XP_012180636.1	CED83340.1 GT31: GlycosylTransferases (GTs) CED83340.1: Carbohydrate Esterases (CEs)
XP_012180656.1	CCA74424.1 GH5_12: Glycoside Hydrolases (GHs)
XP_012180687.1	AOC97453.1 GH13_5: Glycoside Hydrolases (GHs)
XP_012180693.1	CCA14548.1 GT2: GlycosylTransferases (GTs)
XP_012180706.1	QCD77328.1 GH36: Glycoside Hydrolases (GHs)
XP_012180747.1	CED83679.1 PL14: Polysaccharide Lyases (PLs) CED83679.1: Carbohydrate Esterases (CEs)
XP_012180752.1	AAO42981.1 GH18: Glycoside Hydrolases (GHs) AAO42981.1: Auxiliary Activities (AAs)
XP_012180756.1	AWP16141.1 GH29: Glycoside Hydrolases (GHs)
XP_012180789.1	QCE05853.1 GH32: Glycoside Hydrolases (GHs)
XP_012180791.1	SVE87487.1 GT8: GlycosylTransferases (GTs)
XP_012180804.1	APA10819.1 GH28: Glycoside Hydrolases (GHs)
XP_012180840.1	EIW60068.1 GH55: Glycoside Hydrolases (GHs)
XP_012180851.1	CAC9898183.1 GH0: Glycoside Hydrolases (GHs)
XP_012180866.1	CBX99002.1 GH18: Glycoside Hydrolases (GHs)
XP_012180896.1	CCA67805.1 GT1: GlycosylTransferases (GTs)
XP_012180898.1	AIY85447.1 CE4: Carbohydrate Esterases (CEs)
XP_012180899.1	AIY85447.1 CE4: Carbohydrate Esterases (CEs)
XP_012180912.1	EAU93428.2 GH18: Glycoside Hydrolases (GHs) CBM5: Carbohydrate-Binding Modules (CBMs)
XP_012180913.1	QHO20297.1 AA6: Auxiliary Activities (AAs)
XP_012180943.1	AAW46890.1 GH79: Glycoside Hydrolases (GHs) AAW46890.1: Auxiliary Activities (AAs)
XP_012180944.1	AEJ35167.1 GH12: Glycoside Hydrolases (GHs)
XP_012180957.1	AUW34340.1 GH3: Glycoside Hydrolases (GHs)
XP_012180958.1	AUW34340.1 GH3: Glycoside Hydrolases (GHs)
XP_012180986.1	VWO96882.1 GH125: Glycoside Hydrolases (GHs)
XP_012181002.1	AMS24251.1 CBM0: Carbohydrate-Binding Modules (CBMs)
XP_012181031.1	AMM91466.1 CBM6: Carbohydrate-Binding Modules (CBMs)
XP_012181034.1	ADV21782.1 GT4: GlycosylTransferases (GTs)
XP_012181039.1	VWO96843.1 AA3_2: Auxiliary Activities (AAs)
XP_012181040.1	VWO96843.1 AA3_2: Auxiliary Activities (AAs)
XP_012181052.1	XP_331907.1 GT66: GlycosylTransferases (GTs)
XP_012181086.1	SVE69682.1 GT61: GlycosylTransferases (GTs)
XP_012181095.1	VWO96990.1 GT39: GlycosylTransferases (GTs)
XP_012181104.1	VWO96832.1 GH18: Glycoside Hydrolases (GHs)
XP_012181105.1	VWO96832.1 GH18: Glycoside Hydrolases (GHs)
XP_012181109.1	AYQ33232.1 CE6: Carbohydrate Esterases (CEs)
XP_012181117.1	BBN07176.1 CBM0: Carbohydrate-Binding Modules (CBMs)
XP_012181141.1	SVE84752.1 GT61: GlycosylTransferases (GTs)
XP_012181144.1	QKX59775.1 CBM21: Carbohydrate-Binding Modules (CBMs)
XP_012181216.1	BAE20245.1 GH55: Glycoside Hydrolases (GHs)
XP_012181218.1	QKD61617.1 CE3: Carbohydrate Esterases (CEs)
XP_012181252.1	VWO96731.1 GH16_1: Glycoside Hydrolases (GHs)
XP_012181258.1	EAA60035.1 GH18: Glycoside Hydrolases (GHs) CBM18: Carbohydrate-Binding Modules (CBMs)
XP_012181260.1	SVE69766.1 GT4: GlycosylTransferases (GTs)
XP_012181271.1	AAC13946.1 GT69: GlycosylTransferases (GTs) AAC13946.1: Auxiliary Activities (AAs)
XP_012181275.1	AAD44757.1 GT90: GlycosylTransferases (GTs) AAD44757.1: Auxiliary Activities (AAs)
XP_012181292.1	AHA83597.1 AA1: Auxiliary Activities (AAs)
XP_012181352.1	ADX07322.1 GH55: Glycoside Hydrolases (GHs)
XP_012181382.1	VUW72999.1 AA1: Auxiliary Activities (AAs)
XP_012181384.1	VDD58900.1 PL1_1: Polysaccharide Lyases (PLs)
XP_012181391.1	CUI24525.1 GH19: Glycoside Hydrolases (GHs)
XP_012181402.1	AOC97457.1 GH13_1: Glycoside Hydrolases (GHs)
XP_012181404.1	QHO00079.1 GT35: GlycosylTransferases (GTs)
XP_012181407.1	ATX68040.1 GH18: Glycoside Hydrolases (GHs) CBM14: Carbohydrate-Binding Modules (CBMs)
XP_012181415.1	CCA74280.1 GT24: GlycosylTransferases (GTs)
XP_012181457.1	QKX53028.1 AA4: Auxiliary Activities (AAs)
XP_012181473.1	QKD59433.1 GT64: GlycosylTransferases (GTs)
XP_012181499.1	AAG24510.1 GH27: Glycoside Hydrolases (GHs) AAG24510.1: Auxiliary Activities (AAs)
XP_012181504.1	QKX53450.1 GH81: Glycoside Hydrolases (GHs)
XP_012181508.1	VWO99732.1 AA14: Auxiliary Activities (AAs)
XP_012181546.1	QDK64619.1 GT2: GlycosylTransferases (GTs)
XP_012181548.1	ALC44309.1 GH29: Glycoside Hydrolases (GHs)
XP_012181579.1	CCA70454.1 GH35: Glycoside Hydrolases (GHs)
XP_012181581.1	AUB23983.1 GH15: Glycoside Hydrolases (GHs)
XP_012181583.1	CCA67509.1 GH2: Glycoside Hydrolases (GHs)
XP_012181610.1	BAF75943.1 GH5_5: Glycoside Hydrolases (GHs) CBM1: Carbohydrate-Binding Modules (CBMs)
XP_012181620.1	QKX64717.1 CBM24: Carbohydrate-Binding Modules (CBMs)
XP_012181637.1	CAC9930688.1 CBM48: Carbohydrate-Binding Modules (CBMs)
XP_012181645.1	VWO98657.1 GT15: GlycosylTransferases (GTs)
XP_012181646.1	VWO98657.1 GT15: GlycosylTransferases (GTs)
XP_012181651.1	CAB4088094.1 CBM0: Carbohydrate-Binding Modules (CBMs)
XP_012181666.1	QDK64594.1 GH13_22: Glycoside Hydrolases (GHs) GT5: GlycosylTransferases (GTs)
XP_012181679.1	VWO98775.1 GT1: GlycosylTransferases (GTs)
XP_012181680.1	VWO98775.1 GT1: GlycosylTransferases (GTs)
XP_012181682.1	VUW72999.1 AA1: Auxiliary Activities (AAs)
XP_012181687.1	ACI49017.1 GT22: GlycosylTransferases (GTs)
XP_012181693.1	CAC9914360.1 GT8: GlycosylTransferases (GTs)
XP_012181703.1	CBX93151.1 GH16_2: Glycoside Hydrolases (GHs)
XP_012181708.1	ACJ72161.1 GT1: GlycosylTransferases (GTs)
XP_012181727.1	VDC80439.1 GH28: Glycoside Hydrolases (GHs)
XP_012181731.1	BAH91922.1 GT0: GlycosylTransferases (GTs)
XP_012181733.1	CCM02450.1 GH133: Glycoside Hydrolases (GHs)
XP_012181741.1	CCA67817.1 GH16_2: Glycoside Hydrolases (GHs)
XP_012181743.1	BAS27096.1 CBM50: Carbohydrate-Binding Modules (CBMs)
XP_012181780.1	AWP09643.1 GT27: GlycosylTransferases (GTs) CBM13: Carbohydrate-Binding Modules (CBMs)
XP_012181786.1	CED84003.1 GH16_1: Glycoside Hydrolases (GHs) CED84003.1: Carbohydrate Esterases (CEs)
XP_012181814.1	VWO95094.1 GH16_1: Glycoside Hydrolases (GHs)
XP_012181826.1	QHN73882.1 AA10: Auxiliary Activities (AAs)
XP_012181834.1	CAZ29389.1 GH99: Glycoside Hydrolases (GHs)
XP_012181864.1	QCE05853.1 GH32: Glycoside Hydrolases (GHs)
XP_012181914.1	CCA69719.1 GH43_13: Glycoside Hydrolases (GHs)
XP_012181917.1	AOX15703.1 AA1_1: Auxiliary Activities (AAs)
XP_012181918.1	AHM10329.1 AA1_1: Auxiliary Activities (AAs)
XP_012181927.1	QKD61617.1 CE3: Carbohydrate Esterases (CEs)
XP_012181941.1	QKD61617.1 CE3: Carbohydrate Esterases (CEs)
XP_012181947.1	CCA70753.1 GT66: GlycosylTransferases (GTs)
XP_012182015.1	CBX99002.1 GH18: Glycoside Hydrolases (GHs)
XP_012182016.1	ABD61574.1 AA5_1: Auxiliary Activities (AAs)
XP_012182026.1	APA08027.1 CE8: Carbohydrate Esterases (CEs)
XP_012182027.1	CCA67779.1 CBM21: Carbohydrate-Binding Modules (CBMs)
XP_012182042.1	QGA19502.1 GH89: Glycoside Hydrolases (GHs)
XP_012182046.1	CCA67937.1 GH47: Glycoside Hydrolases (GHs)
XP_012182085.1	CBA03971.1 GT30: GlycosylTransferases (GTs)
XP_012182086.1	QEO24085.1 GH47: Glycoside Hydrolases (GHs)
XP_012182095.1	QDK56813.1 GH28: Glycoside Hydrolases (GHs)
XP_012182109.1	QCE13289.1 CE8: Carbohydrate Esterases (CEs)
XP_012182115.1	VDC69778.1 CE8: Carbohydrate Esterases (CEs)
XP_012182135.1	CUI24525.1 GH19: Glycoside Hydrolases (GHs)
XP_012182147.1	VWO98679.1 GH63: Glycoside Hydrolases (GHs)
XP_012182158.1	VWO98814.1 GH31: Glycoside Hydrolases (GHs)
XP_012182181.1	CAZ33776.1 GT7: GlycosylTransferases (GTs)
XP_012182192.1	VUW72999.1 AA1: Auxiliary Activities (AAs)
XP_012182200.1	VDC59046.1 GH38: Glycoside Hydrolases (GHs)
XP_012182209.1	QKX57008.1 GH27: Glycoside Hydrolases (GHs)
XP_012182210.1	QKX57008.1 GH27: Glycoside Hydrolases (GHs)
XP_012182226.1	QDS69763.1 CE5: Carbohydrate Esterases (CEs)
XP_012182267.1	CCA68722.1 GH31: Glycoside Hydrolases (GHs)
XP_012182307.1	QDK64604.1 GH3: Glycoside Hydrolases (GHs)
XP_012182343.1	AZQ26801.1 GT2: GlycosylTransferases (GTs)
XP_012182376.1	QLC65490.1 GH43_18: Glycoside Hydrolases (GHs)
XP_012182395.1	CDZ96694.1 PL35: Polysaccharide Lyases (PLs)
XP_012182402.1	VWO94371.1 GT21: GlycosylTransferases (GTs)
XP_012182426.1	AHH96680.1 CBM13: Carbohydrate-Binding Modules (CBMs)
XP_012182435.1	VWO95196.1 GT32: GlycosylTransferases (GTs)
XP_012182438.1	CED85243.1 GT57: GlycosylTransferases (GTs) CED85243.1: Carbohydrate Esterases (CEs)
XP_012182502.1	QGZ42891.1 GH3: Glycoside Hydrolases (GHs)
XP_012182513.1	CAN80640.1 GT47: GlycosylTransferases (GTs)
XP_012182514.1	QCD91124.1 GH38: Glycoside Hydrolases (GHs)
XP_012182520.1	CCA73422.1 GT39: GlycosylTransferases (GTs)
XP_012182522.1	VDD20314.1 GH3: Glycoside Hydrolases (GHs)
XP_012182544.1	AFR98761.1 GH51: Glycoside Hydrolases (GHs)
XP_012182564.1	AOZ95200.1 GH43_35: Glycoside Hydrolases (GHs)
XP_012182578.1	ALK30190.1 GT9: GlycosylTransferases (GTs)
XP_012182615.1	QKW01897.1 CBM13: Carbohydrate-Binding Modules (CBMs)
XP_012182669.1	QKX55093.1 AA3_2: Auxiliary Activities (AAs)
XP_012182698.1	VWO96530.1 AA3_3: Auxiliary Activities (AAs)
XP_012182723.1	AAC72747.1 AA3_2: Auxiliary Activities (AAs)
XP_012182724.1	ATV82114.1 AA3_2: Auxiliary Activities (AAs)
XP_012182728.1	VWO96540.1 AA3_2: Auxiliary Activities (AAs)
XP_012182732.1	CCA74662.1 GH95: Glycoside Hydrolases (GHs)
XP_012182783.1	AWP02669.1 GH47: Glycoside Hydrolases (GHs)
XP_012182794.1	ACD44888.1 AA2: Auxiliary Activities (AAs)
XP_012182796.1	CDI52992.1 GT4: GlycosylTransferases (GTs)
XP_012182816.1	VWP00414.1 GH71: Glycoside Hydrolases (GHs)
XP_012182837.1	QKD62991.1 GH12: Glycoside Hydrolases (GHs)
XP_012182844.1	XP_367690.1 GH20: Glycoside Hydrolases (GHs)
XP_012182847.1	SVE84708.1 GH9: Glycoside Hydrolases (GHs)
XP_012182885.1	BAM79577.1 GT4: GlycosylTransferases (GTs)
XP_012182893.1	QHB50190.1 AA3_2: Auxiliary Activities (AAs)
XP_012182934.1	BAQ19361.1 GT2: GlycosylTransferases (GTs)
XP_012182941.1	ABG81487.1 GT31: GlycosylTransferases (GTs)
XP_012183009.1	VUW59753.1 GT106: GlycosylTransferases (GTs)
XP_012183010.1	CCA76060.1 GH37: Glycoside Hydrolases (GHs)
XP_012183014.1	AIT83212.1 GT4: GlycosylTransferases (GTs)
XP_012183018.1	AIT83212.1 GT4: GlycosylTransferases (GTs)
XP_012183025.1	BAM42836.1 GH20: Glycoside Hydrolases (GHs)
XP_012183051.1	VDC84150.1 GH17: Glycoside Hydrolases (GHs) CBM43: Carbohydrate-Binding Modules (CBMs)
XP_012183116.1	ABO42285.1 GH13_1: Glycoside Hydrolases (GHs)
XP_012183152.1	VWO94570.1 GH79: Glycoside Hydrolases (GHs)
XP_012183154.1	CDZ98345.1 GH92: Glycoside Hydrolases (GHs)
XP_012183166.1	ABB90389.1 GH18: Glycoside Hydrolases (GHs)
XP_012183212.1	ALG90202.1 GT8: GlycosylTransferases (GTs)
XP_012183233.1	QKD61617.1 CE3: Carbohydrate Esterases (CEs)
XP_012183250.1	BAF58170.1 GT2: GlycosylTransferases (GTs)
XP_012183276.1	CBX94234.1 GT22: GlycosylTransferases (GTs)
XP_012183311.1	CCA19356.1 GT2: GlycosylTransferases (GTs)
XP_012183319.1	ARF90664.1 GT4: GlycosylTransferases (GTs)
XP_012183324.1	CAL54622.1 GH2: Glycoside Hydrolases (GHs)
XP_012183346.1	CEF68073.1 GT92: GlycosylTransferases (GTs) CEF68073.1: Carbohydrate Esterases (CEs)
XP_012183347.1	VWO95209.1 GH2: Glycoside Hydrolases (GHs)
XP_012183350.1	QDK64614.1 GT2: GlycosylTransferases (GTs)
XP_012183368.1	VWO98184.1 GT2: GlycosylTransferases (GTs)
XP_012183395.1	CCA69113.1 GH16_1: Glycoside Hydrolases (GHs)
XP_012183411.1	QDS69763.1 CE5: Carbohydrate Esterases (CEs)
XP_012183423.1	QEO24085.1 GH47: Glycoside Hydrolases (GHs)
XP_012183449.1	CCA68935.1 GH47: Glycoside Hydrolases (GHs)
XP_012183452.1	ANH22675.1 CE4: Carbohydrate Esterases (CEs)
XP_012183455.1	CCA68935.1 GH47: Glycoside Hydrolases (GHs)
XP_012183465.1	QKX59775.1 CBM21: Carbohydrate-Binding Modules (CBMs)
XP_012183479.1	QKX57545.1 GT2: GlycosylTransferases (GTs)
XP_012183500.1	VDD30760.1 PL4_2: Polysaccharide Lyases (PLs)
XP_012183538.1	QKX64719.1 GT31: GlycosylTransferases (GTs)
XP_012183548.1	VWO95280.1 GT20: GlycosylTransferases (GTs)
XP_012183554.1	VWP01427.1 GH31: Glycoside Hydrolases (GHs)
XP_012183582.1	QKX53450.1 GH81: Glycoside Hydrolases (GHs)
XP_012183613.1	AUM86166.1 AA14: Auxiliary Activities (AAs)
XP_012183633.1	QIW99986.1 AA1_3: Auxiliary Activities (AAs)
XP_012183676.1	BAC83070.1 GH17: Glycoside Hydrolases (GHs) CBM43: Carbohydrate-Binding Modules (CBMs)
XP_012183704.1	QKX53450.1 GH81: Glycoside Hydrolases (GHs)
XP_012183719.1	VWO94268.1 GT8: GlycosylTransferases (GTs)
XP_012183720.1	EAA31326.1 GH71: Glycoside Hydrolases (GHs)
XP_012183744.1	BAD97445.1 GH5_9: Glycoside Hydrolases (GHs)
XP_012183768.1	QDS71450.1 GH47: Glycoside Hydrolases (GHs)
XP_012183773.1	CCA76078.1 GH31: Glycoside Hydrolases (GHs)
XP_012183776.1	ADX07311.1 GT48: GlycosylTransferases (GTs)
XP_012183778.1	QCR99115.1 GT48: GlycosylTransferases (GTs)
XP_012183780.1	VDD58900.1 PL1_1: Polysaccharide Lyases (PLs)
XP_012183804.1	CCA71623.1 GT4: GlycosylTransferases (GTs)
XP_012183805.1	CDS05384.1 PL14_3: Polysaccharide Lyases (PLs)
XP_012183813.1	QCD77328.1 GH36: Glycoside Hydrolases (GHs)
XP_012183821.1	CCA73687.1 GH31: Glycoside Hydrolases (GHs)
XP_012183841.1	CUU39686.1 GT4: GlycosylTransferases (GTs)
XP_012183843.1	VWO94529.1 GH5_12: Glycoside Hydrolases (GHs)
XP_012183893.1	CCA77953.1 CE16: Carbohydrate Esterases (CEs)
XP_012183921.1	CCA70499.1 GT49: GlycosylTransferases (GTs)
XP_012183962.1	CCA15473.1 GH72: Glycoside Hydrolases (GHs)
XP_012183968.1	SMR52966.1 CE16: Carbohydrate Esterases (CEs)
XP_012183969.1	QKX56076.1 GH51: Glycoside Hydrolases (GHs)
XP_012183977.1	SVE78114.1 GT61: GlycosylTransferases (GTs)
XP_012184007.1	CCA67020.1 GT50: GlycosylTransferases (GTs)
XP_012184021.1	EAA65303.1 GT0: GlycosylTransferases (GTs)
XP_012184045.1	QKX57828.1 GH53: Glycoside Hydrolases (GHs)
XP_012184075.1	VUW51410.1 GT4: GlycosylTransferases (GTs)
XP_012184083.1	QCD77328.1 GH36: Glycoside Hydrolases (GHs)
XP_012184099.1	ANH22675.1 CE4: Carbohydrate Esterases (CEs)
XP_012184102.1	CCA70614.1 GT57: GlycosylTransferases (GTs)
XP_012184109.1	ADX07294.1 AA1_1: Auxiliary Activities (AAs)
XP_012184119.1	QKX56076.1 GH51: Glycoside Hydrolases (GHs)
XP_012184148.1	QAT16263.1 GH2: Glycoside Hydrolases (GHs) GT5: GlycosylTransferases (GTs)
XP_012184162.1	SAM84322.1 GH13_8: Glycoside Hydrolases (GHs) CBM48: Carbohydrate-Binding Modules (CBMs)
XP_012184164.1	VWO95489.1 CE4: Carbohydrate Esterases (CEs)
XP_012184168.1	QKD61617.1 CE3: Carbohydrate Esterases (CEs)
XP_012184221.1	BAK52530.1 GH30_3: Glycoside Hydrolases (GHs)
XP_012184226.1	CAB4094899.1 GT22: GlycosylTransferases (GTs)
XP_012184234.1	AHA85940.1 AA3_3: Auxiliary Activities (AAs)
XP_012184237.1	VWP00370.1 GH85: Glycoside Hydrolases (GHs)
XP_012184239.1	ATX68040.1 GH18: Glycoside Hydrolases (GHs) CBM14: Carbohydrate-Binding Modules (CBMs)
XP_012184266.1	QGI86474.1 GH125: Glycoside Hydrolases (GHs)
XP_012184312.1	CAB71006.1 GH88: Glycoside Hydrolases (GHs)
XP_012184322.1	ADX07322.1 GH55: Glycoside Hydrolases (GHs)
XP_012184336.1	QCD94974.1 GT8: GlycosylTransferases (GTs)
XP_012184340.1	CEF68073.1 GT92: GlycosylTransferases (GTs) CEF68073.1: Carbohydrate Esterases (CEs)
XP_012184350.1	CEF68073.1 GT92: GlycosylTransferases (GTs) CEF68073.1: Carbohydrate Esterases (CEs)
XP_012184354.1	VWO96975.1 GH16_1: Glycoside Hydrolases (GHs)
XP_012184358.1	QDK56813.1 GH28: Glycoside Hydrolases (GHs)
XP_012184370.1	AHA83598.1 AA1_2: Auxiliary Activities (AAs)
XP_012184408.1	QDL06764.1 GH100: Glycoside Hydrolases (GHs)
XP_012184436.1	CCA72034.1 GH5_7: Glycoside Hydrolases (GHs)
XP_012184441.1	EAA29319.1 GH93: Glycoside Hydrolases (GHs)
XP_012184455.1	CEF62298.1 GT4: GlycosylTransferases (GTs) CEF62298.1: Carbohydrate Esterases (CEs)
XP_012184479.1	CCA67709.1 GH16_2: Glycoside Hydrolases (GHs)
XP_012184494.1	VDC96437.1 GH16_20: Glycoside Hydrolases (GHs)
XP_012184530.1	ALJ82905.1 AA3: Auxiliary Activities (AAs)
XP_012184532.1	QKX64717.1 CBM24: Carbohydrate-Binding Modules (CBMs)
XP_012184533.1	VWO96843.1 AA3_2: Auxiliary Activities (AAs)
XP_012184547.1	VWO96843.1 AA3_2: Auxiliary Activities (AAs)
XP_012184556.1	CEF62298.1 GT4: GlycosylTransferases (GTs) CEF62298.1: Carbohydrate Esterases (CEs)
XP_012184597.1	AKK25216.1 CBM50: Carbohydrate-Binding Modules (CBMs)
XP_012184615.1	BBN14963.1 CBM20: Carbohydrate-Binding Modules (CBMs)
XP_012184634.1	QLG42471.1 CBM32: Carbohydrate-Binding Modules (CBMs)
XP_012184637.1	ADV19841.1 GT0: GlycosylTransferases (GTs)
XP_012184652.1	QCD81819.1 CE13: Carbohydrate Esterases (CEs)
XP_012184697.1	QKX53119.1 GH72: Glycoside Hydrolases (GHs)
XP_012184713.1	VDD62621.1 GT47: GlycosylTransferases (GTs)
XP_012184756.1	VWP02516.1 AA3_2: Auxiliary Activities (AAs)
XP_012184762.1	BAE54672.1 GH17: Glycoside Hydrolases (GHs)
XP_012184765.1	QKX63597.1 GH37: Glycoside Hydrolases (GHs)
XP_012184793.1	CEF62298.1 GT4: GlycosylTransferases (GTs) CEF62298.1: Carbohydrate Esterases (CEs)
XP_012184830.1	SMQ49497.1 AA3_2: Auxiliary Activities (AAs)
XP_012184834.1	CAC9909034.1 GT8: GlycosylTransferases (GTs)
XP_012184856.1	AMN45913.1 GH65: Glycoside Hydrolases (GHs)
XP_012184858.1	QDK56813.1 GH28: Glycoside Hydrolases (GHs)
XP_012184873.1	CCA74335.1 AA3_2: Auxiliary Activities (AAs)
XP_012184904.1	CDJ79834.1 GH27: Glycoside Hydrolases (GHs)
XP_012184914.1	QDK56798.1 GH28: Glycoside Hydrolases (GHs)
XP_012184927.1	CCA68810.1 GH47: Glycoside Hydrolases (GHs)
XP_012184960.1	VWO96649.1 CBM50: Carbohydrate-Binding Modules (CBMs)
XP_012184965.1	SMR52966.1 CE16: Carbohydrate Esterases (CEs)
XP_012184972.1	ADV19841.1 GT0: GlycosylTransferases (GTs)
XP_012184984.1	QHG77622.1 CBM50: Carbohydrate-Binding Modules (CBMs)
XP_012185003.1	EPQ57046.1 GH5_7: Glycoside Hydrolases (GHs)
XP_012185004.1	QEO24085.1 GH47: Glycoside Hydrolases (GHs)
XP_012185016.1	VDC82915.1 GH3: Glycoside Hydrolases (GHs)
XP_012185041.1	AAW44639.1 AAW44639.1: Auxiliary Activities (AAs) CBM21: Carbohydrate-Binding Modules (CBMs)
XP_012185060.1	QCD77328.1 GH36: Glycoside Hydrolases (GHs)
XP_012185066.1	CEF62298.1 GT4: GlycosylTransferases (GTs) CEF62298.1: Carbohydrate Esterases (CEs)
XP_012185077.1	QCD95595.1 GH28: Glycoside Hydrolases (GHs)
XP_012185081.1	QKX55064.1 GT20: GlycosylTransferases (GTs)
XP_012185110.1	CED84003.1 GH16_1: Glycoside Hydrolases (GHs) CED84003.1: Carbohydrate Esterases (CEs)
XP_012185115.1	CCA75087.1 GT20: GlycosylTransferases (GTs)
XP_012185120.1	CCA69481.1 GH5_50: Glycoside Hydrolases (GHs)
XP_012185159.1	VWO94432.1 CE9: Carbohydrate Esterases (CEs)
XP_012185192.1	VDD20314.1 GH3: Glycoside Hydrolases (GHs)
XP_012185193.1	VWO96530.1 AA3_3: Auxiliary Activities (AAs)
XP_012185194.1	VWO96530.1 AA3_3: Auxiliary Activities (AAs)
XP_012185195.1	VWO96530.1 AA3_3: Auxiliary Activities (AAs)
XP_012185196.1	VWO96530.1 AA3_3: Auxiliary Activities (AAs)
XP_012185202.1	VWO98374.1 CE16: Carbohydrate Esterases (CEs)
XP_012185224.1	APA15545.1 GH78: Glycoside Hydrolases (GHs)
XP_012185225.1	APA15545.1 GH78: Glycoside Hydrolases (GHs)
XP_012185249.1	VDC75014.1 CBM45: Carbohydrate-Binding Modules (CBMs)
XP_012185309.1	BAA31350.1 GT4: GlycosylTransferases (GTs)
XP_012185327.1	VWO99079.1 AA3_2: Auxiliary Activities (AAs)
XP_012185328.1	AYF60129.1 AA3_2: Auxiliary Activities (AAs)
XP_012185335.1	AYF60129.1 AA3_2: Auxiliary Activities (AAs)
XP_012185339.1	AOZ95200.1 GH43_35: Glycoside Hydrolases (GHs)
XP_012185348.1	BAS27096.1 CBM50: Carbohydrate-Binding Modules (CBMs)
XP_012185364.1	CEF62298.1 GT4: GlycosylTransferases (GTs) CEF62298.1: Carbohydrate Esterases (CEs)
XP_012185381.1	VWO99100.1 GH3: Glycoside Hydrolases (GHs)
XP_012185402.1	ADX07294.1 AA1_1: Auxiliary Activities (AAs)
XP_012185408.1	QKX53460.1 AA4: Auxiliary Activities (AAs)
XP_012185413.1	QHO56617.1 GH1: Glycoside Hydrolases (GHs)
XP_012185421.1	QKX59775.1 CBM21: Carbohydrate-Binding Modules (CBMs)
XP_012185435.1	CCA70454.1 GH35: Glycoside Hydrolases (GHs)
XP_012185440.1	QKX63597.1 GH37: Glycoside Hydrolases (GHs)
XP_012185446.1	ABD14403.1 GH28: Glycoside Hydrolases (GHs)
XP_012185464.1	CAP65423.1 GH92: Glycoside Hydrolases (GHs)
XP_012185478.1	QKX57008.1 GH27: Glycoside Hydrolases (GHs)
XP_012185495.1	QBZ61175.1 AA3_2: Auxiliary Activities (AAs)
XP_012185514.1	QCD77328.1 GH36: Glycoside Hydrolases (GHs)
XP_012185544.1	AUB29462.1 GH17: Glycoside Hydrolases (GHs)
XP_012185563.1	QBZ54211.1 GH47: Glycoside Hydrolases (GHs)
XP_012185565.1	SMR52966.1 CE16: Carbohydrate Esterases (CEs)
XP_012185575.1	QGA19674.1 GH16_2: Glycoside Hydrolases (GHs)
XP_012185578.1	CEF67230.1 GT4: GlycosylTransferases (GTs) CEF67230.1: Carbohydrate Esterases (CEs)
XP_012185590.1	CCA66498.1 GT20: GlycosylTransferases (GTs)
XP_012185591.1	VWP01326.1 GH5_9: Glycoside Hydrolases (GHs)
XP_012185593.1	ADH51731.1 GH12: Glycoside Hydrolases (GHs)
XP_012185618.1	QBZ61175.1 AA3_2: Auxiliary Activities (AAs)
XP_012185623.1	VWO96434.1 GH16: Glycoside Hydrolases (GHs)
XP_012185660.1	CAN61133.1 GH36: Glycoside Hydrolases (GHs)
XP_012185669.1	VWO97195.1 GH23: Glycoside Hydrolases (GHs)
XP_012185672.1	QKX64717.1 CBM24: Carbohydrate-Binding Modules (CBMs)
XP_012185722.1	VWP00222.1 CE16: Carbohydrate Esterases (CEs)
XP_012185812.1	BAC83070.1 GH17: Glycoside Hydrolases (GHs) CBM43: Carbohydrate-Binding Modules (CBMs)
XP_012185841.1	BAF20066.1 GT47: GlycosylTransferases (GTs)
XP_012185846.1	VWP00187.1 GH3: Glycoside Hydrolases (GHs)
XP_012185887.1	ACU96164.1 CBM6: Carbohydrate-Binding Modules (CBMs)
XP_012185909.1	ADX07321.1 GH5_9: Glycoside Hydrolases (GHs)
XP_012185939.1	CAC00550.1 GH72: Glycoside Hydrolases (GHs) CBM43: Carbohydrate-Binding Modules (CBMs)
XP_012186009.1	SCF01894.1 GH109: Glycoside Hydrolases (GHs)
XP_012186011.1	ACU75807.1 CBM13: Carbohydrate-Binding Modules (CBMs)

## Sheet: Fomitopsis_pinicola
query_id	subject_id
EPS92449.1	QKX62037.1 GT34: GlycosylTransferases (GTs)
EPS92590.1	CCA73940.1 GT15: GlycosylTransferases (GTs)
EPS92625.1	QGA21067.1 GH18: Glycoside Hydrolases (GHs)
EPS92645.1	QGA21067.1 GH18: Glycoside Hydrolases (GHs)
EPS92655.1	AFR96977.1 GH18: Glycoside Hydrolases (GHs)
EPS92671.1	CCA77793.1 GT15: GlycosylTransferases (GTs)
EPS92744.1	CUI24525.1 GH19: Glycoside Hydrolases (GHs)
EPS92878.1	AZQ26801.1 GT2: GlycosylTransferases (GTs)
EPS92904.1	XP_331907.1 GT66: GlycosylTransferases (GTs)
EPS92941.1	CCA66516.1 GH3: Glycoside Hydrolases (GHs)
EPS92947.1	VWP01699.1 GH16_1: Glycoside Hydrolases (GHs)
EPS92980.1	QGA14707.1 GH18: Glycoside Hydrolases (GHs)
EPS92998.1	CDZ98785.1 CBM50: Carbohydrate-Binding Modules (CBMs)
EPS93031.1	CAN80640.1 GT47: GlycosylTransferases (GTs)
EPS93042.1	SMY22954.1 GT90: GlycosylTransferases (GTs)
EPS93053.1	QCD77328.1 GH36: Glycoside Hydrolases (GHs)
EPS93089.1	VWO94432.1 CE9: Carbohydrate Esterases (CEs)
EPS93299.1	AHA83597.1 AA1: Auxiliary Activities (AAs)
EPS93301.1	VWP02304.1 GT1: GlycosylTransferases (GTs)
EPS93310.1	CCA67020.1 GT50: GlycosylTransferases (GTs)
EPS93405.1	AAK38156.1 GH16_2: Glycoside Hydrolases (GHs) AAK38156.1: Auxiliary Activities (AAs)
EPS93497.1	QKX64717.1 CBM24: Carbohydrate-Binding Modules (CBMs)
EPS93520.1	ACU96164.1 CBM6: Carbohydrate-Binding Modules (CBMs)
EPS93528.1	VUW72999.1 AA1: Auxiliary Activities (AAs)
EPS93600.1	CCA67406.1 CBM13: Carbohydrate-Binding Modules (CBMs)
EPS93674.1	VDD30760.1 PL4_2: Polysaccharide Lyases (PLs)
EPS93752.1	AWP04987.1 GT13: GlycosylTransferases (GTs)
EPS93807.1	EGO23925.1 GH5_31: Glycoside Hydrolases (GHs)
EPS93808.1	BAC67687.1 GH16_1: Glycoside Hydrolases (GHs)
EPS93812.1	BBV24519.1 GH13_1: Glycoside Hydrolases (GHs) CBM20: Carbohydrate-Binding Modules (CBMs)
EPS93822.1	BBV24519.1 GH13_1: Glycoside Hydrolases (GHs) CBM20: Carbohydrate-Binding Modules (CBMs)
EPS93827.1	QHO00079.1 GT35: GlycosylTransferases (GTs)
EPS93915.1	CAN80640.1 GT47: GlycosylTransferases (GTs)
EPS93945.1	CEF62298.1 GT4: GlycosylTransferases (GTs) CEF62298.1: Carbohydrate Esterases (CEs)
EPS93946.1	AUB23983.1 GH15: Glycoside Hydrolases (GHs)
EPS93982.1	VWO95994.1 GH51: Glycoside Hydrolases (GHs)
EPS94025.1	AEB45483.1 CBM2: Carbohydrate-Binding Modules (CBMs)
EPS94051.1	VWO96434.1 GH16: Glycoside Hydrolases (GHs)
EPS94080.1	QKX54390.1 PL7_4: Polysaccharide Lyases (PLs)
EPS94126.1	XP_361931.1 GH43_34: Glycoside Hydrolases (GHs) CBM66: Carbohydrate-Binding Modules (CBMs)
EPS94168.1	AET31459.1 GH3: Glycoside Hydrolases (GHs)
EPS94194.1	CED82388.1 GT4: GlycosylTransferases (GTs) CED82388.1: Carbohydrate Esterases (CEs)
EPS94204.1	CCA69719.1 GH43_13: Glycoside Hydrolases (GHs)
EPS94205.1	AHM10329.1 AA1_1: Auxiliary Activities (AAs)
EPS94298.1	CUI24525.1 GH19: Glycoside Hydrolases (GHs)
EPS94316.1	QKX64717.1 CBM24: Carbohydrate-Binding Modules (CBMs)
EPS94331.1	CDR49642.1 GH128: Glycoside Hydrolases (GHs)
EPS94353.1	SVE84752.1 GT61: GlycosylTransferases (GTs)
EPS94380.1	CBQ71929.1 AA3_2: Auxiliary Activities (AAs)
EPS94416.1	QKX62037.1 GT34: GlycosylTransferases (GTs)
EPS94467.1	CDI52576.1 AA3_2: Auxiliary Activities (AAs)
EPS94469.1	VWO94812.1 GT15: GlycosylTransferases (GTs)
EPS94473.1	QKX60254.1 GH76: Glycoside Hydrolases (GHs)
EPS94478.1	CCA71432.1 GH5_9: Glycoside Hydrolases (GHs)
EPS94542.1	CBX99002.1 GH18: Glycoside Hydrolases (GHs)
EPS94545.1	EGO23925.1 GH5_31: Glycoside Hydrolases (GHs)
EPS94588.1	CCA69113.1 GH16_1: Glycoside Hydrolases (GHs)
EPS94612.1	CUI24525.1 GH19: Glycoside Hydrolases (GHs)
EPS94628.1	CCA70454.1 GH35: Glycoside Hydrolases (GHs)
EPS94630.1	CCA70454.1 GH35: Glycoside Hydrolases (GHs)
EPS94631.1	BAF49602.1 GH12: Glycoside Hydrolases (GHs)
EPS94634.1	CCA67509.1 GH2: Glycoside Hydrolases (GHs)
EPS94653.1	CED85137.1 GT17: GlycosylTransferases (GTs) CED85137.1: Carbohydrate Esterases (CEs)
EPS94684.1	BBG95089.1 GT31: GlycosylTransferases (GTs)
EPS94698.1	QDK64604.1 GH3: Glycoside Hydrolases (GHs)
EPS94710.1	AHH96680.1 CBM13: Carbohydrate-Binding Modules (CBMs)
EPS94751.1	QKX62920.1 GH89: Glycoside Hydrolases (GHs)
EPS94756.1	CCA67937.1 GH47: Glycoside Hydrolases (GHs)
EPS94768.1	VWP00222.1 CE16: Carbohydrate Esterases (CEs)
EPS94779.1	CDJ79834.1 GH27: Glycoside Hydrolases (GHs)
EPS94809.1	BBV24519.1 GH13_1: Glycoside Hydrolases (GHs) CBM20: Carbohydrate-Binding Modules (CBMs)
EPS94832.1	CCA74977.1 GH38: Glycoside Hydrolases (GHs)
EPS94833.1	CCA73940.1 GT15: GlycosylTransferases (GTs)
EPS94869.1	VWO98657.1 GT15: GlycosylTransferases (GTs)
EPS94880.1	VWO97195.1 GH23: Glycoside Hydrolases (GHs)
EPS94886.1	BAP73894.1 GH72: Glycoside Hydrolases (GHs) CBM43: Carbohydrate-Binding Modules (CBMs)
EPS94887.1	ARH52639.1 GH78: Glycoside Hydrolases (GHs)
EPS94895.1	CCA74335.1 AA3_2: Auxiliary Activities (AAs)
EPS94904.1	AET31457.1 GH3: Glycoside Hydrolases (GHs)
EPS94910.1	BBF90593.1 GH28: Glycoside Hydrolases (GHs)
EPS94914.1	SJX64288.1 GH3: Glycoside Hydrolases (GHs)
EPS94918.1	AET31457.1 GH3: Glycoside Hydrolases (GHs)
EPS94920.1	AET31459.1 GH3: Glycoside Hydrolases (GHs)
EPS94930.1	ADX07338.1 GH5_9: Glycoside Hydrolases (GHs)
EPS94943.1	AFM93784.1 CE15: Carbohydrate Esterases (CEs)
EPS94980.1	QKX55064.1 GT20: GlycosylTransferases (GTs)
EPS94983.1	AWK41296.1 GT51: GlycosylTransferases (GTs)
EPS94998.1	QCD91124.1 GH38: Glycoside Hydrolases (GHs)
EPS94999.1	SVE69766.1 GT4: GlycosylTransferases (GTs)
EPS95006.1	CCA73422.1 GT39: GlycosylTransferases (GTs)
EPS95023.1	VDD34219.1 GH3: Glycoside Hydrolases (GHs)
EPS95177.1	BAE65591.1 GH3: Glycoside Hydrolases (GHs)
EPS95247.1	AUB22189.1 GH16_19: Glycoside Hydrolases (GHs) CBM18: Carbohydrate-Binding Modules (CBMs)
EPS95261.1	AWO98658.1 GH37: Glycoside Hydrolases (GHs)
EPS95320.1	ADV19841.1 GT0: GlycosylTransferases (GTs)
EPS95328.1	CED82980.1 GH16_4: Glycoside Hydrolases (GHs) CED82980.1: Carbohydrate Esterases (CEs)
EPS95341.1	QKX53119.1 GH72: Glycoside Hydrolases (GHs)
EPS95349.1	AWP09643.1 GT27: GlycosylTransferases (GTs) CBM13: Carbohydrate-Binding Modules (CBMs)
EPS95365.1	SAM84322.1 GH13_8: Glycoside Hydrolases (GHs) CBM48: Carbohydrate-Binding Modules (CBMs)
EPS95376.1	CCA68810.1 GH47: Glycoside Hydrolases (GHs)
EPS95398.1	ACI26689.1 GH28: Glycoside Hydrolases (GHs)
EPS95405.1	CCA70263.1 GH28: Glycoside Hydrolases (GHs)
EPS95407.1	AJQ92574.1 CBM13: Carbohydrate-Binding Modules (CBMs)
EPS95451.1	VWO98903.1 GT39: GlycosylTransferases (GTs)
EPS95456.1	QCD77328.1 GH36: Glycoside Hydrolases (GHs)
EPS95458.1	CAC9909034.1 GT8: GlycosylTransferases (GTs)
EPS95462.1	SMR56934.1 GT22: GlycosylTransferases (GTs)
EPS95484.1	CCA66498.1 GT20: GlycosylTransferases (GTs)
EPS95498.1	QKX63840.1 GH18: Glycoside Hydrolases (GHs) CBM18: Carbohydrate-Binding Modules (CBMs)
EPS95523.1	VWO95593.1 GH16_1: Glycoside Hydrolases (GHs)
EPS95558.1	QKX63597.1 GH37: Glycoside Hydrolases (GHs)
EPS95560.1	VWO98184.1 GT2: GlycosylTransferases (GTs)
EPS95566.1	QKX63597.1 GH37: Glycoside Hydrolases (GHs)
EPS95624.1	QKX62566.1 GH64: Glycoside Hydrolases (GHs)
EPS95671.1	QGA19566.1 GH28: Glycoside Hydrolases (GHs)
EPS95672.1	QGA19566.1 GH28: Glycoside Hydrolases (GHs)
EPS95717.1	CCA73277.1 GT33: GlycosylTransferases (GTs)
EPS95802.1	QDS70620.1 GT0: GlycosylTransferases (GTs)
EPS95816.1	VDD58900.1 PL1_1: Polysaccharide Lyases (PLs)
EPS95842.1	VWO95795.1 AA9: Auxiliary Activities (AAs)
EPS95857.1	VWO98119.1 CBM48: Carbohydrate-Binding Modules (CBMs)
EPS95858.1	VWO94570.1 GH79: Glycoside Hydrolases (GHs)
EPS95868.1	AYK01981.1 GT1: GlycosylTransferases (GTs)
EPS95870.1	VDC59046.1 GH38: Glycoside Hydrolases (GHs)
EPS95871.1	QJA08894.1 GH18: Glycoside Hydrolases (GHs)
EPS95879.1	BAM42836.1 GH20: Glycoside Hydrolases (GHs)
EPS95886.1	QCE01877.1 GH36: Glycoside Hydrolases (GHs)
EPS95894.1	QDK56813.1 GH28: Glycoside Hydrolases (GHs)
EPS95940.1	QKX55086.1 GH55: Glycoside Hydrolases (GHs)
EPS95961.1	CCA67709.1 GH16_2: Glycoside Hydrolases (GHs)
EPS96009.1	QKX57094.1 GH63: Glycoside Hydrolases (GHs)
EPS96017.1	AAQ77827.1 GH53: Glycoside Hydrolases (GHs) AAQ77827.1: Auxiliary Activities (AAs)
EPS96081.1	QDK64605.1 GH3: Glycoside Hydrolases (GHs)
EPS96106.1	VWO95280.1 GT20: GlycosylTransferases (GTs)
EPS96119.1	QKX64719.1 GT31: GlycosylTransferases (GTs)
EPS96188.1	ADV25490.1 GH79: Glycoside Hydrolases (GHs)
EPS96191.1	VWO98374.1 CE16: Carbohydrate Esterases (CEs)
EPS96195.1	ADV25490.1 GH79: Glycoside Hydrolases (GHs)
EPS96317.1	QCD77328.1 GH36: Glycoside Hydrolases (GHs)
EPS96343.1	QKX59775.1 CBM21: Carbohydrate-Binding Modules (CBMs)
EPS96349.1	SVE69682.1 GT61: GlycosylTransferases (GTs)
EPS96361.1	AAW41198.1 GT69: GlycosylTransferases (GTs) AAW41198.1: Auxiliary Activities (AAs)
EPS96382.1	AAD44757.1 GT90: GlycosylTransferases (GTs) AAD44757.1: Auxiliary Activities (AAs)
EPS96393.1	QDK56798.1 GH28: Glycoside Hydrolases (GHs)
EPS96452.1	CAL81200.1 GH51: Glycoside Hydrolases (GHs)
EPS96481.1	SMR52966.1 CE16: Carbohydrate Esterases (CEs)
EPS96512.1	XP_361931.1 GH43_34: Glycoside Hydrolases (GHs) CBM66: Carbohydrate-Binding Modules (CBMs)
EPS96522.1	CCC48209.1 GH85: Glycoside Hydrolases (GHs)
EPS96527.1	CAB4094899.1 GT22: GlycosylTransferases (GTs)
EPS96532.1	BAK52530.1 GH30_3: Glycoside Hydrolases (GHs)
EPS96560.1	QHO56617.1 GH1: Glycoside Hydrolases (GHs)
EPS96565.1	QKX53460.1 AA4: Auxiliary Activities (AAs)
EPS96612.1	QDS69763.1 CE5: Carbohydrate Esterases (CEs)
EPS96629.1	CBQ71933.1 CE9: Carbohydrate Esterases (CEs)
EPS96645.1	AMM91466.1 CBM6: Carbohydrate-Binding Modules (CBMs)
EPS96675.1	QHN73882.1 AA10: Auxiliary Activities (AAs)
EPS96679.1	BAD97445.1 GH5_9: Glycoside Hydrolases (GHs)
EPS96706.1	CDZ97235.1 GH15: Glycoside Hydrolases (GHs)
EPS96720.1	CCA15473.1 GH72: Glycoside Hydrolases (GHs)
EPS96725.1	SMR52966.1 CE16: Carbohydrate Esterases (CEs)
EPS96727.1	QKX56076.1 GH51: Glycoside Hydrolases (GHs)
EPS96750.1	VWP01253.1 GT0: GlycosylTransferases (GTs)
EPS96752.1	CCA68527.1 GH16_4: Glycoside Hydrolases (GHs)
EPS96765.1	CBX99002.1 GH18: Glycoside Hydrolases (GHs)
EPS96767.1	ABD61574.1 AA5_1: Auxiliary Activities (AAs)
EPS96770.1	VWO94148.1 AA3_2: Auxiliary Activities (AAs)
EPS96811.1	CCA68858.1 GT22: GlycosylTransferases (GTs)
EPS96816.1	ABD61577.1 AA5_1: Auxiliary Activities (AAs)
EPS96853.1	AXB57094.1 GH43_18: Glycoside Hydrolases (GHs)
EPS96879.1	CBX90714.1 GH47: Glycoside Hydrolases (GHs)
EPS96889.1	VUW72999.1 AA1: Auxiliary Activities (AAs)
EPS96892.1	CCA71174.1 GT4: GlycosylTransferases (GTs)
EPS96900.1	ANH22727.1 CBM50: Carbohydrate-Binding Modules (CBMs)
EPS96901.1	APA11915.1 GH18: Glycoside Hydrolases (GHs) CBM18: Carbohydrate-Binding Modules (CBMs)
EPS96903.1	CAM04466.1 GH43_33: Glycoside Hydrolases (GHs)
EPS96921.1	VWO94148.1 AA3_2: Auxiliary Activities (AAs)
EPS96935.1	VWO97257.1 GH92: Glycoside Hydrolases (GHs)
EPS96945.1	VWO98269.1 CBM13: Carbohydrate-Binding Modules (CBMs)
EPS96968.1	ACI26689.1 GH28: Glycoside Hydrolases (GHs)
EPS96978.1	SMR52966.1 CE16: Carbohydrate Esterases (CEs)
EPS97022.1	AHA83598.1 AA1_2: Auxiliary Activities (AAs)
EPS97100.1	VDC80439.1 GH28: Glycoside Hydrolases (GHs)
EPS97111.1	ACJ72161.1 GT1: GlycosylTransferases (GTs)
EPS97160.1	CEF67230.1 GT4: GlycosylTransferases (GTs) CEF67230.1: Carbohydrate Esterases (CEs)
EPS97188.1	AAW45548.1 GT2: GlycosylTransferases (GTs) AAW45548.1: Auxiliary Activities (AAs)
EPS97222.1	QKD61617.1 CE3: Carbohydrate Esterases (CEs)
EPS97224.1	APZ35130.1 CE9: Carbohydrate Esterases (CEs)
EPS97229.1	ADX07294.1 AA1_1: Auxiliary Activities (AAs)
EPS97238.1	SMR51541.1 GH154: Glycoside Hydrolases (GHs)
EPS97243.1	EAA58835.1 GH3: Glycoside Hydrolases (GHs)
EPS97251.1	SVE84752.1 GT61: GlycosylTransferases (GTs)
EPS97254.1	ATZ57303.1 CE0: Carbohydrate Esterases (CEs)
EPS97324.1	VWP02516.1 AA3_2: Auxiliary Activities (AAs)
EPS97362.1	VWO99100.1 GH3: Glycoside Hydrolases (GHs)
EPS97394.1	AHO16406.1 GH13_11: Glycoside Hydrolases (GHs)
EPS97397.1	ABB90389.1 GH18: Glycoside Hydrolases (GHs)
EPS97398.1	CAQ51152.1 GH18: Glycoside Hydrolases (GHs)
EPS97428.1	BAE87008.1 GH1: Glycoside Hydrolases (GHs)
EPS97440.1	CED82388.1 GT4: GlycosylTransferases (GTs) CED82388.1: Carbohydrate Esterases (CEs)
EPS97459.1	EAA65303.1 GT0: GlycosylTransferases (GTs)
EPS97462.1	VDC75014.1 CBM45: Carbohydrate-Binding Modules (CBMs)
EPS97490.1	ACI49189.1 GH13_8: Glycoside Hydrolases (GHs) CBM48: Carbohydrate-Binding Modules (CBMs)
EPS97511.1	BAE47183.1 GH15: Glycoside Hydrolases (GHs) CBM20: Carbohydrate-Binding Modules (CBMs)
EPS97565.1	BAL43430.1 AA9: Auxiliary Activities (AAs)
EPS97570.1	QHO02910.1 GH152: Glycoside Hydrolases (GHs)
EPS97579.1	CCA72745.1 GT76: GlycosylTransferases (GTs)
EPS97621.1	AIS00097.1 GH23: Glycoside Hydrolases (GHs)
EPS97702.1	AEK06448.1 PL14_5: Polysaccharide Lyases (PLs)
EPS97709.1	AAO42981.1 GH18: Glycoside Hydrolases (GHs) AAO42981.1: Auxiliary Activities (AAs)
EPS97713.1	AWP16141.1 GH29: Glycoside Hydrolases (GHs)
EPS97741.1	BAC87876.1 CBM13: Carbohydrate-Binding Modules (CBMs)
EPS97812.1	CED83456.1 CED83456.1: Carbohydrate Esterases (CEs) CBM21: Carbohydrate-Binding Modules (CBMs)
EPS97827.1	SMY28328.1 GH31: Glycoside Hydrolases (GHs)
EPS97882.1	CDI52576.1 AA3_2: Auxiliary Activities (AAs)
EPS97900.1	ABU58390.1 CBM63: Carbohydrate-Binding Modules (CBMs)
EPS97919.1	AKT42641.1 CBM63: Carbohydrate-Binding Modules (CBMs)
EPS97922.1	CBX91374.1 CE8: Carbohydrate Esterases (CEs)
EPS97926.1	CCA69005.1 AA7: Auxiliary Activities (AAs)
EPS97931.1	CCA69005.1 AA7: Auxiliary Activities (AAs)
EPS97935.1	SMR52966.1 CE16: Carbohydrate Esterases (CEs)
EPS97939.1	QKX62037.1 GT34: GlycosylTransferases (GTs)
EPS97950.1	CCA75834.1 GH0: Glycoside Hydrolases (GHs)
EPS97979.1	CED84003.1 GH16_1: Glycoside Hydrolases (GHs) CED84003.1: Carbohydrate Esterases (CEs)
EPS97983.1	CBX91374.1 CE8: Carbohydrate Esterases (CEs)
EPS97994.1	AAQ24592.1 AA6: Auxiliary Activities (AAs)
EPS98050.1	QCD77328.1 GH36: Glycoside Hydrolases (GHs)
EPS98124.1	QKX55358.1 GH32: Glycoside Hydrolases (GHs)
EPS98134.1	ACT89123.1 GH32: Glycoside Hydrolases (GHs)
EPS98140.1	VWO95928.1 GH43_30: Glycoside Hydrolases (GHs)
EPS98172.1	BAH80454.1 GT0: GlycosylTransferases (GTs)
EPS98173.1	QIX00326.1 GH16_4: Glycoside Hydrolases (GHs)
EPS98175.1	CCA74662.1 GH95: Glycoside Hydrolases (GHs)
EPS98195.1	ABD61573.1 AA5_1: Auxiliary Activities (AAs)
EPS98223.1	BAK05334.1 GH152: Glycoside Hydrolases (GHs)
EPS98230.1	CAB4110408.1 GT41: GlycosylTransferases (GTs)
EPS98241.1	CCA75087.1 GT20: GlycosylTransferases (GTs)
EPS98246.1	CCA74280.1 GT24: GlycosylTransferases (GTs)
EPS98272.1	CCA69481.1 GH5_50: Glycoside Hydrolases (GHs)
EPS98295.1	SMY27695.1 GH43_21: Glycoside Hydrolases (GHs)
EPS98296.1	SMY27695.1 GH43_21: Glycoside Hydrolases (GHs)
EPS98317.1	SCF10202.1 CBM2: Carbohydrate-Binding Modules (CBMs)
EPS98325.1	QDV32443.1 CBM38: Carbohydrate-Binding Modules (CBMs)
EPS98330.1	QDS71450.1 GH47: Glycoside Hydrolases (GHs)
EPS98338.1	CCA73687.1 GH31: Glycoside Hydrolases (GHs)
EPS98342.1	AXB43378.1 CBM2: Carbohydrate-Binding Modules (CBMs)
EPS98366.1	VWO94529.1 GH5_12: Glycoside Hydrolases (GHs)
EPS98391.1	AAW44639.1 AAW44639.1: Auxiliary Activities (AAs) CBM21: Carbohydrate-Binding Modules (CBMs)
EPS98399.1	QCD77328.1 GH36: Glycoside Hydrolases (GHs)
EPS98405.1	CCA71623.1 GT4: GlycosylTransferases (GTs)
EPS98407.1	CDS05384.1 PL14_3: Polysaccharide Lyases (PLs)
EPS98441.1	QIX00712.1 GH71: Glycoside Hydrolases (GHs)
EPS98445.1	CCA67817.1 GH16_2: Glycoside Hydrolases (GHs)
EPS98446.1	CCA72240.1 GH131: Glycoside Hydrolases (GHs)
EPS98471.1	CAZ65735.1 GH16_1: Glycoside Hydrolases (GHs)
EPS98477.1	BAC67687.1 GH16_1: Glycoside Hydrolases (GHs)
EPS98504.1	VDD62621.1 GT47: GlycosylTransferases (GTs)
EPS98550.1	CCA77953.1 CE16: Carbohydrate Esterases (CEs)
EPS98554.1	CCA77953.1 CE16: Carbohydrate Esterases (CEs)
EPS98571.1	ADX07322.1 GH55: Glycoside Hydrolases (GHs)
EPS98592.1	CAB71006.1 GH88: Glycoside Hydrolases (GHs)
EPS98637.1	AAK38156.1 GH16_2: Glycoside Hydrolases (GHs) AAK38156.1: Auxiliary Activities (AAs)
EPS98645.1	CCD48605.1 GH128: Glycoside Hydrolases (GHs)
EPS98683.1	BBJ40837.1 GH13_11: Glycoside Hydrolases (GHs) CBM48: Carbohydrate-Binding Modules (CBMs)
EPS98686.1	AVD70564.1 GT4: GlycosylTransferases (GTs)
EPS98728.1	VWO96843.1 AA3_2: Auxiliary Activities (AAs)
EPS98733.1	AUB24781.1 GT4: GlycosylTransferases (GTs)
EPS98812.1	SMR52979.1 GH71: Glycoside Hydrolases (GHs)
EPS98817.1	ACT89123.1 GH32: Glycoside Hydrolases (GHs)
EPS98822.1	ATX68040.1 GH18: Glycoside Hydrolases (GHs) CBM14: Carbohydrate-Binding Modules (CBMs)
EPS98838.1	VWO96530.1 AA3_3: Auxiliary Activities (AAs)
EPS98839.1	VDD34219.1 GH3: Glycoside Hydrolases (GHs)
EPS98846.1	VWO96530.1 AA3_3: Auxiliary Activities (AAs)
EPS98847.1	VWO96530.1 AA3_3: Auxiliary Activities (AAs)
EPS98860.1	QKD52213.1 GT2: GlycosylTransferases (GTs)
EPS98873.1	VWO96530.1 AA3_3: Auxiliary Activities (AAs)
EPS98892.1	ADV52250.1 GH115: Glycoside Hydrolases (GHs)
EPS98935.1	VWO98374.1 CE16: Carbohydrate Esterases (CEs)
EPS98938.1	QEO24085.1 GH47: Glycoside Hydrolases (GHs)
EPS98953.1	VUW63360.1 CBM20: Carbohydrate-Binding Modules (CBMs)
EPS98991.1	QKX55728.1 GT76: GlycosylTransferases (GTs)
EPS99013.1	QDS73620.1 GT8: GlycosylTransferases (GTs)
EPS99045.1	SMY23191.1 AA3_2: Auxiliary Activities (AAs)
EPS99076.1	CCA67805.1 GT1: GlycosylTransferases (GTs)
EPS99078.1	AIY85447.1 CE4: Carbohydrate Esterases (CEs)
EPS99079.1	AIY85447.1 CE4: Carbohydrate Esterases (CEs)
EPS99093.1	EAU93428.2 GH18: Glycoside Hydrolases (GHs) CBM5: Carbohydrate-Binding Modules (CBMs)
EPS99094.1	QHO20297.1 AA6: Auxiliary Activities (AAs)
EPS99137.1	QKD59433.1 GT64: GlycosylTransferases (GTs)
EPS99155.1	BAN51849.1 GH12: Glycoside Hydrolases (GHs)
EPS99254.1	VWP00170.1 GT35: GlycosylTransferases (GTs)
EPS99260.1	APA15545.1 GH78: Glycoside Hydrolases (GHs)
EPS99261.1	APA15545.1 GH78: Glycoside Hydrolases (GHs)
EPS99323.1	CAB4110408.1 GT41: GlycosylTransferases (GTs)
EPS99340.1	QDK64619.1 GT2: GlycosylTransferases (GTs)
EPS99348.1	ALC44309.1 GH29: Glycoside Hydrolases (GHs)
EPS99410.1	BAE62043.1 GH20: Glycoside Hydrolases (GHs)
EPS99459.1	ACG41677.1 GH152: Glycoside Hydrolases (GHs)
EPS99460.1	QCD92286.1 GH152: Glycoside Hydrolases (GHs)
EPS99469.1	AAL47680.1 AAL47680.1: Auxiliary Activities (AAs) CBM13: Carbohydrate-Binding Modules (CBMs)
EPS99470.1	VDD07177.1 GH152: Glycoside Hydrolases (GHs)
EPS99472.1	QKX62037.1 GT34: GlycosylTransferases (GTs)
EPS99490.1	CCA69604.1 GH18: Glycoside Hydrolases (GHs) CBM5: Carbohydrate-Binding Modules (CBMs)
EPS99569.1	ACI49189.1 GH13_8: Glycoside Hydrolases (GHs) CBM48: Carbohydrate-Binding Modules (CBMs)
EPS99590.1	CBX99002.1 GH18: Glycoside Hydrolases (GHs)
EPS99603.1	VWP02545.1 GH16_1: Glycoside Hydrolases (GHs)
EPS99604.1	CCA70058.1 GH10: Glycoside Hydrolases (GHs) CBM1: Carbohydrate-Binding Modules (CBMs)
EPS99606.1	VWP02545.1 GH16_1: Glycoside Hydrolases (GHs)
EPS99614.1	QDS71450.1 GH47: Glycoside Hydrolases (GHs)
EPS99717.1	CCA66712.1 GH3: Glycoside Hydrolases (GHs)
EPS99718.1	CDZ98345.1 GH92: Glycoside Hydrolases (GHs)
EPS99720.1	ARA93149.1 CE15: Carbohydrate Esterases (CEs)
EPS99723.1	CDZ98345.1 GH92: Glycoside Hydrolases (GHs)
EPS99729.1	VWO94570.1 GH79: Glycoside Hydrolases (GHs)
EPS99740.1	ALJ82901.1 AA3_2: Auxiliary Activities (AAs)
EPS99770.1	ATX68040.1 GH18: Glycoside Hydrolases (GHs) CBM14: Carbohydrate-Binding Modules (CBMs)
EPS99773.1	VWP00370.1 GH85: Glycoside Hydrolases (GHs)
EPS99789.1	AHA85940.1 AA3_3: Auxiliary Activities (AAs)
EPS99817.1	CAC9928513.1 GH0: Glycoside Hydrolases (GHs)
EPS99906.1	VWO98350.1 GH0: Glycoside Hydrolases (GHs)
EPS99912.1	CED85556.1 CED85556.1: Carbohydrate Esterases (CEs) AA3_2: Auxiliary Activities (AAs)
EPS99936.1	VWP02114.1 GT3: GlycosylTransferases (GTs)
EPS99969.1	CUI24525.1 GH19: Glycoside Hydrolases (GHs)
EPT00012.1	BAE65591.1 GH3: Glycoside Hydrolases (GHs)
EPT00016.1	QKX54493.1 GH31: Glycoside Hydrolases (GHs)
EPT00021.1	CBK63904.1 GH109: Glycoside Hydrolases (GHs)
EPT00058.1	CED84003.1 GH16_1: Glycoside Hydrolases (GHs) CED84003.1: Carbohydrate Esterases (CEs)
EPT00080.1	BAA31350.1 GT4: GlycosylTransferases (GTs)
EPT00106.1	CEF62298.1 GT4: GlycosylTransferases (GTs) CEF62298.1: Carbohydrate Esterases (CEs)
EPT00173.1	AZQ26804.1 GT2: GlycosylTransferases (GTs)
EPT00201.1	CEF62298.1 GT4: GlycosylTransferases (GTs) CEF62298.1: Carbohydrate Esterases (CEs)
EPT00234.1	VDC82915.1 GH3: Glycoside Hydrolases (GHs)
EPT00249.1	VUW59753.1 GT106: GlycosylTransferases (GTs)
EPT00253.1	CCA76060.1 GH37: Glycoside Hydrolases (GHs)
EPT00263.1	AIT83212.1 GT4: GlycosylTransferases (GTs)
EPT00267.1	CRX79053.1 GT4: GlycosylTransferases (GTs)
EPT00273.1	BAM42836.1 GH20: Glycoside Hydrolases (GHs)
EPT00291.1	BAD97445.1 GH5_9: Glycoside Hydrolases (GHs)
EPT00384.1	CED82388.1 GT4: GlycosylTransferases (GTs) CED82388.1: Carbohydrate Esterases (CEs)
EPT00385.1	QKX57828.1 GH53: Glycoside Hydrolases (GHs)
EPT00386.1	BBG94346.1 GT75: GlycosylTransferases (GTs)
EPT00417.1	BAI58030.1 GH45: Glycoside Hydrolases (GHs)
EPT00421.1	VDC96437.1 GH16_20: Glycoside Hydrolases (GHs)
EPT00444.1	BAK52530.1 GH30_3: Glycoside Hydrolases (GHs)
EPT00461.1	CDR39118.1 GT49: GlycosylTransferases (GTs)
EPT00463.1	BAK52530.1 GH30_3: Glycoside Hydrolases (GHs)
EPT00467.1	BAK52530.1 GH30_3: Glycoside Hydrolases (GHs)
EPT00482.1	VWO96649.1 CBM50: Carbohydrate-Binding Modules (CBMs)
EPT00529.1	CUU39686.1 GT4: GlycosylTransferases (GTs)
EPT00562.1	VWP00856.1 GH47: Glycoside Hydrolases (GHs)
EPT00599.1	AFR98761.1 GH51: Glycoside Hydrolases (GHs)
EPT00606.1	QDS74481.1 CBM12: Carbohydrate-Binding Modules (CBMs)
EPT00631.1	AHM10329.1 AA1_1: Auxiliary Activities (AAs)
EPT00641.1	AHM10329.1 AA1_1: Auxiliary Activities (AAs)
EPT00649.1	QDV59707.1 GH30: Glycoside Hydrolases (GHs)
EPT00651.1	QDV59707.1 GH30: Glycoside Hydrolases (GHs)
EPT00673.1	QBZ54211.1 GH47: Glycoside Hydrolases (GHs)
EPT00682.1	QDV59707.1 GH30: Glycoside Hydrolases (GHs)
EPT00685.1	CCM02450.1 GH133: Glycoside Hydrolases (GHs)
EPT00689.1	BAH91922.1 GT0: GlycosylTransferases (GTs)
EPT00738.1	AIY85447.1 CE4: Carbohydrate Esterases (CEs)
EPT00742.1	SVE69682.1 GT61: GlycosylTransferases (GTs)
EPT00756.1	VWO96990.1 GT39: GlycosylTransferases (GTs)
EPT00808.1	SMQ49497.1 AA3_2: Auxiliary Activities (AAs)
EPT00829.1	CDU24651.1 GH18: Glycoside Hydrolases (GHs)
EPT00832.1	SJX66486.1 GH18: Glycoside Hydrolases (GHs)
EPT00833.1	CBQ71457.1 GH18: Glycoside Hydrolases (GHs)
EPT00838.1	SJX66486.1 GH18: Glycoside Hydrolases (GHs)
EPT00846.1	QHO00079.1 GT35: GlycosylTransferases (GTs)
EPT00859.1	AZQ26804.1 GT2: GlycosylTransferases (GTs)
EPT00887.1	ATW24211.1 CE4: Carbohydrate Esterases (CEs)
EPT00919.1	CCA69113.1 GH16_1: Glycoside Hydrolases (GHs)
EPT00942.1	CAZ29389.1 GH99: Glycoside Hydrolases (GHs)
EPT00958.1	CEF62298.1 GT4: GlycosylTransferases (GTs) CEF62298.1: Carbohydrate Esterases (CEs)
EPT00982.1	QCE05853.1 GH32: Glycoside Hydrolases (GHs)
EPT01037.1	QDS73887.1 GH3: Glycoside Hydrolases (GHs)
EPT01061.1	CCA68935.1 GH47: Glycoside Hydrolases (GHs)
EPT01100.1	CCA70753.1 GT66: GlycosylTransferases (GTs)
EPT01125.1	QDS73887.1 GH3: Glycoside Hydrolases (GHs)
EPT01157.1	QKD61617.1 CE3: Carbohydrate Esterases (CEs)
EPT01168.1	QHO20297.1 AA6: Auxiliary Activities (AAs)
EPT01171.1	ALT22027.1 AA1_1: Auxiliary Activities (AAs)
EPT01174.1	AHM10329.1 AA1_1: Auxiliary Activities (AAs)
EPT01178.1	QKX59775.1 CBM21: Carbohydrate-Binding Modules (CBMs)
EPT01183.1	VWO96434.1 GH16: Glycoside Hydrolases (GHs)
EPT01220.1	QKX59775.1 CBM21: Carbohydrate-Binding Modules (CBMs)
EPT01224.1	ABK94768.1 GH152: Glycoside Hydrolases (GHs)
EPT01236.1	CCA68935.1 GH47: Glycoside Hydrolases (GHs)
EPT01336.1	QGI80868.1 GH18: Glycoside Hydrolases (GHs)
EPT01338.1	QGI86474.1 GH125: Glycoside Hydrolases (GHs)
EPT01365.1	VWO99077.1 AA3_2: Auxiliary Activities (AAs)
EPT01380.1	QHO00079.1 GT35: GlycosylTransferases (GTs)
EPT01410.1	VWO94999.1 GH18: Glycoside Hydrolases (GHs) CBM5: Carbohydrate-Binding Modules (CBMs)
EPT01431.1	VUW72999.1 AA1: Auxiliary Activities (AAs)
EPT01464.1	BAM42836.1 GH20: Glycoside Hydrolases (GHs)
EPT01469.1	XP_002475436.1 GH5_5: Glycoside Hydrolases (GHs)
EPT01473.1	ADH51729.1 GH5_5: Glycoside Hydrolases (GHs)
EPT01474.1	CCA69005.1 AA7: Auxiliary Activities (AAs)
EPT01475.1	ADH51729.1 GH5_5: Glycoside Hydrolases (GHs)
EPT01476.1	CCA69005.1 AA7: Auxiliary Activities (AAs)
EPT01484.1	CDZ96694.1 PL35: Polysaccharide Lyases (PLs)
EPT01489.1	VWO94371.1 GT21: GlycosylTransferases (GTs)
EPT01521.1	QKX57008.1 GH27: Glycoside Hydrolases (GHs)
EPT01524.1	VWO94268.1 GT8: GlycosylTransferases (GTs)
EPT01526.1	EAA31326.1 GH71: Glycoside Hydrolases (GHs)
EPT01588.1	CCA67749.1 GT22: GlycosylTransferases (GTs)
EPT01592.1	QKX59775.1 CBM21: Carbohydrate-Binding Modules (CBMs)
EPT01656.1	VWP00148.1 GH37: Glycoside Hydrolases (GHs)
EPT01674.1	QCE05853.1 GH32: Glycoside Hydrolases (GHs)
EPT01677.1	SVE87487.1 GT8: GlycosylTransferases (GTs)
EPT01710.1	CCA68780.1 GT22: GlycosylTransferases (GTs)
EPT01713.1	ACI49189.1 GH13_8: Glycoside Hydrolases (GHs) CBM48: Carbohydrate-Binding Modules (CBMs)
EPT01735.1	VWO96843.1 AA3_2: Auxiliary Activities (AAs)
EPT01772.1	QGA19502.1 GH89: Glycoside Hydrolases (GHs)
EPT01773.1	CEF62298.1 GT4: GlycosylTransferases (GTs) CEF62298.1: Carbohydrate Esterases (CEs)
EPT01785.1	BBN14963.1 CBM20: Carbohydrate-Binding Modules (CBMs)
EPT01849.1	ABO42285.1 GH13_1: Glycoside Hydrolases (GHs)
EPT01941.1	BAE87009.1 GH1: Glycoside Hydrolases (GHs)
EPT01948.1	QKX57094.1 GH63: Glycoside Hydrolases (GHs)
EPT01962.1	BAE54672.1 GH17: Glycoside Hydrolases (GHs)
EPT01965.1	QKX63597.1 GH37: Glycoside Hydrolases (GHs)
EPT01966.1	ANC28050.1 GH152: Glycoside Hydrolases (GHs)
EPT01967.1	ALA44963.1 GH152: Glycoside Hydrolases (GHs)
EPT01983.1	ADX07294.1 AA1_1: Auxiliary Activities (AAs)
EPT02026.1	EIW60068.1 GH55: Glycoside Hydrolases (GHs)
EPT02032.1	ADX07321.1 GH5_9: Glycoside Hydrolases (GHs)
EPT02045.1	CCA74424.1 GH5_12: Glycoside Hydrolases (GHs)
EPT02081.1	BAC83070.1 GH17: Glycoside Hydrolases (GHs) CBM43: Carbohydrate-Binding Modules (CBMs)
EPT02087.1	EGX45064.1 GT69: GlycosylTransferases (GTs)
EPT02094.1	CAN61133.1 GH36: Glycoside Hydrolases (GHs)
EPT02098.1	QEL59934.1 GH5_9: Glycoside Hydrolases (GHs)
EPT02110.1	CCA67406.1 CBM13: Carbohydrate-Binding Modules (CBMs)
EPT02155.1	CED85351.1 GH38: Glycoside Hydrolases (GHs) CED85351.1: Carbohydrate Esterases (CEs)
EPT02184.1	QKX53028.1 AA4: Auxiliary Activities (AAs)
EPT02202.1	AOZ95200.1 GH43_35: Glycoside Hydrolases (GHs)
EPT02242.1	BAV57614.1 AA9: Auxiliary Activities (AAs)
EPT02267.1	AHL69750.2 GH5_22: Glycoside Hydrolases (GHs)
EPT02268.1	VWO98528.1 GH5_22: Glycoside Hydrolases (GHs)
EPT02374.1	CDJ79834.1 GH27: Glycoside Hydrolases (GHs)
EPT02375.1	CDJ79834.1 GH27: Glycoside Hydrolases (GHs)
EPT02428.1	CCA68722.1 GH31: Glycoside Hydrolases (GHs)
EPT02456.1	VWO99614.1 GH71: Glycoside Hydrolases (GHs)
EPT02469.1	VWP02307.1 GT1: GlycosylTransferases (GTs)
EPT02527.1	EGX49222.1 AA7: Auxiliary Activities (AAs) CBM1: Carbohydrate-Binding Modules (CBMs)
EPT02547.1	QDS71101.1 GT1: GlycosylTransferases (GTs)
EPT02552.1	QKX56902.1 PL35: Polysaccharide Lyases (PLs)
EPT02596.1	AAW46674.1 GH0: Glycoside Hydrolases (GHs) AAW46674.1: Auxiliary Activities (AAs)
EPT02600.1	CAN61133.1 GH36: Glycoside Hydrolases (GHs)
EPT02620.1	CAB85687.1 GH17: Glycoside Hydrolases (GHs)
EPT02621.1	AUB29462.1 GH17: Glycoside Hydrolases (GHs)
EPT02685.1	AZQ26802.1 GT2: GlycosylTransferases (GTs)
EPT02688.1	XP_002470423.1 GH10: Glycoside Hydrolases (GHs)
EPT02689.1	XP_002470423.1 GH10: Glycoside Hydrolases (GHs)
EPT02691.1	AFR33047.1 GH10: Glycoside Hydrolases (GHs) CBM1: Carbohydrate-Binding Modules (CBMs)
EPT02716.1	VUW51410.1 GT4: GlycosylTransferases (GTs)
EPT02723.1	QCD77328.1 GH36: Glycoside Hydrolases (GHs)
EPT02731.1	AYZ07349.1 CBM50: Carbohydrate-Binding Modules (CBMs)
EPT02741.1	ANH22675.1 CE4: Carbohydrate Esterases (CEs)
EPT02747.1	CCA70614.1 GT57: GlycosylTransferases (GTs)
EPT02764.1	QKX56076.1 GH51: Glycoside Hydrolases (GHs)
EPT02765.1	QKX57008.1 GH27: Glycoside Hydrolases (GHs)
EPT02783.1	BAL43430.1 AA9: Auxiliary Activities (AAs)
EPT02819.1	QKX55093.1 AA3_2: Auxiliary Activities (AAs)
EPT02836.1	QDK56813.1 GH28: Glycoside Hydrolases (GHs)
EPT02851.1	CCA70258.1 GH128: Glycoside Hydrolases (GHs)
EPT02870.1	QCE13289.1 CE8: Carbohydrate Esterases (CEs)
EPT02875.1	VDC69778.1 CE8: Carbohydrate Esterases (CEs)
EPT02927.1	SVE69766.1 GT4: GlycosylTransferases (GTs)
EPT02942.1	QDS69282.1 CE5: Carbohydrate Esterases (CEs)
EPT02951.1	VWO97038.1 GT2: GlycosylTransferases (GTs)
EPT02953.1	BBF90593.1 GH28: Glycoside Hydrolases (GHs)
EPT02954.1	BBF90593.1 GH28: Glycoside Hydrolases (GHs)
EPT02963.1	VWP02306.1 GT1: GlycosylTransferases (GTs)
EPT02968.1	CED83340.1 GT31: GlycosylTransferases (GTs) CED83340.1: Carbohydrate Esterases (CEs)
EPT02993.1	QHN73882.1 AA10: Auxiliary Activities (AAs)
EPT03012.1	VWO95094.1 GH16_1: Glycoside Hydrolases (GHs)
EPT03058.1	BBN07176.1 CBM0: Carbohydrate-Binding Modules (CBMs)
EPT03068.1	SMR52966.1 CE16: Carbohydrate Esterases (CEs)
EPT03071.1	QHN82256.1 GT2: GlycosylTransferases (GTs)
EPT03090.1	QGI67417.1 GH18: Glycoside Hydrolases (GHs)
EPT03100.1	ARF90664.1 GT4: GlycosylTransferases (GTs)
EPT03125.1	QHN95749.1 GT1: GlycosylTransferases (GTs)
EPT03131.1	EAA65371.1 GT22: GlycosylTransferases (GTs)
EPT03158.1	CAB4099719.1 GT31: GlycosylTransferases (GTs)
EPT03181.1	CCA67406.1 CBM13: Carbohydrate-Binding Modules (CBMs)
EPT03186.1	AZQ26801.1 GT2: GlycosylTransferases (GTs)
EPT03193.1	AZQ26801.1 GT2: GlycosylTransferases (GTs)
EPT03217.1	CCA76078.1 GH31: Glycoside Hydrolases (GHs)
EPT03221.1	ADX07311.1 GT48: GlycosylTransferases (GTs)
EPT03223.1	QCR99115.1 GT48: GlycosylTransferases (GTs)
EPT03224.1	QDS71450.1 GH47: Glycoside Hydrolases (GHs)
EPT03231.1	ANC28050.1 GH152: Glycoside Hydrolases (GHs)
EPT03255.1	CAB4084188.1 GH152: Glycoside Hydrolases (GHs)
EPT03269.1	SMR52966.1 CE16: Carbohydrate Esterases (CEs)
EPT03364.1	QDS76062.1 GH105: Glycoside Hydrolases (GHs)
EPT03381.1	CAC9928513.1 GH0: Glycoside Hydrolases (GHs)
EPT03401.1	QHN73882.1 AA10: Auxiliary Activities (AAs)
EPT03440.1	BAQ19361.1 GT2: GlycosylTransferases (GTs)
EPT03448.1	ABG81487.1 GT31: GlycosylTransferases (GTs)
EPT03466.1	QCD77328.1 GH36: Glycoside Hydrolases (GHs)
EPT03471.1	VWO95928.1 GH43_30: Glycoside Hydrolases (GHs)
EPT03478.1	VDC84150.1 GH17: Glycoside Hydrolases (GHs) CBM43: Carbohydrate-Binding Modules (CBMs)
EPT03516.1	VWO95928.1 GH43_30: Glycoside Hydrolases (GHs)
EPT03517.1	VWO95928.1 GH43_30: Glycoside Hydrolases (GHs)
EPT03544.1	VDC87365.1 GT1: GlycosylTransferases (GTs)
EPT03567.1	VWO96882.1 GH125: Glycoside Hydrolases (GHs)
EPT03584.1	CAC9909034.1 GT8: GlycosylTransferases (GTs)
EPT03607.1	ADE16233.1 GH65: Glycoside Hydrolases (GHs)
EPT03609.1	QDK56813.1 GH28: Glycoside Hydrolases (GHs)
EPT03621.1	CAB96110.1 GT2: GlycosylTransferases (GTs)
EPT03624.1	VWO95209.1 GH2: Glycoside Hydrolases (GHs)
EPT03629.1	CEF68073.1 GT92: GlycosylTransferases (GTs) CEF68073.1: Carbohydrate Esterases (CEs)
EPT03650.1	CAL54622.1 GH2: Glycoside Hydrolases (GHs)
EPT03657.1	CED82388.1 GT4: GlycosylTransferases (GTs) CED82388.1: Carbohydrate Esterases (CEs)
EPT03669.1	BAD98241.1 GH43_24: Glycoside Hydrolases (GHs) CBM35: Carbohydrate-Binding Modules (CBMs)
EPT03694.1	EAA65188.1 GH78: Glycoside Hydrolases (GHs)
EPT03695.1	CAJ86292.1 GH17: Glycoside Hydrolases (GHs) CBM43: Carbohydrate-Binding Modules (CBMs)
EPT03714.1	ADV24093.1 GH18: Glycoside Hydrolases (GHs)
EPT03715.1	AHH96680.1 CBM13: Carbohydrate-Binding Modules (CBMs)
EPT03716.1	AHH96680.1 CBM13: Carbohydrate-Binding Modules (CBMs)
EPT03724.1	VWO95196.1 GT32: GlycosylTransferases (GTs)
EPT03727.1	CED85243.1 GT57: GlycosylTransferases (GTs) CED85243.1: Carbohydrate Esterases (CEs)
EPT03780.1	CDR48499.1 GH16_19: Glycoside Hydrolases (GHs) CBM18: Carbohydrate-Binding Modules (CBMs)
EPT03796.1	CBX99002.1 GH18: Glycoside Hydrolases (GHs)
EPT03806.1	AWS41421.1 GH23: Glycoside Hydrolases (GHs)
EPT03813.1	CAC9898183.1 GH0: Glycoside Hydrolases (GHs)
EPT03833.1	AWV36650.1 CBM32: Carbohydrate-Binding Modules (CBMs)
EPT03850.1	CAP83076.1 GH13_40: Glycoside Hydrolases (GHs)
EPT03853.1	VDC85193.1 GT95: GlycosylTransferases (GTs)
EPT03865.1	BBF90593.1 GH28: Glycoside Hydrolases (GHs)
EPT03886.1	CCA67709.1 GH16_2: Glycoside Hydrolases (GHs)
EPT03887.1	CCA67709.1 GH16_2: Glycoside Hydrolases (GHs)
EPT03913.1	CEF62298.1 GT4: GlycosylTransferases (GTs) CEF62298.1: Carbohydrate Esterases (CEs)
EPT03929.1	EAA29319.1 GH93: Glycoside Hydrolases (GHs)
EPT03936.1	CCA72034.1 GH5_7: Glycoside Hydrolases (GHs)
EPT03993.1	VUW72999.1 AA1: Auxiliary Activities (AAs)
EPT03999.1	SMY24715.1 CE16: Carbohydrate Esterases (CEs)
EPT04019.1	QKX60855.1 GT22: GlycosylTransferases (GTs)
EPT04042.1	AHG06593.1 GT2: GlycosylTransferases (GTs)
EPT04064.1	VWO94258.1 GH5_5: Glycoside Hydrolases (GHs) CBM1: Carbohydrate-Binding Modules (CBMs)
EPT04072.1	SMY23191.1 AA3_2: Auxiliary Activities (AAs)
EPT04076.1	SMY23191.1 AA3_2: Auxiliary Activities (AAs)
EPT04113.1	QKX53450.1 GH81: Glycoside Hydrolases (GHs)
EPT04128.1	AEK06448.1 PL14_5: Polysaccharide Lyases (PLs)
EPT04156.1	AAG24510.1 GH27: Glycoside Hydrolases (GHs) AAG24510.1: Auxiliary Activities (AAs)
EPT04159.1	QEO24085.1 GH47: Glycoside Hydrolases (GHs)
EPT04160.1	CBA03971.1 GT30: GlycosylTransferases (GTs)
EPT04168.1	VDC60991.1 GH9: Glycoside Hydrolases (GHs)
EPT04187.1	AOR51850.1 GT8: GlycosylTransferases (GTs)
EPT04197.1	QGI79035.1 GH43_30: Glycoside Hydrolases (GHs)
EPT04201.1	BBG94346.1 GT75: GlycosylTransferases (GTs)
EPT04218.1	VWO98613.1 PL38: Polysaccharide Lyases (PLs)
EPT04252.1	QHN73882.1 AA10: Auxiliary Activities (AAs)
EPT04262.1	CAB4110408.1 GT41: GlycosylTransferases (GTs)
EPT04266.1	QKD61617.1 CE3: Carbohydrate Esterases (CEs)
EPT04304.1	VWO96731.1 GH16_1: Glycoside Hydrolases (GHs)
EPT04313.1	EAA60035.1 GH18: Glycoside Hydrolases (GHs) CBM18: Carbohydrate-Binding Modules (CBMs)
EPT04316.1	SVE69766.1 GT4: GlycosylTransferases (GTs)
EPT04325.1	CDR49250.1 GT41: GlycosylTransferases (GTs)
EPT04369.1	QHO46828.1 GH38: Glycoside Hydrolases (GHs)
EPT04378.1	CCA73538.1 GT31: GlycosylTransferases (GTs)
EPT04381.1	QCD77328.1 GH36: Glycoside Hydrolases (GHs)
EPT04394.1	CCA72135.1 GT59: GlycosylTransferases (GTs)
EPT04412.1	CCA73290.1 CE0: Carbohydrate Esterases (CEs)
EPT04446.1	QHN73882.1 AA10: Auxiliary Activities (AAs)
EPT04485.1	BAE20245.1 GH55: Glycoside Hydrolases (GHs)
EPT04497.1	QCD81819.1 CE13: Carbohydrate Esterases (CEs)
EPT04500.1	CEF68073.1 GT92: GlycosylTransferases (GTs) CEF68073.1: Carbohydrate Esterases (CEs)
EPT04507.1	VWO96975.1 GH16_1: Glycoside Hydrolases (GHs)
EPT04508.1	VWO96975.1 GH16_1: Glycoside Hydrolases (GHs)
EPT04513.1	QDK56813.1 GH28: Glycoside Hydrolases (GHs)
EPT04519.1	VWO96966.1 GT2: GlycosylTransferases (GTs)
EPT04544.1	CEF68073.1 GT92: GlycosylTransferases (GTs) CEF68073.1: Carbohydrate Esterases (CEs)
EPT04555.1	AIC33782.1 GH92: Glycoside Hydrolases (GHs)
EPT04564.1	ALC42656.1 GT41: GlycosylTransferases (GTs)
EPT04572.1	ABD61572.1 AA5_1: Auxiliary Activities (AAs)
EPT04607.1	CDS09080.1 GT22: GlycosylTransferases (GTs)
EPT04611.1	AMB39214.1 GH3: Glycoside Hydrolases (GHs)
EPT04616.1	BAE95856.1 GH152: Glycoside Hydrolases (GHs)
EPT04618.1	VBB80112.1 GH43_14: Glycoside Hydrolases (GHs)
EPT04622.1	ANC28050.1 GH152: Glycoside Hydrolases (GHs)
EPT04625.1	QLI73446.1 AA2: Auxiliary Activities (AAs)
EPT04653.1	QHO46828.1 GH38: Glycoside Hydrolases (GHs)
EPT04657.1	AES01403.1 CBM50: Carbohydrate-Binding Modules (CBMs)
EPT04731.1	ABB90389.1 GH18: Glycoside Hydrolases (GHs)
EPT04775.1	QBZ61175.1 AA3_2: Auxiliary Activities (AAs)
EPT04779.1	CAB4082109.1 GT31: GlycosylTransferases (GTs)
EPT04782.1	ACJ72161.1 GT1: GlycosylTransferases (GTs)
EPT04845.1	QIW99986.1 AA1_3: Auxiliary Activities (AAs)
EPT04857.1	VWO94876.1 GT2: GlycosylTransferases (GTs)
EPT04915.1	QEO24085.1 GH47: Glycoside Hydrolases (GHs)
EPT04925.1	EPQ57046.1 GH5_7: Glycoside Hydrolases (GHs)
EPT04951.1	QHG77622.1 CBM50: Carbohydrate-Binding Modules (CBMs)
EPT04964.1	ADV19841.1 GT0: GlycosylTransferases (GTs)
EPT05003.1	QGI86474.1 GH125: Glycoside Hydrolases (GHs)
EPT05005.1	SMY24715.1 CE16: Carbohydrate Esterases (CEs)
EPT05007.1	VWO99408.1 GH45: Glycoside Hydrolases (GHs)
EPT05039.1	CCA66710.1 GT1: GlycosylTransferases (GTs)
EPT05070.1	EGX43158.1 CBM48: Carbohydrate-Binding Modules (CBMs)
EPT05074.1	VDC69778.1 CE8: Carbohydrate Esterases (CEs)
EPT05083.1	XP_367690.1 GH20: Glycoside Hydrolases (GHs)
EPT05098.1	QKD62991.1 GH12: Glycoside Hydrolases (GHs)
EPT05134.1	SVE84708.1 GH9: Glycoside Hydrolases (GHs)
EPT05171.1	QKX57008.1 GH27: Glycoside Hydrolases (GHs)
EPT05190.1	ADX07321.1 GH5_9: Glycoside Hydrolases (GHs)
EPT05199.1	QKX57008.1 GH27: Glycoside Hydrolases (GHs)
EPT05234.1	VWP00414.1 GH71: Glycoside Hydrolases (GHs)
EPT05240.1	VWP00414.1 GH71: Glycoside Hydrolases (GHs)
EPT05268.1	ACD44888.1 AA2: Auxiliary Activities (AAs)
EPT05272.1	CDI52992.1 GT4: GlycosylTransferases (GTs)
EPT05275.1	AWP02669.1 GH47: Glycoside Hydrolases (GHs)
EPT05297.1	VWO99863.1 GT57: GlycosylTransferases (GTs)
EPT05307.1	AXB57094.1 GH43_18: Glycoside Hydrolases (GHs)
EPT05345.1	QGI67417.1 GH18: Glycoside Hydrolases (GHs)
EPT05374.1	ANZ40006.1 CBM12: Carbohydrate-Binding Modules (CBMs)
EPT05436.1	VWO96832.1 GH18: Glycoside Hydrolases (GHs)
EPT05437.1	VWO96832.1 GH18: Glycoside Hydrolases (GHs)
EPT05438.1	VWO96832.1 GH18: Glycoside Hydrolases (GHs)
EPT05504.1	BAM79577.1 GT4: GlycosylTransferases (GTs)
EPT05509.1	QHB50190.1 AA3_2: Auxiliary Activities (AAs)
EPT05510.1	AEO67525.1 AA3_2: Auxiliary Activities (AAs)
EPT05516.1	QHB50190.1 AA3_2: Auxiliary Activities (AAs)
EPT05523.1	CCA67070.1 GH17: Glycoside Hydrolases (GHs)
EPT05530.1	QLC65490.1 GH43_18: Glycoside Hydrolases (GHs)
EPT05532.1	CCA14548.1 GT2: GlycosylTransferases (GTs)
EPT05547.1	BAW15172.1 GH13_5: Glycoside Hydrolases (GHs)
EPT05575.1	CCA23365.1 GH0: Glycoside Hydrolases (GHs)
EPT05586.1	VWP01427.1 GH31: Glycoside Hydrolases (GHs)
EPT05587.1	VWO99732.1 AA14: Auxiliary Activities (AAs)
EPT05590.1	AUM86166.1 AA14: Auxiliary Activities (AAs)
EPT05591.1	AUM86166.1 AA14: Auxiliary Activities (AAs)
EPT05615.1	QKX55675.1 GT34: GlycosylTransferases (GTs)
EPT05651.1	AVI60826.1 GT22: GlycosylTransferases (GTs)
EPT05743.1	CCD46136.1 GH92: Glycoside Hydrolases (GHs)
EPT05848.1	CUI24525.1 GH19: Glycoside Hydrolases (GHs)
EPT05863.1	VWO98679.1 GH63: Glycoside Hydrolases (GHs)
EPT05875.1	VWO98814.1 GH31: Glycoside Hydrolases (GHs)
EPT05906.1	CAZ33776.1 GT7: GlycosylTransferases (GTs)
EPT05915.1	VUW72999.1 AA1: Auxiliary Activities (AAs)
EPT05930.1	VDC59046.1 GH38: Glycoside Hydrolases (GHs)
EPT05946.1	VDD46836.1 GT2: GlycosylTransferases (GTs)
EPT05962.1	QCD77328.1 GH36: Glycoside Hydrolases (GHs)
EPT06007.1	ATZ50475.1 GH28: Glycoside Hydrolases (GHs)
EPT06024.1	QDK64593.1 GT48: GlycosylTransferases (GTs)
EPT06030.1	VUW72999.1 AA1: Auxiliary Activities (AAs)
EPT06059.1	CUI24525.1 GH19: Glycoside Hydrolases (GHs)
EPT06073.1	VWO98693.1 GH5_9: Glycoside Hydrolases (GHs)
EPT06075.1	BAE20245.1 GH55: Glycoside Hydrolases (GHs)
EPT06102.1	CDZ98740.1 GH5_50: Glycoside Hydrolases (GHs)
EPT06103.1	SMR58736.1 GT58: GlycosylTransferases (GTs)
EPT06106.1	CCA69403.1 GT58: GlycosylTransferases (GTs)
EPT06130.1	VWO98657.1 GT15: GlycosylTransferases (GTs)
EPT06138.1	CAC9930688.1 CBM48: Carbohydrate-Binding Modules (CBMs)
EPT06161.1	VDC63520.1 CBM0: Carbohydrate-Binding Modules (CBMs)
EPT06162.1	CAB4088094.1 CBM0: Carbohydrate-Binding Modules (CBMs)
EPT06168.1	BAJ97661.1 GT17: GlycosylTransferases (GTs)
EPT06178.1	QDK64594.1 GH13_22: Glycoside Hydrolases (GHs) GT5: GlycosylTransferases (GTs)
EPT06193.1	ACI49017.1 GT22: GlycosylTransferases (GTs)
EPT06198.1	VUW72999.1 AA1: Auxiliary Activities (AAs)
EPT06200.1	VWO98775.1 GT1: GlycosylTransferases (GTs)
EPT06201.1	VWO98775.1 GT1: GlycosylTransferases (GTs)
EPT06211.1	CAC9914360.1 GT8: GlycosylTransferases (GTs)
EPT06221.1	QCD94974.1 GT8: GlycosylTransferases (GTs)
EPT06237.1	QKX57545.1 GT2: GlycosylTransferases (GTs)
EPT06250.1	CUI24525.1 GH19: Glycoside Hydrolases (GHs)

## Sheet: Ganoderma_sinense
query_id	subject_id
PIL22301.1	BAF20066.1 GT47: GlycosylTransferases (GTs)
PIL22311.1	BBG97388.1 CE8: Carbohydrate Esterases (CEs)
PIL22326.1	QKD62991.1 GH12: Glycoside Hydrolases (GHs)
PIL22330.1	VWP00956.1 GH131: Glycoside Hydrolases (GHs) CBM1: Carbohydrate-Binding Modules (CBMs)
PIL22355.1	QEM23792.1 AA9: Auxiliary Activities (AAs)
PIL22358.1	XP_367690.1 GH20: Glycoside Hydrolases (GHs)
PIL22367.1	XP_361931.1 GH43_34: Glycoside Hydrolases (GHs) CBM66: Carbohydrate-Binding Modules (CBMs)
PIL22378.1	BAC17899.1 GH65: Glycoside Hydrolases (GHs)
PIL22395.1	CCC48209.1 GH85: Glycoside Hydrolases (GHs)
PIL22413.1	EGX43158.1 CBM48: Carbohydrate-Binding Modules (CBMs)
PIL22419.1	VWP01170.1 GH30_3: Glycoside Hydrolases (GHs)
PIL22423.1	CAB4094899.1 GT22: GlycosylTransferases (GTs)
PIL22448.1	VWP01180.1 GH30_3: Glycoside Hydrolases (GHs)
PIL22451.1	QKX53460.1 AA4: Auxiliary Activities (AAs)
PIL22452.1	VWO94570.1 GH79: Glycoside Hydrolases (GHs)
PIL22463.1	CDI52992.1 GT4: GlycosylTransferases (GTs)
PIL22477.1	AXB57094.1 GH43_18: Glycoside Hydrolases (GHs)
PIL22484.1	VWO99863.1 GT57: GlycosylTransferases (GTs)
PIL22553.1	VWP00414.1 GH71: Glycoside Hydrolases (GHs)
PIL22601.1	VWO95081.1 AA3_2: Auxiliary Activities (AAs)
PIL22608.1	VWO95081.1 AA3_2: Auxiliary Activities (AAs)
PIL22609.1	VWO95081.1 AA3_2: Auxiliary Activities (AAs)
PIL22610.1	VWO95081.1 AA3_2: Auxiliary Activities (AAs)
PIL22631.1	CEF67230.1 GT4: GlycosylTransferases (GTs) CEF67230.1: Carbohydrate Esterases (CEs)
PIL22652.1	SVE84708.1 GH9: Glycoside Hydrolases (GHs)
PIL22660.1	QHB50190.1 AA3_2: Auxiliary Activities (AAs)
PIL22695.1	QGI67417.1 GH18: Glycoside Hydrolases (GHs)
PIL22730.1	VWO95449.1 GT8: GlycosylTransferases (GTs)
PIL22738.1	QEV02776.1 CBM12: Carbohydrate-Binding Modules (CBMs)
PIL22790.1	CAS91480.1 GH15: Glycoside Hydrolases (GHs) CBM20: Carbohydrate-Binding Modules (CBMs)
PIL22798.1	CAS91480.1 GH15: Glycoside Hydrolases (GHs) CBM20: Carbohydrate-Binding Modules (CBMs)
PIL22800.1	CAS91480.1 GH15: Glycoside Hydrolases (GHs) CBM20: Carbohydrate-Binding Modules (CBMs)
PIL22826.1	QDA03421.1 GH23: Glycoside Hydrolases (GHs)
PIL22827.1	QIX00712.1 GH71: Glycoside Hydrolases (GHs)
PIL22874.1	VWO98571.1 AA7: Auxiliary Activities (AAs)
PIL22924.1	CCA67817.1 GH16_2: Glycoside Hydrolases (GHs)
PIL22982.1	VDD62621.1 GT47: GlycosylTransferases (GTs)
PIL23007.1	CEG62472.1 CEG62472.1: Carbohydrate Esterases (CEs) AA2: Auxiliary Activities (AAs)
PIL23025.1	CCA69481.1 GH5_50: Glycoside Hydrolases (GHs)
PIL23037.1	SMY27695.1 GH43_21: Glycoside Hydrolases (GHs)
PIL23057.1	CAN65410.1 GH38: Glycoside Hydrolases (GHs)
PIL23074.1	CED85351.1 GH38: Glycoside Hydrolases (GHs) CED85351.1: Carbohydrate Esterases (CEs)
PIL23081.1	QEL59934.1 GH5_9: Glycoside Hydrolases (GHs)
PIL23115.1	QHX39627.1 AA9: Auxiliary Activities (AAs) CBM1: Carbohydrate-Binding Modules (CBMs)
PIL23120.1	CCA67406.1 CBM13: Carbohydrate-Binding Modules (CBMs)
PIL23122.1	CCA67406.1 CBM13: Carbohydrate-Binding Modules (CBMs)
PIL23160.1	VWO95449.1 GT8: GlycosylTransferases (GTs)
PIL23161.1	VWO94173.1 GT8: GlycosylTransferases (GTs)
PIL23168.1	AEO59530.1 GH75: Glycoside Hydrolases (GHs)
PIL23179.1	CCA75087.1 GT20: GlycosylTransferases (GTs)
PIL23205.1	ADL33049.1 GH43_35: Glycoside Hydrolases (GHs)
PIL23239.1	QKX54390.1 PL7_4: Polysaccharide Lyases (PLs)
PIL23247.1	BAC83070.1 GH17: Glycoside Hydrolases (GHs) CBM43: Carbohydrate-Binding Modules (CBMs)
PIL23277.1	AUB22189.1 GH16_19: Glycoside Hydrolases (GHs) CBM18: Carbohydrate-Binding Modules (CBMs)
PIL23281.1	AWO98658.1 GH37: Glycoside Hydrolases (GHs)
PIL23316.1	QGA19566.1 GH28: Glycoside Hydrolases (GHs)
PIL23354.1	QKX62566.1 GH64: Glycoside Hydrolases (GHs)
PIL23390.1	AFR98761.1 GH51: Glycoside Hydrolases (GHs)
PIL23409.1	AHH96680.1 CBM13: Carbohydrate-Binding Modules (CBMs)
PIL23411.1	QDS74481.1 CBM12: Carbohydrate-Binding Modules (CBMs)
PIL23430.1	VDC80439.1 GH28: Glycoside Hydrolases (GHs)
PIL23446.1	VWP00856.1 GH47: Glycoside Hydrolases (GHs)
PIL23449.1	VWP00856.1 GH47: Glycoside Hydrolases (GHs)
PIL23452.1	VWP00856.1 GH47: Glycoside Hydrolases (GHs)
PIL23454.1	VWP00856.1 GH47: Glycoside Hydrolases (GHs)
PIL23489.1	ADL33049.1 GH43_35: Glycoside Hydrolases (GHs)
PIL23555.1	BAL43430.1 AA9: Auxiliary Activities (AAs)
PIL23570.1	BAF20066.1 GT47: GlycosylTransferases (GTs)
PIL23572.1	BBG97388.1 CE8: Carbohydrate Esterases (CEs)
PIL23612.1	VWP02528.1 GH25: Glycoside Hydrolases (GHs)
PIL23614.1	VWP02526.1 GH25: Glycoside Hydrolases (GHs)
PIL23687.1	CEF62298.1 GT4: GlycosylTransferases (GTs) CEF62298.1: Carbohydrate Esterases (CEs)
PIL23688.1	BBN14963.1 CBM20: Carbohydrate-Binding Modules (CBMs)
PIL23701.1	VDD34219.1 GH3: Glycoside Hydrolases (GHs)
PIL23706.1	VWO99077.1 AA3_2: Auxiliary Activities (AAs)
PIL23707.1	VWO99077.1 AA3_2: Auxiliary Activities (AAs)
PIL23708.1	VWO99079.1 AA3_2: Auxiliary Activities (AAs)
PIL23716.1	VUW72999.1 AA1: Auxiliary Activities (AAs)
PIL23727.1	VWO98767.1 AA1_1: Auxiliary Activities (AAs)
PIL23731.1	ADV52250.1 GH115: Glycoside Hydrolases (GHs)
PIL23736.1	QGA19502.1 GH89: Glycoside Hydrolases (GHs)
PIL23741.1	VWO98713.1 GH13_1: Glycoside Hydrolases (GHs)
PIL23771.1	VWO98679.1 GH63: Glycoside Hydrolases (GHs)
PIL23787.1	VWO98814.1 GH31: Glycoside Hydrolases (GHs)
PIL23819.1	CUI24525.1 GH19: Glycoside Hydrolases (GHs)
PIL23852.1	VDC59046.1 GH38: Glycoside Hydrolases (GHs)
PIL23873.1	BAD98241.1 GH43_24: Glycoside Hydrolases (GHs) CBM35: Carbohydrate-Binding Modules (CBMs)
PIL23878.1	QCD77328.1 GH36: Glycoside Hydrolases (GHs)
PIL23888.1	AWP12516.1 GT29: GlycosylTransferases (GTs)
PIL23896.1	QKD61617.1 CE3: Carbohydrate Esterases (CEs)
PIL23960.1	VDD30760.1 PL4_2: Polysaccharide Lyases (PLs)
PIL23968.1	VUW72999.1 AA1: Auxiliary Activities (AAs)
PIL23978.1	QDK64593.1 GT48: GlycosylTransferases (GTs)
PIL24007.1	CCA70820.1 CE16: Carbohydrate Esterases (CEs)
PIL24043.1	CAC9914360.1 GT8: GlycosylTransferases (GTs)
PIL24047.1	ACI49017.1 GT22: GlycosylTransferases (GTs)
PIL24053.1	VUW72999.1 AA1: Auxiliary Activities (AAs)
PIL24055.1	VWO98775.1 GT1: GlycosylTransferases (GTs)
PIL24056.1	VWO98775.1 GT1: GlycosylTransferases (GTs)
PIL24067.1	QDK64594.1 GH13_22: Glycoside Hydrolases (GHs) GT5: GlycosylTransferases (GTs)
PIL24091.1	VWO98657.1 GT15: GlycosylTransferases (GTs)
PIL24100.1	CAC9930688.1 CBM48: Carbohydrate-Binding Modules (CBMs)
PIL24135.1	CCA69403.1 GT58: GlycosylTransferases (GTs)
PIL24167.1	EIW60068.1 GH55: Glycoside Hydrolases (GHs)
PIL24168.1	VWO98693.1 GH5_9: Glycoside Hydrolases (GHs)
PIL24182.1	CUI24525.1 GH19: Glycoside Hydrolases (GHs)
PIL24202.1	VWP00800.1 AA3_2: Auxiliary Activities (AAs)
PIL24204.1	VWO98322.1 AA3_2: Auxiliary Activities (AAs)
PIL24220.1	CCA67020.1 GT50: GlycosylTransferases (GTs)
PIL24246.1	VWO94841.1 AA8: Auxiliary Activities (AAs) CBM1: Carbohydrate-Binding Modules (CBMs)
PIL24250.1	CCA68858.1 GT22: GlycosylTransferases (GTs)
PIL24258.1	VWO94850.1 AA5_1: Auxiliary Activities (AAs)
PIL24259.1	QDS73620.1 GT8: GlycosylTransferases (GTs)
PIL24272.1	QDK64601.1 GH6: Glycoside Hydrolases (GHs) CBM1: Carbohydrate-Binding Modules (CBMs)
PIL24290.1	AMS24251.1 CBM0: Carbohydrate-Binding Modules (CBMs)
PIL24303.1	QKX53450.1 GH81: Glycoside Hydrolases (GHs)
PIL24336.1	AXB57094.1 GH43_18: Glycoside Hydrolases (GHs)
PIL24350.1	VWP00222.1 CE16: Carbohydrate Esterases (CEs)
PIL24372.1	SMR56934.1 GT22: GlycosylTransferases (GTs)
PIL24380.1	CAC9909034.1 GT8: GlycosylTransferases (GTs)
PIL24382.1	QCD77328.1 GH36: Glycoside Hydrolases (GHs)
PIL24393.1	VWO98903.1 GT39: GlycosylTransferases (GTs)
PIL24479.1	VWO98082.1 AA7: Auxiliary Activities (AAs)
PIL24481.1	VWO98082.1 AA7: Auxiliary Activities (AAs)
PIL24494.1	ACR62057.1 GH2: Glycoside Hydrolases (GHs)
PIL24496.1	VWO98082.1 AA7: Auxiliary Activities (AAs)
PIL24497.1	VWO98082.1 AA7: Auxiliary Activities (AAs)
PIL24500.1	VWO98082.1 AA7: Auxiliary Activities (AAs)
PIL24501.1	VWO98082.1 AA7: Auxiliary Activities (AAs)
PIL24636.1	BAG68300.1 GH45: Glycoside Hydrolases (GHs)
PIL24655.1	AAW50596.1 CE4: Carbohydrate Esterases (CEs) AAW50596.1: Auxiliary Activities (AAs)
PIL24657.1	CED83340.1 GT31: GlycosylTransferases (GTs) CED83340.1: Carbohydrate Esterases (CEs)
PIL24675.1	QHN73882.1 AA10: Auxiliary Activities (AAs)
PIL24697.1	VWO95094.1 GH16_1: Glycoside Hydrolases (GHs)
PIL24712.1	VWO95084.1 AA9: Auxiliary Activities (AAs)
PIL24796.1	CCA70753.1 GT66: GlycosylTransferases (GTs)
PIL24827.1	QKD61617.1 CE3: Carbohydrate Esterases (CEs)
PIL24841.1	QHO20297.1 AA6: Auxiliary Activities (AAs)
PIL24856.1	CCA69719.1 GH43_13: Glycoside Hydrolases (GHs)
PIL24890.1	SMH72179.1 GT66: GlycosylTransferases (GTs)
PIL24902.1	QHN82256.1 GT2: GlycosylTransferases (GTs)
PIL24930.1	BAV06996.1 CBM13: Carbohydrate-Binding Modules (CBMs)
PIL24934.1	CCA74335.1 AA3_2: Auxiliary Activities (AAs)
PIL24942.1	QBZ54211.1 GH47: Glycoside Hydrolases (GHs)
PIL24948.1	CCA77893.1 GT0: GlycosylTransferases (GTs)
PIL24956.1	VWO96434.1 GH16: Glycoside Hydrolases (GHs)
PIL24958.1	CCM02450.1 GH133: Glycoside Hydrolases (GHs)
PIL25006.1	CBX99002.1 GH18: Glycoside Hydrolases (GHs)
PIL25014.1	QDK64595.1 GH7: Glycoside Hydrolases (GHs)
PIL25068.1	BBH02275.1 GH17: Glycoside Hydrolases (GHs)
PIL25111.1	VWO96946.1 GH18: Glycoside Hydrolases (GHs)
PIL25116.1	VWO96832.1 GH18: Glycoside Hydrolases (GHs)
PIL25117.1	VWO96830.1 GH18: Glycoside Hydrolases (GHs)
PIL25121.1	VWO96990.1 GT39: GlycosylTransferases (GTs)
PIL25141.1	SVE69682.1 GT61: GlycosylTransferases (GTs)
PIL25181.1	QCE05853.1 GH32: Glycoside Hydrolases (GHs)
PIL25221.1	BBN07176.1 CBM0: Carbohydrate-Binding Modules (CBMs)
PIL25248.1	VWO97639.1 GH152: Glycoside Hydrolases (GHs)
PIL25250.1	CCA68935.1 GH47: Glycoside Hydrolases (GHs)
PIL25252.1	VWO97639.1 GH152: Glycoside Hydrolases (GHs)
PIL25254.1	VWO97639.1 GH152: Glycoside Hydrolases (GHs)
PIL25263.1	VWO97639.1 GH152: Glycoside Hydrolases (GHs)
PIL25287.1	VWO95928.1 GH43_30: Glycoside Hydrolases (GHs)
PIL25288.1	VWO95928.1 GH43_30: Glycoside Hydrolases (GHs)
PIL25293.1	VWO96464.1 GH43_30: Glycoside Hydrolases (GHs)
PIL25296.1	QKX59775.1 CBM21: Carbohydrate-Binding Modules (CBMs)
PIL25323.1	CCA68935.1 GH47: Glycoside Hydrolases (GHs)
PIL25369.1	QKX59775.1 CBM21: Carbohydrate-Binding Modules (CBMs)
PIL25383.1	VWO98374.1 CE16: Carbohydrate Esterases (CEs)
PIL25384.1	VWO98374.1 CE16: Carbohydrate Esterases (CEs)
PIL25409.1	VWO98374.1 CE16: Carbohydrate Esterases (CEs)
PIL25414.1	CAN65410.1 GH38: Glycoside Hydrolases (GHs)
PIL25430.1	QDK64601.1 GH6: Glycoside Hydrolases (GHs) CBM1: Carbohydrate-Binding Modules (CBMs)
PIL25431.1	QDK64605.1 GH3: Glycoside Hydrolases (GHs)
PIL25447.1	VWO94173.1 GT8: GlycosylTransferases (GTs)
PIL25455.1	VWO96434.1 GH16: Glycoside Hydrolases (GHs)
PIL25457.1	BAF20066.1 GT47: GlycosylTransferases (GTs)
PIL25461.1	VWO96434.1 GH16: Glycoside Hydrolases (GHs)
PIL25473.1	VWO96452.1 AA1_1: Auxiliary Activities (AAs)
PIL25480.1	VWO96434.1 GH16: Glycoside Hydrolases (GHs)
PIL25481.1	VWO96434.1 GH16: Glycoside Hydrolases (GHs)
PIL25482.1	VWO96434.1 GH16: Glycoside Hydrolases (GHs)
PIL25483.1	VWO96434.1 GH16: Glycoside Hydrolases (GHs)
PIL25485.1	VWO96434.1 GH16: Glycoside Hydrolases (GHs)
PIL25486.1	VWO96434.1 GH16: Glycoside Hydrolases (GHs)
PIL25490.1	VWO96434.1 GH16: Glycoside Hydrolases (GHs)
PIL25491.1	VWO96434.1 GH16: Glycoside Hydrolases (GHs)
PIL25498.1	VWP00040.1 GH32: Glycoside Hydrolases (GHs)
PIL25504.1	VWO94173.1 GT8: GlycosylTransferases (GTs)
PIL25507.1	VWO94484.1 GH16_1: Glycoside Hydrolases (GHs)
PIL25514.1	CAN61695.1 GH28: Glycoside Hydrolases (GHs)
PIL25622.1	ACI26689.1 GH28: Glycoside Hydrolases (GHs)
PIL25702.1	VWO96365.1 GT1: GlycosylTransferases (GTs)
PIL25732.1	CCA73290.1 CE0: Carbohydrate Esterases (CEs)
PIL25745.1	ADV52250.1 GH115: Glycoside Hydrolases (GHs)
PIL25753.1	VWP01358.1 GH18: Glycoside Hydrolases (GHs) CBM5: Carbohydrate-Binding Modules (CBMs)
PIL25769.1	ADV52250.1 GH115: Glycoside Hydrolases (GHs)
PIL25772.1	AAW46890.1 GH79: Glycoside Hydrolases (GHs) AAW46890.1: Auxiliary Activities (AAs)
PIL25780.1	ADV25490.1 GH79: Glycoside Hydrolases (GHs)
PIL25781.1	CDZ97104.1 GH79: Glycoside Hydrolases (GHs)
PIL25782.1	VWO95148.1 GH79: Glycoside Hydrolases (GHs)
PIL25801.1	QDS70620.1 GT0: GlycosylTransferases (GTs)
PIL25817.1	CCA69113.1 GH16_1: Glycoside Hydrolases (GHs)
PIL25827.1	VWP01679.1 GH16_1: Glycoside Hydrolases (GHs)
PIL25829.1	VWP01679.1 GH16_1: Glycoside Hydrolases (GHs)
PIL25830.1	VWP01679.1 GH16_1: Glycoside Hydrolases (GHs)
PIL25831.1	QDS70620.1 GT0: GlycosylTransferases (GTs)
PIL25844.1	QDS70620.1 GT0: GlycosylTransferases (GTs)
PIL25853.1	ACK42700.1 GT4: GlycosylTransferases (GTs)
PIL25857.1	ADV52250.1 GH115: Glycoside Hydrolases (GHs)
PIL25858.1	ADV52250.1 GH115: Glycoside Hydrolases (GHs)
PIL25859.1	ADV52250.1 GH115: Glycoside Hydrolases (GHs)
PIL25879.1	CUI24525.1 GH19: Glycoside Hydrolases (GHs)
PIL25883.1	EIW60068.1 GH55: Glycoside Hydrolases (GHs)
PIL25884.1	VWO95372.1 GH3: Glycoside Hydrolases (GHs)
PIL25903.1	BBH02275.1 GH17: Glycoside Hydrolases (GHs)
PIL25910.1	ATY62277.1 GH3: Glycoside Hydrolases (GHs)
PIL25911.1	CAC9919088.1 CBM48: Carbohydrate-Binding Modules (CBMs)
PIL25969.1	VWO96530.1 AA3_3: Auxiliary Activities (AAs)
PIL25989.1	VWO96045.1 AA3_2: Auxiliary Activities (AAs)
PIL25993.1	ANH56445.1 GH36: Glycoside Hydrolases (GHs)
PIL26022.1	VWO94730.1 GH18: Glycoside Hydrolases (GHs)
PIL26024.1	VWO94730.1 GH18: Glycoside Hydrolases (GHs)
PIL26058.1	QEO24085.1 GH47: Glycoside Hydrolases (GHs)
PIL26071.1	VWP01452.1 GH18: Glycoside Hydrolases (GHs)
PIL26087.1	VWO94484.1 GH16_1: Glycoside Hydrolases (GHs)
PIL26099.1	CCA66498.1 GT20: GlycosylTransferases (GTs)
PIL26101.1	VWO94484.1 GH16_1: Glycoside Hydrolases (GHs)
PIL26155.1	VWP00170.1 GT35: GlycosylTransferases (GTs)
PIL26169.1	ATZ56650.1 GH78: Glycoside Hydrolases (GHs)
PIL26273.1	BAF20066.1 GT47: GlycosylTransferases (GTs)
PIL26308.1	AFA41507.1 GH78: Glycoside Hydrolases (GHs)
PIL26320.1	AFA41507.1 GH78: Glycoside Hydrolases (GHs)
PIL26354.1	CCA74977.1 GH38: Glycoside Hydrolases (GHs)
PIL26359.1	ATZ45466.1 CBM63: Carbohydrate-Binding Modules (CBMs)
PIL26375.1	BBV24519.1 GH13_1: Glycoside Hydrolases (GHs) CBM20: Carbohydrate-Binding Modules (CBMs)
PIL26384.1	VWO94914.1 AA3_2: Auxiliary Activities (AAs)
PIL26389.1	VWO94917.1 AA3_2: Auxiliary Activities (AAs)
PIL26390.1	VWO94917.1 AA3_2: Auxiliary Activities (AAs)
PIL26393.1	VWO94911.1 AA3_2: Auxiliary Activities (AAs)
PIL26413.1	VWP00564.1 AA3_2: Auxiliary Activities (AAs)
PIL26414.1	VWO94148.1 AA3_2: Auxiliary Activities (AAs)
PIL26416.1	VWO94148.1 AA3_2: Auxiliary Activities (AAs)
PIL26417.1	VWO95372.1 GH3: Glycoside Hydrolases (GHs)
PIL26419.1	AFA41507.1 GH78: Glycoside Hydrolases (GHs)
PIL26431.1	VWO95372.1 GH3: Glycoside Hydrolases (GHs)
PIL26439.1	VWO94942.1 AA3_2: Auxiliary Activities (AAs)
PIL26462.1	QDK64605.1 GH3: Glycoside Hydrolases (GHs)
PIL26463.1	QDK64605.1 GH3: Glycoside Hydrolases (GHs)
PIL26464.1	QDK64605.1 GH3: Glycoside Hydrolases (GHs)
PIL26477.1	QDK64605.1 GH3: Glycoside Hydrolases (GHs)
PIL26502.1	QDK64605.1 GH3: Glycoside Hydrolases (GHs)
PIL26516.1	QDK64605.1 GH3: Glycoside Hydrolases (GHs)
PIL26655.1	CCA66712.1 GH3: Glycoside Hydrolases (GHs)
PIL26667.1	CCA71623.1 GT4: GlycosylTransferases (GTs)
PIL26674.1	VWO95372.1 GH3: Glycoside Hydrolases (GHs)
PIL26702.1	VWP02669.1 CE16: Carbohydrate Esterases (CEs)
PIL26766.1	VWP00034.1 GH10: Glycoside Hydrolases (GHs)
PIL26771.1	CCA67406.1 CBM13: Carbohydrate-Binding Modules (CBMs)
PIL26776.1	VUW54604.1 CBM20: Carbohydrate-Binding Modules (CBMs)
PIL26806.1	BAM79577.1 GT4: GlycosylTransferases (GTs)
PIL26819.1	VWO94479.1 GH16_1: Glycoside Hydrolases (GHs)
PIL26823.1	VWO94470.1 GH16_1: Glycoside Hydrolases (GHs)
PIL26835.1	BAF20066.1 GT47: GlycosylTransferases (GTs)
PIL26869.1	QKX57008.1 GH27: Glycoside Hydrolases (GHs)
PIL26872.1	CUI24525.1 GH19: Glycoside Hydrolases (GHs)
PIL26876.1	EGX45064.1 GT69: GlycosylTransferases (GTs)
PIL26978.1	VWO96434.1 GH16: Glycoside Hydrolases (GHs)
PIL27019.1	SCD20010.1 GH146: Glycoside Hydrolases (GHs)
PIL27020.1	VWO94999.1 GH18: Glycoside Hydrolases (GHs) CBM5: Carbohydrate-Binding Modules (CBMs)
PIL27025.1	BAC17899.1 GH65: Glycoside Hydrolases (GHs)
PIL27052.1	VWO96404.1 AA3_2: Auxiliary Activities (AAs)
PIL27107.1	CCA74662.1 GH95: Glycoside Hydrolases (GHs)
PIL27115.1	QKX64717.1 CBM24: Carbohydrate-Binding Modules (CBMs)
PIL27124.1	ACJ72161.1 GT1: GlycosylTransferases (GTs)
PIL27144.1	CCK24774.1 CBM5: Carbohydrate-Binding Modules (CBMs)
PIL27148.1	QDS69752.1 GH128: Glycoside Hydrolases (GHs)
PIL27172.1	VWO99614.1 GH71: Glycoside Hydrolases (GHs)
PIL27182.1	VDD58900.1 PL1_1: Polysaccharide Lyases (PLs)
PIL27196.1	CEF67230.1 GT4: GlycosylTransferases (GTs) CEF67230.1: Carbohydrate Esterases (CEs)
PIL27210.1	VWP02516.1 AA3_2: Auxiliary Activities (AAs)
PIL27218.1	CAN61695.1 GH28: Glycoside Hydrolases (GHs)
PIL27232.1	CAN61695.1 GH28: Glycoside Hydrolases (GHs)
PIL27240.1	VWO99614.1 GH71: Glycoside Hydrolases (GHs)
PIL27251.1	BAC83070.1 GH17: Glycoside Hydrolases (GHs) CBM43: Carbohydrate-Binding Modules (CBMs)
PIL27269.1	ABD61573.1 AA5_1: Auxiliary Activities (AAs)
PIL27281.1	QKX64717.1 CBM24: Carbohydrate-Binding Modules (CBMs)
PIL27286.1	VWP01253.1 GT0: GlycosylTransferases (GTs)
PIL27287.1	CCA68527.1 GH16_4: Glycoside Hydrolases (GHs)
PIL27293.1	CCA74662.1 GH95: Glycoside Hydrolases (GHs)
PIL27345.1	ADV19841.1 GT0: GlycosylTransferases (GTs)
PIL27356.1	VWO98595.1 GH28: Glycoside Hydrolases (GHs)
PIL27361.1	ARA93149.1 CE15: Carbohydrate Esterases (CEs)
PIL27382.1	VWP01316.1 AA6: Auxiliary Activities (AAs)
PIL27388.1	VWO98595.1 GH28: Glycoside Hydrolases (GHs)
PIL27396.1	ADX07321.1 GH5_9: Glycoside Hydrolases (GHs)
PIL27407.1	CED84082.1 GH16_2: Glycoside Hydrolases (GHs) CED84082.1: Carbohydrate Esterases (CEs)
PIL27424.1	AWK41296.1 GT51: GlycosylTransferases (GTs)
PIL27426.1	VWP00847.1 AA8: Auxiliary Activities (AAs)
PIL27428.1	CCA69604.1 GH18: Glycoside Hydrolases (GHs) CBM5: Carbohydrate-Binding Modules (CBMs)
PIL27429.1	CCA69604.1 GH18: Glycoside Hydrolases (GHs) CBM5: Carbohydrate-Binding Modules (CBMs)
PIL27471.1	QKX57385.1 GH5_12: Glycoside Hydrolases (GHs)
PIL27488.1	QIW99986.1 AA1_3: Auxiliary Activities (AAs)
PIL27503.1	VWO94876.1 GT2: GlycosylTransferases (GTs)
PIL27529.1	CDJ79826.1 GH12: Glycoside Hydrolases (GHs)
PIL27544.1	CAB4082109.1 GT31: GlycosylTransferases (GTs)
PIL27546.1	ACJ72161.1 GT1: GlycosylTransferases (GTs)
PIL27574.1	CAL81200.1 GH51: Glycoside Hydrolases (GHs)
PIL27594.1	EAA65303.1 GT0: GlycosylTransferases (GTs)
PIL27599.1	VDC75014.1 CBM45: Carbohydrate-Binding Modules (CBMs)
PIL27601.1	QKX62037.1 GT34: GlycosylTransferases (GTs)
PIL27602.1	QGA19502.1 GH89: Glycoside Hydrolases (GHs)
PIL27636.1	CCA69113.1 GH16_1: Glycoside Hydrolases (GHs)
PIL27659.1	SMR52966.1 CE16: Carbohydrate Esterases (CEs)
PIL27667.1	BAE87008.1 GH1: Glycoside Hydrolases (GHs)
PIL27674.1	QDK64599.1 GH5_5: Glycoside Hydrolases (GHs)
PIL27675.1	CED82388.1 GT4: GlycosylTransferases (GTs) CED82388.1: Carbohydrate Esterases (CEs)
PIL27702.1	CCA71174.1 GT4: GlycosylTransferases (GTs)
PIL27707.1	CBX90714.1 GH47: Glycoside Hydrolases (GHs)
PIL27745.1	XP_003715818.1 AA7: Auxiliary Activities (AAs)
PIL27757.1	AHA83598.1 AA1_2: Auxiliary Activities (AAs)
PIL27768.1	ABB90389.1 GH18: Glycoside Hydrolases (GHs)
PIL27774.1	AHO16406.1 GH13_11: Glycoside Hydrolases (GHs)
PIL27780.1	VWP00486.1 GH18: Glycoside Hydrolases (GHs)
PIL27836.1	VUW72999.1 AA1: Auxiliary Activities (AAs)
PIL27841.1	CAN65410.1 GH38: Glycoside Hydrolases (GHs)
PIL27875.1	VWO96843.1 AA3_2: Auxiliary Activities (AAs)
PIL27894.1	VWO94484.1 GH16_1: Glycoside Hydrolases (GHs)
PIL27896.1	AFK91528.1 AA2: Auxiliary Activities (AAs)
PIL27897.1	VWO94484.1 GH16_1: Glycoside Hydrolases (GHs)
PIL27898.1	VWO97482.1 GH16_1: Glycoside Hydrolases (GHs)
PIL27899.1	VWO97501.1 GH16_1: Glycoside Hydrolases (GHs)
PIL27900.1	VWO94484.1 GH16_1: Glycoside Hydrolases (GHs)
PIL27938.1	QKD61617.1 CE3: Carbohydrate Esterases (CEs)
PIL27981.1	VWO97038.1 GT2: GlycosylTransferases (GTs)
PIL28067.1	AEE98238.1 CBM13: Carbohydrate-Binding Modules (CBMs)
PIL28075.1	VWO94484.1 GH16_1: Glycoside Hydrolases (GHs)
PIL28081.1	AEE98238.1 CBM13: Carbohydrate-Binding Modules (CBMs)
PIL28144.1	ANH56445.1 GH36: Glycoside Hydrolases (GHs)
PIL28146.1	ANH56445.1 GH36: Glycoside Hydrolases (GHs)
PIL28151.1	VUW63360.1 CBM20: Carbohydrate-Binding Modules (CBMs)
PIL28184.1	CAN80640.1 GT47: GlycosylTransferases (GTs)
PIL28206.1	CCA68306.1 CBM50: Carbohydrate-Binding Modules (CBMs)
PIL28225.1	VWP01358.1 GH18: Glycoside Hydrolases (GHs) CBM5: Carbohydrate-Binding Modules (CBMs)
PIL28239.1	VWO96399.1 AA3_2: Auxiliary Activities (AAs)
PIL28271.1	VWO98082.1 AA7: Auxiliary Activities (AAs)
PIL28274.1	CUI24525.1 GH19: Glycoside Hydrolases (GHs)
PIL28300.1	CUI24525.1 GH19: Glycoside Hydrolases (GHs)
PIL28355.1	ALJ82900.1 AA3_3: Auxiliary Activities (AAs)
PIL28356.1	ATZ47758.1 AA3_3: Auxiliary Activities (AAs)
PIL28362.1	VWO96530.1 AA3_3: Auxiliary Activities (AAs)
PIL28366.1	AEO68387.1 CE16: Carbohydrate Esterases (CEs) CBM1: Carbohydrate-Binding Modules (CBMs)
PIL28544.1	CUI24525.1 GH19: Glycoside Hydrolases (GHs)
PIL28576.1	QHN73882.1 AA10: Auxiliary Activities (AAs)
PIL28581.1	QHN73882.1 AA10: Auxiliary Activities (AAs)
PIL28582.1	QHN73882.1 AA10: Auxiliary Activities (AAs)
PIL28599.1	VWO97257.1 GH92: Glycoside Hydrolases (GHs)
PIL28602.1	VWO97257.1 GH92: Glycoside Hydrolases (GHs)
PIL28615.1	AYU75221.1 AA10: Auxiliary Activities (AAs)
PIL28617.1	AYU75221.1 AA10: Auxiliary Activities (AAs)
PIL28620.1	VWO99031.1 AA3_4: Auxiliary Activities (AAs)
PIL28671.1	AYU75221.1 AA10: Auxiliary Activities (AAs)
PIL28678.1	VWP02627.1 CE0: Carbohydrate Esterases (CEs)
PIL28706.1	BAE87009.1 GH1: Glycoside Hydrolases (GHs)
PIL28760.1	VWP02341.1 GH5_12: Glycoside Hydrolases (GHs)
PIL28780.1	QKX57094.1 GH63: Glycoside Hydrolases (GHs)
PIL28857.1	EAA64639.1 GH43_6: Glycoside Hydrolases (GHs)
PIL28891.1	BAL27560.1 GH128: Glycoside Hydrolases (GHs)
PIL28892.1	BAL27560.1 GH128: Glycoside Hydrolases (GHs)
PIL28894.1	BAL27560.1 GH128: Glycoside Hydrolases (GHs)
PIL28908.1	QDS71450.1 GH47: Glycoside Hydrolases (GHs)
PIL28910.1	BAL27560.1 GH128: Glycoside Hydrolases (GHs)
PIL28919.1	AFK91528.1 AA2: Auxiliary Activities (AAs)
PIL28929.1	AZQ26797.1 GT48: GlycosylTransferases (GTs)
PIL28932.1	VWP00737.1 GH152: Glycoside Hydrolases (GHs)
PIL28951.1	BAE54672.1 GH17: Glycoside Hydrolases (GHs)
PIL28980.1	ANC28050.1 GH152: Glycoside Hydrolases (GHs)
PIL28983.1	QKX63597.1 GH37: Glycoside Hydrolases (GHs)
PIL29036.1	QDV28300.1 CBM66: Carbohydrate-Binding Modules (CBMs)
PIL29071.1	CUI24525.1 GH19: Glycoside Hydrolases (GHs)
PIL29077.1	BAF20066.1 GT47: GlycosylTransferases (GTs)
PIL29112.1	AHA83597.1 AA1: Auxiliary Activities (AAs)
PIL29114.1	AZQ26801.1 GT2: GlycosylTransferases (GTs)
PIL29125.1	ADV25019.1 GT90: GlycosylTransferases (GTs)
PIL29131.1	CCA72951.1 GT69: GlycosylTransferases (GTs)
PIL29140.1	AFU57543.1 GT66: GlycosylTransferases (GTs)
PIL29152.1	ABD14403.1 GH28: Glycoside Hydrolases (GHs)
PIL29158.1	CAZ33309.1 GT7: GlycosylTransferases (GTs)
PIL29168.1	QDK56798.1 GH28: Glycoside Hydrolases (GHs)
PIL29171.1	VWO98595.1 GH28: Glycoside Hydrolases (GHs)
PIL29173.1	AAW40805.1 PL38: Polysaccharide Lyases (PLs) AAW40805.1: Auxiliary Activities (AAs)
PIL29223.1	CUU39686.1 GT4: GlycosylTransferases (GTs)
PIL29226.1	CCA73934.1 CBM1: Carbohydrate-Binding Modules (CBMs)
PIL29271.1	VUW72999.1 AA1: Auxiliary Activities (AAs)
PIL29280.1	CDZ96694.1 PL35: Polysaccharide Lyases (PLs)
PIL29292.1	VWO95795.1 AA9: Auxiliary Activities (AAs)
PIL29301.1	SMY27695.1 GH43_21: Glycoside Hydrolases (GHs)
PIL29303.1	AHA83589.1 AA1_1: Auxiliary Activities (AAs)
PIL29312.1	QKX53119.1 GH72: Glycoside Hydrolases (GHs)
PIL29367.1	VWO96342.1 AA5_1: Auxiliary Activities (AAs)
PIL29375.1	VWP01584.1 CBM50: Carbohydrate-Binding Modules (CBMs)
PIL29395.1	CDJ79834.1 GH27: Glycoside Hydrolases (GHs)
PIL29399.1	VDD58900.1 PL1_1: Polysaccharide Lyases (PLs)
PIL29436.1	VWP02627.1 CE0: Carbohydrate Esterases (CEs)
PIL29439.1	VWO96434.1 GH16: Glycoside Hydrolases (GHs)
PIL29445.1	VWO96434.1 GH16: Glycoside Hydrolases (GHs)
PIL29539.1	VWO96522.1 GH10: Glycoside Hydrolases (GHs)
PIL29545.1	VWO96522.1 GH10: Glycoside Hydrolases (GHs)
PIL29567.1	AOR32516.1 GH23: Glycoside Hydrolases (GHs)
PIL29592.1	QKD59433.1 GT64: GlycosylTransferases (GTs)
PIL29640.1	QHO20297.1 AA6: Auxiliary Activities (AAs)
PIL29641.1	EAU93428.2 GH18: Glycoside Hydrolases (GHs) CBM5: Carbohydrate-Binding Modules (CBMs)
PIL29657.1	AIY85447.1 CE4: Carbohydrate Esterases (CEs)
PIL29658.1	VWP01397.1 GH72: Glycoside Hydrolases (GHs) CBM43: Carbohydrate-Binding Modules (CBMs)
PIL29660.1	CCA67805.1 GT1: GlycosylTransferases (GTs)
PIL29699.1	ADX07294.1 AA1_1: Auxiliary Activities (AAs)
PIL29700.1	CDO72503.1 CE1: Carbohydrate Esterases (CEs) CBM1: Carbohydrate-Binding Modules (CBMs)
PIL29702.1	CCA67709.1 GH16_2: Glycoside Hydrolases (GHs)
PIL29709.1	ADX07294.1 AA1_1: Auxiliary Activities (AAs)
PIL29711.1	AUB27030.1 GT2: GlycosylTransferases (GTs)
PIL29720.1	AHA83596.1 AA1_1: Auxiliary Activities (AAs)
PIL29742.1	AFS68742.1 GH55: Glycoside Hydrolases (GHs)
PIL29754.1	VWO96218.1 GH27: Glycoside Hydrolases (GHs)
PIL29782.1	QKX53450.1 GH81: Glycoside Hydrolases (GHs)
PIL29783.1	QLD10757.1 GT4: GlycosylTransferases (GTs)
PIL29791.1	CED82388.1 GT4: GlycosylTransferases (GTs) CED82388.1: Carbohydrate Esterases (CEs)
PIL29793.1	AVI60826.1 GT22: GlycosylTransferases (GTs)
PIL29808.1	CCA69604.1 GH18: Glycoside Hydrolases (GHs) CBM5: Carbohydrate-Binding Modules (CBMs)
PIL29812.1	VWO94730.1 GH18: Glycoside Hydrolases (GHs)
PIL29826.1	VWO99732.1 AA14: Auxiliary Activities (AAs)
PIL29828.1	VWO99732.1 AA14: Auxiliary Activities (AAs)
PIL29836.1	VWO99737.1 AA14: Auxiliary Activities (AAs)
PIL29844.1	AKH82094.1 CBM6: Carbohydrate-Binding Modules (CBMs)
PIL29854.1	QKX57008.1 GH27: Glycoside Hydrolases (GHs)
PIL29935.1	CCA73277.1 GT33: GlycosylTransferases (GTs)
PIL29974.1	QCD77328.1 GH36: Glycoside Hydrolases (GHs)
PIL29992.1	VWO95795.1 AA9: Auxiliary Activities (AAs)
PIL30006.1	VWP01427.1 GH31: Glycoside Hydrolases (GHs)
PIL30032.1	VWO96843.1 AA3_2: Auxiliary Activities (AAs)
PIL30033.1	VWO96845.1 AA3_2: Auxiliary Activities (AAs)
PIL30038.1	VWO96847.1 AA3_2: Auxiliary Activities (AAs)
PIL30079.1	CCA74280.1 GT24: GlycosylTransferases (GTs)
PIL30117.1	QKX53028.1 AA4: Auxiliary Activities (AAs)
PIL30122.1	CCA72580.1 AA5_1: Auxiliary Activities (AAs)
PIL30141.1	QGA18666.1 AA5_1: Auxiliary Activities (AAs)
PIL30164.1	QKX53028.1 AA4: Auxiliary Activities (AAs)
PIL30197.1	CBZ54290.1 CBM20: Carbohydrate-Binding Modules (CBMs)
PIL30200.1	CCA74280.1 GT24: GlycosylTransferases (GTs)
PIL30234.1	QBZ61175.1 AA3_2: Auxiliary Activities (AAs)
PIL30302.1	VWO94173.1 GT8: GlycosylTransferases (GTs)
PIL30318.1	SVE69766.1 GT4: GlycosylTransferases (GTs)
PIL30321.1	VWO94552.1 AA1_1: Auxiliary Activities (AAs)
PIL30373.1	VWO98082.1 AA7: Auxiliary Activities (AAs)
PIL30421.1	VWP01815.1 AA1_1: Auxiliary Activities (AAs)
PIL30422.1	AHA83590.1 AA1_1: Auxiliary Activities (AAs)
PIL30424.1	AHA83587.1 AA1_1: Auxiliary Activities (AAs)
PIL30426.1	ABK59823.1 AA1_1: Auxiliary Activities (AAs)
PIL30428.1	ABK59823.1 AA1_1: Auxiliary Activities (AAs)
PIL30451.1	CBX99002.1 GH18: Glycoside Hydrolases (GHs)
PIL30463.1	VWO99100.1 GH3: Glycoside Hydrolases (GHs)
PIL30497.1	BAA31350.1 GT4: GlycosylTransferases (GTs)
PIL30501.1	VWO99950.1 GH43_6: Glycoside Hydrolases (GHs)
PIL30502.1	VWO99982.1 GH43_6: Glycoside Hydrolases (GHs)
PIL30558.1	QCD94974.1 GT8: GlycosylTransferases (GTs)
PIL30570.1	CAB71006.1 GH88: Glycoside Hydrolases (GHs)
PIL30573.1	QCD95595.1 GH28: Glycoside Hydrolases (GHs)
PIL30590.1	QEK50850.1 CE9: Carbohydrate Esterases (CEs)
PIL30591.1	VWO99950.1 GH43_6: Glycoside Hydrolases (GHs)
PIL30630.1	CEF62298.1 GT4: GlycosylTransferases (GTs) CEF62298.1: Carbohydrate Esterases (CEs)
PIL30633.1	QCD77328.1 GH36: Glycoside Hydrolases (GHs)
PIL30662.1	VWO94570.1 GH79: Glycoside Hydrolases (GHs)
PIL30691.1	CDS05384.1 PL14_3: Polysaccharide Lyases (PLs)
PIL30817.1	CAN79977.1 GT1: GlycosylTransferases (GTs)
PIL30869.1	QDS71450.1 GH47: Glycoside Hydrolases (GHs)
PIL30885.1	QCE08009.1 GT10: GlycosylTransferases (GTs)
PIL30888.1	VWP02545.1 GH16_1: Glycoside Hydrolases (GHs)
PIL30890.1	VWP02545.1 GH16_1: Glycoside Hydrolases (GHs)
PIL30895.1	CBX99002.1 GH18: Glycoside Hydrolases (GHs)
PIL30904.1	VWP02575.1 GH16_1: Glycoside Hydrolases (GHs)
PIL30908.1	CDR39118.1 GT49: GlycosylTransferases (GTs)
PIL30951.1	CCA72135.1 GT59: GlycosylTransferases (GTs)
PIL30965.1	CAM04466.1 GH43_33: Glycoside Hydrolases (GHs)
PIL31035.1	AUB29172.1 CBM50: Carbohydrate-Binding Modules (CBMs)
PIL31046.1	CCA71339.1 CBM50: Carbohydrate-Binding Modules (CBMs)
PIL31050.1	AUB29172.1 CBM50: Carbohydrate-Binding Modules (CBMs)
PIL31175.1	BAV60949.1 GH13_32: Glycoside Hydrolases (GHs) CBM20: Carbohydrate-Binding Modules (CBMs)
PIL31176.1	ALC44309.1 GH29: Glycoside Hydrolases (GHs)
PIL31178.1	CCA68921.1 CBM50: Carbohydrate-Binding Modules (CBMs)
PIL31197.1	BAV60949.1 GH13_32: Glycoside Hydrolases (GHs) CBM20: Carbohydrate-Binding Modules (CBMs)
PIL31221.1	QDK64619.1 GT2: GlycosylTransferases (GTs)
PIL31233.1	VWP01427.1 GH31: Glycoside Hydrolases (GHs)
PIL31234.1	VWP01427.1 GH31: Glycoside Hydrolases (GHs)
PIL31248.1	CCA67937.1 GH47: Glycoside Hydrolases (GHs)
PIL31253.1	AAR04341.1 AA1_1: Auxiliary Activities (AAs)
PIL31271.1	CCA67779.1 CBM21: Carbohydrate-Binding Modules (CBMs)
PIL31273.1	ALB05715.1 GH28: Glycoside Hydrolases (GHs)
PIL31306.1	QHN73882.1 AA10: Auxiliary Activities (AAs)
PIL31330.1	CAC9928513.1 GH0: Glycoside Hydrolases (GHs)
PIL31347.1	ABR18138.1 CBM18: Carbohydrate-Binding Modules (CBMs)
PIL31368.1	BAD97445.1 GH5_9: Glycoside Hydrolases (GHs)
PIL31386.1	QDK64596.1 GH7: Glycoside Hydrolases (GHs)
PIL31387.1	AHA83595.1 AA1_1: Auxiliary Activities (AAs)
PIL31397.1	QDK64618.1 GT2: GlycosylTransferases (GTs)
PIL31399.1	ABG81487.1 GT31: GlycosylTransferases (GTs)
PIL31400.1	AHA83595.1 AA1_1: Auxiliary Activities (AAs)
PIL31414.1	AHA83586.1 AA1_1: Auxiliary Activities (AAs)
PIL31441.1	QKX59775.1 CBM21: Carbohydrate-Binding Modules (CBMs)
PIL31477.1	QIX00372.1 GT8: GlycosylTransferases (GTs)
PIL31538.1	CCA67749.1 GT22: GlycosylTransferases (GTs)
PIL31575.1	CEF62298.1 GT4: GlycosylTransferases (GTs) CEF62298.1: Carbohydrate Esterases (CEs)
PIL31595.1	CCA72034.1 GH5_7: Glycoside Hydrolases (GHs)
PIL31643.1	VUW72999.1 AA1: Auxiliary Activities (AAs)
PIL31651.1	SMR52966.1 CE16: Carbohydrate Esterases (CEs)
PIL31658.1	BAF20066.1 GT47: GlycosylTransferases (GTs)
PIL31677.1	QKX60855.1 GT22: GlycosylTransferases (GTs)
PIL31688.1	QKX59855.1 PL1_7: Polysaccharide Lyases (PLs)
PIL31695.1	VWO94214.1 CE8: Carbohydrate Esterases (CEs)
PIL31696.1	VWO94214.1 CE8: Carbohydrate Esterases (CEs)
PIL31704.1	AHG06593.1 GT2: GlycosylTransferases (GTs)
PIL31728.1	VWO94258.1 GH5_5: Glycoside Hydrolases (GHs) CBM1: Carbohydrate-Binding Modules (CBMs)
PIL31738.1	CDZ96694.1 PL35: Polysaccharide Lyases (PLs)
PIL31742.1	VWO94371.1 GT21: GlycosylTransferases (GTs)
PIL31749.1	CDZ96694.1 PL35: Polysaccharide Lyases (PLs)
PIL31792.1	VWO94268.1 GT8: GlycosylTransferases (GTs)
PIL31793.1	EAA31326.1 GH71: Glycoside Hydrolases (GHs)
PIL31796.1	VWO94394.1 GH7: Glycoside Hydrolases (GHs)
PIL31824.1	EAA63677.1 GH95: Glycoside Hydrolases (GHs)
PIL31841.1	CCA67709.1 GH16_2: Glycoside Hydrolases (GHs)
PIL31842.1	CCA67709.1 GH16_2: Glycoside Hydrolases (GHs)
PIL31884.1	VDC85193.1 GT95: GlycosylTransferases (GTs)
PIL31905.1	QCD77328.1 GH36: Glycoside Hydrolases (GHs)
PIL31913.1	CCA73538.1 GT31: GlycosylTransferases (GTs)
PIL31923.1	QHO46828.1 GH38: Glycoside Hydrolases (GHs)
PIL31972.1	SVE69766.1 GT4: GlycosylTransferases (GTs)
PIL31975.1	EAA60035.1 GH18: Glycoside Hydrolases (GHs) CBM18: Carbohydrate-Binding Modules (CBMs)
PIL31983.1	VWO96731.1 GH16_1: Glycoside Hydrolases (GHs)
PIL31993.1	VWO96784.1 PL8_4: Polysaccharide Lyases (PLs)
PIL31994.1	VWO96784.1 PL8_4: Polysaccharide Lyases (PLs)
PIL32026.1	QKD61617.1 CE3: Carbohydrate Esterases (CEs)
PIL32028.1	QCR98306.1 GH74: Glycoside Hydrolases (GHs) CBM1: Carbohydrate-Binding Modules (CBMs)
PIL32032.1	CAB4110408.1 GT41: GlycosylTransferases (GTs)
PIL32043.1	QHN73882.1 AA10: Auxiliary Activities (AAs)
PIL32068.1	CBX99002.1 GH18: Glycoside Hydrolases (GHs)
PIL32076.1	VWO98613.1 PL38: Polysaccharide Lyases (PLs)
PIL32095.1	QHN73882.1 AA10: Auxiliary Activities (AAs)
PIL32102.1	QBQ55156.1 CBM50: Carbohydrate-Binding Modules (CBMs)
PIL32104.1	EAA29112.1 GH131: Glycoside Hydrolases (GHs) CBM1: Carbohydrate-Binding Modules (CBMs)
PIL32111.1	BBG94346.1 GT75: GlycosylTransferases (GTs)
PIL32116.1	QGI79035.1 GH43_30: Glycoside Hydrolases (GHs)
PIL32124.1	CDZ98359.1 GT8: GlycosylTransferases (GTs)
PIL32143.1	VDC60991.1 GH9: Glycoside Hydrolases (GHs)
PIL32144.1	QDK64606.1 GH3: Glycoside Hydrolases (GHs)
PIL32148.1	CBA03971.1 GT30: GlycosylTransferases (GTs)
PIL32149.1	QEO24085.1 GH47: Glycoside Hydrolases (GHs)
PIL32160.1	VWP00598.1 GH27: Glycoside Hydrolases (GHs)
PIL32175.1	QKX56076.1 GH51: Glycoside Hydrolases (GHs)
PIL32177.1	SMR52966.1 CE16: Carbohydrate Esterases (CEs)
PIL32184.1	CCA15473.1 GH72: Glycoside Hydrolases (GHs)
PIL32210.1	VWP02596.1 GH105: Glycoside Hydrolases (GHs)
PIL32222.1	VWP02516.1 AA3_2: Auxiliary Activities (AAs)
PIL32254.1	VWO99301.1 GH76: Glycoside Hydrolases (GHs)
PIL32274.1	VWO94529.1 GH5_12: Glycoside Hydrolases (GHs)
PIL32319.1	VWP02304.1 GT1: GlycosylTransferases (GTs)
PIL32398.1	VWP01863.1 GH18: Glycoside Hydrolases (GHs)
PIL32407.1	VWP01452.1 GH18: Glycoside Hydrolases (GHs)
PIL32409.1	VWO97811.1 GH18: Glycoside Hydrolases (GHs)
PIL32414.1	ANH56445.1 GH36: Glycoside Hydrolases (GHs)
PIL32430.1	VWP01253.1 GT0: GlycosylTransferases (GTs)
PIL32431.1	VWP01253.1 GT0: GlycosylTransferases (GTs)
PIL32432.1	CED82980.1 GH16_4: Glycoside Hydrolases (GHs) CED82980.1: Carbohydrate Esterases (CEs)
PIL32434.1	CCA68527.1 GH16_4: Glycoside Hydrolases (GHs)
PIL32440.1	CBX99002.1 GH18: Glycoside Hydrolases (GHs)
PIL32445.1	ABD61574.1 AA5_1: Auxiliary Activities (AAs)
PIL32508.1	CCA68306.1 CBM50: Carbohydrate-Binding Modules (CBMs)
PIL32514.1	CCA68306.1 CBM50: Carbohydrate-Binding Modules (CBMs)
PIL32515.1	CCA68306.1 CBM50: Carbohydrate-Binding Modules (CBMs)
PIL32525.1	QLC65490.1 GH43_18: Glycoside Hydrolases (GHs)
PIL32528.1	CCA75834.1 GH0: Glycoside Hydrolases (GHs)
PIL32529.1	CCA68306.1 CBM50: Carbohydrate-Binding Modules (CBMs)
PIL32530.1	CCA68306.1 CBM50: Carbohydrate-Binding Modules (CBMs)
PIL32531.1	CCA68306.1 CBM50: Carbohydrate-Binding Modules (CBMs)
PIL32548.1	QCD77328.1 GH36: Glycoside Hydrolases (GHs)
PIL32554.1	ALI93561.1 GH18: Glycoside Hydrolases (GHs) CBM18: Carbohydrate-Binding Modules (CBMs)
PIL32611.1	VWO98374.1 CE16: Carbohydrate Esterases (CEs)
PIL32621.1	SVE69682.1 GT61: GlycosylTransferases (GTs)
PIL32627.1	QKX59775.1 CBM21: Carbohydrate-Binding Modules (CBMs)
PIL32661.1	VWP02114.1 GT3: GlycosylTransferases (GTs)
PIL32662.1	VDC75014.1 CBM45: Carbohydrate-Binding Modules (CBMs)
PIL32676.1	VUW72999.1 AA1: Auxiliary Activities (AAs)
PIL32685.1	VWP01253.1 GT0: GlycosylTransferases (GTs)
PIL32702.1	VWO96342.1 AA5_1: Auxiliary Activities (AAs)
PIL32703.1	VWO96342.1 AA5_1: Auxiliary Activities (AAs)
PIL32749.1	CCA68722.1 GH31: Glycoside Hydrolases (GHs)
PIL32851.1	VWO94432.1 CE9: Carbohydrate Esterases (CEs)
PIL32887.1	ADX07338.1 GH5_9: Glycoside Hydrolases (GHs)
PIL32903.1	EIW62408.1 AA5_1: Auxiliary Activities (AAs)
PIL32906.1	ANJ20632.1 AA5_1: Auxiliary Activities (AAs)
PIL32927.1	CCA74333.1 PL14_4: Polysaccharide Lyases (PLs)
PIL32952.1	VWO99146.1 CE16: Carbohydrate Esterases (CEs)
PIL32975.1	AAD14758.1 GT2: GlycosylTransferases (GTs) AAD14758.1: Auxiliary Activities (AAs)
PIL32990.1	QDS69763.1 CE5: Carbohydrate Esterases (CEs)
PIL33009.1	AAW44639.1 AAW44639.1: Auxiliary Activities (AAs) CBM21: Carbohydrate-Binding Modules (CBMs)
PIL33022.1	QCD77328.1 GH36: Glycoside Hydrolases (GHs)
PIL33036.1	ADE10038.1 PL14_4: Polysaccharide Lyases (PLs)
PIL33037.1	CCA74333.1 PL14_4: Polysaccharide Lyases (PLs)
PIL33040.1	CCA74333.1 PL14_4: Polysaccharide Lyases (PLs)
PIL33082.1	SMY27695.1 GH43_21: Glycoside Hydrolases (GHs)
PIL33085.1	VWO94529.1 GH5_12: Glycoside Hydrolases (GHs)
PIL33097.1	AFA41507.1 GH78: Glycoside Hydrolases (GHs)
PIL33114.1	QKX56076.1 GH51: Glycoside Hydrolases (GHs)
PIL33187.1	CCA73687.1 GH31: Glycoside Hydrolases (GHs)
PIL33215.1	CCA73687.1 GH31: Glycoside Hydrolases (GHs)
PIL33223.1	BAF20066.1 GT47: GlycosylTransferases (GTs)
PIL33228.1	CAN65410.1 GH38: Glycoside Hydrolases (GHs)
PIL33242.1	VWP01104.1 GH13_32: Glycoside Hydrolases (GHs)
PIL33252.1	VWP01104.1 GH13_32: Glycoside Hydrolases (GHs)
PIL33267.1	VWP02669.1 CE16: Carbohydrate Esterases (CEs)
PIL33269.1	VWP02669.1 CE16: Carbohydrate Esterases (CEs)
PIL33271.1	VWP02669.1 CE16: Carbohydrate Esterases (CEs)
PIL33272.1	VWP02669.1 CE16: Carbohydrate Esterases (CEs)
PIL33281.1	VWP02669.1 CE16: Carbohydrate Esterases (CEs)
PIL33283.1	VWP02669.1 CE16: Carbohydrate Esterases (CEs)
PIL33285.1	VWP02669.1 CE16: Carbohydrate Esterases (CEs)
PIL33295.1	VWP02669.1 CE16: Carbohydrate Esterases (CEs)
PIL33298.1	QDK64604.1 GH3: Glycoside Hydrolases (GHs)
PIL33321.1	VWP02669.1 CE16: Carbohydrate Esterases (CEs)
PIL33346.1	VWO98374.1 CE16: Carbohydrate Esterases (CEs)
PIL33347.1	VWO97463.1 CE16: Carbohydrate Esterases (CEs)
PIL33360.1	VWO98374.1 CE16: Carbohydrate Esterases (CEs)
PIL33370.1	VWO95817.1 GH18: Glycoside Hydrolases (GHs)
PIL33383.1	QKX56902.1 PL35: Polysaccharide Lyases (PLs)
PIL33446.1	VWP01596.1 GH76: Glycoside Hydrolases (GHs)
PIL33465.1	CDZ98785.1 CBM50: Carbohydrate-Binding Modules (CBMs)
PIL33471.1	CUI24525.1 GH19: Glycoside Hydrolases (GHs)
PIL33502.1	AWS47037.1 CE9: Carbohydrate Esterases (CEs)
PIL33511.1	CED82388.1 GT4: GlycosylTransferases (GTs) CED82388.1: Carbohydrate Esterases (CEs)
PIL33516.1	QKX57828.1 GH53: Glycoside Hydrolases (GHs)
PIL33565.1	VWO94184.1 AA1_1: Auxiliary Activities (AAs)
PIL33570.1	CAN65410.1 GH38: Glycoside Hydrolases (GHs)
PIL33571.1	BBG97388.1 CE8: Carbohydrate Esterases (CEs)
PIL33575.1	CAN61695.1 GH28: Glycoside Hydrolases (GHs)
PIL33576.1	CAN82082.1 GH100: Glycoside Hydrolases (GHs)
PIL33601.1	CCA67709.1 GH16_2: Glycoside Hydrolases (GHs)
PIL33637.1	CCA67709.1 GH16_2: Glycoside Hydrolases (GHs)
PIL33651.1	VDC96437.1 GH16_20: Glycoside Hydrolases (GHs)
PIL33689.1	EGX49222.1 AA7: Auxiliary Activities (AAs) CBM1: Carbohydrate-Binding Modules (CBMs)
PIL33690.1	AFR33047.1 GH10: Glycoside Hydrolases (GHs) CBM1: Carbohydrate-Binding Modules (CBMs)
PIL33699.1	VWO94974.1 GH18: Glycoside Hydrolases (GHs)
PIL33715.1	VWO96784.1 PL8_4: Polysaccharide Lyases (PLs)
PIL33756.1	VWO99144.1 CE16: Carbohydrate Esterases (CEs)
PIL33757.1	VWO99146.1 CE16: Carbohydrate Esterases (CEs)
PIL33761.1	VWO99144.1 CE16: Carbohydrate Esterases (CEs)
PIL33782.1	VWO99614.1 GH71: Glycoside Hydrolases (GHs)
PIL33788.1	VWO99614.1 GH71: Glycoside Hydrolases (GHs)
PIL33799.1	ALB05714.1 GH28: Glycoside Hydrolases (GHs)
PIL33897.1	AFR33047.1 GH10: Glycoside Hydrolases (GHs) CBM1: Carbohydrate-Binding Modules (CBMs)
PIL33903.1	QHG77622.1 CBM50: Carbohydrate-Binding Modules (CBMs)
PIL33907.1	SMY23191.1 AA3_2: Auxiliary Activities (AAs)
PIL33915.1	VWO94173.1 GT8: GlycosylTransferases (GTs)
PIL33917.1	QHN73882.1 AA10: Auxiliary Activities (AAs)
PIL33921.1	VWO94173.1 GT8: GlycosylTransferases (GTs)
PIL33925.1	VWO94173.1 GT8: GlycosylTransferases (GTs)
PIL33929.1	VWO94173.1 GT8: GlycosylTransferases (GTs)
PIL33938.1	AIY68500.1 CE15: Carbohydrate Esterases (CEs) CBM1: Carbohydrate-Binding Modules (CBMs)
PIL33942.1	ABB77243.1 AA2: Auxiliary Activities (AAs)
PIL33959.1	VWO96530.1 AA3_3: Auxiliary Activities (AAs)
PIL33968.1	VWO96530.1 AA3_3: Auxiliary Activities (AAs)
PIL33977.1	QBQ55156.1 CBM50: Carbohydrate-Binding Modules (CBMs)
PIL33998.1	VWO96110.1 CE1: Carbohydrate Esterases (CEs) CBM1: Carbohydrate-Binding Modules (CBMs)
PIL34012.1	CAN65410.1 GH38: Glycoside Hydrolases (GHs)
PIL34026.1	ADV19841.1 GT0: GlycosylTransferases (GTs)
PIL34032.1	CAA54398.1 AA2: Auxiliary Activities (AAs)
PIL34042.1	CAN61133.1 GH36: Glycoside Hydrolases (GHs)
PIL34043.1	QKD62991.1 GH12: Glycoside Hydrolases (GHs)
PIL34072.1	VWP01326.1 GH5_9: Glycoside Hydrolases (GHs)
PIL34075.1	AUB23863.1 GH79: Glycoside Hydrolases (GHs)
PIL34100.1	VWP02304.1 GT1: GlycosylTransferases (GTs)
PIL34101.1	VWP02307.1 GT1: GlycosylTransferases (GTs)
PIL34110.1	CAB85687.1 GH17: Glycoside Hydrolases (GHs)
PIL34111.1	CAB85687.1 GH17: Glycoside Hydrolases (GHs)
PIL34113.1	CCA69113.1 GH16_1: Glycoside Hydrolases (GHs)
PIL34147.1	AEK06448.1 PL14_5: Polysaccharide Lyases (PLs)
PIL34186.1	AZJ17948.1 AA2: Auxiliary Activities (AAs)
PIL34201.1	VWO98322.1 AA3_2: Auxiliary Activities (AAs)
PIL34221.1	VWO98350.1 GH0: Glycoside Hydrolases (GHs)
PIL34228.1	CUI24525.1 GH19: Glycoside Hydrolases (GHs)
PIL34242.1	SMR50598.1 GH154: Glycoside Hydrolases (GHs)
PIL34250.1	AWV89211.1 CBM63: Carbohydrate-Binding Modules (CBMs)
PIL34251.1	AFO72235.1 AA9: Auxiliary Activities (AAs)
PIL34282.1	AWP04987.1 GT13: GlycosylTransferases (GTs)
PIL34286.1	AHL69750.2 GH5_22: Glycoside Hydrolases (GHs)
PIL34287.1	VWO98528.1 GH5_22: Glycoside Hydrolases (GHs)
PIL34291.1	VWP00542.1 GH0: Glycoside Hydrolases (GHs)
PIL34302.1	VWO96539.1 AA3_2: Auxiliary Activities (AAs)
PIL34304.1	VWO96045.1 AA3_2: Auxiliary Activities (AAs)
PIL34330.1	VWO96145.1 GH16: Glycoside Hydrolases (GHs)
PIL34356.1	VWP01043.1 AA9: Auxiliary Activities (AAs)
PIL34363.1	VWP01596.1 GH76: Glycoside Hydrolases (GHs)
PIL34365.1	EIW52757.1 GH145: Glycoside Hydrolases (GHs)
PIL34381.1	VWO95795.1 AA9: Auxiliary Activities (AAs)
PIL34441.1	ANC28050.1 GH152: Glycoside Hydrolases (GHs)
PIL34443.1	VWO95795.1 AA9: Auxiliary Activities (AAs)
PIL34504.1	VWP01380.1 CBM13: Carbohydrate-Binding Modules (CBMs)
PIL34505.1	AEE98238.1 CBM13: Carbohydrate-Binding Modules (CBMs)
PIL34506.1	AEE98238.1 CBM13: Carbohydrate-Binding Modules (CBMs)
PIL34508.1	VWO99300.1 CBM13: Carbohydrate-Binding Modules (CBMs)
PIL34509.1	AEE98238.1 CBM13: Carbohydrate-Binding Modules (CBMs)
PIL34511.1	CEF62298.1 GT4: GlycosylTransferases (GTs) CEF62298.1: Carbohydrate Esterases (CEs)
PIL34540.1	VWO98269.1 CBM13: Carbohydrate-Binding Modules (CBMs)
PIL34541.1	VWO98269.1 CBM13: Carbohydrate-Binding Modules (CBMs)
PIL34580.1	VWP01537.1 CE0: Carbohydrate Esterases (CEs)
PIL34629.1	CCA73940.1 GT15: GlycosylTransferases (GTs)
PIL34633.1	VWO99950.1 GH43_6: Glycoside Hydrolases (GHs)
PIL34635.1	CCA77793.1 GT15: GlycosylTransferases (GTs)
PIL34676.1	BAF27519.1 PL4_2: Polysaccharide Lyases (PLs)
PIL34681.1	SMR52966.1 CE16: Carbohydrate Esterases (CEs)
PIL34716.1	VUW54604.1 CBM20: Carbohydrate-Binding Modules (CBMs)
PIL34769.1	CCA70454.1 GH35: Glycoside Hydrolases (GHs)
PIL34771.1	CCA70454.1 GH35: Glycoside Hydrolases (GHs)
PIL34777.1	AUB23983.1 GH15: Glycoside Hydrolases (GHs)
PIL34786.1	CCA70454.1 GH35: Glycoside Hydrolases (GHs)
PIL34787.1	CCA70454.1 GH35: Glycoside Hydrolases (GHs)
PIL34789.1	CCA70454.1 GH35: Glycoside Hydrolases (GHs)
PIL34790.1	CCA70454.1 GH35: Glycoside Hydrolases (GHs)
PIL34792.1	CCA70454.1 GH35: Glycoside Hydrolases (GHs)
PIL34795.1	CCA70454.1 GH35: Glycoside Hydrolases (GHs)
PIL34810.1	CCA70454.1 GH35: Glycoside Hydrolases (GHs)
PIL34819.1	CCA70454.1 GH35: Glycoside Hydrolases (GHs)
PIL34820.1	CCA70454.1 GH35: Glycoside Hydrolases (GHs)
PIL34824.1	VWO94173.1 GT8: GlycosylTransferases (GTs)
PIL34836.1	VWO94173.1 GT8: GlycosylTransferases (GTs)
PIL34841.1	CCA67509.1 GH2: Glycoside Hydrolases (GHs)
PIL34859.1	VWO94173.1 GT8: GlycosylTransferases (GTs)
PIL34860.1	CCA67509.1 GH2: Glycoside Hydrolases (GHs)
PIL34869.1	VWO98184.1 GT2: GlycosylTransferases (GTs)
PIL34877.1	VWO94173.1 GT8: GlycosylTransferases (GTs)
PIL34882.1	VWO94173.1 GT8: GlycosylTransferases (GTs)
PIL34884.1	QKX63597.1 GH37: Glycoside Hydrolases (GHs)
PIL34887.1	QKX63597.1 GH37: Glycoside Hydrolases (GHs)
PIL34901.1	BAD98315.1 GH12: Glycoside Hydrolases (GHs)
PIL34903.1	BAD98315.1 GH12: Glycoside Hydrolases (GHs)
PIL34912.1	ATP16779.1 GH12: Glycoside Hydrolases (GHs)
PIL34982.1	VWO95928.1 GH43_30: Glycoside Hydrolases (GHs)
PIL34983.1	VWO95928.1 GH43_30: Glycoside Hydrolases (GHs)
PIL35000.1	VWO94173.1 GT8: GlycosylTransferases (GTs)
PIL35003.1	VWO94173.1 GT8: GlycosylTransferases (GTs)
PIL35013.1	CCA69604.1 GH18: Glycoside Hydrolases (GHs) CBM5: Carbohydrate-Binding Modules (CBMs)
PIL35017.1	QKW53902.1 GH19: Glycoside Hydrolases (GHs) CBM5: Carbohydrate-Binding Modules (CBMs)
PIL35046.1	CCA67309.1 GH131: Glycoside Hydrolases (GHs)
PIL35100.1	AIT83212.1 GT4: GlycosylTransferases (GTs)
PIL35103.1	CRX79053.1 GT4: GlycosylTransferases (GTs)
PIL35113.1	CCA69604.1 GH18: Glycoside Hydrolases (GHs) CBM5: Carbohydrate-Binding Modules (CBMs)
PIL35115.1	CCA69604.1 GH18: Glycoside Hydrolases (GHs) CBM5: Carbohydrate-Binding Modules (CBMs)
PIL35118.1	CCA76060.1 GH37: Glycoside Hydrolases (GHs)
PIL35125.1	VUW59753.1 GT106: GlycosylTransferases (GTs)
PIL35139.1	BAM42836.1 GH20: Glycoside Hydrolases (GHs)
PIL35144.1	BAM42836.1 GH20: Glycoside Hydrolases (GHs)
PIL35146.1	VWP01985.1 GH20: Glycoside Hydrolases (GHs)
PIL35147.1	BAM42836.1 GH20: Glycoside Hydrolases (GHs)
PIL35162.1	CAC9898183.1 GH0: Glycoside Hydrolases (GHs)
PIL35181.1	VWO95593.1 GH16_1: Glycoside Hydrolases (GHs)
PIL35188.1	VWO95609.1 CE8: Carbohydrate Esterases (CEs)
PIL35191.1	VDC82915.1 GH3: Glycoside Hydrolases (GHs)
PIL35205.1	APA14223.1 CE12: Carbohydrate Esterases (CEs)
PIL35211.1	QBZ62848.1 AA0: Auxiliary Activities (AAs)
PIL35245.1	ACN25793.1 GT1: GlycosylTransferases (GTs)
PIL35279.1	VWO99950.1 GH43_6: Glycoside Hydrolases (GHs)
PIL35280.1	VWO99950.1 GH43_6: Glycoside Hydrolases (GHs)
PIL35282.1	VWO99950.1 GH43_6: Glycoside Hydrolases (GHs)
PIL35286.1	VWO99950.1 GH43_6: Glycoside Hydrolases (GHs)
PIL35287.1	VWO99950.1 GH43_6: Glycoside Hydrolases (GHs)
PIL35288.1	VWO99950.1 GH43_6: Glycoside Hydrolases (GHs)
PIL35301.1	VWO94999.1 GH18: Glycoside Hydrolases (GHs) CBM5: Carbohydrate-Binding Modules (CBMs)
PIL35302.1	CDS02783.1 GH18: Glycoside Hydrolases (GHs)
PIL35303.1	AFM30903.1 GH18: Glycoside Hydrolases (GHs)
PIL35310.1	CCA68780.1 GT22: GlycosylTransferases (GTs)
PIL35322.1	VWO97697.1 GH18: Glycoside Hydrolases (GHs)
PIL35382.1	QKX54349.1 GH93: Glycoside Hydrolases (GHs)
PIL35388.1	QBS54793.1 GH78: Glycoside Hydrolases (GHs)
PIL35405.1	AFA41507.1 GH78: Glycoside Hydrolases (GHs)
PIL35416.1	QHO00079.1 GT35: GlycosylTransferases (GTs)
PIL35418.1	AFA41507.1 GH78: Glycoside Hydrolases (GHs)
PIL35419.1	AFA41507.1 GH78: Glycoside Hydrolases (GHs)
PIL35420.1	CCA67070.1 GH17: Glycoside Hydrolases (GHs)
PIL35427.1	VWP00148.1 GH37: Glycoside Hydrolases (GHs)
PIL35434.1	AFA41507.1 GH78: Glycoside Hydrolases (GHs)
PIL35441.1	AEK97221.1 GH10: Glycoside Hydrolases (GHs) CBM1: Carbohydrate-Binding Modules (CBMs)
PIL35443.1	AEK97221.1 GH10: Glycoside Hydrolases (GHs) CBM1: Carbohydrate-Binding Modules (CBMs)
PIL35448.1	VWP00163.1 AA3_2: Auxiliary Activities (AAs)
PIL35449.1	VWP01358.1 GH18: Glycoside Hydrolases (GHs) CBM5: Carbohydrate-Binding Modules (CBMs)
PIL35454.1	VWO94999.1 GH18: Glycoside Hydrolases (GHs) CBM5: Carbohydrate-Binding Modules (CBMs)
PIL35455.1	VWO94999.1 GH18: Glycoside Hydrolases (GHs) CBM5: Carbohydrate-Binding Modules (CBMs)
PIL35464.1	QCE05853.1 GH32: Glycoside Hydrolases (GHs)
PIL35470.1	ABO83591.1 GT17: GlycosylTransferases (GTs)
PIL35473.1	SVE87487.1 GT8: GlycosylTransferases (GTs)
PIL35512.1	VUW72999.1 AA1: Auxiliary Activities (AAs)
PIL35553.1	QKX60254.1 GH76: Glycoside Hydrolases (GHs)
PIL35559.1	VWO94777.1 GH5_9: Glycoside Hydrolases (GHs)
PIL35577.1	AKH80875.1 GH109: Glycoside Hydrolases (GHs)
PIL35604.1	AOC97453.1 GH13_5: Glycoside Hydrolases (GHs)
PIL35611.1	AUM86166.1 AA14: Auxiliary Activities (AAs)
PIL35638.1	QKX55675.1 GT34: GlycosylTransferases (GTs)
PIL35652.1	QKX55086.1 GH55: Glycoside Hydrolases (GHs)
PIL35698.1	QKX64719.1 GT31: GlycosylTransferases (GTs)
PIL35708.1	VWO95280.1 GT20: GlycosylTransferases (GTs)
PIL35714.1	QCC85257.1 GT4: GlycosylTransferases (GTs)
PIL35723.1	QLC65490.1 GH43_18: Glycoside Hydrolases (GHs)
PIL35751.1	ACI49189.1 GH13_8: Glycoside Hydrolases (GHs) CBM48: Carbohydrate-Binding Modules (CBMs)
PIL35754.1	ANC28052.1 GH152: Glycoside Hydrolases (GHs)
PIL35784.1	CCA14548.1 GT2: GlycosylTransferases (GTs)
PIL35790.1	ANC28052.1 GH152: Glycoside Hydrolases (GHs)
PIL35805.1	QCD81819.1 CE13: Carbohydrate Esterases (CEs)
PIL35809.1	AIC33782.1 GH92: Glycoside Hydrolases (GHs)
PIL35830.1	VWO96991.1 AA2: Auxiliary Activities (AAs)
PIL35835.1	CEF68073.1 GT92: GlycosylTransferases (GTs) CEF68073.1: Carbohydrate Esterases (CEs)
PIL35846.1	CEF68073.1 GT92: GlycosylTransferases (GTs) CEF68073.1: Carbohydrate Esterases (CEs)
PIL35850.1	VWO96975.1 GH16_1: Glycoside Hydrolases (GHs)
PIL35857.1	VWO96966.1 GT2: GlycosylTransferases (GTs)
PIL35863.1	QDK56813.1 GH28: Glycoside Hydrolases (GHs)
PIL35941.1	ABD61572.1 AA5_1: Auxiliary Activities (AAs)
PIL35960.1	QDG87231.1 GH3: Glycoside Hydrolases (GHs)
PIL35969.1	CUI24525.1 GH19: Glycoside Hydrolases (GHs)
PIL35980.1	CDS09080.1 GT22: GlycosylTransferases (GTs)
PIL36037.1	VWO95036.1 AA2: Auxiliary Activities (AAs)
PIL36053.1	QHO46828.1 GH38: Glycoside Hydrolases (GHs)
PIL36069.1	CAC9928513.1 GH0: Glycoside Hydrolases (GHs)
PIL36077.1	AFO72233.1 AA9: Auxiliary Activities (AAs)
PIL36084.1	VWO98184.1 GT2: GlycosylTransferases (GTs)
PIL36090.1	ACY14030.1 CE9: Carbohydrate Esterases (CEs)
PIL36101.1	AFR93191.2 GT1: GlycosylTransferases (GTs)
PIL36134.1	ANC28052.1 GH152: Glycoside Hydrolases (GHs)
PIL36142.1	QGI86474.1 GH125: Glycoside Hydrolases (GHs)
PIL36144.1	SMY24715.1 CE16: Carbohydrate Esterases (CEs)
PIL36146.1	VWO99408.1 GH45: Glycoside Hydrolases (GHs)
PIL36169.1	VWO97195.1 GH23: Glycoside Hydrolases (GHs)
PIL36204.1	QKX57008.1 GH27: Glycoside Hydrolases (GHs)
PIL36205.1	VWO97201.1 AA9: Auxiliary Activities (AAs)
PIL36208.1	AAO42981.1 GH18: Glycoside Hydrolases (GHs) AAO42981.1: Auxiliary Activities (AAs)
PIL36209.1	CCA68016.1 CBM1: Carbohydrate-Binding Modules (CBMs)
PIL36213.1	AEJ37996.1 AA2: Auxiliary Activities (AAs)
PIL36214.1	BAB03464.1 AA2: Auxiliary Activities (AAs)
PIL36220.1	VWP02304.1 GT1: GlycosylTransferases (GTs)
PIL36221.1	VWP02307.1 GT1: GlycosylTransferases (GTs)
PIL36236.1	AGV52632.1 GH5_7: Glycoside Hydrolases (GHs) CBM1: Carbohydrate-Binding Modules (CBMs)
PIL36247.1	CAN60055.1 GT31: GlycosylTransferases (GTs)
PIL36273.1	QKW37687.1 CBM2: Carbohydrate-Binding Modules (CBMs)
PIL36274.1	BAS15664.1 GH3: Glycoside Hydrolases (GHs)
PIL36302.1	ABB90389.1 GH18: Glycoside Hydrolases (GHs)
PIL36309.1	BAF20066.1 GT47: GlycosylTransferases (GTs)
PIL36313.1	CDZ98345.1 GH92: Glycoside Hydrolases (GHs)
PIL36322.1	CDZ98345.1 GH92: Glycoside Hydrolases (GHs)
PIL36329.1	BBB76258.1 AA2: Auxiliary Activities (AAs)
PIL36354.1	AFO72238.1 AA9: Auxiliary Activities (AAs) CBM1: Carbohydrate-Binding Modules (CBMs)
PIL36359.1	AHA83594.1 AA1_1: Auxiliary Activities (AAs)
PIL36360.1	AHA83593.1 AA1_1: Auxiliary Activities (AAs)
PIL36362.1	VWO94570.1 GH79: Glycoside Hydrolases (GHs)
PIL36363.1	AHA83594.1 AA1_1: Auxiliary Activities (AAs)
PIL36371.1	VWO97811.1 GH18: Glycoside Hydrolases (GHs)
PIL36376.1	VWP01863.1 GH18: Glycoside Hydrolases (GHs)
PIL36379.1	VWO97811.1 GH18: Glycoside Hydrolases (GHs)
PIL36380.1	VWO97811.1 GH18: Glycoside Hydrolases (GHs)
PIL36384.1	VWO97811.1 GH18: Glycoside Hydrolases (GHs)
PIL36385.1	VWO97811.1 GH18: Glycoside Hydrolases (GHs)
PIL36389.1	VWO97811.1 GH18: Glycoside Hydrolases (GHs)
PIL36396.1	VWO97804.1 GH10: Glycoside Hydrolases (GHs) CBM1: Carbohydrate-Binding Modules (CBMs)
PIL36407.1	VWO94570.1 GH79: Glycoside Hydrolases (GHs)
PIL36414.1	VWO97811.1 GH18: Glycoside Hydrolases (GHs)
PIL36415.1	VWO97811.1 GH18: Glycoside Hydrolases (GHs)
PIL36429.1	AHA85940.1 AA3_3: Auxiliary Activities (AAs)
PIL36436.1	ATX68040.1 GH18: Glycoside Hydrolases (GHs) CBM14: Carbohydrate-Binding Modules (CBMs)
PIL36437.1	VWO97811.1 GH18: Glycoside Hydrolases (GHs)
PIL36452.1	VWP00370.1 GH85: Glycoside Hydrolases (GHs)
PIL36453.1	VWO97811.1 GH18: Glycoside Hydrolases (GHs)
PIL36481.1	BAM42836.1 GH20: Glycoside Hydrolases (GHs)
PIL36523.1	VWO96832.1 GH18: Glycoside Hydrolases (GHs)
PIL36526.1	VWP01326.1 GH5_9: Glycoside Hydrolases (GHs)
PIL36531.1	QCD91124.1 GH38: Glycoside Hydrolases (GHs)
PIL36563.1	BAF20066.1 GT47: GlycosylTransferases (GTs)
PIL36569.1	VDD34219.1 GH3: Glycoside Hydrolases (GHs)
PIL36571.1	VWP00569.1 GT39: GlycosylTransferases (GTs)
PIL36592.1	CAN61133.1 GH36: Glycoside Hydrolases (GHs)
PIL36617.1	QDK56813.1 GH28: Glycoside Hydrolases (GHs)
PIL36633.1	CAB4099719.1 GT31: GlycosylTransferases (GTs)
PIL36666.1	QHN95749.1 GT1: GlycosylTransferases (GTs)
PIL36681.1	CCA19356.1 GT2: GlycosylTransferases (GTs)
PIL36684.1	VWP00696.1 GH18: Glycoside Hydrolases (GHs)
PIL36688.1	ARF90664.1 GT4: GlycosylTransferases (GTs)
PIL36706.1	QJA08894.1 GH18: Glycoside Hydrolases (GHs)
PIL36707.1	VDC59046.1 GH38: Glycoside Hydrolases (GHs)
PIL36709.1	AYK01981.1 GT1: GlycosylTransferases (GTs)
PIL36712.1	QCE01877.1 GH36: Glycoside Hydrolases (GHs)
PIL36719.1	VWO98119.1 CBM48: Carbohydrate-Binding Modules (CBMs)
PIL36741.1	CCA68810.1 GH47: Glycoside Hydrolases (GHs)
PIL36760.1	VWO96882.1 GH125: Glycoside Hydrolases (GHs)
PIL36796.1	VDC69778.1 CE8: Carbohydrate Esterases (CEs)
PIL36803.1	QCE13289.1 CE8: Carbohydrate Esterases (CEs)
PIL36833.1	QDK56813.1 GH28: Glycoside Hydrolases (GHs)
PIL36865.1	QKX55093.1 AA3_2: Auxiliary Activities (AAs)
PIL36891.1	SMY28328.1 GH31: Glycoside Hydrolases (GHs)
PIL36909.1	QAT16263.1 GH2: Glycoside Hydrolases (GHs) GT5: GlycosylTransferases (GTs)
PIL36910.1	VWO95203.1 GH9: Glycoside Hydrolases (GHs)
PIL36914.1	EIM80453.1 GH135: Glycoside Hydrolases (GHs)
PIL36940.1	QDK56813.1 GH28: Glycoside Hydrolases (GHs)
PIL36946.1	AEM76790.1 GH79: Glycoside Hydrolases (GHs)
PIL36951.1	QDK64614.1 GT2: GlycosylTransferases (GTs)
PIL36954.1	VWO95209.1 GH2: Glycoside Hydrolases (GHs)
PIL36955.1	VWO95209.1 GH2: Glycoside Hydrolases (GHs)
PIL36961.1	CEF68073.1 GT92: GlycosylTransferases (GTs) CEF68073.1: Carbohydrate Esterases (CEs)
PIL36982.1	CDJ79823.1 AA9: Auxiliary Activities (AAs)
PIL36984.1	CAL54622.1 GH2: Glycoside Hydrolases (GHs)
PIL37000.1	VUW72999.1 AA1: Auxiliary Activities (AAs)
PIL37007.1	CED82388.1 GT4: GlycosylTransferases (GTs) CED82388.1: Carbohydrate Esterases (CEs)
PIL37049.1	AAT90348.1 AA2: Auxiliary Activities (AAs)
PIL37075.1	ADV24093.1 GH18: Glycoside Hydrolases (GHs)
PIL37078.1	AHH96680.1 CBM13: Carbohydrate-Binding Modules (CBMs)
PIL37079.1	AHH96680.1 CBM13: Carbohydrate-Binding Modules (CBMs)
PIL37088.1	CED85243.1 GT57: GlycosylTransferases (GTs) CED85243.1: Carbohydrate Esterases (CEs)
PIL37091.1	VWO95196.1 GT32: GlycosylTransferases (GTs)
PIL37146.1	CBZ51751.1 GT90: GlycosylTransferases (GTs)
PIL37153.1	CBX99002.1 GH18: Glycoside Hydrolases (GHs)
PIL37164.1	AWS41421.1 GH23: Glycoside Hydrolases (GHs)
PIL37173.1	XP_331907.1 GT66: GlycosylTransferases (GTs)
PIL37174.1	CAC9898183.1 GH0: Glycoside Hydrolases (GHs)
PIL37175.1	VWO95489.1 CE4: Carbohydrate Esterases (CEs)
PIL37188.1	AWP09643.1 GT27: GlycosylTransferases (GTs) CBM13: Carbohydrate-Binding Modules (CBMs)
PIL37212.1	VUW51410.1 GT4: GlycosylTransferases (GTs)
PIL37222.1	QCD77328.1 GH36: Glycoside Hydrolases (GHs)
PIL37227.1	VWP00542.1 GH0: Glycoside Hydrolases (GHs)
PIL37230.1	AUB37820.1 GT4: GlycosylTransferases (GTs)
PIL37238.1	ADV25490.1 GH79: Glycoside Hydrolases (GHs)
PIL37243.1	ANH22675.1 CE4: Carbohydrate Esterases (CEs)
PIL37249.1	CCA70614.1 GT57: GlycosylTransferases (GTs)
PIL37264.1	QKX59904.1 GH71: Glycoside Hydrolases (GHs)
PIL37273.1	QKX56076.1 GH51: Glycoside Hydrolases (GHs)
PIL37274.1	QKX57008.1 GH27: Glycoside Hydrolases (GHs)
PIL37298.1	CAC9909034.1 GT8: GlycosylTransferases (GTs)
PIL37307.1	CAK48511.1 GH13_8: Glycoside Hydrolases (GHs) CBM48: Carbohydrate-Binding Modules (CBMs)
PIL37310.1	VWO94570.1 GH79: Glycoside Hydrolases (GHs)
PIL37311.1	VWO94570.1 GH79: Glycoside Hydrolases (GHs)
PIL37320.1	CCA67709.1 GH16_2: Glycoside Hydrolases (GHs)
PIL37362.1	AAQ77827.1 GH53: Glycoside Hydrolases (GHs) AAQ77827.1: Auxiliary Activities (AAs)
PIL37363.1	VWO96843.1 AA3_2: Auxiliary Activities (AAs)
PIL37418.1	BBM03602.1 CBM6: Carbohydrate-Binding Modules (CBMs)
PIL37419.1	QES28325.1 CBM6: Carbohydrate-Binding Modules (CBMs)
PIL37422.1	AUB24781.1 GT4: GlycosylTransferases (GTs)
PIL37577.1	AZQ26804.1 GT2: GlycosylTransferases (GTs)
PIL37600.1	AEO60465.1 CE15: Carbohydrate Esterases (CEs)
PIL37606.1	SJX66486.1 GH18: Glycoside Hydrolases (GHs)
PIL37623.1	QHX39626.1 AA9: Auxiliary Activities (AAs) CBM1: Carbohydrate-Binding Modules (CBMs)
PIL37644.1	VWP02011.1 AA5_1: Auxiliary Activities (AAs)
PIL37646.1	SMQ49497.1 AA3_2: Auxiliary Activities (AAs)
PIL37673.1	AEA27008.1 CE4: Carbohydrate Esterases (CEs)
PIL37675.1	VWO96339.1 AA5_1: Auxiliary Activities (AAs)
PIL37689.1	VWO96339.1 AA5_1: Auxiliary Activities (AAs)
PIL37694.1	ANJ20632.1 AA5_1: Auxiliary Activities (AAs)
PIL37695.1	ANJ20632.1 AA5_1: Auxiliary Activities (AAs)
PIL37696.1	EJF62147.1 AA5_1: Auxiliary Activities (AAs)
PIL37702.1	VWO96339.1 AA5_1: Auxiliary Activities (AAs)
PIL37709.1	CAL81200.1 GH51: Glycoside Hydrolases (GHs)
PIL37713.1	VWO96342.1 AA5_1: Auxiliary Activities (AAs)
PIL37720.1	QHO00079.1 GT35: GlycosylTransferases (GTs)
PIL37762.1	BAH80454.1 GT0: GlycosylTransferases (GTs)

## Sheet: Gelatoporia_subvermispora
query_id	subject_id
EMD30347.1	AAQ77827.1 GH53: Glycoside Hydrolases (GHs) AAQ77827.1: Auxiliary Activities (AAs)
EMD30360.1	QDV28300.1 CBM66: Carbohydrate-Binding Modules (CBMs)
EMD30414.1	AAQ77827.1 GH53: Glycoside Hydrolases (GHs) AAQ77827.1: Auxiliary Activities (AAs)
EMD30458.1	AAQ77827.1 GH53: Glycoside Hydrolases (GHs) AAQ77827.1: Auxiliary Activities (AAs)
EMD30668.1	CDZ97507.1 GT2: GlycosylTransferases (GTs)
EMD30868.1	QDS69763.1 CE5: Carbohydrate Esterases (CEs)
EMD30892.1	ASM94208.1 GH28: Glycoside Hydrolases (GHs)
EMD30916.1	QDS70620.1 GT0: GlycosylTransferases (GTs)
EMD30917.1	QDS70620.1 GT0: GlycosylTransferases (GTs)
EMD30920.1	QDS70620.1 GT0: GlycosylTransferases (GTs)
EMD30972.1	BBL86735.1 CE1: Carbohydrate Esterases (CEs) CBM1: Carbohydrate-Binding Modules (CBMs)
EMD31034.1	BAC67687.1 GH16_1: Glycoside Hydrolases (GHs)
EMD31044.1	SMR52966.1 CE16: Carbohydrate Esterases (CEs)
EMD31056.1	QHX39626.1 AA9: Auxiliary Activities (AAs) CBM1: Carbohydrate-Binding Modules (CBMs)
EMD31057.1	QHX39626.1 AA9: Auxiliary Activities (AAs) CBM1: Carbohydrate-Binding Modules (CBMs)
EMD31069.1	ADV25490.1 GH79: Glycoside Hydrolases (GHs)
EMD31075.1	QDV28300.1 CBM66: Carbohydrate-Binding Modules (CBMs)
EMD31105.1	CEF62298.1 GT4: GlycosylTransferases (GTs) CEF62298.1: Carbohydrate Esterases (CEs)
EMD31169.1	SMR52966.1 CE16: Carbohydrate Esterases (CEs)
EMD31177.1	AZP19196.1 CBM13: Carbohydrate-Binding Modules (CBMs)
EMD31180.1	EGX44261.1 CBM13: Carbohydrate-Binding Modules (CBMs)
EMD31275.1	QBX90225.1 CE15: Carbohydrate Esterases (CEs) CBM1: Carbohydrate-Binding Modules (CBMs)
EMD31282.1	VWO99732.1 AA14: Auxiliary Activities (AAs)
EMD31292.1	SVE87487.1 GT8: GlycosylTransferases (GTs)
EMD31310.1	QKX55086.1 GH55: Glycoside Hydrolases (GHs)
EMD31323.1	QKD61617.1 CE3: Carbohydrate Esterases (CEs)
EMD31327.1	VWO95280.1 GT20: GlycosylTransferases (GTs)
EMD31342.1	QKX64719.1 GT31: GlycosylTransferases (GTs)
EMD31345.1	CCA14548.1 GT2: GlycosylTransferases (GTs)
EMD31371.1	VWO94484.1 GH16_1: Glycoside Hydrolases (GHs)
EMD31373.1	VDC87365.1 GT1: GlycosylTransferases (GTs)
EMD31391.1	BAC67687.1 GH16_1: Glycoside Hydrolases (GHs)
EMD31407.1	CCA67817.1 GH16_2: Glycoside Hydrolases (GHs)
EMD31436.1	QIX00712.1 GH71: Glycoside Hydrolases (GHs)
EMD31467.1	AFM30903.1 GH18: Glycoside Hydrolases (GHs)
EMD31517.1	BAM79577.1 GT4: GlycosylTransferases (GTs)
EMD31526.1	CCA67406.1 CBM13: Carbohydrate-Binding Modules (CBMs)
EMD31533.1	CCA68722.1 GH31: Glycoside Hydrolases (GHs)
EMD31534.1	AAP81867.1 GT48: GlycosylTransferases (GTs) AAP81867.1: Auxiliary Activities (AAs)
EMD31540.1	VUW54604.1 CBM20: Carbohydrate-Binding Modules (CBMs)
EMD31581.1	VUW59753.1 GT106: GlycosylTransferases (GTs)
EMD31587.1	CDR47493.1 GT32: GlycosylTransferases (GTs)
EMD31601.1	AAG44993.1 GH10: Glycoside Hydrolases (GHs) AAG44993.1: Auxiliary Activities (AAs) CBM1: Carbohydrate-Binding Modules (CBMs)
EMD31651.1	BAH80454.1 GT0: GlycosylTransferases (GTs)
EMD31679.1	QIX00712.1 GH71: Glycoside Hydrolases (GHs)
EMD31718.1	QEO24085.1 GH47: Glycoside Hydrolases (GHs)
EMD31749.1	VDD20314.1 GH3: Glycoside Hydrolases (GHs)
EMD31776.1	CCA73422.1 GT39: GlycosylTransferases (GTs)
EMD31782.1	VWP01326.1 GH5_9: Glycoside Hydrolases (GHs)
EMD31783.1	VWP01326.1 GH5_9: Glycoside Hydrolases (GHs)
EMD31801.1	QCD91124.1 GH38: Glycoside Hydrolases (GHs)
EMD31812.1	CAN61133.1 GH36: Glycoside Hydrolases (GHs)
EMD31833.1	CAB4099719.1 GT31: GlycosylTransferases (GTs)
EMD31883.1	EAA65303.1 GT0: GlycosylTransferases (GTs)
EMD31910.1	CAL81200.1 GH51: Glycoside Hydrolases (GHs)
EMD31948.1	ADV19841.1 GT0: GlycosylTransferases (GTs)
EMD31990.1	ADX07321.1 GH5_9: Glycoside Hydrolases (GHs)
EMD32033.1	QEO24085.1 GH47: Glycoside Hydrolases (GHs)
EMD32045.1	AUB29462.1 GH17: Glycoside Hydrolases (GHs)
EMD32115.1	AZQ26802.1 GT2: GlycosylTransferases (GTs)
EMD32136.1	QEO24085.1 GH47: Glycoside Hydrolases (GHs)
EMD32198.1	CCA74280.1 GT24: GlycosylTransferases (GTs)
EMD32208.1	QKX53028.1 AA4: Auxiliary Activities (AAs)
EMD32227.1	ALK30190.1 GT9: GlycosylTransferases (GTs)
EMD32229.1	QGQ46475.1 GH127: Glycoside Hydrolases (GHs)
EMD32253.1	SMY27695.1 GH43_21: Glycoside Hydrolases (GHs)
EMD32256.1	CCA69481.1 GH5_50: Glycoside Hydrolases (GHs)
EMD32260.1	CCK24774.1 CBM5: Carbohydrate-Binding Modules (CBMs)
EMD32261.1	CCK24774.1 CBM5: Carbohydrate-Binding Modules (CBMs)
EMD32276.1	CED85351.1 GH38: Glycoside Hydrolases (GHs) CED85351.1: Carbohydrate Esterases (CEs)
EMD32337.1	QKX57008.1 GH27: Glycoside Hydrolases (GHs)
EMD32342.1	BAT74824.1 CBM57: Carbohydrate-Binding Modules (CBMs)
EMD32344.1	VWO96649.1 CBM50: Carbohydrate-Binding Modules (CBMs)
EMD32389.1	VWO96649.1 CBM50: Carbohydrate-Binding Modules (CBMs)
EMD32394.1	BAC83070.1 GH17: Glycoside Hydrolases (GHs) CBM43: Carbohydrate-Binding Modules (CBMs)
EMD32426.1	CEF67230.1 GT4: GlycosylTransferases (GTs) CEF67230.1: Carbohydrate Esterases (CEs)
EMD32449.1	CCD48605.1 GH128: Glycoside Hydrolases (GHs)
EMD32450.1	ACJ72161.1 GT1: GlycosylTransferases (GTs)
EMD32460.1	AFI57924.1 AA1_1: Auxiliary Activities (AAs)
EMD32465.1	AAO25685.1 AA1_1: Auxiliary Activities (AAs)
EMD32497.1	AEB97397.1 AA1_1: Auxiliary Activities (AAs)
EMD32506.1	QDS76178.1 GH42: Glycoside Hydrolases (GHs)
EMD32512.1	BAE63115.1 AA3_1: Auxiliary Activities (AAs)
EMD32517.1	AIO05513.1 AA3_2: Auxiliary Activities (AAs)
EMD32539.1	VDC84150.1 GH17: Glycoside Hydrolases (GHs) CBM43: Carbohydrate-Binding Modules (CBMs)
EMD32544.1	AEX99751.1 CE1: Carbohydrate Esterases (CEs) CBM1: Carbohydrate-Binding Modules (CBMs)
EMD32559.1	BAD97445.1 GH5_9: Glycoside Hydrolases (GHs)
EMD32578.1	QGA19502.1 GH89: Glycoside Hydrolases (GHs)
EMD32579.1	QGA19502.1 GH89: Glycoside Hydrolases (GHs)
EMD32593.1	ABR48975.1 CBM50: Carbohydrate-Binding Modules (CBMs)
EMD32647.1	AEX01145.1 AA2: Auxiliary Activities (AAs)
EMD32649.1	AGS19355.1 AA2: Auxiliary Activities (AAs)
EMD32663.1	ALC44309.1 GH29: Glycoside Hydrolases (GHs)
EMD32671.1	QDK64619.1 GT2: GlycosylTransferases (GTs)
EMD32721.1	CCA77953.1 CE16: Carbohydrate Esterases (CEs)
EMD32733.1	CCA74977.1 GH38: Glycoside Hydrolases (GHs)
EMD32741.1	BBV24519.1 GH13_1: Glycoside Hydrolases (GHs) CBM20: Carbohydrate-Binding Modules (CBMs)
EMD32754.1	QHO00079.1 GT35: GlycosylTransferases (GTs)
EMD32772.1	VWO99079.1 AA3_2: Auxiliary Activities (AAs)
EMD32778.1	QDK64605.1 GH3: Glycoside Hydrolases (GHs)
EMD32780.1	QDK64605.1 GH3: Glycoside Hydrolases (GHs)
EMD32784.1	QDK64605.1 GH3: Glycoside Hydrolases (GHs)
EMD32787.1	CDU24066.1 GH3: Glycoside Hydrolases (GHs)
EMD32791.1	VWO96434.1 GH16: Glycoside Hydrolases (GHs)
EMD32808.1	AUR34179.1 AA2: Auxiliary Activities (AAs)
EMD32859.1	AFM93784.1 CE15: Carbohydrate Esterases (CEs)
EMD32878.1	CCA74333.1 PL14_4: Polysaccharide Lyases (PLs)
EMD32912.1	ADX07305.1 GH5_9: Glycoside Hydrolases (GHs)
EMD32940.1	VDC96437.1 GH16_20: Glycoside Hydrolases (GHs)
EMD32944.1	ALP53250.1 CE7: Carbohydrate Esterases (CEs)
EMD32968.1	EGX49222.1 AA7: Auxiliary Activities (AAs) CBM1: Carbohydrate-Binding Modules (CBMs)
EMD32973.1	VWO96434.1 GH16: Glycoside Hydrolases (GHs)
EMD32975.1	ANH56445.1 GH36: Glycoside Hydrolases (GHs)
EMD33023.1	VWP01253.1 GT0: GlycosylTransferases (GTs)
EMD33108.1	CCA70499.1 GT49: GlycosylTransferases (GTs)
EMD33121.1	QKX56902.1 PL35: Polysaccharide Lyases (PLs)
EMD33148.1	CUI24525.1 GH19: Glycoside Hydrolases (GHs)
EMD33153.1	CDZ98785.1 CBM50: Carbohydrate-Binding Modules (CBMs)
EMD33158.1	BBG94346.1 GT75: GlycosylTransferases (GTs)
EMD33159.1	QKX57828.1 GH53: Glycoside Hydrolases (GHs)
EMD33160.1	CED82388.1 GT4: GlycosylTransferases (GTs) CED82388.1: Carbohydrate Esterases (CEs)
EMD33162.1	BBG94346.1 GT75: GlycosylTransferases (GTs)
EMD33176.1	VWO96830.1 GH18: Glycoside Hydrolases (GHs)
EMD33205.1	VWO94432.1 CE9: Carbohydrate Esterases (CEs)
EMD33269.1	ATZ51220.1 CE16: Carbohydrate Esterases (CEs) CBM1: Carbohydrate-Binding Modules (CBMs)
EMD33296.1	SVE78114.1 GT61: GlycosylTransferases (GTs)
EMD33303.1	CCA15473.1 GH72: Glycoside Hydrolases (GHs)
EMD33306.1	SMR52966.1 CE16: Carbohydrate Esterases (CEs)
EMD33314.1	QKX56076.1 GH51: Glycoside Hydrolases (GHs)
EMD33402.1	EAA58835.1 GH3: Glycoside Hydrolases (GHs)
EMD33512.1	CCA23365.1 GH0: Glycoside Hydrolases (GHs)
EMD33551.1	EIM80453.1 GH135: Glycoside Hydrolases (GHs)
EMD33552.1	EIM80453.1 GH135: Glycoside Hydrolases (GHs)
EMD33563.1	BAC67687.1 GH16_1: Glycoside Hydrolases (GHs)
EMD33580.1	VWO96434.1 GH16: Glycoside Hydrolases (GHs)
EMD33589.1	ALJ82906.1 AA3_2: Auxiliary Activities (AAs)
EMD33591.1	SMY23191.1 AA3_2: Auxiliary Activities (AAs)
EMD33632.1	VWO96434.1 GH16: Glycoside Hydrolases (GHs)
EMD33633.1	VWO96530.1 AA3_3: Auxiliary Activities (AAs)
EMD33634.1	VWO96530.1 AA3_3: Auxiliary Activities (AAs)
EMD33635.1	SMY27695.1 GH43_21: Glycoside Hydrolases (GHs)
EMD33712.1	CCA70547.1 CBM50: Carbohydrate-Binding Modules (CBMs)
EMD33717.1	QHO46828.1 GH38: Glycoside Hydrolases (GHs)
EMD33720.1	AXQ59076.1 CBM13: Carbohydrate-Binding Modules (CBMs)
EMD33736.1	ABB90389.1 GH18: Glycoside Hydrolases (GHs)
EMD33744.1	QKD61617.1 CE3: Carbohydrate Esterases (CEs)
EMD33813.1	AUB27030.1 GT2: GlycosylTransferases (GTs)
EMD33860.1	VWO99079.1 AA3_2: Auxiliary Activities (AAs)
EMD33881.1	VDD34219.1 GH3: Glycoside Hydrolases (GHs)
EMD33898.1	QCE05853.1 GH32: Glycoside Hydrolases (GHs)
EMD33905.1	SVE87487.1 GT8: GlycosylTransferases (GTs)
EMD33907.1	AUR34180.1 AA2: Auxiliary Activities (AAs)
EMD33918.1	QHO00079.1 GT35: GlycosylTransferases (GTs)
EMD33932.1	AEJ35165.1 GH10: Glycoside Hydrolases (GHs) CBM1: Carbohydrate-Binding Modules (CBMs)
EMD33933.1	AEJ35165.1 GH10: Glycoside Hydrolases (GHs) CBM1: Carbohydrate-Binding Modules (CBMs)
EMD33949.1	VWP00148.1 GH37: Glycoside Hydrolases (GHs)
EMD33967.1	VWO94999.1 GH18: Glycoside Hydrolases (GHs) CBM5: Carbohydrate-Binding Modules (CBMs)
EMD33982.1	QHB50190.1 AA3_2: Auxiliary Activities (AAs)
EMD33983.1	CCA67070.1 GH17: Glycoside Hydrolases (GHs)
EMD34033.1	VUW72999.1 AA1: Auxiliary Activities (AAs)
EMD34045.1	QDL06764.1 GH100: Glycoside Hydrolases (GHs)
EMD34047.1	AUM86166.1 AA14: Auxiliary Activities (AAs)
EMD34057.1	QKX60254.1 GH76: Glycoside Hydrolases (GHs)
EMD34063.1	VWO94777.1 GH5_9: Glycoside Hydrolases (GHs)
EMD34112.1	QGI86474.1 GH125: Glycoside Hydrolases (GHs)
EMD34141.1	QKX53450.1 GH81: Glycoside Hydrolases (GHs)
EMD34150.1	AVI60826.1 GT22: GlycosylTransferases (GTs)
EMD34156.1	ACI49189.1 GH13_8: Glycoside Hydrolases (GHs) CBM48: Carbohydrate-Binding Modules (CBMs)
EMD34160.1	VWO98374.1 CE16: Carbohydrate Esterases (CEs)
EMD34206.1	VWO98595.1 GH28: Glycoside Hydrolases (GHs)
EMD34207.1	VWP02669.1 CE16: Carbohydrate Esterases (CEs)
EMD34223.1	QDK64604.1 GH3: Glycoside Hydrolases (GHs)
EMD34231.1	VWP02307.1 GT1: GlycosylTransferases (GTs)
EMD34244.1	ALG11156.1 CBM2: Carbohydrate-Binding Modules (CBMs)
EMD34249.1	EEC68331.1 CBM50: Carbohydrate-Binding Modules (CBMs)
EMD34263.1	CCA73687.1 GH31: Glycoside Hydrolases (GHs)
EMD34286.1	VWO94529.1 GH5_12: Glycoside Hydrolases (GHs)
EMD34308.1	QCD77328.1 GH36: Glycoside Hydrolases (GHs)
EMD34310.1	AFR97104.1 PL14_4: Polysaccharide Lyases (PLs)
EMD34313.1	ANH56445.1 GH36: Glycoside Hydrolases (GHs)
EMD34318.1	CCA71623.1 GT4: GlycosylTransferases (GTs)
EMD34319.1	CCA70067.1 PL14: Polysaccharide Lyases (PLs)
EMD34337.1	CDR42570.1 CBM21: Carbohydrate-Binding Modules (CBMs)
EMD34346.1	QIG38692.1 GH30_5: Glycoside Hydrolases (GHs) CBM13: Carbohydrate-Binding Modules (CBMs)
EMD34347.1	AEY92482.1 GH30: Glycoside Hydrolases (GHs) CBM13: Carbohydrate-Binding Modules (CBMs)
EMD34366.1	QCD77328.1 GH36: Glycoside Hydrolases (GHs)
EMD34369.1	CEF62298.1 GT4: GlycosylTransferases (GTs) CEF62298.1: Carbohydrate Esterases (CEs)
EMD34410.1	CAB71006.1 GH88: Glycoside Hydrolases (GHs)
EMD34417.1	ADX07322.1 GH55: Glycoside Hydrolases (GHs)
EMD34429.1	QCD94974.1 GT8: GlycosylTransferases (GTs)
EMD34468.1	CEF62298.1 GT4: GlycosylTransferases (GTs) CEF62298.1: Carbohydrate Esterases (CEs)
EMD34469.1	BBN14963.1 CBM20: Carbohydrate-Binding Modules (CBMs)
EMD34486.1	VWO99100.1 GH3: Glycoside Hydrolases (GHs)
EMD34497.1	BAA31350.1 GT4: GlycosylTransferases (GTs)
EMD34578.1	BAC67687.1 GH16_1: Glycoside Hydrolases (GHs)
EMD34591.1	BAC67687.1 GH16_1: Glycoside Hydrolases (GHs)
EMD34660.1	CBX90714.1 GH47: Glycoside Hydrolases (GHs)
EMD34732.1	VUW72999.1 AA1: Auxiliary Activities (AAs)
EMD34737.1	CCA71174.1 GT4: GlycosylTransferases (GTs)
EMD34755.1	AHO16406.1 GH13_11: Glycoside Hydrolases (GHs)
EMD34757.1	ABB90389.1 GH18: Glycoside Hydrolases (GHs)
EMD34785.1	BBG94346.1 GT75: GlycosylTransferases (GTs)
EMD34817.1	SMR52966.1 CE16: Carbohydrate Esterases (CEs)
EMD34834.1	BAE87008.1 GH1: Glycoside Hydrolases (GHs)
EMD34838.1	BAF75943.1 GH5_5: Glycoside Hydrolases (GHs) CBM1: Carbohydrate-Binding Modules (CBMs)
EMD34857.1	CCA69113.1 GH16_1: Glycoside Hydrolases (GHs)
EMD34889.1	AHA83598.1 AA1_2: Auxiliary Activities (AAs)
EMD34894.1	QDS70620.1 GT0: GlycosylTransferases (GTs)
EMD34895.1	QDS70620.1 GT0: GlycosylTransferases (GTs)
EMD34896.1	ADV52250.1 GH115: Glycoside Hydrolases (GHs)
EMD34925.1	CCA69113.1 GH16_1: Glycoside Hydrolases (GHs)
EMD34945.1	AFR98329.1 GH79: Glycoside Hydrolases (GHs)
EMD34946.1	AAW46890.1 GH79: Glycoside Hydrolases (GHs) AAW46890.1: Auxiliary Activities (AAs)
EMD34954.1	ADV25490.1 GH79: Glycoside Hydrolases (GHs)
EMD35028.1	CUI24525.1 GH19: Glycoside Hydrolases (GHs)
EMD35054.1	QKX63840.1 GH18: Glycoside Hydrolases (GHs) CBM18: Carbohydrate-Binding Modules (CBMs)
EMD35057.1	CCA66498.1 GT20: GlycosylTransferases (GTs)
EMD35064.1	ATX68040.1 GH18: Glycoside Hydrolases (GHs) CBM14: Carbohydrate-Binding Modules (CBMs)
EMD35116.1	VDD34219.1 GH3: Glycoside Hydrolases (GHs)
EMD35123.1	QKD52213.1 GT2: GlycosylTransferases (GTs)
EMD35132.1	AAD45725.1 AA2: Auxiliary Activities (AAs)
EMD35133.1	AAB03480.1 AA2: Auxiliary Activities (AAs)
EMD35142.1	VWO96530.1 AA3_3: Auxiliary Activities (AAs)
EMD35154.1	AUR34182.1 AA2: Auxiliary Activities (AAs)
EMD35185.1	BCD33911.1 GH1: Glycoside Hydrolases (GHs)
EMD35202.1	VWP00170.1 GT35: GlycosylTransferases (GTs)
EMD35216.1	APA15545.1 GH78: Glycoside Hydrolases (GHs)
EMD35236.1	VWO98184.1 GT2: GlycosylTransferases (GTs)
EMD35270.1	CDJ79834.1 GH27: Glycoside Hydrolases (GHs)
EMD35274.1	CDJ79834.1 GH27: Glycoside Hydrolases (GHs)
EMD35327.1	AUB22189.1 GH16_19: Glycoside Hydrolases (GHs) CBM18: Carbohydrate-Binding Modules (CBMs)
EMD35377.1	VWO96843.1 AA3_2: Auxiliary Activities (AAs)
EMD35390.1	QEL59934.1 GH5_9: Glycoside Hydrolases (GHs)
EMD35426.1	BAC83070.1 GH17: Glycoside Hydrolases (GHs) CBM43: Carbohydrate-Binding Modules (CBMs)
EMD35431.1	BAL43430.1 AA9: Auxiliary Activities (AAs)
EMD35432.1	BAL43430.1 AA9: Auxiliary Activities (AAs)
EMD35455.1	VWP00856.1 GH47: Glycoside Hydrolases (GHs)
EMD35500.1	QDS74481.1 CBM12: Carbohydrate-Binding Modules (CBMs)
EMD35510.1	AFR98761.1 GH51: Glycoside Hydrolases (GHs)
EMD35519.1	BAL43430.1 AA9: Auxiliary Activities (AAs)
EMD35536.1	AOZ95200.1 GH43_35: Glycoside Hydrolases (GHs)
EMD35569.1	VWO98374.1 CE16: Carbohydrate Esterases (CEs)
EMD35593.1	QHX39627.1 AA9: Auxiliary Activities (AAs) CBM1: Carbohydrate-Binding Modules (CBMs)
EMD35598.1	AEJ35165.1 GH10: Glycoside Hydrolases (GHs) CBM1: Carbohydrate-Binding Modules (CBMs)
EMD35599.1	AEK97221.1 GH10: Glycoside Hydrolases (GHs) CBM1: Carbohydrate-Binding Modules (CBMs)
EMD35600.1	XP_002470423.1 GH10: Glycoside Hydrolases (GHs)
EMD35619.1	AWO98658.1 GH37: Glycoside Hydrolases (GHs)
EMD35621.1	ASM94208.1 GH28: Glycoside Hydrolases (GHs)
EMD35631.1	SMY24715.1 CE16: Carbohydrate Esterases (CEs)
EMD35685.1	CCA75087.1 GT20: GlycosylTransferases (GTs)
EMD35749.1	VWO95795.1 AA9: Auxiliary Activities (AAs)
EMD35763.1	CDO73884.1 GH145: Glycoside Hydrolases (GHs)
EMD35774.1	AHL69750.2 GH5_22: Glycoside Hydrolases (GHs)
EMD35775.1	VWO98528.1 GH5_22: Glycoside Hydrolases (GHs)
EMD35788.1	QKD61617.1 CE3: Carbohydrate Esterases (CEs)
EMD35801.1	AWP04987.1 GT13: GlycosylTransferases (GTs)
EMD35813.1	VWP02114.1 GT3: GlycosylTransferases (GTs)
EMD35852.1	CAN65410.1 GH38: Glycoside Hydrolases (GHs)
EMD35877.1	QKX64717.1 CBM24: Carbohydrate-Binding Modules (CBMs)
EMD35924.1	QCD77328.1 GH36: Glycoside Hydrolases (GHs)
EMD35961.1	QKX62037.1 GT34: GlycosylTransferases (GTs)
EMD35966.1	SMR52966.1 CE16: Carbohydrate Esterases (CEs)
EMD35968.1	CCA75834.1 GH0: Glycoside Hydrolases (GHs)
EMD35988.1	EAA59719.1 GH75: Glycoside Hydrolases (GHs)
EMD36044.1	VWO98657.1 GT15: GlycosylTransferases (GTs)
EMD36045.1	VWP01253.1 GT0: GlycosylTransferases (GTs)
EMD36047.1	CCA68527.1 GH16_4: Glycoside Hydrolases (GHs)
EMD36048.1	VWP01253.1 GT0: GlycosylTransferases (GTs)
EMD36050.1	VWO94484.1 GH16_1: Glycoside Hydrolases (GHs)
EMD36053.1	VWO98657.1 GT15: GlycosylTransferases (GTs)
EMD36065.1	CBX99002.1 GH18: Glycoside Hydrolases (GHs)
EMD36066.1	ABD61574.1 AA5_1: Auxiliary Activities (AAs)
EMD36110.1	ABD61566.1 GH28: Glycoside Hydrolases (GHs)
EMD36114.1	QKX53450.1 GH81: Glycoside Hydrolases (GHs)
EMD36191.1	CCA74662.1 GH95: Glycoside Hydrolases (GHs)
EMD36204.1	CCA74067.1 GH16_4: Glycoside Hydrolases (GHs)
EMD36207.1	CCA68527.1 GH16_4: Glycoside Hydrolases (GHs)
EMD36208.1	VWP01253.1 GT0: GlycosylTransferases (GTs)
EMD36238.1	QKX54390.1 PL7_4: Polysaccharide Lyases (PLs)
EMD36250.1	ABD61573.1 AA5_1: Auxiliary Activities (AAs)
EMD36279.1	CAB4082109.1 GT31: GlycosylTransferases (GTs)
EMD36290.1	ACJ72161.1 GT1: GlycosylTransferases (GTs)
EMD36302.1	AIO05513.1 AA3_2: Auxiliary Activities (AAs)
EMD36319.1	VWO96843.1 AA3_2: Auxiliary Activities (AAs)
EMD36325.1	ATV82114.1 AA3_2: Auxiliary Activities (AAs)
EMD36329.1	VWO99079.1 AA3_2: Auxiliary Activities (AAs)
EMD36390.1	BAV60949.1 GH13_32: Glycoside Hydrolases (GHs) CBM20: Carbohydrate-Binding Modules (CBMs)
EMD36400.1	VWO99079.1 AA3_2: Auxiliary Activities (AAs)
EMD36407.1	VWO96843.1 AA3_2: Auxiliary Activities (AAs)
EMD36413.1	AWK41296.1 GT51: GlycosylTransferases (GTs)
EMD36434.1	ADG75248.1 GT4: GlycosylTransferases (GTs)
EMD36441.1	VWO94876.1 GT2: GlycosylTransferases (GTs)
EMD36545.1	QIW99986.1 AA1_3: Auxiliary Activities (AAs)
EMD36584.1	QKX55064.1 GT20: GlycosylTransferases (GTs)
EMD36613.1	ACF60617.1 AA8: Auxiliary Activities (AAs)
EMD36617.1	CCA69604.1 GH18: Glycoside Hydrolases (GHs) CBM5: Carbohydrate-Binding Modules (CBMs)
EMD36637.1	CED84082.1 GH16_2: Glycoside Hydrolases (GHs) CED84082.1: Carbohydrate Esterases (CEs)
EMD36642.1	BAN51849.1 GH12: Glycoside Hydrolases (GHs)
EMD36669.1	AEO60664.1 CE16: Carbohydrate Esterases (CEs)
EMD36674.1	VWO97257.1 GH92: Glycoside Hydrolases (GHs)
EMD36704.1	ANC28050.1 GH152: Glycoside Hydrolases (GHs)
EMD36720.1	AWA45128.1 GH47: Glycoside Hydrolases (GHs)
EMD36731.1	CDZ97507.1 GT2: GlycosylTransferases (GTs)
EMD36733.1	QCR99115.1 GT48: GlycosylTransferases (GTs)
EMD36751.1	VWO96832.1 GH18: Glycoside Hydrolases (GHs)
EMD36754.1	AIG55497.1 GH5: Glycoside Hydrolases (GHs)
EMD36757.1	CCA74424.1 GH5_12: Glycoside Hydrolases (GHs)
EMD36781.1	BAE87009.1 GH1: Glycoside Hydrolases (GHs)
EMD36788.1	QKX57094.1 GH63: Glycoside Hydrolases (GHs)
EMD36796.1	CCA69953.1 GT32: GlycosylTransferases (GTs)
EMD36802.1	BAE54672.1 GH17: Glycoside Hydrolases (GHs)
EMD36826.1	SMR52966.1 CE16: Carbohydrate Esterases (CEs)
EMD36872.1	ALA44968.1 GH152: Glycoside Hydrolases (GHs)
EMD36874.1	ANC28050.1 GH152: Glycoside Hydrolases (GHs)
EMD36910.1	QDS71450.1 GH47: Glycoside Hydrolases (GHs)
EMD36929.1	AAW40805.1 PL38: Polysaccharide Lyases (PLs) AAW40805.1: Auxiliary Activities (AAs)
EMD36930.1	VWO98595.1 GH28: Glycoside Hydrolases (GHs)
EMD36945.1	ABD14403.1 GH28: Glycoside Hydrolases (GHs)
EMD36958.1	AAW41198.1 GT69: GlycosylTransferases (GTs) AAW41198.1: Auxiliary Activities (AAs)
EMD36962.1	AZQ26801.1 GT2: GlycosylTransferases (GTs)
EMD36964.1	AHA83597.1 AA1: Auxiliary Activities (AAs)
EMD36971.1	AAD44757.1 GT90: GlycosylTransferases (GTs) AAD44757.1: Auxiliary Activities (AAs)
EMD36980.1	BBJ40837.1 GH13_11: Glycoside Hydrolases (GHs) CBM48: Carbohydrate-Binding Modules (CBMs)
EMD37033.1	QDK56798.1 GH28: Glycoside Hydrolases (GHs)
EMD37070.1	ANB07826.1 CBM13: Carbohydrate-Binding Modules (CBMs)
EMD37076.1	CUU39686.1 GT4: GlycosylTransferases (GTs)
EMD37100.1	AUR34181.1 AA2: Auxiliary Activities (AAs)
EMD37107.1	QKX53119.1 GH72: Glycoside Hydrolases (GHs)
EMD37131.1	AFI57925.1 AA1_1: Auxiliary Activities (AAs)
EMD37148.1	ALF95042.1 AA1_1: Auxiliary Activities (AAs)
EMD37153.1	AFI57925.1 AA1_1: Auxiliary Activities (AAs)
EMD37157.1	ALS30162.1 CBM9: Carbohydrate-Binding Modules (CBMs)
EMD37160.1	AFI57925.1 AA1_1: Auxiliary Activities (AAs)
EMD37203.1	VDD58900.1 PL1_1: Polysaccharide Lyases (PLs)
EMD37278.1	CEF68073.1 GT92: GlycosylTransferases (GTs) CEF68073.1: Carbohydrate Esterases (CEs)
EMD37281.1	EMD37281.1 AA2: Auxiliary Activities (AAs)
EMD37304.1	ADV52250.1 GH115: Glycoside Hydrolases (GHs)
EMD37305.1	CCA75834.1 GH0: Glycoside Hydrolases (GHs)
EMD37336.1	QGI86474.1 GH125: Glycoside Hydrolases (GHs)
EMD37338.1	SMY24715.1 CE16: Carbohydrate Esterases (CEs)
EMD37339.1	VWO99408.1 GH45: Glycoside Hydrolases (GHs)
EMD37363.1	AAD45725.1 AA2: Auxiliary Activities (AAs)
EMD37368.1	AAO61784.1 AA2: Auxiliary Activities (AAs)
EMD37370.1	AAO61784.1 AA2: Auxiliary Activities (AAs)
EMD37387.1	AAO61784.1 AA2: Auxiliary Activities (AAs)
EMD37398.1	SEA58603.1 CE9: Carbohydrate Esterases (CEs)
EMD37407.1	AUR34182.1 AA2: Auxiliary Activities (AAs)
EMD37450.1	CAC9928513.1 GH0: Glycoside Hydrolases (GHs)
EMD37488.1	VWO98350.1 GH0: Glycoside Hydrolases (GHs)
EMD37495.1	QKD49486.1 GH18: Glycoside Hydrolases (GHs)
EMD37500.1	VDC80439.1 GH28: Glycoside Hydrolases (GHs)
EMD37519.1	CCA73290.1 CE0: Carbohydrate Esterases (CEs)
EMD37521.1	QKX64717.1 CBM24: Carbohydrate-Binding Modules (CBMs)
EMD37582.1	BAE20245.1 GH55: Glycoside Hydrolases (GHs)
EMD37594.1	ADV19841.1 GT0: GlycosylTransferases (GTs)
EMD37596.1	AUR34182.1 AA2: Auxiliary Activities (AAs)
EMD37598.1	AAW46651.1 GH79: Glycoside Hydrolases (GHs) AAW46651.1: Auxiliary Activities (AAs)
EMD37605.1	QHG77622.1 CBM50: Carbohydrate-Binding Modules (CBMs)
EMD37640.1	AIC33782.1 GH92: Glycoside Hydrolases (GHs)
EMD37669.1	ADX71897.1 GH3: Glycoside Hydrolases (GHs)
EMD37686.1	AUR34179.1 AA2: Auxiliary Activities (AAs)
EMD37695.1	QLI73446.1 AA2: Auxiliary Activities (AAs)
EMD37704.1	VWO96966.1 GT2: GlycosylTransferases (GTs)
EMD37711.1	QDK56813.1 GH28: Glycoside Hydrolases (GHs)
EMD37716.1	VWO96975.1 GH16_1: Glycoside Hydrolases (GHs)
EMD37721.1	CEF68073.1 GT92: GlycosylTransferases (GTs) CEF68073.1: Carbohydrate Esterases (CEs)
EMD37746.1	QHN73882.1 AA10: Auxiliary Activities (AAs)
EMD37782.1	QKD62991.1 GH12: Glycoside Hydrolases (GHs)
EMD37785.1	AFH78149.1 GH7: Glycoside Hydrolases (GHs) CBM1: Carbohydrate-Binding Modules (CBMs)
EMD37791.1	SMY23298.1 GH154: Glycoside Hydrolases (GHs)
EMD37800.1	AGV52632.1 GH5_7: Glycoside Hydrolases (GHs) CBM1: Carbohydrate-Binding Modules (CBMs)
EMD37842.1	QCD81819.1 CE13: Carbohydrate Esterases (CEs)
EMD37848.1	CCA74935.1 GH27: Glycoside Hydrolases (GHs) CBM1: Carbohydrate-Binding Modules (CBMs)
EMD37885.1	EEC68331.1 CBM50: Carbohydrate-Binding Modules (CBMs)
EMD37906.1	AWP16141.1 GH29: Glycoside Hydrolases (GHs)
EMD37911.1	AAO42981.1 GH18: Glycoside Hydrolases (GHs) AAO42981.1: Auxiliary Activities (AAs)
EMD37916.1	VWP02307.1 GT1: GlycosylTransferases (GTs)
EMD37922.1	AEK06448.1 PL14_5: Polysaccharide Lyases (PLs)
EMD37929.1	VWP02307.1 GT1: GlycosylTransferases (GTs)
EMD38047.1	CAN80640.1 GT47: GlycosylTransferases (GTs)
EMD38078.1	ACR62057.1 GH2: Glycoside Hydrolases (GHs)
EMD38102.1	VWO98903.1 GT39: GlycosylTransferases (GTs)
EMD38110.1	QCD77328.1 GH36: Glycoside Hydrolases (GHs)
EMD38112.1	CAC9909034.1 GT8: GlycosylTransferases (GTs)
EMD38118.1	SMR56934.1 GT22: GlycosylTransferases (GTs)
EMD38135.1	VWP00222.1 CE16: Carbohydrate Esterases (CEs)
EMD38150.1	AXB57094.1 GH43_18: Glycoside Hydrolases (GHs)
EMD38179.1	QKX53450.1 GH81: Glycoside Hydrolases (GHs)
EMD38218.1	QDS73620.1 GT8: GlycosylTransferases (GTs)
EMD38248.1	VUW63360.1 CBM20: Carbohydrate-Binding Modules (CBMs)
EMD38288.1	CCA67020.1 GT50: GlycosylTransferases (GTs)
EMD38325.1	CUI24525.1 GH19: Glycoside Hydrolases (GHs)
EMD38344.1	EIW60068.1 GH55: Glycoside Hydrolases (GHs)
EMD38346.1	VWO98693.1 GH5_9: Glycoside Hydrolases (GHs)
EMD38377.1	ACI49017.1 GT22: GlycosylTransferases (GTs)
EMD38388.1	QDK64594.1 GH13_22: Glycoside Hydrolases (GHs) GT5: GlycosylTransferases (GTs)
EMD38395.1	VWO98775.1 GT1: GlycosylTransferases (GTs)
EMD38396.1	VWO98775.1 GT1: GlycosylTransferases (GTs)
EMD38406.1	QCD90733.1 CBM0: Carbohydrate-Binding Modules (CBMs)
EMD38414.1	CAC9930688.1 CBM48: Carbohydrate-Binding Modules (CBMs)
EMD38415.1	VUW59753.1 GT106: GlycosylTransferases (GTs)
EMD38437.1	CCA69403.1 GT58: GlycosylTransferases (GTs)
EMD38461.1	AAU12274.1 AA8: Auxiliary Activities (AAs) CBM1: Carbohydrate-Binding Modules (CBMs)
EMD38465.1	CCA68858.1 GT22: GlycosylTransferases (GTs)
EMD38470.1	ABD61577.1 AA5_1: Auxiliary Activities (AAs)
EMD38472.1	VDC59046.1 GH38: Glycoside Hydrolases (GHs)
EMD38505.1	QKD61617.1 CE3: Carbohydrate Esterases (CEs)
EMD38542.1	QDK64593.1 GT48: GlycosylTransferases (GTs)
EMD38548.1	VUW72999.1 AA1: Auxiliary Activities (AAs)
EMD38558.1	VDD30760.1 PL4_2: Polysaccharide Lyases (PLs)
EMD38574.1	ABW14911.1 CBM63: Carbohydrate-Binding Modules (CBMs)
EMD38594.1	CUI24525.1 GH19: Glycoside Hydrolases (GHs)
EMD38625.1	VWO98814.1 GH31: Glycoside Hydrolases (GHs)
EMD38652.1	VWO98679.1 GH63: Glycoside Hydrolases (GHs)
EMD38673.1	ABO42285.1 GH13_1: Glycoside Hydrolases (GHs)
EMD38689.1	AXG46080.1 CE9: Carbohydrate Esterases (CEs)
EMD38720.1	VWO94570.1 GH79: Glycoside Hydrolases (GHs)
EMD38739.1	QKX59775.1 CBM21: Carbohydrate-Binding Modules (CBMs)
EMD38766.1	VWO96434.1 GH16: Glycoside Hydrolases (GHs)
EMD38797.1	QKX59775.1 CBM21: Carbohydrate-Binding Modules (CBMs)
EMD38810.1	CCA68935.1 GH47: Glycoside Hydrolases (GHs)
EMD38850.1	EAA59985.1 GH5_15: Glycoside Hydrolases (GHs)
EMD38856.1	CAZ29389.1 GH99: Glycoside Hydrolases (GHs)
EMD38871.1	CEF62298.1 GT4: GlycosylTransferases (GTs) CEF62298.1: Carbohydrate Esterases (CEs)
EMD38928.1	VWO96832.1 GH18: Glycoside Hydrolases (GHs)
EMD38940.1	VWO96990.1 GT39: GlycosylTransferases (GTs)
EMD38943.1	CBX99002.1 GH18: Glycoside Hydrolases (GHs)
EMD38946.1	SVE84752.1 GT61: GlycosylTransferases (GTs)
EMD38957.1	SVE69682.1 GT61: GlycosylTransferases (GTs)
EMD38962.1	CCA70753.1 GT66: GlycosylTransferases (GTs)
EMD38986.1	SMH72179.1 GT66: GlycosylTransferases (GTs)
EMD38993.1	QHN82256.1 GT2: GlycosylTransferases (GTs)
EMD39009.1	BBN07176.1 CBM0: Carbohydrate-Binding Modules (CBMs)
EMD39041.1	CDZ97380.1 GH18: Glycoside Hydrolases (GHs)
EMD39051.1	CCM02450.1 GH133: Glycoside Hydrolases (GHs)
EMD39101.1	QKD61617.1 CE3: Carbohydrate Esterases (CEs)
EMD39105.1	QHO20297.1 AA6: Auxiliary Activities (AAs)
EMD39113.1	CCA69719.1 GH43_13: Glycoside Hydrolases (GHs)
EMD39187.1	QCE05853.1 GH32: Glycoside Hydrolases (GHs)
EMD39219.1	QBZ54211.1 GH47: Glycoside Hydrolases (GHs)
EMD39225.1	CCA77893.1 GT0: GlycosylTransferases (GTs)
EMD39259.1	VWO95094.1 GH16_1: Glycoside Hydrolases (GHs)
EMD39288.1	BAI58030.1 GH45: Glycoside Hydrolases (GHs)
EMD39289.1	BAG68300.1 GH45: Glycoside Hydrolases (GHs)
EMD39293.1	QHN73882.1 AA10: Auxiliary Activities (AAs)
EMD39301.1	CED83340.1 GT31: GlycosylTransferases (GTs) CED83340.1: Carbohydrate Esterases (CEs)
EMD39303.1	AAW50596.1 CE4: Carbohydrate Esterases (CEs) AAW50596.1: Auxiliary Activities (AAs)
EMD39319.1	SVE69682.1 GT61: GlycosylTransferases (GTs)
EMD39342.1	SVE69766.1 GT4: GlycosylTransferases (GTs)
EMD39344.1	VWO97195.1 GH23: Glycoside Hydrolases (GHs)
EMD39386.1	VWO97038.1 GT2: GlycosylTransferases (GTs)
EMD39391.1	CCA74335.1 AA3_2: Auxiliary Activities (AAs)
EMD39417.1	BAV60949.1 GH13_32: Glycoside Hydrolases (GHs) CBM20: Carbohydrate-Binding Modules (CBMs)
EMD39418.1	CAX51638.1 GH13_32: Glycoside Hydrolases (GHs)
EMD39434.1	SVE84752.1 GT61: GlycosylTransferases (GTs)
EMD39437.1	ABF57284.1 GT0: GlycosylTransferases (GTs)
EMD39438.1	CEF62298.1 GT4: GlycosylTransferases (GTs) CEF62298.1: Carbohydrate Esterases (CEs)
EMD39457.1	CCA67509.1 GH2: Glycoside Hydrolases (GHs)
EMD39480.1	VWO98184.1 GT2: GlycosylTransferases (GTs)
EMD39505.1	BAN51847.1 GH12: Glycoside Hydrolases (GHs)
EMD39509.1	VWO96434.1 GH16: Glycoside Hydrolases (GHs)
EMD39527.1	XP_367690.1 GH20: Glycoside Hydrolases (GHs)
EMD39530.1	AUB23983.1 GH15: Glycoside Hydrolases (GHs)
EMD39556.1	VWO94484.1 GH16_1: Glycoside Hydrolases (GHs)
EMD39566.1	AFO72238.1 AA9: Auxiliary Activities (AAs) CBM1: Carbohydrate-Binding Modules (CBMs)
EMD39588.1	ABZ88798.1 GH11: Glycoside Hydrolases (GHs) CBM1: Carbohydrate-Binding Modules (CBMs)
EMD39595.1	CCA67309.1 GH131: Glycoside Hydrolases (GHs)
EMD39599.1	CCA76060.1 GH37: Glycoside Hydrolases (GHs)
EMD39600.1	VUW59753.1 GT106: GlycosylTransferases (GTs)
EMD39613.1	AIT83212.1 GT4: GlycosylTransferases (GTs)
EMD39617.1	CRX79053.1 GT4: GlycosylTransferases (GTs)
EMD39630.1	BAM42836.1 GH20: Glycoside Hydrolases (GHs)
EMD39645.1	BAM42836.1 GH20: Glycoside Hydrolases (GHs)
EMD39656.1	VWO95593.1 GH16_1: Glycoside Hydrolases (GHs)
EMD39668.1	VWO95609.1 CE8: Carbohydrate Esterases (CEs)
EMD39669.1	VDC82915.1 GH3: Glycoside Hydrolases (GHs)
EMD39671.1	CBQ73920.1 CE8: Carbohydrate Esterases (CEs)
EMD39678.1	BAD15018.1 GH43_6: Glycoside Hydrolases (GHs)
EMD39774.1	ABB90389.1 GH18: Glycoside Hydrolases (GHs)
EMD39776.1	CAS91480.1 GH15: Glycoside Hydrolases (GHs) CBM20: Carbohydrate-Binding Modules (CBMs)
EMD39787.1	CAB4094899.1 GT22: GlycosylTransferases (GTs)
EMD39801.1	BAK52530.1 GH30_3: Glycoside Hydrolases (GHs)
EMD39820.1	EGX43158.1 CBM48: Carbohydrate-Binding Modules (CBMs)
EMD39831.1	AWP02669.1 GH47: Glycoside Hydrolases (GHs)
EMD39838.1	AEV23010.1 GH43_6: Glycoside Hydrolases (GHs)
EMD39848.1	VWO99863.1 GT57: GlycosylTransferases (GTs)
EMD39875.1	AXB57094.1 GH43_18: Glycoside Hydrolases (GHs)
EMD39893.1	QKD62991.1 GH12: Glycoside Hydrolases (GHs)
EMD39896.1	VWO96434.1 GH16: Glycoside Hydrolases (GHs)
EMD39898.1	SJX66486.1 GH18: Glycoside Hydrolases (GHs)
EMD39902.1	QKX63597.1 GH37: Glycoside Hydrolases (GHs)
EMD39905.1	CCC48209.1 GH85: Glycoside Hydrolases (GHs)
EMD39914.1	ACD44888.1 AA2: Auxiliary Activities (AAs)
EMD39919.1	CDI52992.1 GT4: GlycosylTransferases (GTs)
EMD39964.1	VWP00414.1 GH71: Glycoside Hydrolases (GHs)
EMD39987.1	ADX07321.1 GH5_9: Glycoside Hydrolases (GHs)
EMD40030.1	VDD62621.1 GT47: GlycosylTransferases (GTs)
EMD40085.1	VWP02307.1 GT1: GlycosylTransferases (GTs)
EMD40086.1	VWP02307.1 GT1: GlycosylTransferases (GTs)
EMD40092.1	CAS91480.1 GH15: Glycoside Hydrolases (GHs) CBM20: Carbohydrate-Binding Modules (CBMs)
EMD40103.1	ANZ40006.1 CBM12: Carbohydrate-Binding Modules (CBMs)
EMD40164.1	VWP02526.1 GH25: Glycoside Hydrolases (GHs)
EMD40178.1	SVE84708.1 GH9: Glycoside Hydrolases (GHs)
EMD40192.1	QKW37687.1 CBM2: Carbohydrate-Binding Modules (CBMs)
EMD40202.1	QKX54493.1 GH31: Glycoside Hydrolases (GHs)
EMD40218.1	AZQ26797.1 GT48: GlycosylTransferases (GTs)
EMD40224.1	QGI67417.1 GH18: Glycoside Hydrolases (GHs)
EMD40292.1	SJX66486.1 GH18: Glycoside Hydrolases (GHs)
EMD40311.1	AZQ26804.1 GT2: GlycosylTransferases (GTs)
EMD40319.1	ADX07294.1 AA1_1: Auxiliary Activities (AAs)
EMD40330.1	SMQ49497.1 AA3_2: Auxiliary Activities (AAs)
EMD40333.1	AYU75221.1 AA10: Auxiliary Activities (AAs)
EMD40393.1	VWO96843.1 AA3_2: Auxiliary Activities (AAs)
EMD40394.1	VWO96843.1 AA3_2: Auxiliary Activities (AAs)
EMD40453.1	QKD61940.1 AA7: Auxiliary Activities (AAs)
EMD40522.1	VWO96882.1 GH125: Glycoside Hydrolases (GHs)
EMD40535.1	ALS30162.1 CBM9: Carbohydrate-Binding Modules (CBMs)
EMD40536.1	AUB24781.1 GT4: GlycosylTransferases (GTs)
EMD40547.1	VDC69778.1 CE8: Carbohydrate Esterases (CEs)
EMD40602.1	SMY28328.1 GH31: Glycoside Hydrolases (GHs)
EMD40625.1	CCA70614.1 GT57: GlycosylTransferases (GTs)
EMD40639.1	QKX57008.1 GH27: Glycoside Hydrolases (GHs)
EMD40640.1	QKX56076.1 GH51: Glycoside Hydrolases (GHs)
EMD40651.1	ANH22675.1 CE4: Carbohydrate Esterases (CEs)
EMD40669.1	QCD77328.1 GH36: Glycoside Hydrolases (GHs)
EMD40678.1	VUW51410.1 GT4: GlycosylTransferases (GTs)
EMD40693.1	AMS24251.1 CBM0: Carbohydrate-Binding Modules (CBMs)
EMD40697.1	AWP09643.1 GT27: GlycosylTransferases (GTs) CBM13: Carbohydrate-Binding Modules (CBMs)
EMD40711.1	VWO95489.1 CE4: Carbohydrate Esterases (CEs)
EMD40712.1	CAC9898183.1 GH0: Glycoside Hydrolases (GHs)
EMD40713.1	XP_331907.1 GT66: GlycosylTransferases (GTs)
EMD40730.1	CBX99002.1 GH18: Glycoside Hydrolases (GHs)
EMD40769.1	QKV80943.1 CBM13: Carbohydrate-Binding Modules (CBMs)
EMD40782.1	CED85243.1 GT57: GlycosylTransferases (GTs) CED85243.1: Carbohydrate Esterases (CEs)
EMD40785.1	VWO95196.1 GT32: GlycosylTransferases (GTs)
EMD40792.1	AHH96680.1 CBM13: Carbohydrate-Binding Modules (CBMs)
EMD40796.1	AAW45591.1 GH18: Glycoside Hydrolases (GHs) AAW45591.1: Auxiliary Activities (AAs)
EMD40815.1	CAJ86292.1 GH17: Glycoside Hydrolases (GHs) CBM43: Carbohydrate-Binding Modules (CBMs)
EMD40836.1	ADE16233.1 GH65: Glycoside Hydrolases (GHs)
EMD40843.1	CEF68073.1 GT92: GlycosylTransferases (GTs) CEF68073.1: Carbohydrate Esterases (CEs)
EMD40849.1	VWO95209.1 GH2: Glycoside Hydrolases (GHs)
EMD40851.1	QDK64614.1 GT2: GlycosylTransferases (GTs)
EMD40856.1	VWO95244.1 GH79: Glycoside Hydrolases (GHs)
EMD40858.1	CAL54622.1 GH2: Glycoside Hydrolases (GHs)
EMD40867.1	CED82388.1 GT4: GlycosylTransferases (GTs) CED82388.1: Carbohydrate Esterases (CEs)
EMD40918.1	CAC9909034.1 GT8: GlycosylTransferases (GTs)
EMD40934.1	ADV19568.1 GH13_8: Glycoside Hydrolases (GHs) CBM48: Carbohydrate-Binding Modules (CBMs)
EMD40941.1	CCA67709.1 GH16_2: Glycoside Hydrolases (GHs)
EMD40971.1	QHN95749.1 GT1: GlycosylTransferases (GTs)
EMD40972.1	CAN61133.1 GH36: Glycoside Hydrolases (GHs)
EMD40976.1	CBX94234.1 GT22: GlycosylTransferases (GTs)
EMD40992.1	ARF90664.1 GT4: GlycosylTransferases (GTs)
EMD41003.1	QGI67417.1 GH18: Glycoside Hydrolases (GHs)
EMD41010.1	QCE01877.1 GH36: Glycoside Hydrolases (GHs)
EMD41013.1	AYK01981.1 GT1: GlycosylTransferases (GTs)
EMD41015.1	QJA08894.1 GH18: Glycoside Hydrolases (GHs)
EMD41026.1	SMY23191.1 AA3_2: Auxiliary Activities (AAs)
EMD41047.1	QCE13289.1 CE8: Carbohydrate Esterases (CEs)
EMD41053.1	AAQ77827.1 GH53: Glycoside Hydrolases (GHs) AAQ77827.1: Auxiliary Activities (AAs)
EMD41055.1	AAQ77827.1 GH53: Glycoside Hydrolases (GHs) AAQ77827.1: Auxiliary Activities (AAs)
EMD41079.1	CCA68810.1 GH47: Glycoside Hydrolases (GHs)
EMD41111.1	QDK56813.1 GH28: Glycoside Hydrolases (GHs)
EMD41122.1	CCA66712.1 GH3: Glycoside Hydrolases (GHs)
EMD41129.1	ATX68040.1 GH18: Glycoside Hydrolases (GHs) CBM14: Carbohydrate-Binding Modules (CBMs)
EMD41131.1	VWP00370.1 GH85: Glycoside Hydrolases (GHs)
EMD41134.1	AHA85940.1 AA3_3: Auxiliary Activities (AAs)
EMD41146.1	CDZ98345.1 GH92: Glycoside Hydrolases (GHs)
EMD41160.1	CCA70258.1 GH128: Glycoside Hydrolases (GHs)
EMD41170.1	VWO94570.1 GH79: Glycoside Hydrolases (GHs)
EMD41179.1	QDK56813.1 GH28: Glycoside Hydrolases (GHs)
EMD41237.1	VWP01427.1 GH31: Glycoside Hydrolases (GHs)
EMD41239.1	VWP01427.1 GH31: Glycoside Hydrolases (GHs)
EMD41242.1	CCA73277.1 GT33: GlycosylTransferases (GTs)
EMD41283.1	VWO95795.1 AA9: Auxiliary Activities (AAs)
EMD41325.1	QGG95354.1 GT2: GlycosylTransferases (GTs)
EMD41378.1	AAK95563.1 GH7: Glycoside Hydrolases (GHs) AAK95563.1: Auxiliary Activities (AAs) CBM1: Carbohydrate-Binding Modules (CBMs)
EMD41386.1	BAH59084.1 GH7: Glycoside Hydrolases (GHs)
EMD41397.1	QGI86474.1 GH125: Glycoside Hydrolases (GHs)
EMD41414.1	QCD77328.1 GH36: Glycoside Hydrolases (GHs)
EMD41421.1	CBX99002.1 GH18: Glycoside Hydrolases (GHs)
EMD41440.1	BAC67687.1 GH16_1: Glycoside Hydrolases (GHs)
EMD41441.1	EGO23925.1 GH5_31: Glycoside Hydrolases (GHs)
EMD41462.1	CCA66838.1 GT0: GlycosylTransferases (GTs)
EMD41518.1	CCA70454.1 GH35: Glycoside Hydrolases (GHs)
EMD41529.1	VWP02545.1 GH16_1: Glycoside Hydrolases (GHs)
EMD41533.1	VWP02545.1 GH16_1: Glycoside Hydrolases (GHs)
EMD41537.1	VDD14580.1 GT47: GlycosylTransferases (GTs)
EMD41542.1	QDS71450.1 GH47: Glycoside Hydrolases (GHs)
EMD41574.1	CCA72135.1 GT59: GlycosylTransferases (GTs)
EMD41619.1	QHO20297.1 AA6: Auxiliary Activities (AAs)
EMD41620.1	EAU93428.2 GH18: Glycoside Hydrolases (GHs) CBM5: Carbohydrate-Binding Modules (CBMs)
EMD41637.1	AIY85447.1 CE4: Carbohydrate Esterases (CEs)
EMD41638.1	VWP01397.1 GH72: Glycoside Hydrolases (GHs) CBM43: Carbohydrate-Binding Modules (CBMs)
EMD41640.1	CCA67805.1 GT1: GlycosylTransferases (GTs)
EMD41655.1	VWO96843.1 AA3_2: Auxiliary Activities (AAs)
EMD41674.1	AAC26489.1 GH3: Glycoside Hydrolases (GHs) AAC26489.1: Auxiliary Activities (AAs) CBM1: Carbohydrate-Binding Modules (CBMs)
EMD41683.1	CBA03971.1 GT30: GlycosylTransferases (GTs)
EMD41684.1	QEO24085.1 GH47: Glycoside Hydrolases (GHs)
EMD41688.1	AAG24510.1 GH27: Glycoside Hydrolases (GHs) AAG24510.1: Auxiliary Activities (AAs)
EMD41717.1	QKD59433.1 GT64: GlycosylTransferases (GTs)
EMD41752.1	QGI79035.1 GH43_30: Glycoside Hydrolases (GHs)
EMD41756.1	BBG94346.1 GT75: GlycosylTransferases (GTs)
EMD41765.1	QBQ55156.1 CBM50: Carbohydrate-Binding Modules (CBMs)
EMD41778.1	CBX99002.1 GH18: Glycoside Hydrolases (GHs)
EMD41801.1	QHN73882.1 AA10: Auxiliary Activities (AAs)
EMD41805.1	BAZ13913.1 CBM50: Carbohydrate-Binding Modules (CBMs)
EMD41808.1	CAB4110408.1 GT41: GlycosylTransferases (GTs)
EMD41812.1	QCR98306.1 GH74: Glycoside Hydrolases (GHs) CBM1: Carbohydrate-Binding Modules (CBMs)
EMD41814.1	QKD61617.1 CE3: Carbohydrate Esterases (CEs)
EMD41847.1	QKX59775.1 CBM21: Carbohydrate-Binding Modules (CBMs)
EMD41849.1	CCA67749.1 GT22: GlycosylTransferases (GTs)
EMD41874.1	EAA63677.1 GH95: Glycoside Hydrolases (GHs)
EMD41901.1	EAA31326.1 GH71: Glycoside Hydrolases (GHs)
EMD41902.1	VWO94268.1 GT8: GlycosylTransferases (GTs)
EMD41905.1	QKX57008.1 GH27: Glycoside Hydrolases (GHs)
EMD41930.1	VWO94371.1 GT21: GlycosylTransferases (GTs)
EMD41934.1	CCA67701.1 PL35: Polysaccharide Lyases (PLs)
EMD41942.1	BCG61777.1 GH5_5: Glycoside Hydrolases (GHs) CBM1: Carbohydrate-Binding Modules (CBMs)
EMD41943.1	VWO94258.1 GH5_5: Glycoside Hydrolases (GHs) CBM1: Carbohydrate-Binding Modules (CBMs)
EMD41964.1	AHG06593.1 GT2: GlycosylTransferases (GTs)
EMD41975.1	QKX59855.1 PL1_7: Polysaccharide Lyases (PLs)
EMD41982.1	QKX60855.1 GT22: GlycosylTransferases (GTs)
EMD42000.1	AOC93438.1 GH43_18: Glycoside Hydrolases (GHs)
EMD42006.1	VUW72999.1 AA1: Auxiliary Activities (AAs)
EMD42021.1	VWO96784.1 PL8_4: Polysaccharide Lyases (PLs)
EMD42022.1	VWO96784.1 PL8_4: Polysaccharide Lyases (PLs)
EMD42039.1	EAA60035.1 GH18: Glycoside Hydrolases (GHs) CBM18: Carbohydrate-Binding Modules (CBMs)
EMD42042.1	SVE69766.1 GT4: GlycosylTransferases (GTs)
EMD42051.1	CDR49250.1 GT41: GlycosylTransferases (GTs)
EMD42074.1	QCD77328.1 GH36: Glycoside Hydrolases (GHs)
EMD42080.1	CCA73538.1 GT31: GlycosylTransferases (GTs)
EMD42089.1	QHO46828.1 GH38: Glycoside Hydrolases (GHs)
EMD42117.1	VDC85193.1 GT95: GlycosylTransferases (GTs)
EMD42144.1	QKX57008.1 GH27: Glycoside Hydrolases (GHs)
EMD42158.1	QKX63597.1 GH37: Glycoside Hydrolases (GHs)
EMD42173.1	CEF62298.1 GT4: GlycosylTransferases (GTs) CEF62298.1: Carbohydrate Esterases (CEs)
EMD42174.1	CCA72034.1 GH5_7: Glycoside Hydrolases (GHs)
EMD42179.1	EAA29319.1 GH93: Glycoside Hydrolases (GHs)
EMD42245.1	CAC9928513.1 GH0: Glycoside Hydrolases (GHs)
EMD42266.1	QKW18571.1 CBM13: Carbohydrate-Binding Modules (CBMs)
EMD42282.1	AUB25227.1 CBM21: Carbohydrate-Binding Modules (CBMs)
EMD42301.1	BAQ19361.1 GT2: GlycosylTransferases (GTs)
EMD42303.1	ABG81487.1 GT31: GlycosylTransferases (GTs)
EMD42349.1	BAE62043.1 GH20: Glycoside Hydrolases (GHs)
EMD42355.1	CCA67937.1 GH47: Glycoside Hydrolases (GHs)

## Sheet: Grifola_frondosa
query_id	subject_id
OBZ62664.1	AAD20428.1 GT17: GlycosylTransferases (GTs) AAD20428.1: Auxiliary Activities (AAs)
OBZ65008.1	CCM02450.1 GH133: Glycoside Hydrolases (GHs)
OBZ65067.1	CCA68722.1 GH31: Glycoside Hydrolases (GHs)
OBZ65090.1	VDC86155.1 GT95: GlycosylTransferases (GTs)
OBZ65102.1	BAQ21906.1 GH20: Glycoside Hydrolases (GHs)
OBZ65131.1	CDI51946.1 GT3: GlycosylTransferases (GTs)
OBZ65132.1	VWP02114.1 GT3: GlycosylTransferases (GTs)
OBZ65139.1	QKX63105.1 AA3_2: Auxiliary Activities (AAs)
OBZ65177.1	ATY60260.1 CBM50: Carbohydrate-Binding Modules (CBMs)
OBZ65243.1	CAK54346.1 AA1_1: Auxiliary Activities (AAs)
OBZ65266.1	VWO98374.1 CE16: Carbohydrate Esterases (CEs)
OBZ65290.1	VUW72999.1 AA1: Auxiliary Activities (AAs)
OBZ65298.1	VWO98374.1 CE16: Carbohydrate Esterases (CEs)
OBZ65329.1	AHA83592.1 AA1_1: Auxiliary Activities (AAs)
OBZ65377.1	VWP02114.1 GT3: GlycosylTransferases (GTs)
OBZ65383.1	BBB89276.1 AA1_1: Auxiliary Activities (AAs)
OBZ65385.1	CCA69638.1 GH1: Glycoside Hydrolases (GHs)
OBZ65410.1	BBB89276.1 AA1_1: Auxiliary Activities (AAs)
OBZ65421.1	AHA85940.1 AA3_3: Auxiliary Activities (AAs)
OBZ65422.1	CDG66232.1 AA3_3: Auxiliary Activities (AAs)
OBZ65445.1	BBB87418.1 AA1_1: Auxiliary Activities (AAs)
OBZ65450.1	VWO97804.1 GH10: Glycoside Hydrolases (GHs) CBM1: Carbohydrate-Binding Modules (CBMs)
OBZ65451.1	CCA66712.1 GH3: Glycoside Hydrolases (GHs)
OBZ65454.1	VWO94570.1 GH79: Glycoside Hydrolases (GHs)
OBZ65460.1	CDZ98345.1 GH92: Glycoside Hydrolases (GHs)
OBZ65464.1	CDZ98345.1 GH92: Glycoside Hydrolases (GHs)
OBZ65487.1	VWP00370.1 GH85: Glycoside Hydrolases (GHs)
OBZ65506.1	QKX53028.1 AA4: Auxiliary Activities (AAs)
OBZ65507.1	AUB23423.1 GH71: Glycoside Hydrolases (GHs)
OBZ65534.1	AFR33047.1 GH10: Glycoside Hydrolases (GHs) CBM1: Carbohydrate-Binding Modules (CBMs)
OBZ65549.1	SMY27695.1 GH43_21: Glycoside Hydrolases (GHs)
OBZ65555.1	CCA69481.1 GH5_50: Glycoside Hydrolases (GHs)
OBZ65579.1	VWP02516.1 AA3_2: Auxiliary Activities (AAs)
OBZ65623.1	CED85351.1 GH38: Glycoside Hydrolases (GHs) CED85351.1: Carbohydrate Esterases (CEs)
OBZ65625.1	CED85351.1 GH38: Glycoside Hydrolases (GHs) CED85351.1: Carbohydrate Esterases (CEs)
OBZ65649.1	QCD77328.1 GH36: Glycoside Hydrolases (GHs)
OBZ65651.1	CAC9909034.1 GT8: GlycosylTransferases (GTs)
OBZ65668.1	CCA77763.1 CE16: Carbohydrate Esterases (CEs)
OBZ65676.1	VWP00222.1 CE16: Carbohydrate Esterases (CEs)
OBZ65700.1	AXB57094.1 GH43_18: Glycoside Hydrolases (GHs)
OBZ65709.1	SMR56934.1 GT22: GlycosylTransferases (GTs)
OBZ65723.1	VWO98903.1 GT39: GlycosylTransferases (GTs)
OBZ65725.1	VWO98903.1 GT39: GlycosylTransferases (GTs)
OBZ65765.1	QKX53450.1 GH81: Glycoside Hydrolases (GHs)
OBZ65838.1	VWO94432.1 CE9: Carbohydrate Esterases (CEs)
OBZ65906.1	CCA74333.1 PL14_4: Polysaccharide Lyases (PLs)
OBZ65925.1	QDS69763.1 CE5: Carbohydrate Esterases (CEs)
OBZ65934.1	AIO05513.1 AA3_2: Auxiliary Activities (AAs)
OBZ65976.1	ADX07338.1 GH5_9: Glycoside Hydrolases (GHs)
OBZ65982.1	GAA96663.1 AA5_1: Auxiliary Activities (AAs)
OBZ65990.1	SMR56934.1 GT22: GlycosylTransferases (GTs)
OBZ66149.1	SVE87487.1 GT8: GlycosylTransferases (GTs)
OBZ66165.1	CCA68780.1 GT22: GlycosylTransferases (GTs)
OBZ66199.1	AQT03612.1 AA2: Auxiliary Activities (AAs)
OBZ66210.1	BAM79577.1 GT4: GlycosylTransferases (GTs)
OBZ66243.1	CCA67406.1 CBM13: Carbohydrate-Binding Modules (CBMs)
OBZ66256.1	AQT03612.1 AA2: Auxiliary Activities (AAs)
OBZ66266.1	AFM30903.1 GH18: Glycoside Hydrolases (GHs)
OBZ66293.1	QDK64604.1 GH3: Glycoside Hydrolases (GHs)
OBZ66331.1	VDD58900.1 PL1_1: Polysaccharide Lyases (PLs)
OBZ66455.1	QKX53119.1 GH72: Glycoside Hydrolases (GHs)
OBZ66463.1	AAS93628.1 AA3_4: Auxiliary Activities (AAs)
OBZ66492.1	AFU57543.1 GT66: GlycosylTransferases (GTs)
OBZ66527.1	CCA72745.1 GT76: GlycosylTransferases (GTs)
OBZ66528.1	ABD61573.1 AA5_1: Auxiliary Activities (AAs)
OBZ66532.1	ABD61573.1 AA5_1: Auxiliary Activities (AAs)
OBZ66534.1	AZQ26802.1 GT2: GlycosylTransferases (GTs)
OBZ66558.1	VDD20314.1 GH3: Glycoside Hydrolases (GHs)
OBZ66600.1	ABD61573.1 AA5_1: Auxiliary Activities (AAs)
OBZ66602.1	ABD61573.1 AA5_1: Auxiliary Activities (AAs)
OBZ66603.1	CCA68306.1 CBM50: Carbohydrate-Binding Modules (CBMs)
OBZ66604.1	AEJ35165.1 GH10: Glycoside Hydrolases (GHs) CBM1: Carbohydrate-Binding Modules (CBMs)
OBZ66620.1	QCD91124.1 GH38: Glycoside Hydrolases (GHs)
OBZ66626.1	CCA73422.1 GT39: GlycosylTransferases (GTs)
OBZ66679.1	CCA68935.1 GH47: Glycoside Hydrolases (GHs)
OBZ66702.1	CCA68935.1 GH47: Glycoside Hydrolases (GHs)
OBZ66711.1	QBQ55156.1 CBM50: Carbohydrate-Binding Modules (CBMs)
OBZ66769.1	VWO96434.1 GH16: Glycoside Hydrolases (GHs)
OBZ66782.1	CCA73934.1 CBM1: Carbohydrate-Binding Modules (CBMs)
OBZ66784.1	CUU39686.1 GT4: GlycosylTransferases (GTs)
OBZ66809.1	AMM19284.1 GH78: Glycoside Hydrolases (GHs)
OBZ66815.1	BAB03464.1 AA2: Auxiliary Activities (AAs)
OBZ66884.1	CAB4088094.1 CBM0: Carbohydrate-Binding Modules (CBMs)
OBZ66896.1	QKX59775.1 CBM21: Carbohydrate-Binding Modules (CBMs)
OBZ66970.1	QKX59775.1 CBM21: Carbohydrate-Binding Modules (CBMs)
OBZ66993.1	VWO96530.1 AA3_3: Auxiliary Activities (AAs)
OBZ67012.1	QGI86474.1 GH125: Glycoside Hydrolases (GHs)
OBZ67013.1	SMY24715.1 CE16: Carbohydrate Esterases (CEs)
OBZ67018.1	VWO99408.1 GH45: Glycoside Hydrolases (GHs)
OBZ67030.1	AAW46651.1 GH79: Glycoside Hydrolases (GHs) AAW46651.1: Auxiliary Activities (AAs)
OBZ67057.1	VWO96530.1 AA3_3: Auxiliary Activities (AAs)
OBZ67121.1	BBB76258.1 AA2: Auxiliary Activities (AAs)
OBZ67123.1	VWP02307.1 GT1: GlycosylTransferases (GTs)
OBZ67135.1	SMY23191.1 AA3_2: Auxiliary Activities (AAs)
OBZ67144.1	QHG77622.1 CBM50: Carbohydrate-Binding Modules (CBMs)
OBZ67147.1	VWO96530.1 AA3_3: Auxiliary Activities (AAs)
OBZ67170.1	VWP02307.1 GT1: GlycosylTransferases (GTs)
OBZ67236.1	CAG32981.2 AA2: Auxiliary Activities (AAs)
OBZ67271.1	AAW41698.1 GT1: GlycosylTransferases (GTs) AAW41698.1: Auxiliary Activities (AAs)
OBZ67294.1	CDJ79834.1 GH27: Glycoside Hydrolases (GHs)
OBZ67323.1	AWO98658.1 GH37: Glycoside Hydrolases (GHs)
OBZ67325.1	QKX54390.1 PL7_4: Polysaccharide Lyases (PLs)
OBZ67381.1	QKD61617.1 CE3: Carbohydrate Esterases (CEs)
OBZ67394.1	VWP02526.1 GH25: Glycoside Hydrolases (GHs)
OBZ67424.1	CDJ79834.1 GH27: Glycoside Hydrolases (GHs)
OBZ67441.1	QHO46828.1 GH38: Glycoside Hydrolases (GHs)
OBZ67448.1	AWO98658.1 GH37: Glycoside Hydrolases (GHs)
OBZ67469.1	AAC26146.1 GH28: Glycoside Hydrolases (GHs) AAC26146.1: Auxiliary Activities (AAs)
OBZ67523.1	AFR92726.1 GH16_19: Glycoside Hydrolases (GHs) CBM18: Carbohydrate-Binding Modules (CBMs)
OBZ67537.1	VWP00856.1 GH47: Glycoside Hydrolases (GHs)
OBZ67538.1	VWP00856.1 GH47: Glycoside Hydrolases (GHs)
OBZ67545.1	ERS95974.1 GH47: Glycoside Hydrolases (GHs)
OBZ67573.1	BAL43430.1 AA9: Auxiliary Activities (AAs)
OBZ67585.1	BAL43430.1 AA9: Auxiliary Activities (AAs)
OBZ67595.1	AFR98761.1 GH51: Glycoside Hydrolases (GHs)
OBZ67629.1	ALJ82906.1 AA3_2: Auxiliary Activities (AAs)
OBZ67630.1	AAC72747.1 AA3_2: Auxiliary Activities (AAs)
OBZ67632.1	VWP00856.1 GH47: Glycoside Hydrolases (GHs)
OBZ67639.1	SMY27695.1 GH43_21: Glycoside Hydrolases (GHs)
OBZ67650.1	CCA67406.1 CBM13: Carbohydrate-Binding Modules (CBMs)
OBZ67652.1	CCA67406.1 CBM13: Carbohydrate-Binding Modules (CBMs)
OBZ67662.1	CCA75087.1 GT20: GlycosylTransferases (GTs)
OBZ67689.1	AGZ43825.1 CBM13: Carbohydrate-Binding Modules (CBMs)
OBZ67714.1	BAC83070.1 GH17: Glycoside Hydrolases (GHs) CBM43: Carbohydrate-Binding Modules (CBMs)
OBZ67753.1	QDS74481.1 CBM12: Carbohydrate-Binding Modules (CBMs)
OBZ67829.1	VWP00909.1 AA9: Auxiliary Activities (AAs)
OBZ67851.1	QHX39627.1 AA9: Auxiliary Activities (AAs) CBM1: Carbohydrate-Binding Modules (CBMs)
OBZ67863.1	QEL59934.1 GH5_9: Glycoside Hydrolases (GHs)
OBZ67883.1	SMY27695.1 GH43_21: Glycoside Hydrolases (GHs)
OBZ67899.1	EAA65303.1 GT0: GlycosylTransferases (GTs)
OBZ67918.1	SMY27695.1 GH43_21: Glycoside Hydrolases (GHs)
OBZ67998.1	VWO97201.1 AA9: Auxiliary Activities (AAs)
OBZ68033.1	CED85313.1 GT20: GlycosylTransferases (GTs) CED85313.1: Carbohydrate Esterases (CEs)
OBZ68055.1	VWO98350.1 GH0: Glycoside Hydrolases (GHs)
OBZ68060.1	CCA74067.1 GH16_4: Glycoside Hydrolases (GHs)
OBZ68086.1	SMY23298.1 GH154: Glycoside Hydrolases (GHs)
OBZ68101.1	CED85556.1 CED85556.1: Carbohydrate Esterases (CEs) AA3_2: Auxiliary Activities (AAs)
OBZ68102.1	QKD62991.1 GH12: Glycoside Hydrolases (GHs)
OBZ68106.1	CAN61133.1 GH36: Glycoside Hydrolases (GHs)
OBZ68120.1	AFO72233.1 AA9: Auxiliary Activities (AAs)
OBZ68124.1	AEK06448.1 PL14_5: Polysaccharide Lyases (PLs)
OBZ68148.1	CAC9928513.1 GH0: Glycoside Hydrolases (GHs)
OBZ68183.1	ABG79370.1 GH5_7: Glycoside Hydrolases (GHs) CBM1: Carbohydrate-Binding Modules (CBMs)
OBZ68201.1	AAO42981.1 GH18: Glycoside Hydrolases (GHs) AAO42981.1: Auxiliary Activities (AAs)
OBZ68220.1	CCA68016.1 CBM1: Carbohydrate-Binding Modules (CBMs)
OBZ68223.1	CAB85687.1 GH17: Glycoside Hydrolases (GHs)
OBZ68227.1	AWV89211.1 CBM63: Carbohydrate-Binding Modules (CBMs)
OBZ68228.1	AFO72235.1 AA9: Auxiliary Activities (AAs)
OBZ68247.1	VWO97195.1 GH23: Glycoside Hydrolases (GHs)
OBZ68294.1	VWP01873.1 GT20: GlycosylTransferases (GTs)
OBZ68318.1	AWV89211.1 CBM63: Carbohydrate-Binding Modules (CBMs)
OBZ68337.1	CED85226.1 GH0: Glycoside Hydrolases (GHs) CED85226.1: Carbohydrate Esterases (CEs)
OBZ68348.1	CAA54398.1 AA2: Auxiliary Activities (AAs)
OBZ68387.1	CCA67779.1 CBM21: Carbohydrate-Binding Modules (CBMs)
OBZ68419.1	QKD58866.1 GH20: Glycoside Hydrolases (GHs)
OBZ68435.1	EAA59719.1 GH75: Glycoside Hydrolases (GHs)
OBZ68450.1	QGA19502.1 GH89: Glycoside Hydrolases (GHs)
OBZ68503.1	CCA67749.1 GT22: GlycosylTransferases (GTs)
OBZ68553.1	ALB05715.1 GH28: Glycoside Hydrolases (GHs)
OBZ68558.1	ALB05715.1 GH28: Glycoside Hydrolases (GHs)
OBZ68567.1	ALC44309.1 GH29: Glycoside Hydrolases (GHs)
OBZ68586.1	QDK64619.1 GT2: GlycosylTransferases (GTs)
OBZ68634.1	CED83787.1 GH47: Glycoside Hydrolases (GHs) CED83787.1: Carbohydrate Esterases (CEs)
OBZ68648.1	SMY23191.1 AA3_2: Auxiliary Activities (AAs)
OBZ68650.1	CCA67817.1 GH16_2: Glycoside Hydrolases (GHs)
OBZ68659.1	CAB4107213.1 CBM57: Carbohydrate-Binding Modules (CBMs)
OBZ68698.1	CAS91480.1 GH15: Glycoside Hydrolases (GHs) CBM20: Carbohydrate-Binding Modules (CBMs)
OBZ68730.1	QIX00712.1 GH71: Glycoside Hydrolases (GHs)
OBZ68819.1	SVE84708.1 GH9: Glycoside Hydrolases (GHs)
OBZ68848.1	QGI67417.1 GH18: Glycoside Hydrolases (GHs)
OBZ68932.1	QKD52213.1 GT2: GlycosylTransferases (GTs)
OBZ68956.1	QDH94099.1 CBM12: Carbohydrate-Binding Modules (CBMs)
OBZ69001.1	VWP00414.1 GH71: Glycoside Hydrolases (GHs)
OBZ69002.1	VWP00414.1 GH71: Glycoside Hydrolases (GHs)
OBZ69018.1	VWP00414.1 GH71: Glycoside Hydrolases (GHs)
OBZ69044.1	APR88563.1 GH18: Glycoside Hydrolases (GHs) CBM12: Carbohydrate-Binding Modules (CBMs)
OBZ69045.1	CAP86902.1 GH43_6: Glycoside Hydrolases (GHs)
OBZ69073.1	CUI24525.1 GH19: Glycoside Hydrolases (GHs)
OBZ69080.1	AAU12274.1 AA8: Auxiliary Activities (AAs) CBM1: Carbohydrate-Binding Modules (CBMs)
OBZ69192.1	CCA68858.1 GT22: GlycosylTransferases (GTs)
OBZ69260.1	QDK64601.1 GH6: Glycoside Hydrolases (GHs) CBM1: Carbohydrate-Binding Modules (CBMs)
OBZ69264.1	QFZ36710.1 GT20: GlycosylTransferases (GTs)
OBZ69275.1	QDS73620.1 GT8: GlycosylTransferases (GTs)
OBZ69281.1	ABD61577.1 AA5_1: Auxiliary Activities (AAs)
OBZ69282.1	ABD61577.1 AA5_1: Auxiliary Activities (AAs)
OBZ69304.1	VUW63360.1 CBM20: Carbohydrate-Binding Modules (CBMs)
OBZ69351.1	CCA67020.1 GT50: GlycosylTransferases (GTs)
OBZ69385.1	CED84971.1 CED84971.1: Carbohydrate Esterases (CEs) AA5_1: Auxiliary Activities (AAs)
OBZ69387.1	CAA54398.1 AA2: Auxiliary Activities (AAs)
OBZ69432.1	ABD61572.1 AA5_1: Auxiliary Activities (AAs)
OBZ69458.1	VWO99614.1 GH71: Glycoside Hydrolases (GHs)
OBZ69492.1	BBG94346.1 GT75: GlycosylTransferases (GTs)
OBZ69541.1	VWO99144.1 CE16: Carbohydrate Esterases (CEs)
OBZ69573.1	ACV06133.1 GT2: GlycosylTransferases (GTs)
OBZ69575.1	ADV25490.1 GH79: Glycoside Hydrolases (GHs)
OBZ69608.1	VDC96437.1 GH16_20: Glycoside Hydrolases (GHs)
OBZ69656.1	BBG94346.1 GT75: GlycosylTransferases (GTs)
OBZ69659.1	QKX57828.1 GH53: Glycoside Hydrolases (GHs)
OBZ69694.1	CCM02450.1 GH133: Glycoside Hydrolases (GHs)
OBZ69704.1	XP_003717634.1 AA7: Auxiliary Activities (AAs) CBM18: Carbohydrate-Binding Modules (CBMs)
OBZ69746.1	ALB05714.1 GH28: Glycoside Hydrolases (GHs)
OBZ69783.1	CDR39118.1 GT49: GlycosylTransferases (GTs)
OBZ69784.1	CCA70499.1 GT49: GlycosylTransferases (GTs)
OBZ69822.1	AZQ26804.1 GT2: GlycosylTransferases (GTs)
OBZ69847.1	AXO37891.1 CBM2: Carbohydrate-Binding Modules (CBMs)
OBZ69957.1	QKX56902.1 PL35: Polysaccharide Lyases (PLs)
OBZ69983.1	CCM02450.1 GH133: Glycoside Hydrolases (GHs)
OBZ69984.1	CCM02450.1 GH133: Glycoside Hydrolases (GHs)
OBZ69991.1	CDZ98785.1 CBM50: Carbohydrate-Binding Modules (CBMs)
OBZ69999.1	CUI24525.1 GH19: Glycoside Hydrolases (GHs)
OBZ70036.1	CED85243.1 GT57: GlycosylTransferases (GTs) CED85243.1: Carbohydrate Esterases (CEs)
OBZ70039.1	AAQ77827.1 GH53: Glycoside Hydrolases (GHs) AAQ77827.1: Auxiliary Activities (AAs)
OBZ70066.1	ADV24093.1 GH18: Glycoside Hydrolases (GHs)
OBZ70078.1	ALS30162.1 CBM9: Carbohydrate-Binding Modules (CBMs)
OBZ70087.1	AAT90348.1 AA2: Auxiliary Activities (AAs)
OBZ70107.1	CDU24651.1 GH18: Glycoside Hydrolases (GHs)
OBZ70121.1	AUB24781.1 GT4: GlycosylTransferases (GTs)
OBZ70296.1	QKX54390.1 PL7_4: Polysaccharide Lyases (PLs)
OBZ70299.1	VWO95196.1 GT32: GlycosylTransferases (GTs)
OBZ70323.1	SMQ49497.1 AA3_2: Auxiliary Activities (AAs)
OBZ70328.1	CAP25909.1 GT92: GlycosylTransferases (GTs)
OBZ70379.1	AZQ26804.1 GT2: GlycosylTransferases (GTs)
OBZ70383.1	AZQ26804.1 GT2: GlycosylTransferases (GTs)
OBZ70508.1	CED82388.1 GT4: GlycosylTransferases (GTs) CED82388.1: Carbohydrate Esterases (CEs)
OBZ70521.1	QKD61617.1 CE3: Carbohydrate Esterases (CEs)
OBZ70526.1	AAW45284.2 AAW45284.2: Auxiliary Activities (AAs) CBM50: Carbohydrate-Binding Modules (CBMs)
OBZ70594.1	ALC42656.1 GT41: GlycosylTransferases (GTs)
OBZ70620.1	AWP04987.1 GT13: GlycosylTransferases (GTs)
OBZ70626.1	ADV23959.1 GT2: GlycosylTransferases (GTs)
OBZ70655.1	CEF68073.1 GT92: GlycosylTransferases (GTs) CEF68073.1: Carbohydrate Esterases (CEs)
OBZ70659.1	VWO96975.1 GH16_1: Glycoside Hydrolases (GHs)
OBZ70671.1	QHO46828.1 GH38: Glycoside Hydrolases (GHs)
OBZ70682.1	ABD61572.1 AA5_1: Auxiliary Activities (AAs)
OBZ70731.1	CAN60055.1 GT31: GlycosylTransferases (GTs)
OBZ70754.1	ABB90389.1 GH18: Glycoside Hydrolases (GHs)
OBZ70765.1	VEG34321.1 CE9: Carbohydrate Esterases (CEs)
OBZ70776.1	BAE20245.1 GH55: Glycoside Hydrolases (GHs)
OBZ70799.1	QGI58483.1 AA2: Auxiliary Activities (AAs)
OBZ70806.1	CCA74935.1 GH27: Glycoside Hydrolases (GHs) CBM1: Carbohydrate-Binding Modules (CBMs)
OBZ70856.1	VWO96966.1 GT2: GlycosylTransferases (GTs)
OBZ70862.1	VWO96946.1 GH18: Glycoside Hydrolases (GHs)
OBZ70863.1	QDK56813.1 GH28: Glycoside Hydrolases (GHs)
OBZ70880.1	CDS09080.1 GT22: GlycosylTransferases (GTs)
OBZ70881.1	AMM34089.1 GH65: Glycoside Hydrolases (GHs)
OBZ70915.1	CCA68527.1 GH16_4: Glycoside Hydrolases (GHs)
OBZ70916.1	CCA68527.1 GH16_4: Glycoside Hydrolases (GHs)
OBZ71008.1	AIC33782.1 GH92: Glycoside Hydrolases (GHs)
OBZ71043.1	CCA68306.1 CBM50: Carbohydrate-Binding Modules (CBMs)
OBZ71045.1	AMB39214.1 GH3: Glycoside Hydrolases (GHs)
OBZ71082.1	QGI61595.1 CE8: Carbohydrate Esterases (CEs)
OBZ71083.1	QKD62991.1 GH12: Glycoside Hydrolases (GHs)
OBZ71085.1	VWO98184.1 GT2: GlycosylTransferases (GTs)
OBZ71123.1	CAC9898183.1 GH0: Glycoside Hydrolases (GHs)
OBZ71161.1	VUW59753.1 GT106: GlycosylTransferases (GTs)
OBZ71163.1	CCA76060.1 GH37: Glycoside Hydrolases (GHs)
OBZ71180.1	CAB4094899.1 GT22: GlycosylTransferases (GTs)
OBZ71183.1	ATV82114.1 AA3_2: Auxiliary Activities (AAs)
OBZ71196.1	EGX43158.1 CBM48: Carbohydrate-Binding Modules (CBMs)
OBZ71200.1	CRX79053.1 GT4: GlycosylTransferases (GTs)
OBZ71225.1	CDJ79832.1 GH43_5: Glycoside Hydrolases (GHs)
OBZ71255.1	BAK52530.1 GH30_3: Glycoside Hydrolases (GHs)
OBZ71285.1	BAK52530.1 GH30_3: Glycoside Hydrolases (GHs)
OBZ71292.1	BAM42836.1 GH20: Glycoside Hydrolases (GHs)
OBZ71293.1	BAM42836.1 GH20: Glycoside Hydrolases (GHs)
OBZ71297.1	CDI52992.1 GT4: GlycosylTransferases (GTs)
OBZ71299.1	ACD44888.1 AA2: Auxiliary Activities (AAs)
OBZ71341.1	VWO99863.1 GT57: GlycosylTransferases (GTs)
OBZ71344.1	VUW72999.1 AA1: Auxiliary Activities (AAs)
OBZ71411.1	VWP00956.1 GH131: Glycoside Hydrolases (GHs) CBM1: Carbohydrate-Binding Modules (CBMs)
OBZ71412.1	AIT83212.1 GT4: GlycosylTransferases (GTs)
OBZ71416.1	ATZ57304.1 CE0: Carbohydrate Esterases (CEs)
OBZ71484.1	CCA67309.1 GH131: Glycoside Hydrolases (GHs)
OBZ71487.1	ATV82114.1 AA3_2: Auxiliary Activities (AAs)
OBZ71489.1	VWP01873.1 GT20: GlycosylTransferases (GTs)
OBZ71521.1	VWO95593.1 GH16_1: Glycoside Hydrolases (GHs)
OBZ71535.1	QKX63597.1 GH37: Glycoside Hydrolases (GHs)
OBZ71548.1	CCA70454.1 GH35: Glycoside Hydrolases (GHs)
OBZ71553.1	AUB23983.1 GH15: Glycoside Hydrolases (GHs)
OBZ71561.1	VDD15082.1 GH13_8: Glycoside Hydrolases (GHs) CBM48: Carbohydrate-Binding Modules (CBMs)
OBZ71572.1	AWP02669.1 GH47: Glycoside Hydrolases (GHs)
OBZ71576.1	CED84166.1 GH2: Glycoside Hydrolases (GHs) CED84166.1: Carbohydrate Esterases (CEs)
OBZ71584.1	AXB57094.1 GH43_18: Glycoside Hydrolases (GHs)
OBZ71590.1	BBB87418.1 AA1_1: Auxiliary Activities (AAs)
OBZ71608.1	VDC82915.1 GH3: Glycoside Hydrolases (GHs)
OBZ71647.1	VDC69778.1 CE8: Carbohydrate Esterases (CEs)
OBZ71666.1	VWP01427.1 GH31: Glycoside Hydrolases (GHs)
OBZ71671.1	CBX99002.1 GH18: Glycoside Hydrolases (GHs)
OBZ71677.1	ATP16779.1 GH12: Glycoside Hydrolases (GHs)
OBZ71678.1	BAD98315.1 GH12: Glycoside Hydrolases (GHs)
OBZ71703.1	XP_361931.1 GH43_34: Glycoside Hydrolases (GHs) CBM66: Carbohydrate-Binding Modules (CBMs)
OBZ71704.1	XP_367690.1 GH20: Glycoside Hydrolases (GHs)
OBZ71735.1	QEM23792.1 AA9: Auxiliary Activities (AAs)
OBZ71746.1	CCC48209.1 GH85: Glycoside Hydrolases (GHs)
OBZ71750.1	QKX53460.1 AA4: Auxiliary Activities (AAs)
OBZ71756.1	QHN95749.1 GT1: GlycosylTransferases (GTs)
OBZ71781.1	QJA08894.1 GH18: Glycoside Hydrolases (GHs)
OBZ71803.1	CCA68810.1 GH47: Glycoside Hydrolases (GHs)
OBZ71834.1	ARF90664.1 GT4: GlycosylTransferases (GTs)
OBZ71886.1	CAZ28708.1 GH84: Glycoside Hydrolases (GHs)
OBZ71911.1	VWO98119.1 CBM48: Carbohydrate-Binding Modules (CBMs)
OBZ71915.1	QCE01877.1 GH36: Glycoside Hydrolases (GHs)
OBZ71928.1	QGI67417.1 GH18: Glycoside Hydrolases (GHs)
OBZ71933.1	VWP01326.1 GH5_9: Glycoside Hydrolases (GHs)
OBZ71939.1	CCA19356.1 GT2: GlycosylTransferases (GTs)
OBZ71970.1	VWP01326.1 GH5_9: Glycoside Hydrolases (GHs)
OBZ71971.1	BBB89275.1 AA1_1: Auxiliary Activities (AAs)
OBZ71978.1	QDK56813.1 GH28: Glycoside Hydrolases (GHs)
OBZ72004.1	CCA67070.1 GH17: Glycoside Hydrolases (GHs)
OBZ72005.1	QKD61617.1 CE3: Carbohydrate Esterases (CEs)
OBZ72032.1	QLC65490.1 GH43_18: Glycoside Hydrolases (GHs)
OBZ72040.1	VWO99732.1 AA14: Auxiliary Activities (AAs)
OBZ72041.1	AUM86167.1 AA14: Auxiliary Activities (AAs)
OBZ72074.1	AEJ35165.1 GH10: Glycoside Hydrolases (GHs) CBM1: Carbohydrate-Binding Modules (CBMs)
OBZ72105.1	VWP01358.1 GH18: Glycoside Hydrolases (GHs) CBM5: Carbohydrate-Binding Modules (CBMs)
OBZ72127.1	BAW15172.1 GH13_5: Glycoside Hydrolases (GHs)
OBZ72134.1	QHO00079.1 GT35: GlycosylTransferases (GTs)
OBZ72146.1	CED83771.1 GT24: GlycosylTransferases (GTs) CED83771.1: Carbohydrate Esterases (CEs)
OBZ72180.1	QHB50190.1 AA3_2: Auxiliary Activities (AAs)
OBZ72235.1	CCA15473.1 GH72: Glycoside Hydrolases (GHs)
OBZ72245.1	AUM86166.1 AA14: Auxiliary Activities (AAs)
OBZ72262.1	SVE78114.1 GT61: GlycosylTransferases (GTs)
OBZ72282.1	CUR50868.1 GT66: GlycosylTransferases (GTs)
OBZ72296.1	QGI86474.1 GH125: Glycoside Hydrolases (GHs)
OBZ72355.1	VWO95280.1 GT20: GlycosylTransferases (GTs)
OBZ72387.1	QKX64719.1 GT31: GlycosylTransferases (GTs)
OBZ72420.1	AVI60826.1 GT22: GlycosylTransferases (GTs)
OBZ72450.1	QKX60254.1 GH76: Glycoside Hydrolases (GHs)
OBZ72452.1	VWO94777.1 GH5_9: Glycoside Hydrolases (GHs)
OBZ72514.1	QKD49486.1 GH18: Glycoside Hydrolases (GHs)
OBZ72534.1	VUW72999.1 AA1: Auxiliary Activities (AAs)
OBZ72544.1	QKX55086.1 GH55: Glycoside Hydrolases (GHs)
OBZ72550.1	BAD67544.1 GH5_5: Glycoside Hydrolases (GHs) CBM1: Carbohydrate-Binding Modules (CBMs)
OBZ72620.1	SMR52966.1 CE16: Carbohydrate Esterases (CEs)
OBZ72622.1	QKX56076.1 GH51: Glycoside Hydrolases (GHs)
OBZ72647.1	CCA14548.1 GT2: GlycosylTransferases (GTs)
OBZ72653.1	VWP00148.1 GH37: Glycoside Hydrolases (GHs)
OBZ72654.1	VWP00148.1 GH37: Glycoside Hydrolases (GHs)
OBZ72689.1	QES18885.1 CBM6: Carbohydrate-Binding Modules (CBMs)
OBZ72738.1	AWP04987.1 GT13: GlycosylTransferases (GTs)
OBZ72739.1	BAV57614.1 AA9: Auxiliary Activities (AAs)
OBZ72745.1	VWO95795.1 AA9: Auxiliary Activities (AAs)
OBZ72766.1	AHL69750.2 GH5_22: Glycoside Hydrolases (GHs)
OBZ72767.1	VWO98528.1 GH5_22: Glycoside Hydrolases (GHs)
OBZ72800.1	VUW54604.1 CBM20: Carbohydrate-Binding Modules (CBMs)
OBZ72804.1	AWP04987.1 GT13: GlycosylTransferases (GTs)
OBZ72848.1	VWP02114.1 GT3: GlycosylTransferases (GTs)
OBZ72892.1	VWO98657.1 GT15: GlycosylTransferases (GTs)
OBZ72940.1	QLC65490.1 GH43_18: Glycoside Hydrolases (GHs)
OBZ72955.1	VWO98269.1 CBM13: Carbohydrate-Binding Modules (CBMs)
OBZ72958.1	CCA74067.1 GH16_4: Glycoside Hydrolases (GHs)
OBZ72959.1	CCA73142.1 GH16_4: Glycoside Hydrolases (GHs)
OBZ72965.1	VWP01253.1 GT0: GlycosylTransferases (GTs)
OBZ72967.1	VWP01253.1 GT0: GlycosylTransferases (GTs)
OBZ72975.1	SMR52966.1 CE16: Carbohydrate Esterases (CEs)
OBZ73002.1	QCD77328.1 GH36: Glycoside Hydrolases (GHs)
OBZ73019.1	VWO96843.1 AA3_2: Auxiliary Activities (AAs)
OBZ73025.1	VWO94484.1 GH16_1: Glycoside Hydrolases (GHs)
OBZ73035.1	VWO99079.1 AA3_2: Auxiliary Activities (AAs)
OBZ73054.1	VDC69238.1 GT13: GlycosylTransferases (GTs)
OBZ73057.1	AXB57094.1 GH43_18: Glycoside Hydrolases (GHs)
OBZ73124.1	VWO94484.1 GH16_1: Glycoside Hydrolases (GHs)
OBZ73157.1	CAJ75963.1 GH45: Glycoside Hydrolases (GHs)
OBZ73281.1	QKX59775.1 CBM21: Carbohydrate-Binding Modules (CBMs)
OBZ73298.1	ABD61574.1 AA5_1: Auxiliary Activities (AAs)
OBZ73304.1	CBX99002.1 GH18: Glycoside Hydrolases (GHs)
OBZ73352.1	CCA68527.1 GH16_4: Glycoside Hydrolases (GHs)
OBZ73353.1	VWP01253.1 GT0: GlycosylTransferases (GTs)
OBZ73435.1	QBZ61175.1 AA3_2: Auxiliary Activities (AAs)
OBZ73447.1	AGJ81161.1 GH7: Glycoside Hydrolases (GHs) CBM1: Carbohydrate-Binding Modules (CBMs)
OBZ73458.1	CDO73884.1 GH145: Glycoside Hydrolases (GHs)
OBZ73459.1	CDO73884.1 GH145: Glycoside Hydrolases (GHs)
OBZ73527.1	VWO96846.1 AA3_2: Auxiliary Activities (AAs)
OBZ73528.1	VWP01645.1 AA3_2: Auxiliary Activities (AAs)
OBZ73589.1	AQT03612.1 AA2: Auxiliary Activities (AAs)
OBZ73603.1	QCE05853.1 GH32: Glycoside Hydrolases (GHs)
OBZ73613.1	CCA74335.1 AA3_2: Auxiliary Activities (AAs)
OBZ73636.1	VWP02516.1 AA3_2: Auxiliary Activities (AAs)
OBZ73646.1	VWO96990.1 GT39: GlycosylTransferases (GTs)
OBZ73676.1	VWO97038.1 GT2: GlycosylTransferases (GTs)
OBZ73701.1	CCA70753.1 GT66: GlycosylTransferases (GTs)
OBZ73717.1	AIZ72723.1 AA1_1: Auxiliary Activities (AAs)
OBZ73752.1	BBB87418.1 AA1_1: Auxiliary Activities (AAs)
OBZ73764.1	SJX61510.1 GH16_4: Glycoside Hydrolases (GHs)
OBZ73840.1	BAG68300.1 GH45: Glycoside Hydrolases (GHs)
OBZ73863.1	QBZ54211.1 GH47: Glycoside Hydrolases (GHs)
OBZ73875.1	VWO96832.1 GH18: Glycoside Hydrolases (GHs)
OBZ73885.1	QBQ55156.1 CBM50: Carbohydrate-Binding Modules (CBMs)
OBZ73890.1	SVE69766.1 GT4: GlycosylTransferases (GTs)
OBZ73893.1	VWP02516.1 AA3_2: Auxiliary Activities (AAs)
OBZ73901.1	VWO96832.1 GH18: Glycoside Hydrolases (GHs)
OBZ73918.1	VWO99079.1 AA3_2: Auxiliary Activities (AAs)
OBZ73943.1	SVE69682.1 GT61: GlycosylTransferases (GTs)
OBZ73954.1	BAH91922.1 GT0: GlycosylTransferases (GTs)
OBZ73977.1	QDL06764.1 GH100: Glycoside Hydrolases (GHs)
OBZ74017.1	CCM02450.1 GH133: Glycoside Hydrolases (GHs)
OBZ74127.1	BBB87418.1 AA1_1: Auxiliary Activities (AAs)
OBZ74157.1	QKD61617.1 CE3: Carbohydrate Esterases (CEs)
OBZ74173.1	VWO95094.1 GH16_1: Glycoside Hydrolases (GHs)
OBZ74240.1	CED83340.1 GT31: GlycosylTransferases (GTs) CED83340.1: Carbohydrate Esterases (CEs)
OBZ74242.1	SVE69682.1 GT61: GlycosylTransferases (GTs)
OBZ74246.1	AAW50596.1 CE4: Carbohydrate Esterases (CEs) AAW50596.1: Auxiliary Activities (AAs)
OBZ74285.1	BAE65591.1 GH3: Glycoside Hydrolases (GHs)
OBZ74311.1	SAM67814.1 AA5_1: Auxiliary Activities (AAs)
OBZ74328.1	CCD46361.1 GT69: GlycosylTransferases (GTs)
OBZ74343.1	QKX54493.1 GH31: Glycoside Hydrolases (GHs)
OBZ74349.1	ALJ82901.1 AA3_2: Auxiliary Activities (AAs)
OBZ74350.1	ALJ82901.1 AA3_2: Auxiliary Activities (AAs)
OBZ74369.1	ADV52250.1 GH115: Glycoside Hydrolases (GHs)
OBZ74374.1	CUI24525.1 GH19: Glycoside Hydrolases (GHs)
OBZ74376.1	VWO96946.1 GH18: Glycoside Hydrolases (GHs)
OBZ74377.1	VWO97811.1 GH18: Glycoside Hydrolases (GHs)
OBZ74400.1	VWP00170.1 GT35: GlycosylTransferases (GTs)
OBZ74401.1	VWP01679.1 GH16_1: Glycoside Hydrolases (GHs)
OBZ74402.1	ACI26689.1 GH28: Glycoside Hydrolases (GHs)
OBZ74417.1	ATY62277.1 GH3: Glycoside Hydrolases (GHs)
OBZ74435.1	BAA76364.1 GH7: Glycoside Hydrolases (GHs) CBM1: Carbohydrate-Binding Modules (CBMs)
OBZ74438.1	QKX63840.1 GH18: Glycoside Hydrolases (GHs) CBM18: Carbohydrate-Binding Modules (CBMs)
OBZ74439.1	BAB03464.1 AA2: Auxiliary Activities (AAs)
OBZ74484.1	QHO00079.1 GT35: GlycosylTransferases (GTs)
OBZ74573.1	QDS70620.1 GT0: GlycosylTransferases (GTs)
OBZ74582.1	APR85153.1 CBM63: Carbohydrate-Binding Modules (CBMs)
OBZ74584.1	BBV24519.1 GH13_1: Glycoside Hydrolases (GHs) CBM20: Carbohydrate-Binding Modules (CBMs)
OBZ74598.1	CCA74977.1 GH38: Glycoside Hydrolases (GHs)
OBZ74603.1	VWO95817.1 GH18: Glycoside Hydrolases (GHs)
OBZ74604.1	VWO96946.1 GH18: Glycoside Hydrolases (GHs)
OBZ74613.1	QEE26649.1 GH92: Glycoside Hydrolases (GHs)
OBZ74651.1	VDD58900.1 PL1_1: Polysaccharide Lyases (PLs)
OBZ74672.1	ADV25490.1 GH79: Glycoside Hydrolases (GHs)
OBZ74677.1	ADV25490.1 GH79: Glycoside Hydrolases (GHs)
OBZ74678.1	ADV25490.1 GH79: Glycoside Hydrolases (GHs)
OBZ74680.1	CCA69113.1 GH16_1: Glycoside Hydrolases (GHs)
OBZ74764.1	QCE16349.1 GH9: Glycoside Hydrolases (GHs)
OBZ74779.1	ADV52250.1 GH115: Glycoside Hydrolases (GHs)
OBZ74795.1	CBV46340.1 AA1_1: Auxiliary Activities (AAs)
OBZ74807.1	ATZ56650.1 GH78: Glycoside Hydrolases (GHs)
OBZ74814.1	VWO96946.1 GH18: Glycoside Hydrolases (GHs)
OBZ74815.1	VWO97811.1 GH18: Glycoside Hydrolases (GHs)
OBZ74820.1	VWO97811.1 GH18: Glycoside Hydrolases (GHs)
OBZ74822.1	ADV52250.1 GH115: Glycoside Hydrolases (GHs)
OBZ74823.1	VWP01674.1 GH115: Glycoside Hydrolases (GHs)
OBZ74826.1	CDZ98345.1 GH92: Glycoside Hydrolases (GHs)
OBZ74828.1	ABT17238.1 AA2: Auxiliary Activities (AAs)
OBZ74831.1	CAA54398.1 AA2: Auxiliary Activities (AAs)
OBZ74868.1	CCA73290.1 CE0: Carbohydrate Esterases (CEs)
OBZ74882.1	AUW34340.1 GH3: Glycoside Hydrolases (GHs)
OBZ74916.1	QEO24085.1 GH47: Glycoside Hydrolases (GHs)
OBZ74934.1	VWO97811.1 GH18: Glycoside Hydrolases (GHs)
OBZ74935.1	VWO94730.1 GH18: Glycoside Hydrolases (GHs)
OBZ74936.1	QDS70620.1 GT0: GlycosylTransferases (GTs)
OBZ75016.1	ADV30324.1 PL1_7: Polysaccharide Lyases (PLs)
OBZ75029.1	AEM27863.1 GH7: Glycoside Hydrolases (GHs)
OBZ75031.1	CCA66498.1 GT20: GlycosylTransferases (GTs)
OBZ75040.1	VWO98775.1 GT1: GlycosylTransferases (GTs)
OBZ75043.1	VUW72999.1 AA1: Auxiliary Activities (AAs)
OBZ75048.1	ACI49017.1 GT22: GlycosylTransferases (GTs)
OBZ75072.1	CDR37162.1 GT47: GlycosylTransferases (GTs)
OBZ75110.1	CEF62298.1 GT4: GlycosylTransferases (GTs) CEF62298.1: Carbohydrate Esterases (CEs)
OBZ75112.1	CAZ33776.1 GT7: GlycosylTransferases (GTs)
OBZ75120.1	VWO98657.1 GT15: GlycosylTransferases (GTs)
OBZ75126.1	EAA61740.1 AA3_2: Auxiliary Activities (AAs)
OBZ75171.1	ADX07322.1 GH55: Glycoside Hydrolases (GHs)
OBZ75230.1	BAH29957.1 GH43_24: Glycoside Hydrolases (GHs) CBM35: Carbohydrate-Binding Modules (CBMs)
OBZ75283.1	VDD16024.1 GH152: Glycoside Hydrolases (GHs)
OBZ75295.1	CEF62298.1 GT4: GlycosylTransferases (GTs) CEF62298.1: Carbohydrate Esterases (CEs)
OBZ75307.1	QKD61617.1 CE3: Carbohydrate Esterases (CEs)
OBZ75321.1	VWO94529.1 GH5_12: Glycoside Hydrolases (GHs)
OBZ75326.1	CAB71006.1 GH88: Glycoside Hydrolases (GHs)
OBZ75332.1	CAB4109807.1 GH2: Glycoside Hydrolases (GHs)
OBZ75356.1	CCA77953.1 CE16: Carbohydrate Esterases (CEs)
OBZ75362.1	CCA77953.1 CE16: Carbohydrate Esterases (CEs)
OBZ75382.1	ACR62057.1 GH2: Glycoside Hydrolases (GHs)
OBZ75401.1	ABO42285.1 GH13_1: Glycoside Hydrolases (GHs)
OBZ75410.1	QCD77328.1 GH36: Glycoside Hydrolases (GHs)
OBZ75413.1	BAA31350.1 GT4: GlycosylTransferases (GTs)
OBZ75445.1	VUW72999.1 AA1: Auxiliary Activities (AAs)
OBZ75489.1	VWO99100.1 GH3: Glycoside Hydrolases (GHs)
OBZ75507.1	CED83456.1 CED83456.1: Carbohydrate Esterases (CEs) CBM21: Carbohydrate-Binding Modules (CBMs)
OBZ75529.1	CAC9930688.1 CBM48: Carbohydrate-Binding Modules (CBMs)
OBZ75532.1	VUW59753.1 GT106: GlycosylTransferases (GTs)
OBZ75549.1	CCA71623.1 GT4: GlycosylTransferases (GTs)
OBZ75555.1	QCD77328.1 GH36: Glycoside Hydrolases (GHs)
OBZ75556.1	ADE10038.1 PL14_4: Polysaccharide Lyases (PLs)
OBZ75566.1	CUI24525.1 GH19: Glycoside Hydrolases (GHs)
OBZ75573.1	AMS24251.1 CBM0: Carbohydrate-Binding Modules (CBMs)
OBZ75575.1	AMS24251.1 CBM0: Carbohydrate-Binding Modules (CBMs)
OBZ75576.1	QCD90733.1 CBM0: Carbohydrate-Binding Modules (CBMs)
OBZ75598.1	QDK64594.1 GH13_22: Glycoside Hydrolases (GHs) GT5: GlycosylTransferases (GTs)
OBZ75632.1	QCD94974.1 GT8: GlycosylTransferases (GTs)
OBZ75646.1	VWO98679.1 GH63: Glycoside Hydrolases (GHs)
OBZ75661.1	VDC59046.1 GH38: Glycoside Hydrolases (GHs)
OBZ75677.1	VWO98814.1 GH31: Glycoside Hydrolases (GHs)
OBZ75689.1	VUW72999.1 AA1: Auxiliary Activities (AAs)
OBZ75690.1	VWO96434.1 GH16: Glycoside Hydrolases (GHs)
OBZ75708.1	QCD77328.1 GH36: Glycoside Hydrolases (GHs)
OBZ75765.1	AUB23423.1 GH71: Glycoside Hydrolases (GHs)
OBZ75776.1	QDK64604.1 GH3: Glycoside Hydrolases (GHs)
OBZ75783.1	QDK64604.1 GH3: Glycoside Hydrolases (GHs)
OBZ75819.1	CCA73687.1 GH31: Glycoside Hydrolases (GHs)
OBZ75821.1	QCD95595.1 GH28: Glycoside Hydrolases (GHs)
OBZ75829.1	CAB71006.1 GH88: Glycoside Hydrolases (GHs)
OBZ75850.1	QIR82081.1 GT48: GlycosylTransferases (GTs)
OBZ75851.1	QIR82081.1 GT48: GlycosylTransferases (GTs)
OBZ75886.1	VWO98693.1 GH5_9: Glycoside Hydrolases (GHs)
OBZ75887.1	VWO98693.1 GH5_9: Glycoside Hydrolases (GHs)
OBZ75893.1	BAE20245.1 GH55: Glycoside Hydrolases (GHs)
OBZ75895.1	CAC9914360.1 GT8: GlycosylTransferases (GTs)
OBZ75906.1	AGJ81161.1 GH7: Glycoside Hydrolases (GHs) CBM1: Carbohydrate-Binding Modules (CBMs)
OBZ75907.1	VDD30760.1 PL4_2: Polysaccharide Lyases (PLs)
OBZ75966.1	CCE41571.1 GT2: GlycosylTransferases (GTs)
OBZ75975.1	CDZ98740.1 GH5_50: Glycoside Hydrolases (GHs)
OBZ75976.1	CCA69403.1 GT58: GlycosylTransferases (GTs)
OBZ75997.1	ABX04461.1 CBM63: Carbohydrate-Binding Modules (CBMs)
OBZ76040.1	AWP09643.1 GT27: GlycosylTransferases (GTs) CBM13: Carbohydrate-Binding Modules (CBMs)
OBZ76073.1	AXF47905.1 GT69: GlycosylTransferases (GTs)
OBZ76075.1	VUW51410.1 GT4: GlycosylTransferases (GTs)
OBZ76091.1	AZQ26801.1 GT2: GlycosylTransferases (GTs)
OBZ76092.1	AHA83597.1 AA1: Auxiliary Activities (AAs)
OBZ76109.1	ADV19568.1 GH13_8: Glycoside Hydrolases (GHs) CBM48: Carbohydrate-Binding Modules (CBMs)
OBZ76113.1	VWP00542.1 GH0: Glycoside Hydrolases (GHs)
OBZ76126.1	QKX55093.1 AA3_2: Auxiliary Activities (AAs)
OBZ76165.1	CED85561.1 GH71: Glycoside Hydrolases (GHs) CED85561.1: Carbohydrate Esterases (CEs)
OBZ76168.1	ADV25019.1 GT90: GlycosylTransferases (GTs)
OBZ76180.1	VWO94942.1 AA3_2: Auxiliary Activities (AAs)
OBZ76201.1	VWO96882.1 GH125: Glycoside Hydrolases (GHs)
OBZ76223.1	QDK56798.1 GH28: Glycoside Hydrolases (GHs)
OBZ76231.1	VWO98595.1 GH28: Glycoside Hydrolases (GHs)
OBZ76238.1	CAC9909034.1 GT8: GlycosylTransferases (GTs)
OBZ76244.1	VWO97257.1 GH92: Glycoside Hydrolases (GHs)
OBZ76254.1	QCR99115.1 GT48: GlycosylTransferases (GTs)
OBZ76259.1	QCR99115.1 GT48: GlycosylTransferases (GTs)
OBZ76266.1	QDK56813.1 GH28: Glycoside Hydrolases (GHs)
OBZ76298.1	QDS71450.1 GH47: Glycoside Hydrolases (GHs)
OBZ76300.1	CCA76078.1 GH31: Glycoside Hydrolases (GHs)
OBZ76416.1	AYZ07349.1 CBM50: Carbohydrate-Binding Modules (CBMs)
OBZ76424.1	QKX57094.1 GH63: Glycoside Hydrolases (GHs)
OBZ76439.1	CDJ79823.1 AA9: Auxiliary Activities (AAs)
OBZ76498.1	ANC28050.1 GH152: Glycoside Hydrolases (GHs)
OBZ76537.1	QCE13289.1 CE8: Carbohydrate Esterases (CEs)
OBZ76558.1	CDZ96803.1 GT8: GlycosylTransferases (GTs)
OBZ76572.1	VUW72999.1 AA1: Auxiliary Activities (AAs)
OBZ76590.1	CAC9898183.1 GH0: Glycoside Hydrolases (GHs)
OBZ76591.1	XP_331907.1 GT66: GlycosylTransferases (GTs)
OBZ76598.1	VWO95489.1 CE4: Carbohydrate Esterases (CEs)
OBZ76599.1	VWO95489.1 CE4: Carbohydrate Esterases (CEs)
OBZ76612.1	QDK64614.1 GT2: GlycosylTransferases (GTs)
OBZ76649.1	CCA67709.1 GH16_2: Glycoside Hydrolases (GHs)
OBZ76701.1	AEO70370.1 AA5_1: Auxiliary Activities (AAs)
OBZ76752.1	CAZ33309.1 GT7: GlycosylTransferases (GTs)
OBZ76761.1	ADV19894.1 GT69: GlycosylTransferases (GTs)
OBZ76764.1	AQT03612.1 AA2: Auxiliary Activities (AAs)
OBZ76765.1	AFK91528.1 AA2: Auxiliary Activities (AAs)
OBZ76767.1	AQT03612.1 AA2: Auxiliary Activities (AAs)
OBZ76772.1	QKX57008.1 GH27: Glycoside Hydrolases (GHs)
OBZ76781.1	QKX56076.1 GH51: Glycoside Hydrolases (GHs)
OBZ76795.1	VWO97257.1 GH92: Glycoside Hydrolases (GHs)
OBZ76796.1	AQA29333.1 GH92: Glycoside Hydrolases (GHs)
OBZ76809.1	ABD61566.1 GH28: Glycoside Hydrolases (GHs)
OBZ76823.1	ANH22675.1 CE4: Carbohydrate Esterases (CEs)
OBZ76845.1	ANC28050.1 GH152: Glycoside Hydrolases (GHs)
OBZ76854.1	VWO98595.1 GH28: Glycoside Hydrolases (GHs)
OBZ76855.1	VWO98595.1 GH28: Glycoside Hydrolases (GHs)
OBZ76911.1	ADX07294.1 AA1_1: Auxiliary Activities (AAs)
OBZ76913.1	CCA70614.1 GT57: GlycosylTransferases (GTs)
OBZ76953.1	ADV20174.1 PL38: Polysaccharide Lyases (PLs)
OBZ76978.1	VWO95203.1 GH9: Glycoside Hydrolases (GHs)
OBZ76981.1	EIM80453.1 GH135: Glycoside Hydrolases (GHs)
OBZ77015.1	BAE54672.1 GH17: Glycoside Hydrolases (GHs)
OBZ77023.1	BAE87009.1 GH1: Glycoside Hydrolases (GHs)
OBZ77054.1	CCA74424.1 GH5_12: Glycoside Hydrolases (GHs)
OBZ77081.1	CAL54622.1 GH2: Glycoside Hydrolases (GHs)
OBZ77104.1	VDC69778.1 CE8: Carbohydrate Esterases (CEs)
OBZ77116.1	QKX63597.1 GH37: Glycoside Hydrolases (GHs)
OBZ77128.1	VWP01873.1 GT20: GlycosylTransferases (GTs)
OBZ77132.1	VWO95209.1 GH2: Glycoside Hydrolases (GHs)
OBZ77138.1	CEF68073.1 GT92: GlycosylTransferases (GTs) CEF68073.1: Carbohydrate Esterases (CEs)
OBZ77170.1	VWO95244.1 GH79: Glycoside Hydrolases (GHs)
OBZ77171.1	QDK56813.1 GH28: Glycoside Hydrolases (GHs)
OBZ77182.1	CCA73139.1 GT0: GlycosylTransferases (GTs)
OBZ77183.1	VWP01253.1 GT0: GlycosylTransferases (GTs)
OBZ77191.1	CCA68527.1 GH16_4: Glycoside Hydrolases (GHs)
OBZ77203.1	CCA71339.1 CBM50: Carbohydrate-Binding Modules (CBMs)
OBZ77207.1	SMR52966.1 CE16: Carbohydrate Esterases (CEs)
OBZ77240.1	AAD21025.1 AA6: Auxiliary Activities (AAs)
OBZ77248.1	ABD61573.1 AA5_1: Auxiliary Activities (AAs)
OBZ77252.1	CCA70334.1 GH71: Glycoside Hydrolases (GHs)
OBZ77253.1	XP_002174591.1 GH71: Glycoside Hydrolases (GHs)
OBZ77306.1	VWO96649.1 CBM50: Carbohydrate-Binding Modules (CBMs)
OBZ77369.1	CCA74662.1 GH95: Glycoside Hydrolases (GHs)
OBZ77389.1	CAL81200.1 GH51: Glycoside Hydrolases (GHs)
OBZ77451.1	CBX90714.1 GH47: Glycoside Hydrolases (GHs)
OBZ77465.1	CAB4082109.1 GT31: GlycosylTransferases (GTs)
OBZ77469.1	ACJ72161.1 GT1: GlycosylTransferases (GTs)
OBZ77489.1	EAA65303.1 GT0: GlycosylTransferases (GTs)
OBZ77528.1	BAE87008.1 GH1: Glycoside Hydrolases (GHs)
OBZ77604.1	AAC72747.1 AA3_2: Auxiliary Activities (AAs)
OBZ77607.1	VUW72999.1 AA1: Auxiliary Activities (AAs)
OBZ77624.1	ADV19841.1 GT0: GlycosylTransferases (GTs)
OBZ77693.1	APA06246.1 GH128: Glycoside Hydrolases (GHs)
OBZ77717.1	ABB90389.1 GH18: Glycoside Hydrolases (GHs)
OBZ77733.1	CCA71174.1 GT4: GlycosylTransferases (GTs)
OBZ77770.1	QKX62037.1 GT34: GlycosylTransferases (GTs)
OBZ77777.1	VDC75014.1 CBM45: Carbohydrate-Binding Modules (CBMs)
OBZ77787.1	VUW72999.1 AA1: Auxiliary Activities (AAs)
OBZ77807.1	CCA68306.1 CBM50: Carbohydrate-Binding Modules (CBMs)
OBZ77829.1	CED84082.1 GH16_2: Glycoside Hydrolases (GHs) CED84082.1: Carbohydrate Esterases (CEs)
OBZ77849.1	QKX55064.1 GT20: GlycosylTransferases (GTs)
OBZ77857.1	QHX39626.1 AA9: Auxiliary Activities (AAs) CBM1: Carbohydrate-Binding Modules (CBMs)
OBZ77862.1	CED84003.1 GH16_1: Glycoside Hydrolases (GHs) CED84003.1: Carbohydrate Esterases (CEs)
OBZ77881.1	VWO94646.1 GH13_25: Glycoside Hydrolases (GHs)
OBZ77889.1	AHO16406.1 GH13_11: Glycoside Hydrolases (GHs)
OBZ77891.1	AHA83598.1 AA1_2: Auxiliary Activities (AAs)
OBZ77923.1	QKX57008.1 GH27: Glycoside Hydrolases (GHs)
OBZ77925.1	CCA71339.1 CBM50: Carbohydrate-Binding Modules (CBMs)
OBZ77932.1	QKX57008.1 GH27: Glycoside Hydrolases (GHs)
OBZ77945.1	CED84971.1 CED84971.1: Carbohydrate Esterases (CEs) AA5_1: Auxiliary Activities (AAs)
OBZ77946.1	ALL40944.1 AA5_1: Auxiliary Activities (AAs)
OBZ78072.1	BBG94346.1 GT75: GlycosylTransferases (GTs)
OBZ78098.1	BAF75943.1 GH5_5: Glycoside Hydrolases (GHs) CBM1: Carbohydrate-Binding Modules (CBMs)
OBZ78117.1	CDJ79826.1 GH12: Glycoside Hydrolases (GHs)
OBZ78190.1	QIW99986.1 AA1_3: Auxiliary Activities (AAs)
OBZ78196.1	CEF67230.1 GT4: GlycosylTransferases (GTs) CEF67230.1: Carbohydrate Esterases (CEs)
OBZ78209.1	SMR52966.1 CE16: Carbohydrate Esterases (CEs)
OBZ78241.1	QKX64717.1 CBM24: Carbohydrate-Binding Modules (CBMs)
OBZ78256.1	BAC20641.1 AA8: Auxiliary Activities (AAs)
OBZ78259.1	AWK41296.1 GT51: GlycosylTransferases (GTs)
OBZ78260.1	BAV60949.1 GH13_32: Glycoside Hydrolases (GHs) CBM20: Carbohydrate-Binding Modules (CBMs)
OBZ78289.1	CCA69604.1 GH18: Glycoside Hydrolases (GHs) CBM5: Carbohydrate-Binding Modules (CBMs)
OBZ78294.1	CCA69604.1 GH18: Glycoside Hydrolases (GHs) CBM5: Carbohydrate-Binding Modules (CBMs)
OBZ78372.1	QGQ46475.1 GH127: Glycoside Hydrolases (GHs)
OBZ78375.1	VWO94876.1 GT2: GlycosylTransferases (GTs)
OBZ78385.1	ANH56445.1 GH36: Glycoside Hydrolases (GHs)
OBZ78459.1	ADX07310.1 GH3: Glycoside Hydrolases (GHs)
OBZ78463.1	AZQ26804.1 GT2: GlycosylTransferases (GTs)
OBZ78464.1	EEB89948.1 GH115: Glycoside Hydrolases (GHs)
OBZ78466.1	BAA76365.1 GH7: Glycoside Hydrolases (GHs) CBM1: Carbohydrate-Binding Modules (CBMs)
OBZ78484.1	CDI51946.1 GT3: GlycosylTransferases (GTs)
OBZ78499.1	QDX82041.1 GT2: GlycosylTransferases (GTs)
OBZ78559.1	QKX63597.1 GH37: Glycoside Hydrolases (GHs)
OBZ78599.1	QKD55908.1 GH18: Glycoside Hydrolases (GHs)
OBZ78626.1	QKX60855.1 GT22: GlycosylTransferases (GTs)
OBZ78656.1	QDK64608.1 GH3: Glycoside Hydrolases (GHs)
OBZ78660.1	BBG94346.1 GT75: GlycosylTransferases (GTs)
OBZ78665.1	AAC26489.1 GH3: Glycoside Hydrolases (GHs) AAC26489.1: Auxiliary Activities (AAs) CBM1: Carbohydrate-Binding Modules (CBMs)
OBZ78687.1	VWO94214.1 CE8: Carbohydrate Esterases (CEs)
OBZ78754.1	EAA31326.1 GH71: Glycoside Hydrolases (GHs)
OBZ78755.1	VWO94268.1 GT8: GlycosylTransferases (GTs)
OBZ78759.1	VDC60991.1 GH9: Glycoside Hydrolases (GHs)
OBZ78799.1	SMY24715.1 CE16: Carbohydrate Esterases (CEs)
OBZ78802.1	QGI79035.1 GH43_30: Glycoside Hydrolases (GHs)
OBZ78814.1	CAC9928513.1 GH0: Glycoside Hydrolases (GHs)
OBZ78832.1	VWO96731.1 GH16_1: Glycoside Hydrolases (GHs)
OBZ78871.1	BAC67687.1 GH16_1: Glycoside Hydrolases (GHs)
OBZ78872.1	VWP02575.1 GH16_1: Glycoside Hydrolases (GHs)
OBZ78874.1	EGO23925.1 GH5_31: Glycoside Hydrolases (GHs)
OBZ78918.1	BAQ19361.1 GT2: GlycosylTransferases (GTs)
OBZ78929.1	CBX99002.1 GH18: Glycoside Hydrolases (GHs)
OBZ78951.1	QKD55908.1 GH18: Glycoside Hydrolases (GHs)
OBZ78986.1	CCA70058.1 GH10: Glycoside Hydrolases (GHs) CBM1: Carbohydrate-Binding Modules (CBMs)
OBZ78987.1	VWP02545.1 GH16_1: Glycoside Hydrolases (GHs)
OBZ79020.1	VWO95372.1 GH3: Glycoside Hydrolases (GHs)
OBZ79038.1	EAU93428.2 GH18: Glycoside Hydrolases (GHs) CBM5: Carbohydrate-Binding Modules (CBMs)
OBZ79073.1	VWP01397.1 GH72: Glycoside Hydrolases (GHs) CBM43: Carbohydrate-Binding Modules (CBMs)
OBZ79076.1	CCA67805.1 GT1: GlycosylTransferases (GTs)
OBZ79077.1	AIY85447.1 CE4: Carbohydrate Esterases (CEs)
OBZ79078.1	AIY85447.1 CE4: Carbohydrate Esterases (CEs)
OBZ79114.1	QCD77328.1 GH36: Glycoside Hydrolases (GHs)
OBZ79136.1	VWO96677.1 GH74: Glycoside Hydrolases (GHs) CBM1: Carbohydrate-Binding Modules (CBMs)
OBZ79149.1	QCD77328.1 GH36: Glycoside Hydrolases (GHs)
OBZ79152.1	VWO96784.1 PL8_4: Polysaccharide Lyases (PLs)
OBZ79153.1	VWO96784.1 PL8_4: Polysaccharide Lyases (PLs)
OBZ79180.1	QEO20591.1 GT48: GlycosylTransferases (GTs)
OBZ79186.1	QHO46828.1 GH38: Glycoside Hydrolases (GHs)
OBZ79233.1	SMY25446.1 CBM18: Carbohydrate-Binding Modules (CBMs)
OBZ79234.1	QIW99783.1 CBM18: Carbohydrate-Binding Modules (CBMs)
OBZ79247.1	CCA72135.1 GT59: GlycosylTransferases (GTs)
OBZ79260.1	EAA29319.1 GH93: Glycoside Hydrolases (GHs)
OBZ79265.1	BAD97445.1 GH5_9: Glycoside Hydrolases (GHs)
OBZ79298.1	VWO96784.1 PL8_4: Polysaccharide Lyases (PLs)
OBZ79314.1	SVE69766.1 GT4: GlycosylTransferases (GTs)
OBZ79316.1	CEF62298.1 GT4: GlycosylTransferases (GTs) CEF62298.1: Carbohydrate Esterases (CEs)
OBZ79350.1	CDZ96694.1 PL35: Polysaccharide Lyases (PLs)
OBZ79353.1	CAK43562.1 GH20: Glycoside Hydrolases (GHs)
OBZ79391.1	QCD77328.1 GH36: Glycoside Hydrolases (GHs)
OBZ79394.1	AFK91528.1 AA2: Auxiliary Activities (AAs)
OBZ79410.1	QBQ55156.1 CBM50: Carbohydrate-Binding Modules (CBMs)
OBZ79459.1	CDI51946.1 GT3: GlycosylTransferases (GTs)
OBZ79464.1	AFK91528.1 AA2: Auxiliary Activities (AAs)
OBZ79484.1	CDZ98677.1 GT31: GlycosylTransferases (GTs)
OBZ79500.1	AHG06593.1 GT2: GlycosylTransferases (GTs)
OBZ79510.1	QKX57008.1 GH27: Glycoside Hydrolases (GHs)
OBZ79515.1	CCA69877.1 GT3: GlycosylTransferases (GTs)
OBZ79517.1	CBA03971.1 GT30: GlycosylTransferases (GTs)
OBZ79518.1	QEO24085.1 GH47: Glycoside Hydrolases (GHs)
OBZ79522.1	AAG24510.1 GH27: Glycoside Hydrolases (GHs) AAG24510.1: Auxiliary Activities (AAs)
OBZ79527.1	CDZ96694.1 PL35: Polysaccharide Lyases (PLs)
OBZ79543.1	VWO96847.1 AA3_2: Auxiliary Activities (AAs)
OBZ79544.1	VWO95795.1 AA9: Auxiliary Activities (AAs)
OBZ79556.1	AOR51850.1 GT8: GlycosylTransferases (GTs)
OBZ79568.1	CCA66838.1 GT0: GlycosylTransferases (GTs)
OBZ79578.1	VUW72999.1 AA1: Auxiliary Activities (AAs)
OBZ79590.1	BAS91012.1 CBM57: Carbohydrate-Binding Modules (CBMs)
OBZ79634.1	QBX90222.1 CE15: Carbohydrate Esterases (CEs)
OBZ79646.1	CDJ79825.1 CE1: Carbohydrate Esterases (CEs) CBM1: Carbohydrate-Binding Modules (CBMs)
OBZ79663.1	QKD59433.1 GT64: GlycosylTransferases (GTs)
OBZ79670.1	ABG81487.1 GT31: GlycosylTransferases (GTs)
OBZ79710.1	CCA67709.1 GH16_2: Glycoside Hydrolases (GHs)
OBZ79711.1	CCA67709.1 GH16_2: Glycoside Hydrolases (GHs)
OBZ79734.1	VDC85193.1 GT95: GlycosylTransferases (GTs)
OBZ79737.1	CAP83076.1 GH13_40: Glycoside Hydrolases (GHs)
OBZ79755.1	QCD80100.1 GH1: Glycoside Hydrolases (GHs)
OBZ79790.1	EAA60035.1 GH18: Glycoside Hydrolases (GHs) CBM18: Carbohydrate-Binding Modules (CBMs)
OBZ79820.1	VWP02545.1 GH16_1: Glycoside Hydrolases (GHs)
OBZ79822.1	CDS09089.1 GT41: GlycosylTransferases (GTs)
OBZ79869.1	QDS71450.1 GH47: Glycoside Hydrolases (GHs)
OBZ79904.1	CAB4110408.1 GT41: GlycosylTransferases (GTs)
OBZ79926.1	VWO94258.1 GH5_5: Glycoside Hydrolases (GHs) CBM1: Carbohydrate-Binding Modules (CBMs)
OBZ79951.1	BBG97388.1 CE8: Carbohydrate Esterases (CEs)
OBZ79967.1	CCA73277.1 GT33: GlycosylTransferases (GTs)
OBZ79997.1	CAN80640.1 GT47: GlycosylTransferases (GTs)
OBZ80006.1	CCA72034.1 GH5_7: Glycoside Hydrolases (GHs)
OBZ80051.1	CCA19356.1 GT2: GlycosylTransferases (GTs)

## Sheet: Laetiporus_sulphureus
query_id	subject_id
XP_040757118.1	BBN00846.1 GH5_15: Glycoside Hydrolases (GHs)
XP_040757190.1	CAN80640.1 GT47: GlycosylTransferases (GTs)
XP_040757200.1	QGI87677.1 GH5_15: Glycoside Hydrolases (GHs)
XP_040757328.1	ABD61573.1 AA5_1: Auxiliary Activities (AAs)
XP_040757363.1	QDK64604.1 GH3: Glycoside Hydrolases (GHs)
XP_040757379.1	CUR50868.1 GT66: GlycosylTransferases (GTs)
XP_040757380.1	ABD61573.1 AA5_1: Auxiliary Activities (AAs)
XP_040757394.1	AYK01981.1 GT1: GlycosylTransferases (GTs)
XP_040757413.1	VWP01326.1 GH5_9: Glycoside Hydrolases (GHs)
XP_040757507.1	ALG12048.1 CBM5: Carbohydrate-Binding Modules (CBMs)
XP_040757606.1	ADV25490.1 GH79: Glycoside Hydrolases (GHs)
XP_040757653.1	ATV82114.1 AA3_2: Auxiliary Activities (AAs)
XP_040757664.1	QKX56076.1 GH51: Glycoside Hydrolases (GHs)
XP_040757666.1	SMR52966.1 CE16: Carbohydrate Esterases (CEs)
XP_040757704.1	CED84082.1 GH16_2: Glycoside Hydrolases (GHs) CED84082.1: Carbohydrate Esterases (CEs)
XP_040757718.1	QDS70620.1 GT0: GlycosylTransferases (GTs)
XP_040757722.1	QDS70620.1 GT0: GlycosylTransferases (GTs)
XP_040757740.1	VWO98528.1 GH5_22: Glycoside Hydrolases (GHs)
XP_040757741.1	AHL69750.2 GH5_22: Glycoside Hydrolases (GHs)
XP_040757769.1	QDS70620.1 GT0: GlycosylTransferases (GTs)
XP_040757780.1	CAN80640.1 GT47: GlycosylTransferases (GTs)
XP_040757803.1	VUW63360.1 CBM20: Carbohydrate-Binding Modules (CBMs)
XP_040757814.1	ACZ37083.1 AA1_1: Auxiliary Activities (AAs)
XP_040757817.1	ACZ37083.1 AA1_1: Auxiliary Activities (AAs)
XP_040757818.1	BAH80454.1 GT0: GlycosylTransferases (GTs)
XP_040757831.1	CBX91374.1 CE8: Carbohydrate Esterases (CEs)
XP_040757832.1	QKX56674.1 GH28: Glycoside Hydrolases (GHs)
XP_040757843.1	CCA75834.1 GH0: Glycoside Hydrolases (GHs)
XP_040757847.1	AFR94210.1 GH0: Glycoside Hydrolases (GHs)
XP_040757888.1	EAA58394.1 GH13_22: Glycoside Hydrolases (GHs) GT5: GlycosylTransferases (GTs)
XP_040757902.1	ADV25490.1 GH79: Glycoside Hydrolases (GHs)
XP_040757909.1	ADV25490.1 GH79: Glycoside Hydrolases (GHs)
XP_040757948.1	CCA67406.1 CBM13: Carbohydrate-Binding Modules (CBMs)
XP_040757952.1	VWO98374.1 CE16: Carbohydrate Esterases (CEs)
XP_040757953.1	VWO98374.1 CE16: Carbohydrate Esterases (CEs)
XP_040758026.1	ADV52250.1 GH115: Glycoside Hydrolases (GHs)
XP_040758070.1	BAC83070.1 GH17: Glycoside Hydrolases (GHs) CBM43: Carbohydrate-Binding Modules (CBMs)
XP_040758076.1	VWO96649.1 CBM50: Carbohydrate-Binding Modules (CBMs)
XP_040758097.1	SMR52966.1 CE16: Carbohydrate Esterases (CEs)
XP_040758122.1	APA15545.1 GH78: Glycoside Hydrolases (GHs)
XP_040758123.1	APA15545.1 GH78: Glycoside Hydrolases (GHs)
XP_040758124.1	APA15545.1 GH78: Glycoside Hydrolases (GHs)
XP_040758128.1	VDC93653.1 CBM57: Carbohydrate-Binding Modules (CBMs)
XP_040758136.1	VWP00170.1 GT35: GlycosylTransferases (GTs)
XP_040758165.1	VDD62621.1 GT47: GlycosylTransferases (GTs)
XP_040758178.1	VWO96991.1 AA2: Auxiliary Activities (AAs)
XP_040758214.1	CAB85687.1 GH17: Glycoside Hydrolases (GHs)
XP_040758245.1	QEL59934.1 GH5_9: Glycoside Hydrolases (GHs)
XP_040758256.1	VWO96843.1 AA3_2: Auxiliary Activities (AAs)
XP_040758312.1	AOX15703.1 AA1_1: Auxiliary Activities (AAs)
XP_040758315.1	QHO20297.1 AA6: Auxiliary Activities (AAs)
XP_040758321.1	QKD61617.1 CE3: Carbohydrate Esterases (CEs)
XP_040758331.1	BBN00763.1 GH5_15: Glycoside Hydrolases (GHs)
XP_040758398.1	CBX90714.1 GH47: Glycoside Hydrolases (GHs)
XP_040758400.1	CCA71174.1 GT4: GlycosylTransferases (GTs)
XP_040758411.1	VUW72999.1 AA1: Auxiliary Activities (AAs)
XP_040758432.1	QDS71450.1 GH47: Glycoside Hydrolases (GHs)
XP_040758453.1	AAD44757.1 GT90: GlycosylTransferases (GTs) AAD44757.1: Auxiliary Activities (AAs)
XP_040758455.1	ABD14403.1 GH28: Glycoside Hydrolases (GHs)
XP_040758465.1	AAC13946.1 GT69: GlycosylTransferases (GTs) AAC13946.1: Auxiliary Activities (AAs)
XP_040758469.1	ABD61566.1 GH28: Glycoside Hydrolases (GHs)
XP_040758511.1	CCA14548.1 GT2: GlycosylTransferases (GTs)
XP_040758520.1	BAW15172.1 GH13_5: Glycoside Hydrolases (GHs)
XP_040758586.1	SMY23298.1 GH154: Glycoside Hydrolases (GHs)
XP_040758627.1	ALJ82895.1 AA3_2: Auxiliary Activities (AAs)
XP_040758636.1	VWP01427.1 GH31: Glycoside Hydrolases (GHs)
XP_040758639.1	VWO95795.1 AA9: Auxiliary Activities (AAs)
XP_040758662.1	CCA67406.1 CBM13: Carbohydrate-Binding Modules (CBMs)
XP_040758699.1	BAM79577.1 GT4: GlycosylTransferases (GTs)
XP_040758711.1	SVE84752.1 GT61: GlycosylTransferases (GTs)
XP_040758743.1	CCA74335.1 AA3_2: Auxiliary Activities (AAs)
XP_040758783.1	CCA67406.1 CBM13: Carbohydrate-Binding Modules (CBMs)
XP_040758786.1	CED85351.1 GH38: Glycoside Hydrolases (GHs) CED85351.1: Carbohydrate Esterases (CEs)
XP_040758855.1	VWO98657.1 GT15: GlycosylTransferases (GTs)
XP_040758870.1	CUU39686.1 GT4: GlycosylTransferases (GTs)
XP_040758890.1	ALC44309.1 GH29: Glycoside Hydrolases (GHs)
XP_040758903.1	QDK64619.1 GT2: GlycosylTransferases (GTs)
XP_040758915.1	QKD58866.1 GH20: Glycoside Hydrolases (GHs)
XP_040758923.1	CCA67937.1 GH47: Glycoside Hydrolases (GHs)
XP_040758928.1	QGA19502.1 GH89: Glycoside Hydrolases (GHs)
XP_040758937.1	ACI49189.1 GH13_8: Glycoside Hydrolases (GHs) CBM48: Carbohydrate-Binding Modules (CBMs)
XP_040758951.1	AUB22189.1 GH16_19: Glycoside Hydrolases (GHs) CBM18: Carbohydrate-Binding Modules (CBMs)
XP_040758961.1	QKX54390.1 PL7_4: Polysaccharide Lyases (PLs)
XP_040758962.1	QKX54390.1 PL7_4: Polysaccharide Lyases (PLs)
XP_040758968.1	AWO98658.1 GH37: Glycoside Hydrolases (GHs)
XP_040758976.1	CCA68722.1 GH31: Glycoside Hydrolases (GHs)
XP_040758991.1	ADX07338.1 GH5_9: Glycoside Hydrolases (GHs)
XP_040759039.1	AAW42417.1 GH71: Glycoside Hydrolases (GHs) AAW42417.1: Auxiliary Activities (AAs)
XP_040759042.1	CDO72503.1 CE1: Carbohydrate Esterases (CEs) CBM1: Carbohydrate-Binding Modules (CBMs)
XP_040759061.1	CCA77763.1 CE16: Carbohydrate Esterases (CEs)
XP_040759087.1	QKX53119.1 GH72: Glycoside Hydrolases (GHs)
XP_040759102.1	CUU39686.1 GT4: GlycosylTransferases (GTs)
XP_040759136.1	VWP00148.1 GH37: Glycoside Hydrolases (GHs)
XP_040759157.1	QCE05853.1 GH32: Glycoside Hydrolases (GHs)
XP_040759160.1	SVE87487.1 GT8: GlycosylTransferases (GTs)
XP_040759165.1	VDD34219.1 GH3: Glycoside Hydrolases (GHs)
XP_040759181.1	CDZ98785.1 CBM50: Carbohydrate-Binding Modules (CBMs)
XP_040759202.1	QKX56902.1 PL35: Polysaccharide Lyases (PLs)
XP_040759229.1	ANF89368.1 AA7: Auxiliary Activities (AAs)
XP_040759290.1	CCA68780.1 GT22: GlycosylTransferases (GTs)
XP_040759293.1	ACI49189.1 GH13_8: Glycoside Hydrolases (GHs) CBM48: Carbohydrate-Binding Modules (CBMs)
XP_040759308.1	VDD58900.1 PL1_1: Polysaccharide Lyases (PLs)
XP_040759378.1	CDO72503.1 CE1: Carbohydrate Esterases (CEs) CBM1: Carbohydrate-Binding Modules (CBMs)
XP_040759389.1	VWP02114.1 GT3: GlycosylTransferases (GTs)
XP_040759474.1	AAW42417.1 GH71: Glycoside Hydrolases (GHs) AAW42417.1: Auxiliary Activities (AAs)
XP_040759475.1	VWO99614.1 GH71: Glycoside Hydrolases (GHs)
XP_040759488.1	QCD77328.1 GH36: Glycoside Hydrolases (GHs)
XP_040759512.1	VWO96045.1 AA3_2: Auxiliary Activities (AAs)
XP_040759514.1	ATV82114.1 AA3_2: Auxiliary Activities (AAs)
XP_040759527.1	VWP02516.1 AA3_2: Auxiliary Activities (AAs)
XP_040759596.1	SVE69682.1 GT61: GlycosylTransferases (GTs)
XP_040759603.1	QKX59775.1 CBM21: Carbohydrate-Binding Modules (CBMs)
XP_040759642.1	AWP04987.1 GT13: GlycosylTransferases (GTs)
XP_040759693.1	SMR52966.1 CE16: Carbohydrate Esterases (CEs)
XP_040759724.1	CCA73940.1 GT15: GlycosylTransferases (GTs)
XP_040759870.1	CDZ98345.1 GH92: Glycoside Hydrolases (GHs)
XP_040759909.1	SMR52966.1 CE16: Carbohydrate Esterases (CEs)
XP_040759966.1	ADL12746.1 CBM50: Carbohydrate-Binding Modules (CBMs)
XP_040760012.1	CCA67070.1 GH17: Glycoside Hydrolases (GHs)
XP_040760025.1	QHB50190.1 AA3_2: Auxiliary Activities (AAs)
XP_040760048.1	QDS73620.1 GT8: GlycosylTransferases (GTs)
XP_040760132.1	CAN80640.1 GT47: GlycosylTransferases (GTs)
XP_040760140.1	VWO94258.1 GH5_5: Glycoside Hydrolases (GHs) CBM1: Carbohydrate-Binding Modules (CBMs)
XP_040760141.1	XP_002475436.1 GH5_5: Glycoside Hydrolases (GHs)
XP_040760146.1	ADH51729.1 GH5_5: Glycoside Hydrolases (GHs)
XP_040760153.1	CDZ96694.1 PL35: Polysaccharide Lyases (PLs)
XP_040760154.1	CCA68935.1 GH47: Glycoside Hydrolases (GHs)
XP_040760160.1	VWO94371.1 GT21: GlycosylTransferases (GTs)
XP_040760194.1	QKX57008.1 GH27: Glycoside Hydrolases (GHs)
XP_040760196.1	EAA31326.1 GH71: Glycoside Hydrolases (GHs)
XP_040760197.1	VWO94268.1 GT8: GlycosylTransferases (GTs)
XP_040760226.1	EAA63677.1 GH95: Glycoside Hydrolases (GHs)
XP_040760242.1	QKX64717.1 CBM24: Carbohydrate-Binding Modules (CBMs)
XP_040760284.1	VDD30760.1 PL4_2: Polysaccharide Lyases (PLs)
XP_040760303.1	QKX55086.1 GH55: Glycoside Hydrolases (GHs)
XP_040760324.1	QKX64719.1 GT31: GlycosylTransferases (GTs)
XP_040760349.1	VWO95280.1 GT20: GlycosylTransferases (GTs)
XP_040760361.1	QLC65490.1 GH43_18: Glycoside Hydrolases (GHs)
XP_040760379.1	VDC85193.1 GT95: GlycosylTransferases (GTs)
XP_040760402.1	QCD77328.1 GH36: Glycoside Hydrolases (GHs)
XP_040760404.1	ADV52250.1 GH115: Glycoside Hydrolases (GHs)
XP_040760412.1	CCA73538.1 GT31: GlycosylTransferases (GTs)
XP_040760423.1	QHO46828.1 GH38: Glycoside Hydrolases (GHs)
XP_040760459.1	CDR49250.1 GT41: GlycosylTransferases (GTs)
XP_040760470.1	SVE69766.1 GT4: GlycosylTransferases (GTs)
XP_040760484.1	VWO96731.1 GH16_1: Glycoside Hydrolases (GHs)
XP_040760518.1	ABD61573.1 AA5_1: Auxiliary Activities (AAs)
XP_040760608.1	CAB4082109.1 GT31: GlycosylTransferases (GTs)
XP_040760614.1	ACJ72161.1 GT1: GlycosylTransferases (GTs)
XP_040760632.1	SVE78114.1 GT61: GlycosylTransferases (GTs)
XP_040760702.1	AHA83597.1 AA1: Auxiliary Activities (AAs)
XP_040760757.1	QCD77328.1 GH36: Glycoside Hydrolases (GHs)
XP_040760782.1	AXU67766.1 GH18: Glycoside Hydrolases (GHs)
XP_040760804.1	CBX99002.1 GH18: Glycoside Hydrolases (GHs)
XP_040760805.1	ABD61574.1 AA5_1: Auxiliary Activities (AAs)
XP_040760809.1	VWP01253.1 GT0: GlycosylTransferases (GTs)
XP_040760811.1	CED82980.1 GH16_4: Glycoside Hydrolases (GHs) CED82980.1: Carbohydrate Esterases (CEs)
XP_040760817.1	VWP01253.1 GT0: GlycosylTransferases (GTs)
XP_040760848.1	QKX62037.1 GT34: GlycosylTransferases (GTs)
XP_040760853.1	QLC65490.1 GH43_18: Glycoside Hydrolases (GHs)
XP_040760925.1	CEF62298.1 GT4: GlycosylTransferases (GTs) CEF62298.1: Carbohydrate Esterases (CEs)
XP_040760931.1	CEF62298.1 GT4: GlycosylTransferases (GTs) CEF62298.1: Carbohydrate Esterases (CEs)
XP_040760934.1	BAE65591.1 GH3: Glycoside Hydrolases (GHs)
XP_040761005.1	CED84003.1 GH16_1: Glycoside Hydrolases (GHs) CED84003.1: Carbohydrate Esterases (CEs)
XP_040761018.1	ADV52250.1 GH115: Glycoside Hydrolases (GHs)
XP_040761039.1	VWO96530.1 AA3_3: Auxiliary Activities (AAs)
XP_040761050.1	QKD52213.1 GT2: GlycosylTransferases (GTs)
XP_040761052.1	VDD20314.1 GH3: Glycoside Hydrolases (GHs)
XP_040761072.1	VWO96530.1 AA3_3: Auxiliary Activities (AAs)
XP_040761074.1	VWO96530.1 AA3_3: Auxiliary Activities (AAs)
XP_040761113.1	QDK64603.1 GH3: Glycoside Hydrolases (GHs)
XP_040761116.1	QDK64604.1 GH3: Glycoside Hydrolases (GHs)
XP_040761117.1	ADX07318.1 GH3: Glycoside Hydrolases (GHs)
XP_040761159.1	VWO99100.1 GH3: Glycoside Hydrolases (GHs)
XP_040761183.1	CEF62298.1 GT4: GlycosylTransferases (GTs) CEF62298.1: Carbohydrate Esterases (CEs)
XP_040761185.1	BBN14963.1 CBM20: Carbohydrate-Binding Modules (CBMs)
XP_040761276.1	CEF62298.1 GT4: GlycosylTransferases (GTs) CEF62298.1: Carbohydrate Esterases (CEs)
XP_040761303.1	ABO42285.1 GH13_1: Glycoside Hydrolases (GHs)
XP_040761373.1	ANH56445.1 GH36: Glycoside Hydrolases (GHs)
XP_040761397.1	CCA69604.1 GH18: Glycoside Hydrolases (GHs) CBM5: Carbohydrate-Binding Modules (CBMs)
XP_040761418.1	QKX55064.1 GT20: GlycosylTransferases (GTs)
XP_040761427.1	AWK41296.1 GT51: GlycosylTransferases (GTs)
XP_040761443.1	VWO94876.1 GT2: GlycosylTransferases (GTs)
XP_040761455.1	QIW99986.1 AA1_3: Auxiliary Activities (AAs)
XP_040761458.1	QDS77584.1 GH16: Glycoside Hydrolases (GHs)
XP_040761487.1	QGA19566.1 GH28: Glycoside Hydrolases (GHs)
XP_040761491.1	QGA19566.1 GH28: Glycoside Hydrolases (GHs)
XP_040761558.1	VWO99077.1 AA3_2: Auxiliary Activities (AAs)
XP_040761559.1	VWO99079.1 AA3_2: Auxiliary Activities (AAs)
XP_040761561.1	VWO99077.1 AA3_2: Auxiliary Activities (AAs)
XP_040761562.1	VWO99077.1 AA3_2: Auxiliary Activities (AAs)
XP_040761597.1	VWP00856.1 GH47: Glycoside Hydrolases (GHs)
XP_040761644.1	VDC81831.1 CBM57: Carbohydrate-Binding Modules (CBMs)
XP_040761648.1	VWO99614.1 GH71: Glycoside Hydrolases (GHs)
XP_040761668.1	QEO20591.1 GT48: GlycosylTransferases (GTs)
XP_040761706.1	QDS69763.1 CE5: Carbohydrate Esterases (CEs)
XP_040761730.1	VWO94432.1 CE9: Carbohydrate Esterases (CEs)
XP_040761753.1	VWO94982.1 GH5_9: Glycoside Hydrolases (GHs)
XP_040761780.1	QKX64717.1 CBM24: Carbohydrate-Binding Modules (CBMs)
XP_040761781.1	BAV57614.1 AA9: Auxiliary Activities (AAs)
XP_040761831.1	QKX59602.1 GH2: Glycoside Hydrolases (GHs)
XP_040761921.1	AAW45548.1 GT2: GlycosylTransferases (GTs) AAW45548.1: Auxiliary Activities (AAs)
XP_040761969.1	EAA59400.1 PL4_3: Polysaccharide Lyases (PLs)
XP_040761988.1	QDK64604.1 GH3: Glycoside Hydrolases (GHs)
XP_040762012.1	EAA64028.1 GH2: Glycoside Hydrolases (GHs)
XP_040762014.1	BAH59084.1 GH7: Glycoside Hydrolases (GHs)
XP_040762017.1	BAH59084.1 GH7: Glycoside Hydrolases (GHs)
XP_040762067.1	ADX07294.1 AA1_1: Auxiliary Activities (AAs)
XP_040762078.1	VWO94942.1 AA3_2: Auxiliary Activities (AAs)
XP_040762134.1	VWO94942.1 AA3_2: Auxiliary Activities (AAs)
XP_040762140.1	ADX07294.1 AA1_1: Auxiliary Activities (AAs)
XP_040762197.1	QDS74481.1 CBM12: Carbohydrate-Binding Modules (CBMs)
XP_040762225.1	ADL33049.1 GH43_35: Glycoside Hydrolases (GHs)
XP_040762267.1	QKX53028.1 AA4: Auxiliary Activities (AAs)
XP_040762305.1	CCA71623.1 GT4: GlycosylTransferases (GTs)
XP_040762351.1	AZQ26802.1 GT2: GlycosylTransferases (GTs)
XP_040762359.1	XP_002470423.1 GH10: Glycoside Hydrolases (GHs)
XP_040762360.1	XP_002470423.1 GH10: Glycoside Hydrolases (GHs)
XP_040762363.1	XP_002470423.1 GH10: Glycoside Hydrolases (GHs)
XP_040762422.1	CAN61133.1 GH36: Glycoside Hydrolases (GHs)
XP_040762423.1	QKD62991.1 GH12: Glycoside Hydrolases (GHs)
XP_040762445.1	QCR49142.1 GH23: Glycoside Hydrolases (GHs)
XP_040762565.1	CCA74333.1 PL14_4: Polysaccharide Lyases (PLs)
XP_040762608.1	QDK56798.1 GH28: Glycoside Hydrolases (GHs)
XP_040762618.1	CDJ79834.1 GH27: Glycoside Hydrolases (GHs)
XP_040762630.1	CCA74023.1 AA3_2: Auxiliary Activities (AAs)
XP_040762634.1	QKX57008.1 GH27: Glycoside Hydrolases (GHs)
XP_040762677.1	ANC28050.1 GH152: Glycoside Hydrolases (GHs)
XP_040762694.1	AHA83597.1 AA1: Auxiliary Activities (AAs)
XP_040762695.1	AHA83597.1 AA1: Auxiliary Activities (AAs)
XP_040762697.1	AZQ26801.1 GT2: GlycosylTransferases (GTs)
XP_040762713.1	QCR99115.1 GT48: GlycosylTransferases (GTs)
XP_040762714.1	ADX07311.1 GT48: GlycosylTransferases (GTs)
XP_040762821.1	AUW34340.1 GH3: Glycoside Hydrolases (GHs)
XP_040762882.1	QHO00079.1 GT35: GlycosylTransferases (GTs)
XP_040762883.1	BBV24519.1 GH13_1: Glycoside Hydrolases (GHs) CBM20: Carbohydrate-Binding Modules (CBMs)
XP_040762886.1	BBV24519.1 GH13_1: Glycoside Hydrolases (GHs) CBM20: Carbohydrate-Binding Modules (CBMs)
XP_040762887.1	BBV24519.1 GH13_1: Glycoside Hydrolases (GHs) CBM20: Carbohydrate-Binding Modules (CBMs)
XP_040762889.1	BBV24519.1 GH13_1: Glycoside Hydrolases (GHs) CBM20: Carbohydrate-Binding Modules (CBMs)
XP_040762894.1	CCA74977.1 GH38: Glycoside Hydrolases (GHs)
XP_040762919.1	AUM86167.1 AA14: Auxiliary Activities (AAs)
XP_040762935.1	ATX68040.1 GH18: Glycoside Hydrolases (GHs) CBM14: Carbohydrate-Binding Modules (CBMs)
XP_040762939.1	CAB4075922.1 GH47: Glycoside Hydrolases (GHs)
XP_040762960.1	CUI24525.1 GH19: Glycoside Hydrolases (GHs)
XP_040762998.1	CCA66498.1 GT20: GlycosylTransferases (GTs)
XP_040763007.1	QKX63840.1 GH18: Glycoside Hydrolases (GHs) CBM18: Carbohydrate-Binding Modules (CBMs)
XP_040763049.1	QEO24085.1 GH47: Glycoside Hydrolases (GHs)
XP_040763073.1	BBG94346.1 GT75: GlycosylTransferases (GTs)
XP_040763074.1	QKX57828.1 GH53: Glycoside Hydrolases (GHs)
XP_040763075.1	CED82388.1 GT4: GlycosylTransferases (GTs) CED82388.1: Carbohydrate Esterases (CEs)
XP_040763143.1	VDC96437.1 GH16_20: Glycoside Hydrolases (GHs)
XP_040763206.1	CDR39118.1 GT49: GlycosylTransferases (GTs)
XP_040763249.1	CBX99002.1 GH18: Glycoside Hydrolases (GHs)
XP_040763263.1	AWS41421.1 GH23: Glycoside Hydrolases (GHs)
XP_040763270.1	CAC9898183.1 GH0: Glycoside Hydrolases (GHs)
XP_040763271.1	XP_331907.1 GT66: GlycosylTransferases (GTs)
XP_040763284.1	VWO96843.1 AA3_2: Auxiliary Activities (AAs)
XP_040763289.1	AAW43127.1 GT4: GlycosylTransferases (GTs) AAW43127.1: Auxiliary Activities (AAs)
XP_040763293.1	ADD18516.1 CBM20: Carbohydrate-Binding Modules (CBMs)
XP_040763394.1	AAQ77827.1 GH53: Glycoside Hydrolases (GHs) AAQ77827.1: Auxiliary Activities (AAs)
XP_040763417.1	CDS11326.1 GH3: Glycoside Hydrolases (GHs)
XP_040763433.1	ACI26689.1 GH28: Glycoside Hydrolases (GHs)
XP_040763475.1	AIO05513.1 AA3_2: Auxiliary Activities (AAs)
XP_040763513.1	VWO96843.1 AA3_2: Auxiliary Activities (AAs)
XP_040763525.1	VWO96843.1 AA3_2: Auxiliary Activities (AAs)
XP_040763529.1	QKX60178.1 GH65: Glycoside Hydrolases (GHs)
XP_040763546.1	VWO98657.1 GT15: GlycosylTransferases (GTs)
XP_040763577.1	AHG06593.1 GT2: GlycosylTransferases (GTs)
XP_040763601.1	QKX60855.1 GT22: GlycosylTransferases (GTs)
XP_040763619.1	SMY24715.1 CE16: Carbohydrate Esterases (CEs)
XP_040763622.1	CCA24092.1 GT74: GlycosylTransferases (GTs)
XP_040763626.1	VUW72999.1 AA1: Auxiliary Activities (AAs)
XP_040763689.1	CCA72034.1 GH5_7: Glycoside Hydrolases (GHs)
XP_040763711.1	CEF62298.1 GT4: GlycosylTransferases (GTs) CEF62298.1: Carbohydrate Esterases (CEs)
XP_040763740.1	CCA67709.1 GH16_2: Glycoside Hydrolases (GHs)
XP_040763741.1	CCA67709.1 GH16_2: Glycoside Hydrolases (GHs)
XP_040763760.1	CCA15473.1 GH72: Glycoside Hydrolases (GHs)
XP_040763783.1	CAZ31460.1 GH47: Glycoside Hydrolases (GHs)
XP_040763861.1	EAA58835.1 GH3: Glycoside Hydrolases (GHs)
XP_040763908.1	ACU96164.1 CBM6: Carbohydrate-Binding Modules (CBMs)
XP_040763945.1	QDS71450.1 GH47: Glycoside Hydrolases (GHs)
XP_040763952.1	VWP02545.1 GH16_1: Glycoside Hydrolases (GHs)
XP_040763958.1	VWP02545.1 GH16_1: Glycoside Hydrolases (GHs)
XP_040763968.1	CBX99002.1 GH18: Glycoside Hydrolases (GHs)
XP_040763979.1	BAC67687.1 GH16_1: Glycoside Hydrolases (GHs)
XP_040764032.1	CCA72135.1 GT59: GlycosylTransferases (GTs)
XP_040764052.1	CCA67805.1 GT1: GlycosylTransferases (GTs)
XP_040764055.1	AIY85447.1 CE4: Carbohydrate Esterases (CEs)
XP_040764057.1	AIY85447.1 CE4: Carbohydrate Esterases (CEs)
XP_040764075.1	EAU93428.2 GH18: Glycoside Hydrolases (GHs) CBM5: Carbohydrate-Binding Modules (CBMs)
XP_040764076.1	QHO20297.1 AA6: Auxiliary Activities (AAs)
XP_040764155.1	CCA67709.1 GH16_2: Glycoside Hydrolases (GHs)
XP_040764189.1	AZQ26804.1 GT2: GlycosylTransferases (GTs)
XP_040764229.1	AYU75221.1 AA10: Auxiliary Activities (AAs)
XP_040764232.1	SMQ49497.1 AA3_2: Auxiliary Activities (AAs)
XP_040764291.1	QHO00079.1 GT35: GlycosylTransferases (GTs)
XP_040764299.1	AQR79710.1 CE4: Carbohydrate Esterases (CEs)
XP_040764320.1	VWO94258.1 GH5_5: Glycoside Hydrolases (GHs) CBM1: Carbohydrate-Binding Modules (CBMs)
XP_040764338.1	CEF67230.1 GT4: GlycosylTransferases (GTs) CEF67230.1: Carbohydrate Esterases (CEs)
XP_040764350.1	AHX26700.1 GT2: GlycosylTransferases (GTs)
XP_040764368.1	VDD58900.1 PL1_1: Polysaccharide Lyases (PLs)
XP_040764404.1	CCD48605.1 GH128: Glycoside Hydrolases (GHs)
XP_040764405.1	ACJ72161.1 GT1: GlycosylTransferases (GTs)
XP_040764482.1	CCA74662.1 GH95: Glycoside Hydrolases (GHs)
XP_040764485.1	CED82980.1 GH16_4: Glycoside Hydrolases (GHs) CED82980.1: Carbohydrate Esterases (CEs)
XP_040764502.1	QKD59433.1 GT64: GlycosylTransferases (GTs)
XP_040764525.1	AAG24511.1 GH27: Glycoside Hydrolases (GHs) AAG24511.1: Auxiliary Activities (AAs)
XP_040764528.1	QEO24085.1 GH47: Glycoside Hydrolases (GHs)
XP_040764529.1	CBA03971.1 GT30: GlycosylTransferases (GTs)
XP_040764538.1	VDC60991.1 GH9: Glycoside Hydrolases (GHs)
XP_040764556.1	AOR51850.1 GT8: GlycosylTransferases (GTs)
XP_040764565.1	QGI79035.1 GH43_30: Glycoside Hydrolases (GHs)
XP_040764594.1	VWP00564.1 AA3_2: Auxiliary Activities (AAs)
XP_040764596.1	VWO98613.1 PL38: Polysaccharide Lyases (PLs)
XP_040764605.1	CBX99002.1 GH18: Glycoside Hydrolases (GHs)
XP_040764630.1	QHN73882.1 AA10: Auxiliary Activities (AAs)
XP_040764638.1	CAB4110408.1 GT41: GlycosylTransferases (GTs)
XP_040764656.1	QKD61617.1 CE3: Carbohydrate Esterases (CEs)
XP_040764770.1	CCA74280.1 GT24: GlycosylTransferases (GTs)
XP_040764776.1	CCA75087.1 GT20: GlycosylTransferases (GTs)
XP_040764796.1	CCA69481.1 GH5_50: Glycoside Hydrolases (GHs)
XP_040764797.1	CDI51074.1 GH5_50: Glycoside Hydrolases (GHs)
XP_040764836.1	BAC83070.1 GH17: Glycoside Hydrolases (GHs) CBM43: Carbohydrate-Binding Modules (CBMs)
XP_040764857.1	SMY27695.1 GH43_21: Glycoside Hydrolases (GHs)
XP_040764878.1	BBF90593.1 GH28: Glycoside Hydrolases (GHs)
XP_040764881.1	QBM86520.1 GH72: Glycoside Hydrolases (GHs) CBM43: Carbohydrate-Binding Modules (CBMs)
XP_040764883.1	BBF90593.1 GH28: Glycoside Hydrolases (GHs)
XP_040764914.1	VWO97038.1 GT2: GlycosylTransferases (GTs)
XP_040764922.1	VWP02304.1 GT1: GlycosylTransferases (GTs)
XP_040764934.1	VWO97195.1 GH23: Glycoside Hydrolases (GHs)
XP_040764937.1	VWP02304.1 GT1: GlycosylTransferases (GTs)
XP_040764943.1	SVE69766.1 GT4: GlycosylTransferases (GTs)
XP_040764964.1	SVE69682.1 GT61: GlycosylTransferases (GTs)
XP_040764986.1	VWP02304.1 GT1: GlycosylTransferases (GTs)
XP_040764996.1	CED83340.1 GT31: GlycosylTransferases (GTs) CED83340.1: Carbohydrate Esterases (CEs)
XP_040764997.1	VUW72999.1 AA1: Auxiliary Activities (AAs)
XP_040765023.1	QHN73882.1 AA10: Auxiliary Activities (AAs)
XP_040765030.1	VWO95094.1 GH16_1: Glycoside Hydrolases (GHs)
XP_040765085.1	CCA70753.1 GT66: GlycosylTransferases (GTs)
XP_040765116.1	VWO96434.1 GH16: Glycoside Hydrolases (GHs)
XP_040765137.1	QKX59775.1 CBM21: Carbohydrate-Binding Modules (CBMs)
XP_040765164.1	QKX59775.1 CBM21: Carbohydrate-Binding Modules (CBMs)
XP_040765175.1	CDJ79834.1 GH27: Glycoside Hydrolases (GHs)
XP_040765176.1	BAU25682.1 AA1_2: Auxiliary Activities (AAs)
XP_040765217.1	CCA68935.1 GH47: Glycoside Hydrolases (GHs)
XP_040765246.1	BBN07176.1 CBM0: Carbohydrate-Binding Modules (CBMs)
XP_040765270.1	SMH72179.1 GT66: GlycosylTransferases (GTs)
XP_040765274.1	QHN82256.1 GT2: GlycosylTransferases (GTs)
XP_040765316.1	CCA23365.1 GH0: Glycoside Hydrolases (GHs)
XP_040765321.1	VWO99732.1 AA14: Auxiliary Activities (AAs)
XP_040765330.1	AUM86166.1 AA14: Auxiliary Activities (AAs)
XP_040765357.1	QKX55675.1 GT34: GlycosylTransferases (GTs)
XP_040765377.1	CCA23365.1 GH0: Glycoside Hydrolases (GHs)
XP_040765390.1	AVI60826.1 GT22: GlycosylTransferases (GTs)
XP_040765432.1	QGI86474.1 GH125: Glycoside Hydrolases (GHs)
XP_040765450.1	QDS76178.1 GH42: Glycoside Hydrolases (GHs)
XP_040765474.1	QHO00079.1 GT35: GlycosylTransferases (GTs)
XP_040765483.1	VWO94999.1 GH18: Glycoside Hydrolases (GHs) CBM5: Carbohydrate-Binding Modules (CBMs)
XP_040765532.1	VUW72999.1 AA1: Auxiliary Activities (AAs)
XP_040765545.1	QKX60254.1 GH76: Glycoside Hydrolases (GHs)
XP_040765555.1	CCA71432.1 GH5_9: Glycoside Hydrolases (GHs)
XP_040765576.1	EAA58835.1 GH3: Glycoside Hydrolases (GHs)
XP_040765732.1	AHA83598.1 AA1_2: Auxiliary Activities (AAs)
XP_040765822.1	BAE87009.1 GH1: Glycoside Hydrolases (GHs)
XP_040765834.1	BAE54672.1 GH17: Glycoside Hydrolases (GHs)
XP_040765858.1	QKX57094.1 GH63: Glycoside Hydrolases (GHs)
XP_040765860.1	QKX63597.1 GH37: Glycoside Hydrolases (GHs)
XP_040765874.1	ANC28050.1 GH152: Glycoside Hydrolases (GHs)
XP_040765925.1	EIW60068.1 GH55: Glycoside Hydrolases (GHs)
XP_040765931.1	ADX07321.1 GH5_9: Glycoside Hydrolases (GHs)
XP_040765937.1	QIW98711.1 GT76: GlycosylTransferases (GTs)
XP_040765938.1	CCA74424.1 GH5_12: Glycoside Hydrolases (GHs)
XP_040765970.1	VWO97257.1 GH92: Glycoside Hydrolases (GHs)
XP_040765978.1	VWO94942.1 AA3_2: Auxiliary Activities (AAs)
XP_040765996.1	CCA77953.1 CE16: Carbohydrate Esterases (CEs)
XP_040766057.1	AEK06448.1 PL14_5: Polysaccharide Lyases (PLs)
XP_040766062.1	AAO42981.1 GH18: Glycoside Hydrolases (GHs) AAO42981.1: Auxiliary Activities (AAs)
XP_040766067.1	AWP16141.1 GH29: Glycoside Hydrolases (GHs)
XP_040766249.1	QHN73882.1 AA10: Auxiliary Activities (AAs)
XP_040766259.1	CBX99002.1 GH18: Glycoside Hydrolases (GHs)
XP_040766269.1	CCA67749.1 GT22: GlycosylTransferases (GTs)
XP_040766274.1	QKX59775.1 CBM21: Carbohydrate-Binding Modules (CBMs)
XP_040766311.1	BAQ19361.1 GT2: GlycosylTransferases (GTs)
XP_040766326.1	ABG81487.1 GT31: GlycosylTransferases (GTs)
XP_040766344.1	QCD77328.1 GH36: Glycoside Hydrolases (GHs)
XP_040766359.1	VDC84150.1 GH17: Glycoside Hydrolases (GHs) CBM43: Carbohydrate-Binding Modules (CBMs)
XP_040766380.1	CDS09080.1 GT22: GlycosylTransferases (GTs)
XP_040766444.1	VWO98657.1 GT15: GlycosylTransferases (GTs)
XP_040766451.1	BAD97445.1 GH5_9: Glycoside Hydrolases (GHs)
XP_040766484.1	CAC9928513.1 GH0: Glycoside Hydrolases (GHs)
XP_040766491.1	QHN73882.1 AA10: Auxiliary Activities (AAs)
XP_040766531.1	AIV34620.1 GH23: Glycoside Hydrolases (GHs)
XP_040766625.1	CCA73277.1 GT33: GlycosylTransferases (GTs)
XP_040766663.1	QCD77328.1 GH36: Glycoside Hydrolases (GHs)
XP_040766806.1	CCA66838.1 GT0: GlycosylTransferases (GTs)
XP_040766862.1	VWO99863.1 GT57: GlycosylTransferases (GTs)
XP_040766872.1	AXB57094.1 GH43_18: Glycoside Hydrolases (GHs)
XP_040766911.1	QGI67417.1 GH18: Glycoside Hydrolases (GHs)
XP_040766944.1	ANZ40006.1 CBM12: Carbohydrate-Binding Modules (CBMs)
XP_040766966.1	BAE47183.1 GH15: Glycoside Hydrolases (GHs) CBM20: Carbohydrate-Binding Modules (CBMs)
XP_040766992.1	QFY07250.1 GH6: Glycoside Hydrolases (GHs)
XP_040767041.1	BAC67687.1 GH16_1: Glycoside Hydrolases (GHs)
XP_040767049.1	CCA67817.1 GH16_2: Glycoside Hydrolases (GHs)
XP_040767064.1	QIX00712.1 GH71: Glycoside Hydrolases (GHs)
XP_040767165.1	VWO98657.1 GT15: GlycosylTransferases (GTs)
XP_040767171.1	QCD90733.1 CBM0: Carbohydrate-Binding Modules (CBMs)
XP_040767196.1	QDK64594.1 GH13_22: Glycoside Hydrolases (GHs) GT5: GlycosylTransferases (GTs)
XP_040767207.1	VWO98775.1 GT1: GlycosylTransferases (GTs)
XP_040767208.1	VWO98775.1 GT1: GlycosylTransferases (GTs)
XP_040767210.1	VUW72999.1 AA1: Auxiliary Activities (AAs)
XP_040767215.1	ACI49017.1 GT22: GlycosylTransferases (GTs)
XP_040767221.1	CAC9914360.1 GT8: GlycosylTransferases (GTs)
XP_040767251.1	CCA77953.1 CE16: Carbohydrate Esterases (CEs)
XP_040767295.1	CDJ79834.1 GH27: Glycoside Hydrolases (GHs)
XP_040767307.1	VWP00222.1 CE16: Carbohydrate Esterases (CEs)
XP_040767318.1	AXB57094.1 GH43_18: Glycoside Hydrolases (GHs)
XP_040767356.1	ABD61577.1 AA5_1: Auxiliary Activities (AAs)
XP_040767362.1	CCA68858.1 GT22: GlycosylTransferases (GTs)
XP_040767395.1	CCA67020.1 GT50: GlycosylTransferases (GTs)
XP_040767419.1	VWO98903.1 GT39: GlycosylTransferases (GTs)
XP_040767427.1	QCD77328.1 GH36: Glycoside Hydrolases (GHs)
XP_040767429.1	CAC9909034.1 GT8: GlycosylTransferases (GTs)
XP_040767436.1	SMR56934.1 GT22: GlycosylTransferases (GTs)
XP_040767458.1	AWU96294.1 GT4: GlycosylTransferases (GTs)
XP_040767459.1	AWU96294.1 GT4: GlycosylTransferases (GTs)
XP_040767478.1	ACR62057.1 GH2: Glycoside Hydrolases (GHs)
XP_040767493.1	QCE05853.1 GH32: Glycoside Hydrolases (GHs)
XP_040767495.1	BBG95877.1 CBM0: Carbohydrate-Binding Modules (CBMs)
XP_040767501.1	AZM92678.1 CBM13: Carbohydrate-Binding Modules (CBMs)
XP_040767510.1	QKX53450.1 GH81: Glycoside Hydrolases (GHs)
XP_040767572.1	QCE05853.1 GH32: Glycoside Hydrolases (GHs)
XP_040767626.1	CAZ29389.1 GH99: Glycoside Hydrolases (GHs)
XP_040767634.1	CEF62298.1 GT4: GlycosylTransferases (GTs) CEF62298.1: Carbohydrate Esterases (CEs)
XP_040767674.1	VWO96832.1 GH18: Glycoside Hydrolases (GHs)
XP_040767675.1	VWO96832.1 GH18: Glycoside Hydrolases (GHs)
XP_040767684.1	VWO96990.1 GT39: GlycosylTransferases (GTs)
XP_040767736.1	VWO96843.1 AA3_2: Auxiliary Activities (AAs)
XP_040767743.1	VWO96843.1 AA3_2: Auxiliary Activities (AAs)
XP_040767781.1	QDS73887.1 GH3: Glycoside Hydrolases (GHs)
XP_040767784.1	CBX99002.1 GH18: Glycoside Hydrolases (GHs)
XP_040767788.1	SVE84752.1 GT61: GlycosylTransferases (GTs)
XP_040767831.1	SVE78114.1 GT61: GlycosylTransferases (GTs)
XP_040767837.1	CCA77893.1 GT0: GlycosylTransferases (GTs)
XP_040767841.1	CCM02450.1 GH133: Glycoside Hydrolases (GHs)
XP_040767845.1	QBZ54211.1 GH47: Glycoside Hydrolases (GHs)
XP_040767871.1	SVE78114.1 GT61: GlycosylTransferases (GTs)
XP_040767941.1	CCA69719.1 GH43_13: Glycoside Hydrolases (GHs)
XP_040767971.1	AYQ33232.1 CE6: Carbohydrate Esterases (CEs)
XP_040767972.1	AHO16406.1 GH13_11: Glycoside Hydrolases (GHs)
XP_040767974.1	ABB90389.1 GH18: Glycoside Hydrolases (GHs)
XP_040767999.1	CED82388.1 GT4: GlycosylTransferases (GTs) CED82388.1: Carbohydrate Esterases (CEs)
XP_040768038.1	BAE87008.1 GH1: Glycoside Hydrolases (GHs)
XP_040768063.1	EAA65303.1 GT0: GlycosylTransferases (GTs)
XP_040768072.1	VDC75014.1 CBM45: Carbohydrate-Binding Modules (CBMs)
XP_040768120.1	CED84003.1 GH16_1: Glycoside Hydrolases (GHs) CED84003.1: Carbohydrate Esterases (CEs)
XP_040768141.1	AAQ24592.1 AA6: Auxiliary Activities (AAs)
XP_040768185.1	SMR52966.1 CE16: Carbohydrate Esterases (CEs)
XP_040768237.1	CAL81200.1 GH51: Glycoside Hydrolases (GHs)
XP_040768259.1	SVE78114.1 GT61: GlycosylTransferases (GTs)
XP_040768273.1	CAL81200.1 GH51: Glycoside Hydrolases (GHs)
XP_040768279.1	BAS70041.1 GH152: Glycoside Hydrolases (GHs)
XP_040768296.1	ADV19841.1 GT0: GlycosylTransferases (GTs)
XP_040768332.1	ADV19841.1 GT0: GlycosylTransferases (GTs)
XP_040768352.1	QHG77622.1 CBM50: Carbohydrate-Binding Modules (CBMs)
XP_040768354.1	QHG77622.1 CBM50: Carbohydrate-Binding Modules (CBMs)
XP_040768358.1	SMY23191.1 AA3_2: Auxiliary Activities (AAs)
XP_040768375.1	EPQ57046.1 GH5_7: Glycoside Hydrolases (GHs)
XP_040768378.1	QEO24085.1 GH47: Glycoside Hydrolases (GHs)
XP_040768394.1	CAN60055.1 GT31: GlycosylTransferases (GTs)
XP_040768403.1	AHH96680.1 CBM13: Carbohydrate-Binding Modules (CBMs)
XP_040768423.1	BAE20245.1 GH55: Glycoside Hydrolases (GHs)
XP_040768438.1	QCD81819.1 CE13: Carbohydrate Esterases (CEs)
XP_040768462.1	VWO96966.1 GT2: GlycosylTransferases (GTs)
XP_040768466.1	QDK56813.1 GH28: Glycoside Hydrolases (GHs)
XP_040768473.1	VWO96975.1 GH16_1: Glycoside Hydrolases (GHs)
XP_040768483.1	CEF68073.1 GT92: GlycosylTransferases (GTs) CEF68073.1: Carbohydrate Esterases (CEs)
XP_040768494.1	CEF68073.1 GT92: GlycosylTransferases (GTs) CEF68073.1: Carbohydrate Esterases (CEs)
XP_040768505.1	AIC33782.1 GH92: Glycoside Hydrolases (GHs)
XP_040768519.1	ALC42656.1 GT41: GlycosylTransferases (GTs)
XP_040768525.1	ABD61572.1 AA5_1: Auxiliary Activities (AAs)
XP_040768545.1	CDS09080.1 GT22: GlycosylTransferases (GTs)
XP_040768575.1	QLI73446.1 AA2: Auxiliary Activities (AAs)
XP_040768604.1	SMR52979.1 GH71: Glycoside Hydrolases (GHs)
XP_040768644.1	AES01403.1 CBM50: Carbohydrate-Binding Modules (CBMs)
XP_040768650.1	QHO46828.1 GH38: Glycoside Hydrolases (GHs)
XP_040768672.1	ABB90389.1 GH18: Glycoside Hydrolases (GHs)
XP_040768686.1	VWO99408.1 GH45: Glycoside Hydrolases (GHs)
XP_040768689.1	SMY24715.1 CE16: Carbohydrate Esterases (CEs)
XP_040768691.1	QGI86474.1 GH125: Glycoside Hydrolases (GHs)
XP_040768765.1	CCA66710.1 GT1: GlycosylTransferases (GTs)
XP_040768786.1	AFK85049.1 CE9: Carbohydrate Esterases (CEs)
XP_040768802.1	CAC9928513.1 GH0: Glycoside Hydrolases (GHs)
XP_040768809.1	CED85556.1 CED85556.1: Carbohydrate Esterases (CEs) AA3_2: Auxiliary Activities (AAs)
XP_040768817.1	VWO98350.1 GH0: Glycoside Hydrolases (GHs)
XP_040768853.1	CEF62298.1 GT4: GlycosylTransferases (GTs) CEF62298.1: Carbohydrate Esterases (CEs)
XP_040768866.1	AAW44639.1 AAW44639.1: Auxiliary Activities (AAs) CBM21: Carbohydrate-Binding Modules (CBMs)
XP_040768877.1	CDR42571.1 PL14: Polysaccharide Lyases (PLs)
XP_040768878.1	CCA71623.1 GT4: GlycosylTransferases (GTs)
XP_040768886.1	QCD77328.1 GH36: Glycoside Hydrolases (GHs)
XP_040768923.1	VWO94529.1 GH5_12: Glycoside Hydrolases (GHs)
XP_040768927.1	CCA73687.1 GH31: Glycoside Hydrolases (GHs)
XP_040768945.1	BAA31350.1 GT4: GlycosylTransferases (GTs)
XP_040768958.1	CAC9930688.1 CBM48: Carbohydrate-Binding Modules (CBMs)
XP_040768977.1	QKD61617.1 CE3: Carbohydrate Esterases (CEs)
XP_040768999.1	CCA69403.1 GT58: GlycosylTransferases (GTs)
XP_040769000.1	CDZ98740.1 GH5_50: Glycoside Hydrolases (GHs)
XP_040769040.1	BAE20245.1 GH55: Glycoside Hydrolases (GHs)
XP_040769041.1	BAE20245.1 GH55: Glycoside Hydrolases (GHs)
XP_040769043.1	VWO98693.1 GH5_9: Glycoside Hydrolases (GHs)
XP_040769051.1	ADX07322.1 GH55: Glycoside Hydrolases (GHs)
XP_040769056.1	CUI24525.1 GH19: Glycoside Hydrolases (GHs)
XP_040769092.1	VUW72999.1 AA1: Auxiliary Activities (AAs)
XP_040769100.1	QDK64593.1 GT48: GlycosylTransferases (GTs)
XP_040769156.1	QCD77328.1 GH36: Glycoside Hydrolases (GHs)
XP_040769184.1	VDC59046.1 GH38: Glycoside Hydrolases (GHs)
XP_040769208.1	CAZ33776.1 GT7: GlycosylTransferases (GTs)
XP_040769236.1	VWO98814.1 GH31: Glycoside Hydrolases (GHs)
XP_040769252.1	VWO98679.1 GH63: Glycoside Hydrolases (GHs)
XP_040769276.1	CUI24525.1 GH19: Glycoside Hydrolases (GHs)
XP_040769297.1	QCD77328.1 GH36: Glycoside Hydrolases (GHs)
XP_040769327.1	CAB71006.1 GH88: Glycoside Hydrolases (GHs)
XP_040769336.1	ADX07322.1 GH55: Glycoside Hydrolases (GHs)
XP_040769351.1	QCD94974.1 GT8: GlycosylTransferases (GTs)
XP_040769363.1	CUI24525.1 GH19: Glycoside Hydrolases (GHs)
XP_040769426.1	VDC93653.1 CBM57: Carbohydrate-Binding Modules (CBMs)
XP_040769431.1	VWO95593.1 GH16_1: Glycoside Hydrolases (GHs)
XP_040769435.1	VDC82915.1 GH3: Glycoside Hydrolases (GHs)
XP_040769458.1	VUW59753.1 GT106: GlycosylTransferases (GTs)
XP_040769460.1	CCA76060.1 GH37: Glycoside Hydrolases (GHs)
XP_040769461.1	AIT83212.1 GT4: GlycosylTransferases (GTs)
XP_040769473.1	BAK52530.1 GH30_3: Glycoside Hydrolases (GHs)
XP_040769479.1	CAB4094899.1 GT22: GlycosylTransferases (GTs)
XP_040769490.1	BAC17899.1 GH65: Glycoside Hydrolases (GHs)
XP_040769498.1	XP_361931.1 GH43_34: Glycoside Hydrolases (GHs) CBM66: Carbohydrate-Binding Modules (CBMs)
XP_040769533.1	VDC69778.1 CE8: Carbohydrate Esterases (CEs)
XP_040769534.1	CED83310.1 CED83310.1: Carbohydrate Esterases (CEs) CBM48: Carbohydrate-Binding Modules (CBMs)
XP_040769555.1	QKD62991.1 GH12: Glycoside Hydrolases (GHs)
XP_040769562.1	XP_367690.1 GH20: Glycoside Hydrolases (GHs)
XP_040769586.1	SVE84708.1 GH9: Glycoside Hydrolases (GHs)
XP_040769615.1	AEN99939.1 GH3: Glycoside Hydrolases (GHs)
XP_040769617.1	QKX57008.1 GH27: Glycoside Hydrolases (GHs)
XP_040769641.1	ADX07321.1 GH5_9: Glycoside Hydrolases (GHs)
XP_040769699.1	VWP00414.1 GH71: Glycoside Hydrolases (GHs)
XP_040769726.1	CDI52992.1 GT4: GlycosylTransferases (GTs)
XP_040769731.1	ACD44888.1 AA2: Auxiliary Activities (AAs)
XP_040769768.1	AWP02669.1 GH47: Glycoside Hydrolases (GHs)
XP_040769818.1	BAM42836.1 GH20: Glycoside Hydrolases (GHs)
XP_040769833.1	CRX79053.1 GT4: GlycosylTransferases (GTs)
XP_040769867.1	QKX53460.1 AA4: Auxiliary Activities (AAs)
XP_040769880.1	ADH51731.1 GH12: Glycoside Hydrolases (GHs)
XP_040769885.1	QKX63597.1 GH37: Glycoside Hydrolases (GHs)
XP_040769892.1	VWO98184.1 GT2: GlycosylTransferases (GTs)
XP_040769898.1	VUW72999.1 AA1: Auxiliary Activities (AAs)
XP_040769926.1	BAF49602.1 GH12: Glycoside Hydrolases (GHs)
XP_040769936.1	CCA70454.1 GH35: Glycoside Hydrolases (GHs)
XP_040769940.1	CCA67509.1 GH2: Glycoside Hydrolases (GHs)
XP_040769947.1	BAI58030.1 GH45: Glycoside Hydrolases (GHs)
XP_040769960.1	AUB23983.1 GH15: Glycoside Hydrolases (GHs)
XP_040769968.1	BAF63432.1 AA3_3: Auxiliary Activities (AAs)
XP_040769974.1	CDR48499.1 GH16_19: Glycoside Hydrolases (GHs) CBM18: Carbohydrate-Binding Modules (CBMs)
XP_040770025.1	CED85243.1 GT57: GlycosylTransferases (GTs) CED85243.1: Carbohydrate Esterases (CEs)
XP_040770028.1	VWO95196.1 GT32: GlycosylTransferases (GTs)
XP_040770039.1	AHH96680.1 CBM13: Carbohydrate-Binding Modules (CBMs)
XP_040770041.1	AAW45591.1 GH18: Glycoside Hydrolases (GHs) AAW45591.1: Auxiliary Activities (AAs)
XP_040770089.1	BAD98241.1 GH43_24: Glycoside Hydrolases (GHs) CBM35: Carbohydrate-Binding Modules (CBMs)
XP_040770107.1	CED82388.1 GT4: GlycosylTransferases (GTs) CED82388.1: Carbohydrate Esterases (CEs)
XP_040770141.1	QHN95749.1 GT1: GlycosylTransferases (GTs)
XP_040770157.1	EAA65371.1 GT22: GlycosylTransferases (GTs)
XP_040770158.1	EAA65371.1 GT22: GlycosylTransferases (GTs)
XP_040770228.1	CCA68810.1 GH47: Glycoside Hydrolases (GHs)
XP_040770240.1	SAM84322.1 GH13_8: Glycoside Hydrolases (GHs) CBM48: Carbohydrate-Binding Modules (CBMs)
XP_040770243.1	VWO95489.1 CE4: Carbohydrate Esterases (CEs)
XP_040770258.1	AWP09643.1 GT27: GlycosylTransferases (GTs) CBM13: Carbohydrate-Binding Modules (CBMs)
XP_040770265.1	AMS24251.1 CBM0: Carbohydrate-Binding Modules (CBMs)
XP_040770282.1	VUW51410.1 GT4: GlycosylTransferases (GTs)
XP_040770310.1	ANH22675.1 CE4: Carbohydrate Esterases (CEs)
XP_040770315.1	CCA70614.1 GT57: GlycosylTransferases (GTs)
XP_040770333.1	QKX56076.1 GH51: Glycoside Hydrolases (GHs)
XP_040770334.1	QKX57008.1 GH27: Glycoside Hydrolases (GHs)
XP_040770379.1	VDC92575.1 CBM20: Carbohydrate-Binding Modules (CBMs)
XP_040770406.1	QKX55093.1 AA3_2: Auxiliary Activities (AAs)
XP_040770429.1	QDK56813.1 GH28: Glycoside Hydrolases (GHs)
XP_040770465.1	QCE13289.1 CE8: Carbohydrate Esterases (CEs)
XP_040770471.1	VDC69778.1 CE8: Carbohydrate Esterases (CEs)
XP_040770505.1	VWO96882.1 GH125: Glycoside Hydrolases (GHs)
XP_040770526.1	CAC9909034.1 GT8: GlycosylTransferases (GTs)
XP_040770528.1	QDK56813.1 GH28: Glycoside Hydrolases (GHs)
XP_040770530.1	ADE16233.1 GH65: Glycoside Hydrolases (GHs)
XP_040770568.1	CAB96110.1 GT2: GlycosylTransferases (GTs)
XP_040770573.1	VWO95209.1 GH2: Glycoside Hydrolases (GHs)
XP_040770580.1	CEF68073.1 GT92: GlycosylTransferases (GTs) CEF68073.1: Carbohydrate Esterases (CEs)
XP_040770601.1	CAL54622.1 GH2: Glycoside Hydrolases (GHs)
XP_040770613.1	ARF90664.1 GT4: GlycosylTransferases (GTs)
XP_040770639.1	QGI67417.1 GH18: Glycoside Hydrolases (GHs)
XP_040770658.1	BAM42836.1 GH20: Glycoside Hydrolases (GHs)
XP_040770660.1	CDR40399.1 CBM48: Carbohydrate-Binding Modules (CBMs)
XP_040770666.1	QCE01877.1 GH36: Glycoside Hydrolases (GHs)
XP_040770670.1	AYK01981.1 GT1: GlycosylTransferases (GTs)
XP_040770672.1	VDC59046.1 GH38: Glycoside Hydrolases (GHs)
XP_040770673.1	QJA08894.1 GH18: Glycoside Hydrolases (GHs)
XP_040770684.1	QDK56813.1 GH28: Glycoside Hydrolases (GHs)
XP_040770696.1	QCD91124.1 GH38: Glycoside Hydrolases (GHs)
XP_040770726.1	CCA73422.1 GT39: GlycosylTransferases (GTs)
XP_040770732.1	VDD20314.1 GH3: Glycoside Hydrolases (GHs)
XP_040770752.1	VWP00370.1 GH85: Glycoside Hydrolases (GHs)
XP_040770755.1	ATX68040.1 GH18: Glycoside Hydrolases (GHs) CBM14: Carbohydrate-Binding Modules (CBMs)
XP_040770773.1	AHA85940.1 AA3_3: Auxiliary Activities (AAs)
XP_040770793.1	CCA66712.1 GH3: Glycoside Hydrolases (GHs)
XP_040770803.1	VWO94570.1 GH79: Glycoside Hydrolases (GHs)
XP_040770814.1	CDZ98345.1 GH92: Glycoside Hydrolases (GHs)

[truncated: 10 more sheets: Obba_rivulosa, Phanerochaete_carnosa, Phlebia_centrifuga, Phlebiopsis_gigantea, Postia_placenta, Trametes_cinnabarina, Trametes_coccinea, Trametes_pubescens, Trametes_versicolor, Wolfiporia_cocos]
