# Supplementary material for: Whole-Genome Sequencing and Analysis of the White-Rot Fungus Ceriporia lacerata Reveals Its Phylogenetic Status and the Genetic Basis of Lignocellulose Degradation and Terpenoid Synthesis
Source: Front Microbiol. 2022 May 24;13:880946. doi: 10.3389/fmicb.2022.880946 (PMC9171200; doi:10.3389/fmicb.2022.880946)
Supplement: Supplementary file 5 [file Table_3.XLSX]

## Sheet: Readme
Supplementary Table SIII.KEGG_map00900
In this supplemental material, the KEGG_map00900 (terpenoid backbone biosynthesis pathway) in 9 genomes were annotated. KOs and their gene counts were recored in the sheet named "Overall", while the details of gene annotation in each genome were recorded in the other sheets named with the strain. Meanwhile, all the FPKMs of map00900 from RNA-seq data of Ceriporia lacerata were supplied in the she…

## Sheet: Overall
	Ceriporia lacerata	Trametes pubescens	Trametes coccinea f	Trametes cinnabarin	Phlebiopsis gigante	Phlebia centrifuga	Phanerochaete carno	Ganoderma sinense	Trametes versicolor
K05774	1	1	1	1	1	1	1	1	1
K00671	21	8	8	17	11	14	4	22	5
K15890	57	69	63	45	55	38	54	63	70
K00626	13	19	12	12	12	11	12	13	17
K00787	27	25	26	24	27	23	26	29	33
K06221	24	24	25	21	23	25	26	23	23
K07561	14	12	17	14	17	11	16	18	14
K10960	6	6	5	1	6	1	0	7	5
K00869	4	6	2	5	2	2	2	4	3
K00804	1	4	1	1	2	1	0	2	1
K00799	21	37	30	29	24	23	43	35	41
K06222	13	34	29	23	24	15	42	33	38
K11778	4	7	3	3	4	3	4	4	5
K06013	12	17	15	15	19	11	14	22	20
K00587	17	16	20	18	23	10	14	24	15
K12663	5	5	5	3	3	3	3	4	4
K15891	1	2	7	6	5	6	7	7	2
K19177	1	0	1	0	1	1	1	1	1
K00797	1	2	3	2	1	1	3	2	2
K19653	5	4	2	1	3	1	3	3	4
K13024	3	3	3	3	4	2	4	3	3
K01597	1	1	1	1	0	1	0	1	1
K00033	9	8	10	9	8	7	9	10	8
K04097	23	3	2	3	2	18	2	3	0
K15889	15	8	12	4	13	5	10	21	8
K07756	3	4	3	3	5	3	4	3	4
K13265	5	9	10	6	3	7	4	4	12
K12453	0	2	2	0	0	0	1	0	1
K08658	3	2	3	2	3	1	1	3	3
K00919	1	1	2	1	1	1	1	2	0
K03639	1	1	1	1	1	0	0	1	2
K09756	6	7	5	7	6	6	5	5	5
K05954	4	3	3	3	3	2	3	2	3
K01681	2	3	3	2	4	4	4	2	3
K09757	17	12	13	10	11	7	10	11	17
K01823	10	6	8	5	10	4	9	7	7
K12455	1	1	1	1	2	1	1	1	1
K01874	2	2	2	2	2	2	2	2	2
K00021	7	5	4	4	11	8	34	5	5
K01662	5	4	4	3	4	4	4	5	3
K14066	2	2	2	2	2	2	2	2	2
K02945	1	1	1	1	1	2	2	1	1
K07055	1	0	1	0	1	1	1	0	1
K17644	5	16	11	7	2	2	1	7	24
K05355	2	1	2	2	2	1	1	1	2
K01641	2	2	2	2	2	1	1	1	2
K05955	2	2	2	2	2	1	3	1	2
K00632	0	0	0	0	1	0	0	0	0
K23978	1	2	3	2	2	1	2	1	2
K00938	3	2	2	1	2	2	1	1	2
K05906	2	3	4	4	3	1	4	3	3
K22587	0	0	1	1	0	0	0	1	1
K02257	3	2	2	1	2	1	3	2	3
K09903	1	1	1	1	1	1	1	1	1
K03885	1	1	1	1	1	1	1	1	1
K06897	1	1	3	1	3	1	4	2	2
K17747	1	0	0	0	1	1	0	1	0
K13941	1	1	1	1	1	1	1	1	1
K13232	1	0	0	0	0	0	0	0	0
K06981	1	1	1	1	1	0	1	1	1
K25210	1	1	1	0	0	1	1	1	1
K12506	0	0	1	0	0	0	0	0	0
K00099	1	0	0	0	0	0	0	0	0
K12742	0	0	0	1	0	0	0	0	0
	399	422	409	342	386	305	413	437	444

## Sheet: Ceriporia_lacerata
query_id	subject_id	EC	description	CL1 FPKM	CL2 FPKM	CL3 FPKM	CL4 FPKM
g1000.t1	hbv:ABIV_1250	2.7.4.23	hbv:ABIV_1250 K05774 ribose 1,5-bisphosphokinase [EC:2.7.4.23] | (GenBank) ribose 1,5-bisphosphate phosphokinase (A)	31.4043	32.586	31.7359	36.1786
g100.t1	acj:ACAM_1531	2.7.1.36	acj:ACAM_1531 K00869 mevalonate kinase [EC:2.7.1.36] | (GenBank) mvk; mevalonate kinase (A)	4.58418	6.5225	7.28225	10.863
g10220.t1	csec:111867114	2.5.1.18	csec:111867114 K00799 glutathione S-transferase [EC:2.5.1.18] | (RefSeq) glutathione S-transferase 1-1 (A)	15.0289	18.0423	11.1299	10.8023
g10254.t1	dme:Dmel_CG1386	1.1.1.216	dme:Dmel_CG1386 K15890 NADP+dependent farnesol dehydrogenase [EC:1.1.1.216] | (RefSeq) antdh; antdh (A)	1275.96	773.399	310.676	188.949
g10273.t1	psq:PUNSTDRAFT_83965	4.1.1.33	psq:PUNSTDRAFT_83965 K01597 diphosphomevalonate decarboxylase [EC:4.1.1.33] | (RefSeq) Diphosphomevalonate decarboxylase (A)	0	0	0	0
g10275.t1	emx:FKV68_09090	1.1.1.346	emx:FKV68_09090 K06221 2,5-diketo-D-gluconate reductase A [EC:1.1.1.346] | (GenBank) aldo/keto reductase (A)	5.73544	0.729244	1.29653	6.4623
g102.t1	pcs:Pc13g04360	2.1.1.100	pcs:Pc13g04360 K00587 protein-S-isoprenylcysteine O-methyltransferase [EC:2.1.1.100] | (RefSeq) Pc13g04360 (A)	0	0	4.52689	4.57479
g1030.t1	ota:OT_ostta10g00030	3.1.1.-	ota:OT_ostta10g00030 K15889 prenylcysteine alpha-carboxyl methylesterase [EC:3.1.1.-] | (RefSeq) Alpha/beta hydrolase fold-3 (A)	31.8396	44.8283	45.7179	39.4566
g1031.t1	csat:104769834	3.1.1.-	csat:104769834 K15889 prenylcysteine alpha-carboxyl methylesterase [EC:3.1.1.-] | (RefSeq) isoprenylcysteine alpha-carbonyl methylesterase ICME-like (A)	11.9943	5.14088	14.4167	17.6076
g10326.t1	mca:MCA1321			0	0	0	0
g1034.t1	fgr:FGSG_00050	3.1.1.-	fgr:FGSG_00050 K15889 prenylcysteine alpha-carboxyl methylesterase [EC:3.1.1.-] | (RefSeq) hypothetical protein (A)	467.053	421.546	344.324	338.434
g10353.t1	nai:NECAME_01016	3.4.24.84	nai:NECAME_01016 K06013 STE24 endopeptidase [EC:3.4.24.84] | (RefSeq) kinase domain protein (A)	0	0	0	0
g10451.t1	obb:114880113	1.1.1.216	obb:114880113 K15890 NADP+dependent farnesol dehydrogenase [EC:1.1.1.216] | (RefSeq) farnesol dehydrogenase-like (A)	5.41253	8.94226	7.53667	8.68465
g10452.t1	ppyr:116164197	1.1.1.216	ppyr:116164197 K15890 NADP+dependent farnesol dehydrogenase [EC:1.1.1.216] | (RefSeq) farnesol dehydrogenase-like (A)	11.157	15.024	15.271	12.836
g10453.t1	zne:110838180	1.1.1.216	zne:110838180 K15890 NADP+dependent farnesol dehydrogenase [EC:1.1.1.216] | (RefSeq) dehydrogenase/reductase SDR family member 11-like (A)	2.50922	7.65076	1.67712	8.19682
g10453.t2	ppyr:116179050	1.1.1.216	ppyr:116179050 K15890 NADP+dependent farnesol dehydrogenase [EC:1.1.1.216] | (RefSeq) farnesol dehydrogenase-like (A)	0	0	0	0
g10453.t3	ppyr:116179050	1.1.1.216	ppyr:116179050 K15890 NADP+dependent farnesol dehydrogenase [EC:1.1.1.216] | (RefSeq) farnesol dehydrogenase-like (A)	0	0	0	0
g10457.t1	nai:NECAME_01016	3.4.24.84	nai:NECAME_01016 K06013 STE24 endopeptidase [EC:3.4.24.84] | (RefSeq) kinase domain protein (A)	6.41282	0	6.92113	8.8139
g10691.t1	nai:NECAME_01016	3.4.24.84	nai:NECAME_01016 K06013 STE24 endopeptidase [EC:3.4.24.84] | (RefSeq) kinase domain protein (A)	47.556	59.761	19.972	20.21
g10698.t1	nvi:100115878	5.3.99.2 2.5.1.18	nvi:100115878 K04097 prostaglandin-H2 D-isomerase / glutathione transferase [EC:5.3.99.2 2.5.1.18] | (RefSeq) ATP-dependent DNA helicase PIF1 (A)	7.53003	10.2295	6.68639	5.11625
g10715.t1	pco:PHACADRAFT_265218	2.5.1.1 2.5.1.10	pco:PHACADRAFT_265218 K00787 farnesyl diphosphate synthase [EC:2.5.1.1 2.5.1.10] | (RefSeq) hypothetical protein (A)	13.3802	32.3027	34.3607	40.4468
g10746.t1	dfa:DFA_02231	2.5.1.1 2.5.1.10	dfa:DFA_02231 K00787 farnesyl diphosphate synthase [EC:2.5.1.1 2.5.1.10] | (RefSeq) pakF; putative protein serine/threonine kinase (A)	55.8312	27.9828	36.5958	34.7107
g10751.t1	aalb:109413885	2.3.1.97	aalb:109413885 K00671 glycylpeptide N-tetradecanoyltransferase [EC:2.3.1.97] | (RefSeq) glycylpeptide N-tetradecanoyltransferase-like (A)	15.3025	11.1002	9.65069	9.42349
g10763.t1	aag:23687740	1.1.1.216	aag:23687740 K15890 NADP+dependent farnesol dehydrogenase [EC:1.1.1.216] | (RefSeq) farnesol dehydrogenase-like (A)	0	0	2.78236	3.28157
g10783.t1	tva:TVAG_151840	2.5.1.58	tva:TVAG_151840 K05954 protein farnesyltransferase subunit beta [EC:2.5.1.58] | (RefSeq) Prenyltransferase and squalene oxidase repeat family protein (A)	4.18896	3.74892	1.46599	5.12142
g10806.t1	aalb:109413885	2.3.1.97	aalb:109413885 K00671 glycylpeptide N-tetradecanoyltransferase [EC:2.3.1.97] | (RefSeq) glycylpeptide N-tetradecanoyltransferase-like (A)	33.6719	42.3587	37.1715	37.9003
g10816.t1	bter:100647945	1.1.1.216	bter:100647945 K15890 NADP+dependent farnesol dehydrogenase [EC:1.1.1.216] | (RefSeq) farnesol dehydrogenase (A)	0	0	3.61954	2.69609
g1081.t1	dfa:DFA_02231	2.5.1.1 2.5.1.10	dfa:DFA_02231 K00787 farnesyl diphosphate synthase [EC:2.5.1.1 2.5.1.10] | (RefSeq) pakF; putative protein serine/threonine kinase (A)	5.07185	19.56	21.3307	4.84299
g10836.t1	lji:ELX58_07435	1.1.1.346	lji:ELX58_07435 K06221 2,5-diketo-D-gluconate reductase A [EC:1.1.1.346] | (GenBank) aldo/keto reductase (A)	0	0	0	0
g10839.t1	psco:LY89DRAFT_589972	1.1.1.349	psco:LY89DRAFT_589972 K17644 norsolorinic acid ketoreductase [EC:1.1.1.349] | (RefSeq) NAD(P)-binding protein (A)	121.078	184.209	215.421	187.839
g10840.t1	psco:LY89DRAFT_589972	1.1.1.349	psco:LY89DRAFT_589972 K17644 norsolorinic acid ketoreductase [EC:1.1.1.349] | (RefSeq) NAD(P)-binding protein (A)	0	0	0	0
g10853.t1	pgy:AWU82_16700	1.1.1.346	pgy:AWU82_16700 K06222 2,5-diketo-D-gluconate reductase B [EC:1.1.1.346] | (GenBank) aldo/keto reductase (A)	19.4028	28.4984	34.3	29.4591
g10855.t1	rtr:RTCIAT899_CH17250	1.1.1.346	rtr:RTCIAT899_CH17250 K06221 2,5-diketo-D-gluconate reductase A [EC:1.1.1.346] | (GenBank) 2,5-diketo-D-gluconic acid reductase A (A)	5.3354	19.8338	2.71701	3.23225
g10916.t1	bdc:DOE51_07625	5.3.3.2	bdc:DOE51_07625 K01823 isopentenyl-diphosphate Delta-isomerase [EC:5.3.3.2] | (GenBank) type 2 isopentenyl-diphosphate Delta-isomerase (A)	10.0664	6.28358	4.4472	3.67755
g1093.t1	smm:Smp_130430	5.3.3.2	smm:Smp_130430 K01823 isopentenyl-diphosphate Delta-isomerase [EC:5.3.3.2] | (RefSeq) isopentenyl-diphosphate delta-isomerase (A)	0	5.32644	47.0477	20.2511
g10955.t1	dpp:DICPUDRAFT_150424	2.5.1.87	dpp:DICPUDRAFT_150424 K11778 ditrans,polycis-polyprenyl diphosphate synthase [EC:2.5.1.87] | (RefSeq) hypothetical protein (A)	4.0283	4.25126	1.5188	3.50254
g11015.t1	hst:105184798	1.1.1.216	hst:105184798 K15890 NADP+dependent farnesol dehydrogenase [EC:1.1.1.216] | (RefSeq) dehydrogenase/reductase SDR family member 11 (A)	1414.3	822.588	913.081	872.88
g1104.t1	dfa:DFA_02231	2.5.1.1 2.5.1.10	dfa:DFA_02231 K00787 farnesyl diphosphate synthase [EC:2.5.1.1 2.5.1.10] | (RefSeq) pakF; putative protein serine/threonine kinase (A)	5.96154	6.87292	10.9937	10.3041
g11101.t1	xfu:XFF4834R_chr09730			0	0	0	0.59222
g11127.t1	nvi:100115878	5.3.99.2 2.5.1.18	nvi:100115878 K04097 prostaglandin-H2 D-isomerase / glutathione transferase [EC:5.3.99.2 2.5.1.18] | (RefSeq) ATP-dependent DNA helicase PIF1 (A)	0	0	0	0
g11195.t1	dfa:DFA_01352	1.1.1.44 1.1.1.343	dfa:DFA_01352 K00033 6-phosphogluconate dehydrogenase [EC:1.1.1.44 1.1.1.343] | (RefSeq) gnd; 6-phosphogluconate dehydrogenase (A)	5.53589	6.25974	6.09776	7.27193
g11198.t1	dfa:DFA_02231	2.5.1.1 2.5.1.10	dfa:DFA_02231 K00787 farnesyl diphosphate synthase [EC:2.5.1.1 2.5.1.10] | (RefSeq) pakF; putative protein serine/threonine kinase (A)	0	0	0	0
g11267.t1	etl:114072324	2.5.1.18	etl:114072324 K00799 glutathione S-transferase [EC:2.5.1.18] | (RefSeq) glutathione S-transferase 2-like (A)	0	0	2.68825	2.21016
g1126.t1	dfa:DFA_02231	2.5.1.1 2.5.1.10	dfa:DFA_02231 K00787 farnesyl diphosphate synthase [EC:2.5.1.1 2.5.1.10] | (RefSeq) pakF; putative protein serine/threonine kinase (A)	2.75469	4.85977	56.9283	82.5439
g1127.t1	nvi:100115878	5.3.99.2 2.5.1.18	nvi:100115878 K04097 prostaglandin-H2 D-isomerase / glutathione transferase [EC:5.3.99.2 2.5.1.18] | (RefSeq) ATP-dependent DNA helicase PIF1 (A)	88.7181	73.8178	67.222	72.752
g11310.t1	mye:AB431_08030	1.1.1.346	mye:AB431_08030 K06221 2,5-diketo-D-gluconate reductase A [EC:1.1.1.346] | (GenBank) oxidoreductase (A)	87.8625	68.8921	82.0543	113.221
g11343.t1	zma:103638008	2.5.1.87	zma:103638008 K11778 ditrans,polycis-polyprenyl diphosphate synthase [EC:2.5.1.87] | (RefSeq) dehydrodolichyl diphosphate synthase 6 isoform X1 (A)	2.49013	3.05067	1.94754	0.942914
g11376.t1	kaf:KAFR_0K01770			34.007	30.41	30.8688	48.2781
g11436.t1	zne:110838180	1.1.1.216	zne:110838180 K15890 NADP+dependent farnesol dehydrogenase [EC:1.1.1.216] | (RefSeq) dehydrogenase/reductase SDR family member 11-like (A)	0	2.17715	4.73901	4.84175
g11481.t1	rbb:108517383	2.3.1.9	rbb:108517383 K00626 acetyl-CoA C-acetyltransferase [EC:2.3.1.9] | (RefSeq) acetyl-CoA acetyltransferase, mitochondrial-like (A)	994.259	863.537	1060.44	1057.3
g11546.t1	agb:108915162	1.1.1.216	agb:108915162 K15890 NADP+dependent farnesol dehydrogenase [EC:1.1.1.216] | (RefSeq) farnesol dehydrogenase-like (A)	0	0	3.62316	2.22338
g11546.t2	agb:108915162	1.1.1.216	agb:108915162 K15890 NADP+dependent farnesol dehydrogenase [EC:1.1.1.216] | (RefSeq) farnesol dehydrogenase-like (A)	0	0	0	0
g11614.t1	ath:AT2G22990	3.4.16.- 2.3.1.92	ath:AT2G22990 K09757 serine carboxypeptidase-like 8 [EC:3.4.16.- 2.3.1.92] | (RefSeq) SNG1; sinapoylglucose 1 (A)	0	0	0	0
g11614.t2	ath:AT2G22990	3.4.16.- 2.3.1.92	ath:AT2G22990 K09757 serine carboxypeptidase-like 8 [EC:3.4.16.- 2.3.1.92] | (RefSeq) SNG1; sinapoylglucose 1 (A)	0	0	0	0
g11627.t1	tpf:TPHA_0K01770			0	0	0	0
g1162.t1	psom:113278689	2.5.1.1	psom:113278689 K14066 geranyl diphosphate synthase [EC:2.5.1.1] | (RefSeq) squalene synthase 1-like (A)	120.296	92.1816	97.8084	98.5894
g11663.t1	puf:UFO1_0743	1.1.1.346	puf:UFO1_0743 K06221 2,5-diketo-D-gluconate reductase A [EC:1.1.1.346] | (GenBank) 2,5-didehydrogluconate reductase (A)	27.8083	30.3438	20.5659	22.2856
g11679.t1	ath:AT2G22990	3.4.16.- 2.3.1.92	ath:AT2G22990 K09757 serine carboxypeptidase-like 8 [EC:3.4.16.- 2.3.1.92] | (RefSeq) SNG1; sinapoylglucose 1 (A)	10.2166	5.95605	4.83664	3.41121
g11680.t1	ath:AT2G22990	3.4.16.- 2.3.1.92	ath:AT2G22990 K09757 serine carboxypeptidase-like 8 [EC:3.4.16.- 2.3.1.92] | (RefSeq) SNG1; sinapoylglucose 1 (A)	408.347	151.939	162.06	175.183
g11681.t1	ath:AT2G22990	3.4.16.- 2.3.1.92	ath:AT2G22990 K09757 serine carboxypeptidase-like 8 [EC:3.4.16.- 2.3.1.92] | (RefSeq) SNG1; sinapoylglucose 1 (A)	23.6889	14.9263	19.5096	8.46634
g11696.t1	brp:103850371	3.4.16.- 2.3.1.91	brp:103850371 K09756 serine carboxypeptidase-like 19 [EC:3.4.16.- 2.3.1.91] | (RefSeq) serine carboxypeptidase-like 19 (A)	8.49168	8.03542	6.74858	6.5484
g11701.t1	ztr:MYCGRDRAFT_69522	2.1.1.100	ztr:MYCGRDRAFT_69522 K00587 protein-S-isoprenylcysteine O-methyltransferase [EC:2.1.1.100] | (RefSeq) hypothetical protein (A)	22.449	34.69	45.7045	42.763
g11703.t1	xtn:FD63_00170	2.1.1.100	xtn:FD63_00170 K00587 protein-S-isoprenylcysteine O-methyltransferase [EC:2.1.1.100] | (GenBank) protein-S-isoprenylcysteine methyltransferase (A)	14.0355	22.6323	11.1593	12.6364
g11704.t1	xtn:FD63_00170	2.1.1.100	xtn:FD63_00170 K00587 protein-S-isoprenylcysteine O-methyltransferase [EC:2.1.1.100] | (GenBank) protein-S-isoprenylcysteine methyltransferase (A)	6.17021	8.55289	14.974	13.904
g11706.t1	xtn:FD63_00170	2.1.1.100	xtn:FD63_00170 K00587 protein-S-isoprenylcysteine O-methyltransferase [EC:2.1.1.100] | (GenBank) protein-S-isoprenylcysteine methyltransferase (A)	35.6105	36.6342	40.6006	42.2443
g11743.t1	xtn:FD63_00170	2.1.1.100	xtn:FD63_00170 K00587 protein-S-isoprenylcysteine O-methyltransferase [EC:2.1.1.100] | (GenBank) protein-S-isoprenylcysteine methyltransferase (A)	21.4905	20.8582	15.4569	13.9629
g11750.t1	xom:XOO0023	2.1.1.100	xom:XOO0023 K00587 protein-S-isoprenylcysteine O-methyltransferase [EC:2.1.1.100] | (GenBank) XOO0023; conserved hypothetical protein (A)	5.29321	10.8949	1.03051	10.4041
g11785.t1	aalb:109413885	2.3.1.97	aalb:109413885 K00671 glycylpeptide N-tetradecanoyltransferase [EC:2.3.1.97] | (RefSeq) glycylpeptide N-tetradecanoyltransferase-like (A)	10.4824	12.9706	10.7409	11.2799
g11825.t1	maw:MAC_09056	2.7.1.36	maw:MAC_09056 K00869 mevalonate kinase [EC:2.7.1.36] | (RefSeq) reverse transcriptase, putative (A)	0	0	0	0
g1189.t1	tsp:Tsp_01153	2.1.1.100	tsp:Tsp_01153 K00587 protein-S-isoprenylcysteine O-methyltransferase [EC:2.1.1.100] | (RefSeq) protein-S-isoprenylcysteine O-methyltransferase (A)	33.0937	34.8783	45.256	52.436
g11952.t1	dfa:DFA_02231	2.5.1.1 2.5.1.10	dfa:DFA_02231 K00787 farnesyl diphosphate synthase [EC:2.5.1.1 2.5.1.10] | (RefSeq) pakF; putative protein serine/threonine kinase (A)	0	0	0	0
g12073.t1	vag:N646_0676	1.1.1.346	vag:N646_0676 K06222 2,5-diketo-D-gluconate reductase B [EC:1.1.1.346] | (GenBank) 2,5-didehydrogluconate reductase (A)	3.47459	41.6097	37.6436	40.3895
g12112.t1	xtn:FD63_00170	2.1.1.100	xtn:FD63_00170 K00587 protein-S-isoprenylcysteine O-methyltransferase [EC:2.1.1.100] | (GenBank) protein-S-isoprenylcysteine methyltransferase (A)	16.0435	3.02054	22.3855	19.3505
g12132.t1	bms:BRA0183	1.1.1.346	bms:BRA0183 K06221 2,5-diketo-D-gluconate reductase A [EC:1.1.1.346] | (GenBank) oxidoreductase, aldo/keto reductase family (A)	0	0	0	0
g12183.t1	ahf:112702714	2.7.4.2	ahf:112702714 K00938 phosphomevalonate kinase [EC:2.7.4.2] | (RefSeq) uncharacterized protein LOC112702714 (A)	0	0	0	0
g12183.t2	ahf:112702714	2.7.4.2	ahf:112702714 K00938 phosphomevalonate kinase [EC:2.7.4.2] | (RefSeq) uncharacterized protein LOC112702714 (A)	0	0	0	0
g12228.t1	slb:AWJ20_182	2.7.1.36	slb:AWJ20_182 K00869 mevalonate kinase [EC:2.7.1.36] | (RefSeq) ERG12; mevalonate kinase (A)	0	0	0	0
g12238.t1	spis:111345755	5.3.3.21	spis:111345755 K12663 Delta3,5-Delta2,4-dienoyl-CoA isomerase [EC:5.3.3.21] | (RefSeq) delta(3,5)-Delta(2,4)-dienoyl-CoA isomerase, mitochondrial-like isoform X1 (A)	0	0	0	0
g1223.t1	csv:105435233	1.3.1.83 1.3.1.111	csv:105435233 K10960 geranylgeranyl diphosphate/geranylgeranyl-bacteriochlorophyllide a reductase [EC:1.3.1.83 1.3.1.111] | (RefSeq) geranylgeranyl diphosphate reductase, chloroplastic (A)	15.9914	24.5188	27.7547	25.8557
g1223.t2	csv:105435233	1.3.1.83 1.3.1.111	csv:105435233 K10960 geranylgeranyl diphosphate/geranylgeranyl-bacteriochlorophyllide a reductase [EC:1.3.1.83 1.3.1.111] | (RefSeq) geranylgeranyl diphosphate reductase, chloroplastic (A)	0	0	0	0
g12244.t1	dpte:113791187	2.1.1.100	dpte:113791187 K00587 protein-S-isoprenylcysteine O-methyltransferase [EC:2.1.1.100] | (RefSeq) protein-S-isoprenylcysteine O-methyltransferase-like (A)	0	0	0	0
g12256.t1	aga:AgaP_AGAP005503	1.1.1.216	aga:AgaP_AGAP005503 K15890 NADP+dependent farnesol dehydrogenase [EC:1.1.1.216] | (RefSeq) AGAP005503-PA (A)	0	0	0	0
g12257.t1	psco:LY89DRAFT_589972	1.1.1.349	psco:LY89DRAFT_589972 K17644 norsolorinic acid ketoreductase [EC:1.1.1.349] | (RefSeq) NAD(P)-binding protein (A)	0	0	0	0
g12284.t1	aip:107625618	2.5.1.108	aip:107625618 K07561 2-(3-amino-3-carboxypropyl)histidine synthase [EC:2.5.1.108] | (RefSeq) 2-(3-amino-3-carboxypropyl)histidine synthase subunit 1-like (A)	0	0	0	0
g12286.t1	msex:115452527	1.1.1.216	msex:115452527 K15890 NADP+dependent farnesol dehydrogenase [EC:1.1.1.216] | (RefSeq) farnesol dehydrogenase (A)	0	0	0	0
g12318.t1	nvi:100115878	5.3.99.2 2.5.1.18	nvi:100115878 K04097 prostaglandin-H2 D-isomerase / glutathione transferase [EC:5.3.99.2 2.5.1.18] | (RefSeq) ATP-dependent DNA helicase PIF1 (A)	40.6331	63.2672	66.0708	63.6745
g12318.t2	nvi:100115878	5.3.99.2 2.5.1.18	nvi:100115878 K04097 prostaglandin-H2 D-isomerase / glutathione transferase [EC:5.3.99.2 2.5.1.18] | (RefSeq) ATP-dependent DNA helicase PIF1 (A)	0	0	0	0
g12336.t1	psq:PUNSTDRAFT_45515	2.5.1.87	psq:PUNSTDRAFT_45515 K11778 ditrans,polycis-polyprenyl diphosphate synthase [EC:2.5.1.87] | (RefSeq) dehydrodolichyl diphosphate synthetase (A)	0	0	3.81486	4.08918
g12392.t1	dpte:113793353	5.3.3.21	dpte:113793353 K12663 Delta3,5-Delta2,4-dienoyl-CoA isomerase [EC:5.3.3.21] | (RefSeq) delta(3,5)-Delta(2,4)-dienoyl-CoA isomerase, mitochondrial-like isoform X1 (A)	0	0	0	0
g12397.t1	lang:109353349	3.1.1.-	lang:109353349 K15889 prenylcysteine alpha-carboxyl methylesterase [EC:3.1.1.-] | (RefSeq) probable isoprenylcysteine alpha-carbonyl methylesterase ICMEL2 (A)	0	0	0	0
g12428.t1	aarg:Aargi30884_12430	1.1.1.346	aarg:Aargi30884_12430 K06222 2,5-diketo-D-gluconate reductase B [EC:1.1.1.346] | (GenBank) hypothetical protein (A)	5.49761	14.2458	9.55892	10.7196
g12465.t1	nai:NECAME_01016	3.4.24.84	nai:NECAME_01016 K06013 STE24 endopeptidase [EC:3.4.24.84] | (RefSeq) kinase domain protein (A)	9.7029	7.47892	9.87161	10.955
g12475.t1	aqu:105312889	2.5.1.141	aqu:105312889 K02257 heme o synthase [EC:2.5.1.141] | (RefSeq) protoheme IX farnesyltransferase, mitochondrial-like (A)	4.10398	9.66998	8.85477	10.0522
g12487.t1	aip:107625618	2.5.1.108	aip:107625618 K07561 2-(3-amino-3-carboxypropyl)histidine synthase [EC:2.5.1.108] | (RefSeq) 2-(3-amino-3-carboxypropyl)histidine synthase subunit 1-like (A)	0	0	0	0
g12526.t1	dfa:DFA_01352	1.1.1.44 1.1.1.343	dfa:DFA_01352 K00033 6-phosphogluconate dehydrogenase [EC:1.1.1.44 1.1.1.343] | (RefSeq) gnd; 6-phosphogluconate dehydrogenase (A)	26.7452	35.1906	33.2722	22.2354
g12617.t1	trr:M419DRAFT_136015	2.5.1.108	trr:M419DRAFT_136015 K07561 2-(3-amino-3-carboxypropyl)histidine synthase [EC:2.5.1.108] | (GenBank) diphthamide biosynthesis protein 1 (A)	85.0951	112.944	105.993	106.234
g12694.t1	tsph:KIH39_05215	2.2.1.7	tsph:KIH39_05215 K01662 1-deoxy-D-xylulose-5-phosphate synthase [EC:2.2.1.7] | (GenBank) dxs; 1-deoxy-D-xylulose-5-phosphate synthase (A)	18.2472	24.9478	26.4284	26.2261
g12698.t1	pscq:KHQ08_05045	1.1.1.346	pscq:KHQ08_05045 K06221 2,5-diketo-D-gluconate reductase A [EC:1.1.1.346] | (GenBank) aldo/keto reductase (A)	0	0	0	0
g12699.t1	bgt:106068271	3.1.1.-	bgt:106068271 K15889 prenylcysteine alpha-carboxyl methylesterase [EC:3.1.1.-] | (RefSeq) uncharacterized protein LOC106068271 isoform X1 (A)	37.2764	36.9269	47.2146	41.2779
g1274.t1	sen:SACE_5541	1.1.1.34	sen:SACE_5541 K00021 hydroxymethylglutaryl-CoA reductase (NADPH) [EC:1.1.1.34] | (GenBank) hypothetical protein with pantoate--beta-alanine ligase and Hydroxymethylglutaryl-coenzyme A reductase domains (A)	9.40374	3.04731	13.1805	11.9566
g1275.t1	pco:PHACADRAFT_263982	2.3.3.10	pco:PHACADRAFT_263982 K01641 hydroxymethylglutaryl-CoA synthase [EC:2.3.3.10] | (RefSeq) hypothetical protein (A)	8.88895	10.3058	9.74346	12.5375
g12786.t1	rbb:108517383	2.3.1.9	rbb:108517383 K00626 acetyl-CoA C-acetyltransferase [EC:2.3.1.9] | (RefSeq) acetyl-CoA acetyltransferase, mitochondrial-like (A)	0	0	0	2.64627
g12788.t1	aalb:109413885	2.3.1.97	aalb:109413885 K00671 glycylpeptide N-tetradecanoyltransferase [EC:2.3.1.97] | (RefSeq) glycylpeptide N-tetradecanoyltransferase-like (A)	6.75007	5.30262	4.44347	4.67709
g12825.t1	nai:NECAME_01016	3.4.24.84	nai:NECAME_01016 K06013 STE24 endopeptidase [EC:3.4.24.84] | (RefSeq) kinase domain protein (A)	0	3.68573	4.49831	4.40225
g12837.t1	brp:103870917	3.1.1.-	brp:103870917 K15889 prenylcysteine alpha-carboxyl methylesterase [EC:3.1.1.-] | (RefSeq) probable isoprenylcysteine alpha-carbonyl methylesterase ICMEL2 isoform X2 (A)	16.8569	21.5353	17.4337	20.405
g12895.t1	ccal:108630800	1.1.1.216	ccal:108630800 K15890 NADP+dependent farnesol dehydrogenase [EC:1.1.1.216] | (RefSeq) farnesol dehydrogenase-like (A)	4.27738	5.58293	5.09798	6.27299
g12927.t1	vja:111261737	2.1.1.100	vja:111261737 K00587 protein-S-isoprenylcysteine O-methyltransferase [EC:2.1.1.100] | (RefSeq) protein-S-isoprenylcysteine O-methyltransferase-like isoform X1 (A)	0	1.9183	2.31571	0
g12930.t1	cdn:BN940_14111	1.1.1.347	cdn:BN940_14111 K19653 geraniol dehydrogenase (NAD) [EC:1.1.1.347] | (GenBank) Geraniol dehydrogenase GeoA (A)	7.16611	9.10035	12.7311	12.5908
g1293.t1	dfa:DFA_01352	1.1.1.44 1.1.1.343	dfa:DFA_01352 K00033 6-phosphogluconate dehydrogenase [EC:1.1.1.44 1.1.1.343] | (RefSeq) gnd; 6-phosphogluconate dehydrogenase (A)	5.512	6.75436	5.44511	5.89118
g12970.t1	pdp:PDIP_02390	1.1.1.349	pdp:PDIP_02390 K17644 norsolorinic acid ketoreductase [EC:1.1.1.349] | (RefSeq) hypothetical protein (A)	6.18152	5.46857	3.38613	4.50068
g13011.t1	mde:101899478	1.1.1.216	mde:101899478 K15890 NADP+dependent farnesol dehydrogenase [EC:1.1.1.216] | (RefSeq) farnesol dehydrogenase-like (A)	29.4599	190.087	57.4215	61.1359
g13042.t1	tvs:TRAVEDRAFT_130870	3.4.22.-	tvs:TRAVEDRAFT_130870 K08658 prenyl protein peptidase [EC:3.4.22.-] | (RefSeq) hypothetical protein (A)	4.78044	4.97148	0	0
g13078.t1	scx:AS200_10440	1.1.1.346	scx:AS200_10440 K06221 2,5-diketo-D-gluconate reductase A [EC:1.1.1.346] | (GenBank) oxidoreductase (A)	170.276	271.654	701.992	864.113
g13096.t1	sla:SERLADRAFT_414065	2.1.1.100	sla:SERLADRAFT_414065 K00587 protein-S-isoprenylcysteine O-methyltransferase [EC:2.1.1.100] | (RefSeq) hypothetical protein (A)	190.833	191.331	120.861	134.674
g13097.t1	shs:STEHIDRAFT_53867	2.1.1.100	shs:STEHIDRAFT_53867 K00587 protein-S-isoprenylcysteine O-methyltransferase [EC:2.1.1.100] | (RefSeq) ICMT-domain-containing protein (A)	0	0	0	0
g13133.t1	bim:100742025	1.1.1.216	bim:100742025 K15890 NADP+dependent farnesol dehydrogenase [EC:1.1.1.216] | (RefSeq) farnesol dehydrogenase (A)	4.97641	7.41519	5.10361	0.954929
g13149.t1	aten:116307873	2.5.1.18	aten:116307873 K00799 glutathione S-transferase [EC:2.5.1.18] | (RefSeq) uncharacterized protein LOC116307873 (A)	0	0	3.58732	4.10764
g13155.t1	nvl:108565757	1.1.1.216	nvl:108565757 K15890 NADP+dependent farnesol dehydrogenase [EC:1.1.1.216] | (RefSeq) farnesol dehydrogenase-like (A)	0	0	0	0
g13170.t1	scb:SCAB_16961	1.1.1.346	scb:SCAB_16961 K06221 2,5-diketo-D-gluconate reductase A [EC:1.1.1.346] | (GenBank) putative oxidoreductase (A)	607.469	666.946	545.746	443.274
g13179.t1	pco:PHACADRAFT_251373	2.5.1.58 2.5.1.59	pco:PHACADRAFT_251373 K05955 protein farnesyltransferase/geranylgeranyltransferase type-1 subunit alpha [EC:2.5.1.58 2.5.1.59] | (RefSeq) hypothetical protein (A)	10.6628	9.59893	7.59813	9.40899
g1326.t1	zma:103655501	3.1.1.-	zma:103655501 K15889 prenylcysteine alpha-carboxyl methylesterase [EC:3.1.1.-] | (RefSeq) probable isoprenylcysteine alpha-carbonyl methylesterase ICME (A)	20.5	24.6782	18.1264	25.7551
g135.t1	vvi:100242903	2.3.1.95	vvi:100242903 K13232 stilbene synthase [EC:2.3.1.95] | (RefSeq) stilbene synthase 4 (A)	5.30136	5.72684	3.76071	6.35035
g1372.t2	vcn:VOLCADRAFT_66123	3.1.1.-	vcn:VOLCADRAFT_66123 K15889 prenylcysteine alpha-carboxyl methylesterase [EC:3.1.1.-] | (RefSeq) hypothetical protein (A)	0	0	0	0
g1382.t1	nvi:100115878	5.3.99.2 2.5.1.18	nvi:100115878 K04097 prostaglandin-H2 D-isomerase / glutathione transferase [EC:5.3.99.2 2.5.1.18] | (RefSeq) ATP-dependent DNA helicase PIF1 (A)	28.5861	40.0431	6.8769	56.4141
g1454.t1	otu:111421109	1.1.1.216	otu:111421109 K15890 NADP+dependent farnesol dehydrogenase [EC:1.1.1.216] | (RefSeq) farnesol dehydrogenase-like (A)	0	0	0	0
g1464.t1	nai:NECAME_01016	3.4.24.84	nai:NECAME_01016 K06013 STE24 endopeptidase [EC:3.4.24.84] | (RefSeq) kinase domain protein (A)	10.0432	8.85572	6.37154	5.09627
g1507.t1	pco:PHACADRAFT_256185	2.3.1.97	pco:PHACADRAFT_256185 K00671 glycylpeptide N-tetradecanoyltransferase [EC:2.3.1.97] | (RefSeq) hypothetical protein (A)	43.1731	55.1392	73.569	72.0446
g1558.t1	bpec:110168436	2.7.4.21	bpec:110168436 K07756 inositol-hexakisphosphate 5-kinase [EC:2.7.4.21] | (RefSeq) inositol hexakisphosphate kinase 2-like (A)	0	0	2.67846	3.63626
g1578.t1	aip:107625618	2.5.1.108	aip:107625618 K07561 2-(3-amino-3-carboxypropyl)histidine synthase [EC:2.5.1.108] | (RefSeq) 2-(3-amino-3-carboxypropyl)histidine synthase subunit 1-like (A)	890.9	565.828	473.592	563.224
g1604.t1	ahf:112748643	2.5.1.108	ahf:112748643 K07561 2-(3-amino-3-carboxypropyl)histidine synthase [EC:2.5.1.108] | (RefSeq) 2-(3-amino-3-carboxypropyl)histidine synthase subunit 1 isoform X1 (A)	5.36728	16.0167	12.7522	19.4076
g1643.t2	ctp:CTRG_05691	5.3.3.21	ctp:CTRG_05691 K12663 Delta3,5-Delta2,4-dienoyl-CoA isomerase [EC:5.3.3.21] | (RefSeq) hypothetical protein (A)	0	0	0	0
g1688.t1	nvi:100117064	1.1.1.216	nvi:100117064 K15890 NADP+dependent farnesol dehydrogenase [EC:1.1.1.216] | (RefSeq) farnesol dehydrogenase (A)	397.92	1024.82	520.201	508.705
g1722.t1	gsj:114391539	2.7.1.148	gsj:114391539 K00919 4-diphosphocytidyl-2-C-methyl-D-erythritol kinase [EC:2.7.1.148] | (RefSeq) 4-diphosphocytidyl-2-C-methyl-D-erythritol kinase, chloroplastic/chromoplastic-like (A)	3.66611	0	2.64545	2.87908
g1803.t1	dpp:DICPUDRAFT_150424	2.5.1.87	dpp:DICPUDRAFT_150424 K11778 ditrans,polycis-polyprenyl diphosphate synthase [EC:2.5.1.87] | (RefSeq) hypothetical protein (A)	0	0	0	0
g1871.t1	mth:MTH_47	2.7.4.26	mth:MTH_47 K06981 isopentenyl phosphate kinase [EC:2.7.4.26] | (GenBank) conserved protein (A)	68.7423	43.8261	34.4319	37.1924
g1922.t1	ame:100578624	5.3.3.21	ame:100578624 K12663 Delta3,5-Delta2,4-dienoyl-CoA isomerase [EC:5.3.3.21] | (RefSeq) delta(3,5)-Delta(2,4)-dienoyl-CoA isomerase, mitochondrial isoform X1 (A)	2.21429	2.6263	0	0
g1950.t1	aarg:Aargi30884_12430	1.1.1.346	aarg:Aargi30884_12430 K06222 2,5-diketo-D-gluconate reductase B [EC:1.1.1.346] | (GenBank) hypothetical protein (A)	7.86006	7.38817	6.89375	7.53815
g1978.t1	nai:NECAME_01016	3.4.24.84	nai:NECAME_01016 K06013 STE24 endopeptidase [EC:3.4.24.84] | (RefSeq) kinase domain protein (A)	1.4273	12.437	3.86524	11.5015
g1996.t1	psq:PUNSTDRAFT_114041	2.5.1.58 2.5.1.59	psq:PUNSTDRAFT_114041 K05955 protein farnesyltransferase/geranylgeranyltransferase type-1 subunit alpha [EC:2.5.1.58 2.5.1.59] | (RefSeq) protein prenylyltransferase (A)	8.73691	7.36499	8.88311	8.15858
g2003.t1	cal:CAALFM_CR09730CA			23.4984	27.0637	28.1032	27.5016
g2006.t1	dfa:DFA_02231	2.5.1.1 2.5.1.10	dfa:DFA_02231 K00787 farnesyl diphosphate synthase [EC:2.5.1.1 2.5.1.10] | (RefSeq) pakF; putative protein serine/threonine kinase (A)	24.8002	2.35894	17.6594	17.6303
g2030.t1	zne:110834649	1.1.1.216	zne:110834649 K15890 NADP+dependent farnesol dehydrogenase [EC:1.1.1.216] | (RefSeq) farnesol dehydrogenase-like (A)	8.08506	3.60141	4.48547	6.80177
g2048.t1	nte:NEUTE1DRAFT123655	2.3.1.97	nte:NEUTE1DRAFT123655 K00671 glycylpeptide N-tetradecanoyltransferase [EC:2.3.1.97] | (RefSeq) NEUTE1DRAFT_123655; glycylpeptide N-tetradecanoyltransferase (A)	0	0	0	0
g2121.t1	aalb:109413885	2.3.1.97	aalb:109413885 K00671 glycylpeptide N-tetradecanoyltransferase [EC:2.3.1.97] | (RefSeq) glycylpeptide N-tetradecanoyltransferase-like (A)	6.67296	3.43145	1.30103	8.53609
g2195.t1	xtn:FD63_00170	2.1.1.100	xtn:FD63_00170 K00587 protein-S-isoprenylcysteine O-methyltransferase [EC:2.1.1.100] | (GenBank) protein-S-isoprenylcysteine methyltransferase (A)	0	3.73311	2.39433	1.77111
g2196.t1	cal:CAALFM_CR10780CA	3.1.1.112	cal:CAALFM_CR10780CA K23978 isoamyl acetate esterase [EC:3.1.1.112] | (RefSeq) IAH1, CaO19.7667; isoamyl acetate-hydrolyzing esterase (A)	10.8301	10.3864	11.2445	10.518
g2260.t1	atd:109599757	1.1.1.216	atd:109599757 K15890 NADP+dependent farnesol dehydrogenase [EC:1.1.1.216] | (RefSeq) farnesol dehydrogenase-like (A)	4.94886	1.46563	5.10609	3.37315
g2325.t1	dfa:DFA_02231	2.5.1.1 2.5.1.10	dfa:DFA_02231 K00787 farnesyl diphosphate synthase [EC:2.5.1.1 2.5.1.10] | (RefSeq) pakF; putative protein serine/threonine kinase (A)	19.5571	21.9765	24.2558	26.3906
g234.t1	aarg:Aargi30884_12430	1.1.1.346	aarg:Aargi30884_12430 K06222 2,5-diketo-D-gluconate reductase B [EC:1.1.1.346] | (GenBank) hypothetical protein (A)	20.2527	31.3396	32.3593	43.4707
g239.t1	pco:PHACADRAFT_207672	1.1.1.34	pco:PHACADRAFT_207672 K00021 hydroxymethylglutaryl-CoA reductase (NADPH) [EC:1.1.1.34] | (RefSeq) hypothetical protein (A)	4.79256	21.7391	45.3814	58.6192
g2410.t1	nvi:100121837	1.1.1.216	nvi:100121837 K15890 NADP+dependent farnesol dehydrogenase [EC:1.1.1.216] | (RefSeq) farnesol dehydrogenase isoform X2 (A)	38.6094	46.2542	44.1163	45.2561
g2416.t1	pxu:106122941	2.5.1.108	pxu:106122941 K07561 2-(3-amino-3-carboxypropyl)histidine synthase [EC:2.5.1.108] | (RefSeq) diphthamide biosynthesis protein 1-like (A)	12.5839	7.25784	4.31464	0
g2418.t1	bfd:NCTC4823_01902	2.2.1.7	bfd:NCTC4823_01902 K01662 1-deoxy-D-xylulose-5-phosphate synthase [EC:2.2.1.7] | (GenBank) dxs; 1-deoxy-D-xylulose-5-phosphate synthase (A)	252.583	220.88	178.525	159.592
g243.t1	mlb:MLBr00238	6.1.1.10	mlb:MLBr00238 K01874 methionyl-tRNA synthetase [EC:6.1.1.10] | (GenBank) metS; putative methionyl-tRNA synthase (A)	0	0	0	0
g2469.t1	nte:NEUTE1DRAFT123655	2.3.1.97	nte:NEUTE1DRAFT123655 K00671 glycylpeptide N-tetradecanoyltransferase [EC:2.3.1.97] | (RefSeq) NEUTE1DRAFT_123655; glycylpeptide N-tetradecanoyltransferase (A)	23.3763	32.462	27.2937	25.775
g2553.t1	cfk:CFRA_09235	1.1.1.346	cfk:CFRA_09235 K06221 2,5-diketo-D-gluconate reductase A [EC:1.1.1.346] | (GenBank) 2,5-diketo-D-gluconic acid reductase (A)	0	0	0	0
g2555.t1	cmc:CMN_02364	1.1.1.346	cmc:CMN_02364 K06221 2,5-diketo-D-gluconate reductase A [EC:1.1.1.346] | (GenBank) aldo/keto reductase (A)	0	0	0	0
g2623.t1	cpap:110823599	1.3.1.83 1.3.1.111	cpap:110823599 K10960 geranylgeranyl diphosphate/geranylgeranyl-bacteriochlorophyllide a reductase [EC:1.3.1.83 1.3.1.111] | (RefSeq) geranylgeranyl diphosphate reductase, chloroplastic (A)	0	0	0	0
g2642.t1	aalb:109413885	2.3.1.97	aalb:109413885 K00671 glycylpeptide N-tetradecanoyltransferase [EC:2.3.1.97] | (RefSeq) glycylpeptide N-tetradecanoyltransferase-like (A)	0	0	0	0
g266.t1	aalb:109413885	2.3.1.97	aalb:109413885 K00671 glycylpeptide N-tetradecanoyltransferase [EC:2.3.1.97] | (RefSeq) glycylpeptide N-tetradecanoyltransferase-like (A)	21.5459	35.1332	41.4123	51.5924
g2676.t1	top:TOPB45_1414	2.2.1.7	top:TOPB45_1414 K01662 1-deoxy-D-xylulose-5-phosphate synthase [EC:2.2.1.7] | (GenBank) 1-deoxy-D-xylulose-5-phosphate synthase (A)	297.454	56.6417	132.536	127.261
g2676.t2	top:TOPB45_1414	2.2.1.7	top:TOPB45_1414 K01662 1-deoxy-D-xylulose-5-phosphate synthase [EC:2.2.1.7] | (GenBank) 1-deoxy-D-xylulose-5-phosphate synthase (A)	0	0	0	0
g2693.t1	aag:23687872	1.1.1.216	aag:23687872 K15890 NADP+dependent farnesol dehydrogenase [EC:1.1.1.216] | (RefSeq) farnesol dehydrogenase-like (A)	499.631	398.489	214.881	275.537
g2694.t1	zne:110838180	1.1.1.216	zne:110838180 K15890 NADP+dependent farnesol dehydrogenase [EC:1.1.1.216] | (RefSeq) dehydrogenase/reductase SDR family member 11-like (A)	18.8465	14.2684	24.6097	20.085
g2695.t1	pur:AOC03_04630	1.1.1.346	pur:AOC03_04630 K06222 2,5-diketo-D-gluconate reductase B [EC:1.1.1.346] | (GenBank) aldo/keto reductase (A)	6.27022	5.41319	5.59078	6.47762
g2715.t1	nvi:100115878	5.3.99.2 2.5.1.18	nvi:100115878 K04097 prostaglandin-H2 D-isomerase / glutathione transferase [EC:5.3.99.2 2.5.1.18] | (RefSeq) ATP-dependent DNA helicase PIF1 (A)	13.3363	2.49544	1.7642	11.2161
g2722.t1	nvi:100115878	5.3.99.2 2.5.1.18	nvi:100115878 K04097 prostaglandin-H2 D-isomerase / glutathione transferase [EC:5.3.99.2 2.5.1.18] | (RefSeq) ATP-dependent DNA helicase PIF1 (A)	11.2326	2.59283	9.93954	9.3003
g2838.t1	nvi:100115878	5.3.99.2 2.5.1.18	nvi:100115878 K04097 prostaglandin-H2 D-isomerase / glutathione transferase [EC:5.3.99.2 2.5.1.18] | (RefSeq) ATP-dependent DNA helicase PIF1 (A)	4.14654	3.98715	5.04111	4.92518
g3026.t1	dfa:DFA_02231	2.5.1.1 2.5.1.10	dfa:DFA_02231 K00787 farnesyl diphosphate synthase [EC:2.5.1.1 2.5.1.10] | (RefSeq) pakF; putative protein serine/threonine kinase (A)	44.2267	30.4806	21.4798	18.2027
g3030.t1	hir:HETIRDRAFT_461040	1.1.1.34	hir:HETIRDRAFT_461040 K00021 hydroxymethylglutaryl-CoA reductase (NADPH) [EC:1.1.1.34] | (RefSeq) hypothetical protein (A)	0	4.59424	0	0
g308.t1	bter:100644832	1.1.1.216	bter:100644832 K15890 NADP+dependent farnesol dehydrogenase [EC:1.1.1.216] | (RefSeq) farnesol dehydrogenase (A)	10.0194	11.8814	9.94277	12.22
g3112.t1	hir:HETIRDRAFT_461040	1.1.1.34	hir:HETIRDRAFT_461040 K00021 hydroxymethylglutaryl-CoA reductase (NADPH) [EC:1.1.1.34] | (RefSeq) hypothetical protein (A)	16.6784	20.1003	2.40986	18.2742
g3193.t1	nai:NECAME_01016	3.4.24.84	nai:NECAME_01016 K06013 STE24 endopeptidase [EC:3.4.24.84] | (RefSeq) kinase domain protein (A)	11.4785	8.64964	15.0061	3.76788
g3217.t1	obi:106883196	2.5.1.18	obi:106883196 K00799 glutathione S-transferase [EC:2.5.1.18] | (RefSeq) glutathione S-transferase U19-like (A)	15.9924	26.409	28.5691	5.4095
g3221.t1	ppyr:116171172	1.1.1.216	ppyr:116171172 K15890 NADP+dependent farnesol dehydrogenase [EC:1.1.1.216] | (RefSeq) farnesol dehydrogenase-like (A)	91.0936	101.954	105.084	100.249
g3222.t1	vun:114184905	1.1.1.348	vun:114184905 K13265 vestitone reductase [EC:1.1.1.348] | (RefSeq) vestitone reductase-like (A)	56.156	79.9562	86.195	90.0912
g3223.t1	ccaj:109802944	1.1.1.348	ccaj:109802944 K13265 vestitone reductase [EC:1.1.1.348] | (RefSeq) vestitone reductase-like (A)	43.8139	54.399	57.3513	68.9096
g3224.t1	ccaj:109802944	1.1.1.348	ccaj:109802944 K13265 vestitone reductase [EC:1.1.1.348] | (RefSeq) vestitone reductase-like (A)	9.17719	13.1775	36.4622	32.4235
g3270.t1	ath:AT2G22990	3.4.16.- 2.3.1.92	ath:AT2G22990 K09757 serine carboxypeptidase-like 8 [EC:3.4.16.- 2.3.1.92] | (RefSeq) SNG1; sinapoylglucose 1 (A)	5.61457	4.48562	6.79143	12.1463
g3297.t1	dpte:113791187	2.1.1.100	dpte:113791187 K00587 protein-S-isoprenylcysteine O-methyltransferase [EC:2.1.1.100] | (RefSeq) protein-S-isoprenylcysteine O-methyltransferase-like (A)	9.87379	13.7208	16.865	15.046
g3376.t1	pco:PHACADRAFT_253580	1.1.1.34	pco:PHACADRAFT_253580 K00021 hydroxymethylglutaryl-CoA reductase (NADPH) [EC:1.1.1.34] | (RefSeq) hypothetical protein (A)	2.26986	12.9862	12.8245	11.6921
g3381.t1	bbay:A4V04_05880	2.7.4.22	bbay:A4V04_05880 K09903 uridylate kinase [EC:2.7.4.22] | (GenBank) UMP kinase (A)	0	0	0	0
g3384.t1	csec:111873474	1.1.1.216	csec:111873474 K15890 NADP+dependent farnesol dehydrogenase [EC:1.1.1.216] | (RefSeq) farnesol dehydrogenase-like (A)	184.194	99.8728	49.5318	63.5163
g3385.t1	pcf:106791161	1.1.1.216	pcf:106791161 K15890 NADP+dependent farnesol dehydrogenase [EC:1.1.1.216] | (RefSeq) farnesol dehydrogenase-like (A)	0	0	0	0
g3400.t1	pcan:112567358	2.5.1.18	pcan:112567358 K00799 glutathione S-transferase [EC:2.5.1.18] | (RefSeq) glutathione S-transferase omega-1-like (A)	8.37334	8.81315	13.8069	16.6132
g3401.t1	tnl:113501406	2.5.1.18	tnl:113501406 K00799 glutathione S-transferase [EC:2.5.1.18] | (RefSeq) uncharacterized protein LOC113501406 (A)	25.6496	38.0266	38.2268	41.4928
g3402.t1	cqu:CpipJ_CPIJ004600	1.1.1.216	cqu:CpipJ_CPIJ004600 K15890 NADP+dependent farnesol dehydrogenase [EC:1.1.1.216] | (GenBank) oxidoreductase (A)	35.7117	48.8176	38.1606	41.3825
g3402.t2	cqu:CpipJ_CPIJ004600	1.1.1.216	cqu:CpipJ_CPIJ004600 K15890 NADP+dependent farnesol dehydrogenase [EC:1.1.1.216] | (GenBank) oxidoreductase (A)	0	0	0	0
g3421.t1	nvi:100115878	5.3.99.2 2.5.1.18	nvi:100115878 K04097 prostaglandin-H2 D-isomerase / glutathione transferase [EC:5.3.99.2 2.5.1.18] | (RefSeq) ATP-dependent DNA helicase PIF1 (A)	271.169	188.996	152.384	161.951
g3531.t1	aly:9309814	3.1.1.-	aly:9309814 K15889 prenylcysteine alpha-carboxyl methylesterase [EC:3.1.1.-] | (RefSeq) isoprenylcysteine alpha-carbonyl methylesterase ICME (A)	1.01119	10.8643	0.762828	1.23996
g3598.t1	nor:FA702_19890	2.3.1.9	nor:FA702_19890 K00626 acetyl-CoA C-acetyltransferase [EC:2.3.1.9] | (GenBank) acetyl-CoA acetyltransferase (A)	86.6013	91.4956	79.6502	84.831
g3637.t1	dya:Dyak_GE15259	1.1.1.216	dya:Dyak_GE15259 K15890 NADP+dependent farnesol dehydrogenase [EC:1.1.1.216] | (GenBank) uncharacterized protein, isoform A (A)	0	0	2.7678	4.08795
g3640.t1	cqu:CpipJ_CPIJ004602	1.1.1.216	cqu:CpipJ_CPIJ004602 K15890 NADP+dependent farnesol dehydrogenase [EC:1.1.1.216] | (GenBank) serine 3-dehydrogenase (A)	0	0	2.61219	0
g3641.t1	nlu:120353656	1.1.1.216	nlu:120353656 K15890 NADP+dependent farnesol dehydrogenase [EC:1.1.1.216] | (RefSeq) farnesol dehydrogenase-like (A)	0	1.19977	0	0
g3642.t1	nlu:111054803	1.1.1.216	nlu:111054803 K15890 NADP+dependent farnesol dehydrogenase [EC:1.1.1.216] | (RefSeq) farnesol dehydrogenase (A)	24.9357	29.6671	29.3849	26.5261
g3668.t1	nai:NECAME_01016	3.4.24.84	nai:NECAME_01016 K06013 STE24 endopeptidase [EC:3.4.24.84] | (RefSeq) kinase domain protein (A)	30.5588	33.4216	34.1139	35.757
g3709.t1	psym:J1N51_02505	1.1.1.44 1.1.1.343	psym:J1N51_02505 K00033 6-phosphogluconate dehydrogenase [EC:1.1.1.44 1.1.1.343] | (GenBank) gndA; NADP-dependent phosphogluconate dehydrogenase (A)	16.056	23.9394	19.6474	16.8911
g3719.t1	dpd:Deipe_2890	5.3.3.2	dpd:Deipe_2890 K01823 isopentenyl-diphosphate Delta-isomerase [EC:5.3.3.2] | (GenBank) isopentenyl-diphosphate delta-isomerase, type 2 (A)	0	0	0	0
g3786.t1	tca:657419	1.1.1.216	tca:657419 K15890 NADP+dependent farnesol dehydrogenase [EC:1.1.1.216] | (RefSeq) farnesol dehydrogenase (A)	0	0	0	0
g3802.t1	dsd:GD606_04760	5.3.3.2	dsd:GD606_04760 K01823 isopentenyl-diphosphate Delta-isomerase [EC:5.3.3.2] | (GenBank) NUDIX domain-containing protein (A)	5.99969	8.85182	8.23783	8.4703
g3806.t1	dfa:DFA_02231	2.5.1.1 2.5.1.10	dfa:DFA_02231 K00787 farnesyl diphosphate synthase [EC:2.5.1.1 2.5.1.10] | (RefSeq) pakF; putative protein serine/threonine kinase (A)	58.4773	149.831	123.546	89.6622
g3810.t1	gag:Glaag_4011	1.1.1.346	gag:Glaag_4011 K06222 2,5-diketo-D-gluconate reductase B [EC:1.1.1.346] | (GenBank) aldo/keto reductase (A)	116.047	114.162	141.589	129.082
g3822.t1	sdm:118197782	2.7.6.3 2.5.1.15	sdm:118197782 K13941 2-amino-4-hydroxy-6-hydroxymethyldihydropteridine diphosphokinase / dihydropteroate synthase [EC:2.7.6.3 2.5.1.15] | (RefSeq) folate synthesis bifunctional protein-like (A)	67.3248	67.9051	54.2567	66.791
g3930.t1	dqu:106746735	2.5.1.18	dqu:106746735 K00799 glutathione S-transferase [EC:2.5.1.18] | (RefSeq) glutathione S-transferase 1-1-like (A)	27.9947	33.7454	31.0129	26.1935
g3953.t1	hbr:110661947	2.5.1.1	hbr:110661947 K14066 geranyl diphosphate synthase [EC:2.5.1.1] | (RefSeq) solanesyl diphosphate synthase 3, chloroplastic/mitochondrial-like isoform X1 (A)	4.18923	10.1888	11.2695	18.2411
g3970.t1	ath:AT2G22990	3.4.16.- 2.3.1.92	ath:AT2G22990 K09757 serine carboxypeptidase-like 8 [EC:3.4.16.- 2.3.1.92] | (RefSeq) SNG1; sinapoylglucose 1 (A)	23.2698	45.7368	37.8624	40.1932
g3971.t1	ath:AT2G22990	3.4.16.- 2.3.1.92	ath:AT2G22990 K09757 serine carboxypeptidase-like 8 [EC:3.4.16.- 2.3.1.92] | (RefSeq) SNG1; sinapoylglucose 1 (A)	0	0	108.927	122.886
g3971.t2	ath:AT2G22990	3.4.16.- 2.3.1.92	ath:AT2G22990 K09757 serine carboxypeptidase-like 8 [EC:3.4.16.- 2.3.1.92] | (RefSeq) SNG1; sinapoylglucose 1 (A)	0	0	103.376	118.184
g4095.t1	nvi:100115878	5.3.99.2 2.5.1.18	nvi:100115878 K04097 prostaglandin-H2 D-isomerase / glutathione transferase [EC:5.3.99.2 2.5.1.18] | (RefSeq) ATP-dependent DNA helicase PIF1 (A)	106.785	16.7361	0	2.54485
g4095.t2	nvi:100115878	5.3.99.2 2.5.1.18	nvi:100115878 K04097 prostaglandin-H2 D-isomerase / glutathione transferase [EC:5.3.99.2 2.5.1.18] | (RefSeq) ATP-dependent DNA helicase PIF1 (A)	0	0	0	0
g4215.t1	maw:MAC_09056	2.7.1.36	maw:MAC_09056 K00869 mevalonate kinase [EC:2.7.1.36] | (RefSeq) reverse transcriptase, putative (A)	2.90669	4.08989	2.83071	3.83478
g4251.t1	nvi:100115878	5.3.99.2 2.5.1.18	nvi:100115878 K04097 prostaglandin-H2 D-isomerase / glutathione transferase [EC:5.3.99.2 2.5.1.18] | (RefSeq) ATP-dependent DNA helicase PIF1 (A)	0	0	0	0
g4326.t1	pzu:PHZ_c0760	2.3.1.9	pzu:PHZ_c0760 K00626 acetyl-CoA C-acetyltransferase [EC:2.3.1.9] | (GenBank) acetyl-CoA acetyltransferase (A)	0	0	0	0
g4360.t1	spai:FPZ24_02855	2.3.1.9	spai:FPZ24_02855 K00626 acetyl-CoA C-acetyltransferase [EC:2.3.1.9] | (GenBank) acetyl-CoA C-acyltransferase (A)	0	0	0	0
g4503.t1	aarg:Aargi30884_12430	1.1.1.346	aarg:Aargi30884_12430 K06222 2,5-diketo-D-gluconate reductase B [EC:1.1.1.346] | (GenBank) hypothetical protein (A)	0	0	0	0
g4505.t1	aarg:Aargi30884_12430	1.1.1.346	aarg:Aargi30884_12430 K06222 2,5-diketo-D-gluconate reductase B [EC:1.1.1.346] | (GenBank) hypothetical protein (A)	23.071	30.413	30.426	29.7434
g4506.t1	aarg:Aargi30884_12430	1.1.1.346	aarg:Aargi30884_12430 K06222 2,5-diketo-D-gluconate reductase B [EC:1.1.1.346] | (GenBank) hypothetical protein (A)	27.9083	25.3421	24.8204	24.6669
g4507.t1	aarg:Aargi30884_12430	1.1.1.346	aarg:Aargi30884_12430 K06222 2,5-diketo-D-gluconate reductase B [EC:1.1.1.346] | (GenBank) hypothetical protein (A)	19.75	27.6638	30.3321	27.0339
g4533.t1	ctm:Cabther_A0150	1.3.1.83 1.3.1.111	ctm:Cabther_A0150 K10960 geranylgeranyl diphosphate/geranylgeranyl-bacteriochlorophyllide a reductase [EC:1.3.1.83 1.3.1.111] | (GenBank) geranylgeranyl reductase/geranylgeranyl reductase family (A)	13.5536	11.8142	14.6283	10.9675
g4558.t1	ppyr:116163329	1.1.1.216	ppyr:116163329 K15890 NADP+dependent farnesol dehydrogenase [EC:1.1.1.216] | (RefSeq) farnesol dehydrogenase-like (A)	0	0	0	0
g4576.t1	tsg:HLK68_07845	1.1.1.346	tsg:HLK68_07845 K06221 2,5-diketo-D-gluconate reductase A [EC:1.1.1.346] | (GenBank) aldo/keto reductase (A)	73.6909	128.463	113.715	97.1233
g4583.t1	aalb:109413885	2.3.1.97	aalb:109413885 K00671 glycylpeptide N-tetradecanoyltransferase [EC:2.3.1.97] | (RefSeq) glycylpeptide N-tetradecanoyltransferase-like (A)	4.32053	0	3.13005	0
g4606.t1	hir:HETIRDRAFT_461040	1.1.1.34	hir:HETIRDRAFT_461040 K00021 hydroxymethylglutaryl-CoA reductase (NADPH) [EC:1.1.1.34] | (RefSeq) hypothetical protein (A)	0	0	0	0
g4718.t1	trb:HB776_05690	1.1.1.346	trb:HB776_05690 K06222 2,5-diketo-D-gluconate reductase B [EC:1.1.1.346] | (GenBank) aldo/keto reductase (A)	0	0	0	0
g4746.t1	ppot:106106337	2.5.1.18	ppot:106106337 K00799 glutathione S-transferase [EC:2.5.1.18] | (RefSeq) glutathione S-transferase 1, isoform D-like (A)	136.641	343.579	240.196	184.927
g4747.t1	phu:Phum_PHUM454040	2.5.1.18	phu:Phum_PHUM454040 K00799 glutathione S-transferase [EC:2.5.1.18] | (RefSeq) GSTD1-5 protein, putative (A)	7.60909	6.06342	9.70596	9.22333
g4748.t1	ajm:119044181	2.5.1.18	ajm:119044181 K00799 glutathione S-transferase [EC:2.5.1.18] | (RefSeq) glutathione S-transferase 3-like (A)	51.0723	53.7771	45.3952	39.1557
g4754.t1	ajm:119044181	2.5.1.18	ajm:119044181 K00799 glutathione S-transferase [EC:2.5.1.18] | (RefSeq) glutathione S-transferase 3-like (A)	123.849	124.268	109.017	101.523
g4761.t1	ajm:119044181	2.5.1.18	ajm:119044181 K00799 glutathione S-transferase [EC:2.5.1.18] | (RefSeq) glutathione S-transferase 3-like (A)	11.6008	19.4449	19.7718	18.4391
g4786.t1	nvi:100115878	5.3.99.2 2.5.1.18	nvi:100115878 K04097 prostaglandin-H2 D-isomerase / glutathione transferase [EC:5.3.99.2 2.5.1.18] | (RefSeq) ATP-dependent DNA helicase PIF1 (A)	18.4317	20.918	20.1925	19.9697
g4793.t1	nvi:100115878	5.3.99.2 2.5.1.18	nvi:100115878 K04097 prostaglandin-H2 D-isomerase / glutathione transferase [EC:5.3.99.2 2.5.1.18] | (RefSeq) ATP-dependent DNA helicase PIF1 (A)	0	0	0	0
g4840.t1	ath:AT5G09640	3.4.16.- 2.3.1.91	ath:AT5G09640 K09756 serine carboxypeptidase-like 19 [EC:3.4.16.- 2.3.1.91] | (RefSeq) SCPL19; serine carboxypeptidase-like 19 (A)	11.7324	18.6026	14.835	14.883
g487.t1	sclv:120334730	2.5.1.108	sclv:120334730 K07561 2-(3-amino-3-carboxypropyl)histidine synthase [EC:2.5.1.108] | (RefSeq) 2-(3-amino-3-carboxypropyl)histidine synthase subunit 1-like (A)	76.7991	75.8251	100.629	88.9468
g4939.t1	nvi:100115878	5.3.99.2 2.5.1.18	nvi:100115878 K04097 prostaglandin-H2 D-isomerase / glutathione transferase [EC:5.3.99.2 2.5.1.18] | (RefSeq) ATP-dependent DNA helicase PIF1 (A)	0	4.03315	1.09622	2.90043
g4962.t1	brp:103850370	3.4.16.- 2.3.1.91	brp:103850370 K09756 serine carboxypeptidase-like 19 [EC:3.4.16.- 2.3.1.91] | (RefSeq) serine carboxypeptidase-like 19 (A)	75.1643	70.3261	78.5041	74.7248
g4969.t1	mlb:MLBr00238	6.1.1.10	mlb:MLBr00238 K01874 methionyl-tRNA synthetase [EC:6.1.1.10] | (GenBank) metS; putative methionyl-tRNA synthase (A)	46.7429	96.1831	97.7534	82.4186
g4976.t1	epa:110248429	2.5.1.18	epa:110248429 K00799 glutathione S-transferase [EC:2.5.1.18] | (RefSeq) microsomal glutathione S-transferase 3 (A)	0	0	0	0
g4984.t1	lcq:111686940	1.1.1.216	lcq:111686940 K15890 NADP+dependent farnesol dehydrogenase [EC:1.1.1.216] | (RefSeq) farnesol dehydrogenase-like (A)	30.5494	10.1426	3.22642	4.0422
g5017.t1	tvs:TRAVEDRAFT_144365	2.5.1.108	tvs:TRAVEDRAFT_144365 K07561 2-(3-amino-3-carboxypropyl)histidine synthase [EC:2.5.1.108] | (RefSeq) Diphthamide synthesis (A)	87.8785	100.72	114.263	110.857
g5117.t1	aip:107625618	2.5.1.108	aip:107625618 K07561 2-(3-amino-3-carboxypropyl)histidine synthase [EC:2.5.1.108] | (RefSeq) 2-(3-amino-3-carboxypropyl)histidine synthase subunit 1-like (A)	182.651	107.65	71.9528	47.423
g5137.t1	stea:C0679_13260	5.3.3.2	stea:C0679_13260 K01823 isopentenyl-diphosphate Delta-isomerase [EC:5.3.3.2] | (GenBank) type 2 isopentenyl-diphosphate Delta-isomerase (A)	0	0	4.51707	4.27055
g5179.t1	nor:FA702_19890	2.3.1.9	nor:FA702_19890 K00626 acetyl-CoA C-acetyltransferase [EC:2.3.1.9] | (GenBank) acetyl-CoA acetyltransferase (A)	0	0	0	0
g517.t1	dfa:DFA_02231	2.5.1.1 2.5.1.10	dfa:DFA_02231 K00787 farnesyl diphosphate synthase [EC:2.5.1.1 2.5.1.10] | (RefSeq) pakF; putative protein serine/threonine kinase (A)	0	0	0	0
g5223.t1	nlu:111054803	1.1.1.216	nlu:111054803 K15890 NADP+dependent farnesol dehydrogenase [EC:1.1.1.216] | (RefSeq) farnesol dehydrogenase (A)	5.38619	5.62455	10.6811	7.93768
g5267.t1	nhe:NECHADRAFT_44851	1.1.1.349	nhe:NECHADRAFT_44851 K17644 norsolorinic acid ketoreductase [EC:1.1.1.349] | (RefSeq) hypothetical protein (A)	0	0	0	0
g5289.t1	fcd:110852980	2.5.1.141	fcd:110852980 K02257 heme o synthase [EC:2.5.1.141] | (RefSeq) protoheme IX farnesyltransferase, mitochondrial-like (A)	371.965	332.093	289.58	260.195
g5385.t1	ure:UREG_03101	3.4.22.-	ure:UREG_03101 K08658 prenyl protein peptidase [EC:3.4.22.-] | (RefSeq) similar to TPA: TPA_exp: CaaX protease (A)	214.204	86.1295	56.5466	57.2692
g539.t1	pco:PHACADRAFT_32121	3.4.24.84	pco:PHACADRAFT_32121 K06013 STE24 endopeptidase [EC:3.4.24.84] | (RefSeq) hypothetical protein (A)	117.907	142.025	126.498	119.917
g5430.t1	mthn:4412656_01398	1.1.1.346	mthn:4412656_01398 K06221 2,5-diketo-D-gluconate reductase A [EC:1.1.1.346] | (GenBank) aldo/keto reductase, diketogulonate reductase (A)	8.55995	8.47461	8.20708	8.25541
g5454.t1	ccal:108630800	1.1.1.216	ccal:108630800 K15890 NADP+dependent farnesol dehydrogenase [EC:1.1.1.216] | (RefSeq) farnesol dehydrogenase-like (A)	0	0	0	2.68553
g5455.t1	rsd:TGRD_326	2.2.1.7	rsd:TGRD_326 K01662 1-deoxy-D-xylulose-5-phosphate synthase [EC:2.2.1.7] | (GenBank) 1-deoxy-D-xylulose-5-phosphate synthase (A)	82.7112	102.966	118.259	115.256
g5488.t1	pco:PHACADRAFT_250270	2.3.1.9	pco:PHACADRAFT_250270 K00626 acetyl-CoA C-acetyltransferase [EC:2.3.1.9] | (RefSeq) hypothetical protein (A)	88.7252	66.569	58.6069	55.5935
g5489.t1	cci:CC1G_14616	2.3.1.9	cci:CC1G_14616 K00626 acetyl-CoA C-acetyltransferase [EC:2.3.1.9] | (RefSeq) acetyl-CoA acetyltransferase (A)	16.1978	24.2441	23.764	20.7389
g5562.t1	csem:103381808	2.5.1.141	csem:103381808 K02257 heme o synthase [EC:2.5.1.141] | (RefSeq) protoheme IX farnesyltransferase, mitochondrial (A)	673.454	745.409	658.027	538.54
g5600.t1	ztr:MYCGRDRAFT_109408	2.3.1.97	ztr:MYCGRDRAFT_109408 K00671 glycylpeptide N-tetradecanoyltransferase [EC:2.3.1.97] | (RefSeq) hypothetical protein (A)	23.7085	28.0394	29.148	26.1088
g5603.t1	pco:PHACADRAFT_205682	2.7.4.21	pco:PHACADRAFT_205682 K07756 inositol-hexakisphosphate 5-kinase [EC:2.7.4.21] | (RefSeq) hypothetical protein (A)	33.589	36.2065	45.4339	49.1001
g5612.t1	agb:108912152	1.1.1.216	agb:108912152 K15890 NADP+dependent farnesol dehydrogenase [EC:1.1.1.216] | (RefSeq) farnesol dehydrogenase-like (A)	69.8101	88.7179	89.4439	79.1004
g5612.t2	agb:108912152	1.1.1.216	agb:108912152 K15890 NADP+dependent farnesol dehydrogenase [EC:1.1.1.216] | (RefSeq) farnesol dehydrogenase-like (A)	0	0	0	0
g5643.t1	ovi:T265_14205	2.3.1.97	ovi:T265_14205 K00671 glycylpeptide N-tetradecanoyltransferase [EC:2.3.1.97] | (RefSeq) hypothetical protein (A)	0	0	0	0
g5685.t1	cauf:CSW63_02940	1.1.1.346	cauf:CSW63_02940 K06221 2,5-diketo-D-gluconate reductase A [EC:1.1.1.346] | (GenBank) aldo/keto reductase (A)	0	0	0	0
g5688.t1	cdn:BN940_14111	1.1.1.347	cdn:BN940_14111 K19653 geraniol dehydrogenase (NAD) [EC:1.1.1.347] | (GenBank) Geraniol dehydrogenase GeoA (A)	7.87252	1.60313	14.393	0.50967
g5720.t1	cit:102617063	1.1.1.354	cit:102617063 K15891 NAD+dependent farnesol dehydrogenase [EC:1.1.1.354] | (RefSeq) uncharacterized protein LOC102617063 isoform X1 (A)	0	16.9646	0	0
g5772.t1	dfa:DFA_01059	1.8.3.5 1.8.3.6	dfa:DFA_01059 K05906 prenylcysteine oxidase / farnesylcysteine lyase [EC:1.8.3.5 1.8.3.6] | (RefSeq) hypothetical protein (A)	0.905315	3.20161	0.610967	0.519309
g5775.t1	ptd:PTET_a0460	1.1.1.346	ptd:PTET_a0460 K06222 2,5-diketo-D-gluconate reductase B [EC:1.1.1.346] | (GenBank) dkgB; 2,5-diketo-D-gluconate reductase B (A)	61.4853	93.0321	89.9534	86.7483
g5784.t1	plut:EI981_25810	1.1.1.341	plut:EI981_25810 K12455 CDP-abequose synthase [EC:1.1.1.341] | (GenBank) SDR family oxidoreductase (A)	510.189	478.684	601.233	402.5
g5791.t1	ath:AT2G22990	3.4.16.- 2.3.1.92	ath:AT2G22990 K09757 serine carboxypeptidase-like 8 [EC:3.4.16.- 2.3.1.92] | (RefSeq) SNG1; sinapoylglucose 1 (A)	7.60657	12.4528	36.9562	31.1565
g5813.t1	tmd:KUV46_11730	1.1.1.340	tmd:KUV46_11730 K17747 1-deoxy-11beta-hydroxypentalenate dehydrogenase [EC:1.1.1.340] | (GenBank) SDR family oxidoreductase (A)	717.534	622	713.745	703.211
g5855.t1	dsq:DICSQDRAFT_86464	2.7.4.24	dsq:DICSQDRAFT_86464 K13024 inositol-hexakisphosphate/diphosphoinositol-pentakisphosphate 1-kinase [EC:2.7.4.24] | (RefSeq) hypothetical protein (A)	9.94704	16.2808	17.2494	12.3626
g5929.t1	dfa:DFA_02231	2.5.1.1 2.5.1.10	dfa:DFA_02231 K00787 farnesyl diphosphate synthase [EC:2.5.1.1 2.5.1.10] | (RefSeq) pakF; putative protein serine/threonine kinase (A)	8.02719	15.7888	20.8354	27.4001
g592.t1	beq:BEWA_027850	2.5.1.58	beq:BEWA_027850 K05954 protein farnesyltransferase subunit beta [EC:2.5.1.58] | (RefSeq) farnesyltransferase subunit beta, putative (A)	27.4699	40.8963	34.1993	32.6695
g592.t2	beq:BEWA_027850	2.5.1.58	beq:BEWA_027850 K05954 protein farnesyltransferase subunit beta [EC:2.5.1.58] | (RefSeq) farnesyltransferase subunit beta, putative (A)	0	0	0	0
g5940.t1	psim:KR76_10670	1.1.1.267	psim:KR76_10670 K00099 1-deoxy-D-xylulose-5-phosphate reductoisomerase [EC:1.1.1.267] | (GenBank) Peptidoglycan N-acetylglucosamine deacetylase (A)	37.3875	35.6558	35.7246	34.1533
g5983.t1	ppl:POSPLDRAFT_134684	2.1.1.100	ppl:POSPLDRAFT_134684 K00587 protein-S-isoprenylcysteine O-methyltransferase [EC:2.1.1.100] | (GenBank) candidate protein-s-isoprenylcysteine O-methyltransferase (A)	16.6237	22.4672	22.118	18.8524
g6124.t1	ani:AN1735.2	1.1.1.44 1.1.1.343	ani:AN1735.2 K00033 6-phosphogluconate dehydrogenase [EC:1.1.1.44 1.1.1.343] | (RefSeq) hypothetical protein (A)	10.649	8.14664	3.76585	2.41855
g6167.t1	cal:CAALFM_CR08210CA	4.2.1.3	cal:CAALFM_CR08210CA K01681 aconitate hydratase [EC:4.2.1.3] | (RefSeq) ACO1, CaO19.6385; aconitate hydratase (A)	0	0	0	0
g6180.t1	nte:NEUTE1DRAFT123655	2.3.1.97	nte:NEUTE1DRAFT123655 K00671 glycylpeptide N-tetradecanoyltransferase [EC:2.3.1.97] | (RefSeq) NEUTE1DRAFT_123655; glycylpeptide N-tetradecanoyltransferase (A)	59.133	70.9173	25.7452	26.3816
g6214.t1	ptep:122270699	2.5.1.18	ptep:122270699 K00799 glutathione S-transferase [EC:2.5.1.18] | (RefSeq) glutathione S-transferase 1-like (A)	7.16625	8.33369	8.92072	8.46792
g6256.t1	dfa:DFA_02231	2.5.1.1 2.5.1.10	dfa:DFA_02231 K00787 farnesyl diphosphate synthase [EC:2.5.1.1 2.5.1.10] | (RefSeq) pakF; putative protein serine/threonine kinase (A)	459.225	364.775	340.757	325
g6334.t1	vcn:VOLCADRAFT_66089	3.1.1.-	vcn:VOLCADRAFT_66089 K15889 prenylcysteine alpha-carboxyl methylesterase [EC:3.1.1.-] | (RefSeq) hypothetical protein (A)	62.5552	46.3508	49.1104	61.1028
g638.t1	pco:PHACADRAFT_212873	2.5.1.58	pco:PHACADRAFT_212873 K05954 protein farnesyltransferase subunit beta [EC:2.5.1.58] | (RefSeq) hypothetical protein (A)	47.5561	60.8605	59.4771	43.4037
g6421.t1	pxy:105395240	2.5.1.18	pxy:105395240 K00799 glutathione S-transferase [EC:2.5.1.18] | (RefSeq) glutathione S-transferase F13-like (A)	32.4016	28.316	10.5119	25.773
g6486.t1	aalb:109413885	2.3.1.97	aalb:109413885 K00671 glycylpeptide N-tetradecanoyltransferase [EC:2.3.1.97] | (RefSeq) glycylpeptide N-tetradecanoyltransferase-like (A)	11.8637	21.882	26.1328	25.1644
g6486.t2	aalb:109413885	2.3.1.97	aalb:109413885 K00671 glycylpeptide N-tetradecanoyltransferase [EC:2.3.1.97] | (RefSeq) glycylpeptide N-tetradecanoyltransferase-like (A)	0	0	0	0
g6562.t1	nvi:100115878	5.3.99.2 2.5.1.18	nvi:100115878 K04097 prostaglandin-H2 D-isomerase / glutathione transferase [EC:5.3.99.2 2.5.1.18] | (RefSeq) ATP-dependent DNA helicase PIF1 (A)	6.41281	8.94874	7.62198	10.7532
g6599.t1	rpe:RPE_1338	1.3.1.83 1.3.1.111	rpe:RPE_1338 K10960 geranylgeranyl diphosphate/geranylgeranyl-bacteriochlorophyllide a reductase [EC:1.3.1.83 1.3.1.111] | (GenBank) geranylgeranyl reductase (A)	8.05176	10.7987	9.73111	8.63774
g6614.t1	dfa:DFA_02231	2.5.1.1 2.5.1.10	dfa:DFA_02231 K00787 farnesyl diphosphate synthase [EC:2.5.1.1 2.5.1.10] | (RefSeq) pakF; putative protein serine/threonine kinase (A)	0	0	0	0
g6619.t1	aly:9314717	3.4.16.- 2.3.1.92	aly:9314717 K09757 serine carboxypeptidase-like 8 [EC:3.4.16.- 2.3.1.92] | (RefSeq) serine carboxypeptidase-like 8 (A)	0	0	0	0
g6674.t1	obo:105274794	1.1.1.216	obo:105274794 K15890 NADP+dependent farnesol dehydrogenase [EC:1.1.1.216] | (RefSeq) farnesol dehydrogenase-like isoform X4 (A)	0	0	0	0
g6696.t1	bim:100742025	1.1.1.216	bim:100742025 K15890 NADP+dependent farnesol dehydrogenase [EC:1.1.1.216] | (RefSeq) farnesol dehydrogenase (A)	3.55221	3.68708	1.60955	0.983976
g6717.t1	hhc:M911_08255	1.3.1.83 1.3.1.111	hhc:M911_08255 K10960 geranylgeranyl diphosphate/geranylgeranyl-bacteriochlorophyllide a reductase [EC:1.3.1.83 1.3.1.111] | (GenBank) geranylgeranyl diphosphate reductase (A)	17.566	6.69609	10.6636	0.889221
g6742.t1	spla:CP981_04365	1.1.1.346	spla:CP981_04365 K06221 2,5-diketo-D-gluconate reductase A [EC:1.1.1.346] | (GenBank) aldo/keto reductase (A)	38.2261	42.9076	34.1226	30.0592
g6782.t1	fpu:FPSE_07831	3.1.1.-	fpu:FPSE_07831 K15889 prenylcysteine alpha-carboxyl methylesterase [EC:3.1.1.-] | (RefSeq) hypothetical protein (A)	9.15484	9.84695	7.12835	8.51876
g6816.t1	bmoj:HC660_21680	5.3.3.2	bmoj:HC660_21680 K01823 isopentenyl-diphosphate Delta-isomerase [EC:5.3.3.2] | (GenBank) fni; Isopentenyl-diphosphate delta-isomerase, FMN-dependent (A)	0	0	0	0
g6817.t1	cgy:CGLY_05850	5.3.3.2	cgy:CGLY_05850 K01823 isopentenyl-diphosphate Delta-isomerase [EC:5.3.3.2] | (GenBank) fni; Isopentenyl-diphosphate delta-isomerase (A)	0	0	0	0
g6835.t1	amil:114959454	2.5.1.18	amil:114959454 K00799 glutathione S-transferase [EC:2.5.1.18] | (RefSeq) glutathione S-transferase U20-like (A)	0	0	0	0
g6916.t1	mmor:MMOR_43310	1.1.1.346	mmor:MMOR_43310 K06221 2,5-diketo-D-gluconate reductase A [EC:1.1.1.346] | (GenBank) putative oxidoreductase (A)	119.73	117.243	134.441	144.489
g6945.t1	dan:6495017	2.5.1.18	dan:6495017 K00799 glutathione S-transferase [EC:2.5.1.18] | (RefSeq) glutathione S-transferase 1 (A)	30.358	31.9352	21.0455	28.1842
g6950.t1	wic:J056_000226	2.7.4.21	wic:J056_000226 K07756 inositol-hexakisphosphate 5-kinase [EC:2.7.4.21] | (RefSeq) hypothetical protein (A)	0	0	0	3.5547
g7020.t1	dgr:Dgri_GH17521	2.5.1.18	dgr:Dgri_GH17521 K00799 glutathione S-transferase [EC:2.5.1.18] | (RefSeq) GH17521 gene product from transcript GH17521-RA (A)	0	0	0	0
g7021.t1	dgr:Dgri_GH17521	2.5.1.18	dgr:Dgri_GH17521 K00799 glutathione S-transferase [EC:2.5.1.18] | (RefSeq) GH17521 gene product from transcript GH17521-RA (A)	4.35931	0	0	0
g7082.t1	tvs:TRAVEDRAFT_60546	2.5.1.1 2.5.1.10 2.5.1.29	tvs:TRAVEDRAFT_60546 K00804 geranylgeranyl diphosphate synthase, type III [EC:2.5.1.1 2.5.1.10 2.5.1.29] | (RefSeq) terpenoid synthase (A)	29.9403	38.8286	36.9124	38.8168
g7092.t1	dfa:DFA_02231	2.5.1.1 2.5.1.10	dfa:DFA_02231 K00787 farnesyl diphosphate synthase [EC:2.5.1.1 2.5.1.10] | (RefSeq) pakF; putative protein serine/threonine kinase (A)	214.879	199.669	163.498	166.378
g7222.t1	ppyr:116178536	1.1.1.216	ppyr:116178536 K15890 NADP+dependent farnesol dehydrogenase [EC:1.1.1.216] | (RefSeq) farnesol dehydrogenase-like (A)	0	0	0	0
g7246.t1	ure:UREG_03101	3.4.22.-	ure:UREG_03101 K08658 prenyl protein peptidase [EC:3.4.22.-] | (RefSeq) similar to TPA: TPA_exp: CaaX protease (A)	67.3261	86.8713	88.7174	76.6053
g7270.t1	ccal:108630800	1.1.1.216	ccal:108630800 K15890 NADP+dependent farnesol dehydrogenase [EC:1.1.1.216] | (RefSeq) farnesol dehydrogenase-like (A)	0	2.32536	0.835696	0.822239
g7270.t2	ccal:108630800	1.1.1.216	ccal:108630800 K15890 NADP+dependent farnesol dehydrogenase [EC:1.1.1.216] | (RefSeq) farnesol dehydrogenase-like (A)	1.12947	13.4149	1.62086	1.26428
g7278.t1	atd:109604250	1.1.1.216	atd:109604250 K15890 NADP+dependent farnesol dehydrogenase [EC:1.1.1.216] | (RefSeq) farnesol dehydrogenase-like (A)	0	3.78191	2.75303	2.49915
g7319.t1	mde:101899804	1.1.1.216	mde:101899804 K15890 NADP+dependent farnesol dehydrogenase [EC:1.1.1.216] | (RefSeq) farnesol dehydrogenase (A)	0	0	0	0
g7321.t1	ath:AT2G22990	3.4.16.- 2.3.1.92	ath:AT2G22990 K09757 serine carboxypeptidase-like 8 [EC:3.4.16.- 2.3.1.92] | (RefSeq) SNG1; sinapoylglucose 1 (A)	1478.2	747.888	917.796	947.634
g7322.t1	ath:AT2G22990	3.4.16.- 2.3.1.92	ath:AT2G22990 K09757 serine carboxypeptidase-like 8 [EC:3.4.16.- 2.3.1.92] | (RefSeq) SNG1; sinapoylglucose 1 (A)	96.8563	167.909	181.902	163.05
g7323.t1	ath:AT2G22990	3.4.16.- 2.3.1.92	ath:AT2G22990 K09757 serine carboxypeptidase-like 8 [EC:3.4.16.- 2.3.1.92] | (RefSeq) SNG1; sinapoylglucose 1 (A)	0	0	0	0
g7344.t1	xcp:XCR_0125	2.1.1.100	xcp:XCR_0125 K00587 protein-S-isoprenylcysteine O-methyltransferase [EC:2.1.1.100] | (GenBank) isoprenylcysteine carboxyl methyltransferase (icmt) family (A)	1024.85	919.869	533.327	497.994
g7349.t1	pco:PHACADRAFT_259228	1.8.3.5 1.8.3.6	pco:PHACADRAFT_259228 K05906 prenylcysteine oxidase / farnesylcysteine lyase [EC:1.8.3.5 1.8.3.6] | (RefSeq) hypothetical protein (A)	10.0291	13.4597	13.0711	13.2498
g7387.t1	sluc:116044470	2.5.1.18	sluc:116044470 K25210 glutathione transferase [EC:2.5.1.18] | (RefSeq) lancl1; glutathione S-transferase LANCL1 (A)	4.48591	5.3024	26.5149	25.3884
g7427.t1	lse:F1C12_21270	1.1.1.346	lse:F1C12_21270 K06221 2,5-diketo-D-gluconate reductase A [EC:1.1.1.346] | (GenBank) aldo/keto reductase (A)	33.1541	83.7693	83.739	63.802
g7428.t1	svl:Strvi_6015	1.1.1.346	svl:Strvi_6015 K06221 2,5-diketo-D-gluconate reductase A [EC:1.1.1.346] | (GenBank) aldo/keto reductase (A)	3.98626	5.35573	5.80129	8.20303
g7429.t1	ccj:UL81_08935	1.1.1.346	ccj:UL81_08935 K06221 2,5-diketo-D-gluconate reductase A [EC:1.1.1.346] | (GenBank) dkgA; aldo/keto reductase, diketogulonate reductase (A)	0	6.1667	2.36838	6.91335
g7455.t1	mlb:MLBr02061	7.1.1.2	mlb:MLBr02061 K03885 NADH:ubiquinone reductase (H+translocating) [EC:7.1.1.2] | (GenBank) possible dehydrogenase (A)	0	0	0	0
g7640.t1	ath:AT2G22990	3.4.16.- 2.3.1.92	ath:AT2G22990 K09757 serine carboxypeptidase-like 8 [EC:3.4.16.- 2.3.1.92] | (RefSeq) SNG1; sinapoylglucose 1 (A)	0	0	3.48393	3.42765
g7641.t1	ath:AT2G22990	3.4.16.- 2.3.1.92	ath:AT2G22990 K09757 serine carboxypeptidase-like 8 [EC:3.4.16.- 2.3.1.92] | (RefSeq) SNG1; sinapoylglucose 1 (A)	4.77503	0	2.97097	6.10653
g7646.t1	crb:17881755	3.4.16.- 2.3.1.91	crb:17881755 K09756 serine carboxypeptidase-like 19 [EC:3.4.16.- 2.3.1.91] | (RefSeq) serine carboxypeptidase-like 19 (A)	18.0423	10.5405	8.16226	6.418
g7690.t1	nvi:100115878	5.3.99.2 2.5.1.18	nvi:100115878 K04097 prostaglandin-H2 D-isomerase / glutathione transferase [EC:5.3.99.2 2.5.1.18] | (RefSeq) ATP-dependent DNA helicase PIF1 (A)	0	0	0	0
g7776.t1	ahf:112748643	2.5.1.108	ahf:112748643 K07561 2-(3-amino-3-carboxypropyl)histidine synthase [EC:2.5.1.108] | (RefSeq) 2-(3-amino-3-carboxypropyl)histidine synthase subunit 1 isoform X1 (A)	0	0	2.12528	0
g7782.t1	pco:PHACADRAFT_246170	5.3.3.21	pco:PHACADRAFT_246170 K12663 Delta3,5-Delta2,4-dienoyl-CoA isomerase [EC:5.3.3.21] | (RefSeq) hypothetical protein (A)	68.8053	63.4462	56.2645	60.0645
g7814.t1	cdn:BN940_14111	1.1.1.347	cdn:BN940_14111 K19653 geraniol dehydrogenase (NAD) [EC:1.1.1.347] | (GenBank) Geraniol dehydrogenase GeoA (A)	10.2276	18.868	31.0252	24.5322
g788.t1	trg:TRUGW13939_07281	2.7.4.24	trg:TRUGW13939_07281 K13024 inositol-hexakisphosphate/diphosphoinositol-pentakisphosphate 1-kinase [EC:2.7.4.24] | (RefSeq) uncharacterized protein (A)	100.866	92.414	64.0428	104.492
g7934.t1	dfa:DFA_02231	2.5.1.1 2.5.1.10	dfa:DFA_02231 K00787 farnesyl diphosphate synthase [EC:2.5.1.1 2.5.1.10] | (RefSeq) pakF; putative protein serine/threonine kinase (A)	0	0	0	0
g8006.t1	cnc:CNE_BB1p05230	2.3.1.9	cnc:CNE_BB1p05230 K00626 acetyl-CoA C-acetyltransferase [EC:2.3.1.9] | (GenBank) acetyl-CoA acetyltransferase (A)	0	0	0	0
g8043.t1	nai:NECAME_01016	3.4.24.84	nai:NECAME_01016 K06013 STE24 endopeptidase [EC:3.4.24.84] | (RefSeq) kinase domain protein (A)	0	3.89636	3.28087	2.82636
g805.t1	dfa:DFA_01352	1.1.1.44 1.1.1.343	dfa:DFA_01352 K00033 6-phosphogluconate dehydrogenase [EC:1.1.1.44 1.1.1.343] | (RefSeq) gnd; 6-phosphogluconate dehydrogenase (A)	5.71976	23.1221	15.0481	19.5323
g8108.t1	obb:114877440	1.1.1.216	obb:114877440 K15890 NADP+dependent farnesol dehydrogenase [EC:1.1.1.216] | (RefSeq) farnesol dehydrogenase-like (A)	32.8801	50.9611	57.1907	57.6095
g8120.t1	nvi:100115878	5.3.99.2 2.5.1.18	nvi:100115878 K04097 prostaglandin-H2 D-isomerase / glutathione transferase [EC:5.3.99.2 2.5.1.18] | (RefSeq) ATP-dependent DNA helicase PIF1 (A)	0	0	0	0
g8120.t2	nvi:100115878	5.3.99.2 2.5.1.18	nvi:100115878 K04097 prostaglandin-H2 D-isomerase / glutathione transferase [EC:5.3.99.2 2.5.1.18] | (RefSeq) ATP-dependent DNA helicase PIF1 (A)	0	0	0	0
g8125.t1	nvi:100115878	5.3.99.2 2.5.1.18	nvi:100115878 K04097 prostaglandin-H2 D-isomerase / glutathione transferase [EC:5.3.99.2 2.5.1.18] | (RefSeq) ATP-dependent DNA helicase PIF1 (A)	91.2074	92.8045	86.5987	89.7416
g8126.t1	nvi:100115878	5.3.99.2 2.5.1.18	nvi:100115878 K04097 prostaglandin-H2 D-isomerase / glutathione transferase [EC:5.3.99.2 2.5.1.18] | (RefSeq) ATP-dependent DNA helicase PIF1 (A)	46.24	30.2746	48.8012	45.2822
g8126.t2	nvi:100115878	5.3.99.2 2.5.1.18	nvi:100115878 K04097 prostaglandin-H2 D-isomerase / glutathione transferase [EC:5.3.99.2 2.5.1.18] | (RefSeq) ATP-dependent DNA helicase PIF1 (A)	0	0	0	0
g8130.t1	dfa:DFA_02231	2.5.1.1 2.5.1.10	dfa:DFA_02231 K00787 farnesyl diphosphate synthase [EC:2.5.1.1 2.5.1.10] | (RefSeq) pakF; putative protein serine/threonine kinase (A)	0	6.74988	0.783259	4.59659
g8140.t1	cfus:CYFUS_001256	1.1.1.44 1.1.1.343	cfus:CYFUS_001256 K00033 6-phosphogluconate dehydrogenase [EC:1.1.1.44 1.1.1.343] | (GenBank) phosphogluconate dehydrogenase (NADP()-dependent, decarboxylating) (A)	2.9455	19.3195	22.4874	21.5821
g8189.t1	cci:CC1G_03705	1.1.1.44 1.1.1.343	cci:CC1G_03705 K00033 6-phosphogluconate dehydrogenase [EC:1.1.1.44 1.1.1.343] | (RefSeq) 6-phosphogluconate dehydrogenase (A)	0	0	0	0
g819.t1	aip:107625618	2.5.1.108	aip:107625618 K07561 2-(3-amino-3-carboxypropyl)histidine synthase [EC:2.5.1.108] | (RefSeq) 2-(3-amino-3-carboxypropyl)histidine synthase subunit 1-like (A)	525.018	545.035	403.041	405.578
g8219.t1	nai:NECAME_01016	3.4.24.84	nai:NECAME_01016 K06013 STE24 endopeptidase [EC:3.4.24.84] | (RefSeq) kinase domain protein (A)	38.8357	51.4795	60.6835	57.5382
g8232.t1	smag:AN936_02065	2.3.1.9	smag:AN936_02065 K00626 acetyl-CoA C-acetyltransferase [EC:2.3.1.9] | (GenBank) enoyl-CoA hydratase (A)	197.841	173.05	114.634	125.605
g8273.t1	dfa:DFA_01352	1.1.1.44 1.1.1.343	dfa:DFA_01352 K00033 6-phosphogluconate dehydrogenase [EC:1.1.1.44 1.1.1.343] | (RefSeq) gnd; 6-phosphogluconate dehydrogenase (A)	90.1943	17.2913	14.672	13.1598
g8274.t1	aga:AgaP_AGAP005501	1.1.1.216	aga:AgaP_AGAP005501 K15890 NADP+dependent farnesol dehydrogenase [EC:1.1.1.216] | (RefSeq) AGAP005501-PA (A)	26.8401	18.2237	14.9586	18.0067
g8282.t1	epa:110239079	2.5.1.16	epa:110239079 K00797 spermidine synthase [EC:2.5.1.16] | (RefSeq) spermidine synthase (A)	107.88	123.97	127.541	111.481
g8307.t1	crb:17881755	3.4.16.- 2.3.1.91	crb:17881755 K09756 serine carboxypeptidase-like 19 [EC:3.4.16.- 2.3.1.91] | (RefSeq) serine carboxypeptidase-like 19 (A)	0	0	0	0
g8352.t1	trg:TRUGW13939_07281	2.7.4.24	trg:TRUGW13939_07281 K13024 inositol-hexakisphosphate/diphosphoinositol-pentakisphosphate 1-kinase [EC:2.7.4.24] | (RefSeq) uncharacterized protein (A)	84.8158	37.2469	31.4128	29.6686
g8383.t1	piv:NCTC13079_00754	1.17.7.4	piv:NCTC13079_00754 K02945 small subunit ribosomal protein S1 K03527 4-hydroxy-3-methylbut-2-en-1-yl diphosphate reductase [EC:1.17.7.4] | (GenBank) ypfD; 30S ribosomal protein S1 homolog (A)	44.1966	56.3782	33.3441	31.6765
g8429.t1	dfa:DFA_02231	2.5.1.1 2.5.1.10	dfa:DFA_02231 K00787 farnesyl diphosphate synthase [EC:2.5.1.1 2.5.1.10] | (RefSeq) pakF; putative protein serine/threonine kinase (A)	87.097	34.6152	0.869087	7.92075
g8429.t2	dfa:DFA_02231	2.5.1.1 2.5.1.10	dfa:DFA_02231 K00787 farnesyl diphosphate synthase [EC:2.5.1.1 2.5.1.10] | (RefSeq) pakF; putative protein serine/threonine kinase (A)	0	0	0	0
g8444.t1	ppyr:116171175	1.1.1.216	ppyr:116171175 K15890 NADP+dependent farnesol dehydrogenase [EC:1.1.1.216] | (RefSeq) farnesol dehydrogenase-like (A)	105.899	106.866	96.8059	95.5987
g8560.t1	dfa:DFA_02231	2.5.1.1 2.5.1.10	dfa:DFA_02231 K00787 farnesyl diphosphate synthase [EC:2.5.1.1 2.5.1.10] | (RefSeq) pakF; putative protein serine/threonine kinase (A)	5.34852	3.78067	5.6883	5.42678
g8582.t1	aip:107625618	2.5.1.108	aip:107625618 K07561 2-(3-amino-3-carboxypropyl)histidine synthase [EC:2.5.1.108] | (RefSeq) 2-(3-amino-3-carboxypropyl)histidine synthase subunit 1-like (A)	48.4824	40.8665	40.056	37.18
g8635.t1	mrr:Moror_9696	5.3.3.2	mrr:Moror_9696 K01823 isopentenyl-diphosphate Delta-isomerase [EC:5.3.3.2] | (GenBank) isopentenyl-diphosphate delta-isomerase (A)	6.77509	8.79566	10.3804	10.2633
g8653.t1	dnv:108656080	1.1.1.216	dnv:108656080 K15890 NADP+dependent farnesol dehydrogenase [EC:1.1.1.216] | (RefSeq) farnesol dehydrogenase (A)	0	49.0017	57.577	0
g8679.t1	pco:PHACADRAFT_190237	2.5.1.87	pco:PHACADRAFT_190237 K19177 dehydrodolichyl diphosphate syntase complex subunit NUS1 [EC:2.5.1.87] | (RefSeq) hypothetical protein (A)	8.09784	12.6953	13.0348	1.83317
g8716.t1	tit:Thit_0703	1.1.1.346	tit:Thit_0703 K06221 2,5-diketo-D-gluconate reductase A [EC:1.1.1.346] | (GenBank) Aldehyde reductase (A)	164.555	125.303	108.664	119.421
g871.t1	ovi:T265_14205	2.3.1.97	ovi:T265_14205 K00671 glycylpeptide N-tetradecanoyltransferase [EC:2.3.1.97] | (RefSeq) hypothetical protein (A)	0	0	0	2.64828
g8821.t1	ppyr:116178787	2.5.1.18	ppyr:116178787 K00799 glutathione S-transferase [EC:2.5.1.18] | (RefSeq) glutathione S-transferase 1-like (A)	15.1531	11.8973	18.8242	14.7336
g8865.t1	splm:BXU08_14595	2.3.1.9	splm:BXU08_14595 K00626 acetyl-CoA C-acetyltransferase [EC:2.3.1.9] | (GenBank) acetyl-CoA acetyltransferase (A)	407.808	93.475	88.0573	74.4861
g8890.t1	thig:FE785_08495	5.3.3.2	thig:FE785_08495 K01823 isopentenyl-diphosphate Delta-isomerase [EC:5.3.3.2] | (GenBank) type 2 isopentenyl-diphosphate Delta-isomerase (A)	39.2418	44.4609	39.172	41.7309
g889.t1	dfa:DFA_02231	2.5.1.1 2.5.1.10	dfa:DFA_02231 K00787 farnesyl diphosphate synthase [EC:2.5.1.1 2.5.1.10] | (RefSeq) pakF; putative protein serine/threonine kinase (A)	203.742	125.548	104.59	178.433
g8905.t1	dfa:DFA_02231	2.5.1.1 2.5.1.10	dfa:DFA_02231 K00787 farnesyl diphosphate synthase [EC:2.5.1.1 2.5.1.10] | (RefSeq) pakF; putative protein serine/threonine kinase (A)	30.7906	31.3511	42.1935	36.1791
g8917.t1	cal:CAALFM_CR08210CA	4.2.1.3	cal:CAALFM_CR08210CA K01681 aconitate hydratase [EC:4.2.1.3] | (RefSeq) ACO1, CaO19.6385; aconitate hydratase (A)	49.8179	59.4793	44.1738	45.24
g8979.t1	dsq:DICSQDRAFT_176811	2.5.1.82 2.5.1.83	dsq:DICSQDRAFT_176811 K05355 hexaprenyl-diphosphate synthase [EC:2.5.1.82 2.5.1.83] | (RefSeq) terpenoid synthase (A)	180.709	260.706	289.255	311.468
g8980.t1	tvs:TRAVEDRAFT_157916	2.5.1.82 2.5.1.83	tvs:TRAVEDRAFT_157916 K05355 hexaprenyl-diphosphate synthase [EC:2.5.1.82 2.5.1.83] | (RefSeq) terpenoid synthase (A)	82.9018	76.7751	120.583	98.8164
g900.t1	sita:101757046	2.3.3.10	sita:101757046 K01641 hydroxymethylglutaryl-CoA synthase [EC:2.3.3.10] | (RefSeq) hydroxymethylglutaryl-CoA synthase (A)	53.1577	81.5916	63.8904	62.8891
g9020.t1	aalb:109413885	2.3.1.97	aalb:109413885 K00671 glycylpeptide N-tetradecanoyltransferase [EC:2.3.1.97] | (RefSeq) glycylpeptide N-tetradecanoyltransferase-like (A)	0	3.61612	4.05726	4.27485
g9055.t1	spar:SPRG_13991	3.1.1.-	spar:SPRG_13991 K15889 prenylcysteine alpha-carboxyl methylesterase [EC:3.1.1.-] | (RefSeq) hypothetical protein (A)	2.68973	3.17837	2.6888	14.5748
g9074.t1	dpx:DAPPUDRAFT_308692	2.5.1.114	dpx:DAPPUDRAFT_308692 K07055 tRNA wybutosine-synthesizing protein 2 [EC:2.5.1.114] | (GenBank) hypothetical protein (A)	7.92733	13.0023	13.6007	15.9779
g9080.t1	xfu:XFF4834R_chr10780	4.1.99.22	xfu:XFF4834R_chr10780 K03639 GTP 3',8-cyclase [EC:4.1.99.22] | (GenBank) moaA; probable molybdenum cofactor biosynthesis protein A (A)	7.79679	0	3.78675	4.07289
g9122.t1	pno:SNOG_07675	2.5.1.108	pno:SNOG_07675 K07561 2-(3-amino-3-carboxypropyl)histidine synthase [EC:2.5.1.108] | (RefSeq) SNOG_07674; hypothetical protein (A)	4.03843	5.74102	6.33784	5.66978
g9139.t1	lfv:LF543_04335	1.1.1.346	lfv:LF543_04335 K06221 2,5-diketo-D-gluconate reductase A [EC:1.1.1.346] | (GenBank) aldo/keto reductase (A)	32.4193	39.9161	39.9964	39.7873
g9143.t1	dfa:DFA_02231	2.5.1.1 2.5.1.10	dfa:DFA_02231 K00787 farnesyl diphosphate synthase [EC:2.5.1.1 2.5.1.10] | (RefSeq) pakF; putative protein serine/threonine kinase (A)	281.823	254.913	199.424	210.109
g9166.t1	pzu:PHZ_c3218	2.3.1.9	pzu:PHZ_c3218 K00626 acetyl-CoA C-acetyltransferase [EC:2.3.1.9] | (GenBank) acetyl-CoA acetyltransferase (A)	0	0	2.27612	0
g9175.t1	eace:KKI46_02390	1.1.1.346	eace:KKI46_02390 K06221 2,5-diketo-D-gluconate reductase A [EC:1.1.1.346] | (GenBank) aldo/keto reductase (A)	7.77489	6.8739	11.3353	10.257
g9199.t1	ani:AN4179.2	2.3.1.9	ani:AN4179.2 K00626 acetyl-CoA C-acetyltransferase [EC:2.3.1.9] | (RefSeq) hypothetical protein (A)	12.952	1.01584	6.71322	8.13657
g9259.t1	crb:17881755	3.4.16.- 2.3.1.91	crb:17881755 K09756 serine carboxypeptidase-like 19 [EC:3.4.16.- 2.3.1.91] | (RefSeq) serine carboxypeptidase-like 19 (A)	56.9498	32.4785	35.7043	35.2637
g9288.t1	cdn:BN940_14111	1.1.1.347	cdn:BN940_14111 K19653 geraniol dehydrogenase (NAD) [EC:1.1.1.347] | (GenBank) Geraniol dehydrogenase GeoA (A)	6.29482	7.79831	11.2905	6.99929
g9292.t1	spar:SPRG_13991	3.1.1.-	spar:SPRG_13991 K15889 prenylcysteine alpha-carboxyl methylesterase [EC:3.1.1.-] | (RefSeq) hypothetical protein (A)	196.028	196.911	176.11	173.03
g9293.t1	vcn:VOLCADRAFT_66123	3.1.1.-	vcn:VOLCADRAFT_66123 K15889 prenylcysteine alpha-carboxyl methylesterase [EC:3.1.1.-] | (RefSeq) hypothetical protein (A)	48.3638	55.0253	57.7003	51.6666
g9294.t1	spar:SPRG_13991	3.1.1.-	spar:SPRG_13991 K15889 prenylcysteine alpha-carboxyl methylesterase [EC:3.1.1.-] | (RefSeq) hypothetical protein (A)	0	0	0	0
g9341.t1	npr:108788284	2.5.1.18	npr:108788284 K00799 glutathione S-transferase [EC:2.5.1.18] | (RefSeq) microsomal glutathione S-transferase 3-like (A)	75.6767	80.6966	63.5356	54.6736
g9353.t1	cdn:BN940_14111	1.1.1.347	cdn:BN940_14111 K19653 geraniol dehydrogenase (NAD) [EC:1.1.1.347] | (GenBank) Geraniol dehydrogenase GeoA (A)	37.5132	33.5813	28.6916	23.8088
g9401.t1	dfa:DFA_02231	2.5.1.1 2.5.1.10	dfa:DFA_02231 K00787 farnesyl diphosphate synthase [EC:2.5.1.1 2.5.1.10] | (RefSeq) pakF; putative protein serine/threonine kinase (A)	36.2865	39.2932	10.6929	11.5187
g9415.t1	cam:101514431	1.1.1.348	cam:101514431 K13265 vestitone reductase [EC:1.1.1.348] | (RefSeq) vestitone reductase (A)	58.5149	66.4749	70.3964	69.5925
g9448.t1	ath:AT2G22990	3.4.16.- 2.3.1.92	ath:AT2G22990 K09757 serine carboxypeptidase-like 8 [EC:3.4.16.- 2.3.1.92] | (RefSeq) SNG1; sinapoylglucose 1 (A)	0	0	3.06031	0
g9450.t1	ccai:NAS2_0356	5.3.3.2	ccai:NAS2_0356 K01823 isopentenyl-diphosphate Delta-isomerase [EC:5.3.3.2] | (GenBank) Isopentenyl-diphosphate delta-isomerase, FMN-dependent (A)	0	0	0	0
g9476.t1	zne:110838180	1.1.1.216	zne:110838180 K15890 NADP+dependent farnesol dehydrogenase [EC:1.1.1.216] | (RefSeq) dehydrogenase/reductase SDR family member 11-like (A)	24.7771	29.4522	32.8034	36.7063
g9483.t1	ovi:T265_14205	2.3.1.97	ovi:T265_14205 K00671 glycylpeptide N-tetradecanoyltransferase [EC:2.3.1.97] | (RefSeq) hypothetical protein (A)	161.476	176.031	134.943	120.741
g9511.t1	tvs:TRAVEDRAFT_34338	2.7.4.2	tvs:TRAVEDRAFT_34338 K00938 phosphomevalonate kinase [EC:2.7.4.2] | (RefSeq) Phosphomevalonate kinase (A)	0	25.0284	0	0
g9580.t1	dfa:DFA_02231	2.5.1.1 2.5.1.10	dfa:DFA_02231 K00787 farnesyl diphosphate synthase [EC:2.5.1.1 2.5.1.10] | (RefSeq) pakF; putative protein serine/threonine kinase (A)	7.40493	6.68672	31.8318	21.7337
g9610.t1	obb:114877440	1.1.1.216	obb:114877440 K15890 NADP+dependent farnesol dehydrogenase [EC:1.1.1.216] | (RefSeq) farnesol dehydrogenase-like (A)	14.1324	13.7654	12.0245	8.95666
g9627.t1	cdm:AFK67_17645	1.1.1.346	cdm:AFK67_17645 K06221 2,5-diketo-D-gluconate reductase A [EC:1.1.1.346] | (GenBank) dkgA; 2,5-diketo-D-gluconic acid reductase (A)	0	0	0	0
g9647.t1	ahf:112748643	2.5.1.108	ahf:112748643 K07561 2-(3-amino-3-carboxypropyl)histidine synthase [EC:2.5.1.108] | (RefSeq) 2-(3-amino-3-carboxypropyl)histidine synthase subunit 1 isoform X1 (A)	0	0	0	0
g9666.t1	nvl:108563294	1.1.1.216	nvl:108563294 K15890 NADP+dependent farnesol dehydrogenase [EC:1.1.1.216] | (RefSeq) farnesol dehydrogenase-like (A)	127.806	133.443	104.949	105.716
g9667.t1	dfa:DFA_02231	2.5.1.1 2.5.1.10	dfa:DFA_02231 K00787 farnesyl diphosphate synthase [EC:2.5.1.1 2.5.1.10] | (RefSeq) pakF; putative protein serine/threonine kinase (A)	0	0	0	0
g9711.t1	var:108328041	1.1.1.348	var:108328041 K13265 vestitone reductase [EC:1.1.1.348] | (RefSeq) vestitone reductase-like (A)	180.749	162.716	155.599	173.202
g9787.t1	pco:PHACADRAFT_207672	1.1.1.34	pco:PHACADRAFT_207672 K00021 hydroxymethylglutaryl-CoA reductase (NADPH) [EC:1.1.1.34] | (RefSeq) hypothetical protein (A)	0	0	0	0
g9806.t1	pxy:105386204	1.1.1.216	pxy:105386204 K15890 NADP+dependent farnesol dehydrogenase [EC:1.1.1.216] | (RefSeq) dehydrogenase/reductase SDR family member 11-like (A)	0	0	0	0
g9821.t1	pco:PHACADRAFT_174622	2.5.1.105	pco:PHACADRAFT_174622 K06897 7,8-dihydropterin-6-yl-methyl-4-(beta-D-ribofuranosyl)aminobenzene 5'-phosphate synthase [EC:2.5.1.105] | (RefSeq) hypothetical protein (A)	42.8964	43.4708	40.471	39.9585
g9893.t1	bdz:DOM22_01620	1.1.1.346	bdz:DOM22_01620 K06221 2,5-diketo-D-gluconate reductase A [EC:1.1.1.346] | (GenBank) aldo/keto reductase (A)	7.3886	9.86067	9.05585	8.43952
g9925.t1	aalb:109413885	2.3.1.97	aalb:109413885 K00671 glycylpeptide N-tetradecanoyltransferase [EC:2.3.1.97] | (RefSeq) glycylpeptide N-tetradecanoyltransferase-like (A)	27.3992	33.6067	30.2124	28.3749
g9927.t1	aalb:109413885	2.3.1.97	aalb:109413885 K00671 glycylpeptide N-tetradecanoyltransferase [EC:2.3.1.97] | (RefSeq) glycylpeptide N-tetradecanoyltransferase-like (A)	1.65357	3.26303	1.7772	2.6298

## Sheet: Ganoderma_sinense
query_id	subject_id	EC	description
PIL22333.1	kaf:KAFR_0K01770
PIL22350.1	zma:103638008	2.5.1.87	zma:103638008 K11778 ditrans,polycis-polyprenyl diphosphate synthase [EC:2.5.1.87] | (RefSeq) dehydrodolichyl diphosphate synthase 6 isoform X1 (A)
PIL22367.1	mbas:ALGA_3274	1.1.1.354	mbas:ALGA_3274 K15891 NAD+dependent farnesol dehydrogenase [EC:1.1.1.354] | (GenBank) hypothetical protein (A)
PIL22423.1	etl:114072324	2.5.1.18	etl:114072324 K00799 glutathione S-transferase [EC:2.5.1.18] | (RefSeq) glutathione S-transferase 2-like (A)
PIL22438.1	mhev:MHEL_36730	1.1.1.346	mhev:MHEL_36730 K06221 2,5-diketo-D-gluconate reductase A [EC:1.1.1.346] | (GenBank) oxidoreductase (A)
PIL22456.1	dfa:DFA_01352	1.1.1.44 1.1.1.343	dfa:DFA_01352 K00033 6-phosphogluconate dehydrogenase [EC:1.1.1.44 1.1.1.343] | (RefSeq) gnd; 6-phosphogluconate dehydrogenase (A)
PIL22457.1	dfa:DFA_01352	1.1.1.44 1.1.1.343	dfa:DFA_01352 K00033 6-phosphogluconate dehydrogenase [EC:1.1.1.44 1.1.1.343] | (RefSeq) gnd; 6-phosphogluconate dehydrogenase (A)
PIL22458.1	dfa:DFA_01352	1.1.1.44 1.1.1.343	dfa:DFA_01352 K00033 6-phosphogluconate dehydrogenase [EC:1.1.1.44 1.1.1.343] | (RefSeq) gnd; 6-phosphogluconate dehydrogenase (A)
PIL22502.1	pter:C2L65_26955	1.1.1.346	pter:C2L65_26955 K06222 2,5-diketo-D-gluconate reductase B [EC:1.1.1.346] | (GenBank) aldo/keto reductase (A)
PIL22513.1	dfa:DFA_02231	2.5.1.1 2.5.1.10	dfa:DFA_02231 K00787 farnesyl diphosphate synthase [EC:2.5.1.1 2.5.1.10] | (RefSeq) pakF; putative protein serine/threonine kinase (A)
PIL22538.1	xfu:XFF4834R_chr09730
PIL22656.1	csat:104708256	2.1.1.100	csat:104708256 K00587 protein-S-isoprenylcysteine O-methyltransferase [EC:2.1.1.100] | (RefSeq) protein-S-isoprenylcysteine O-methyltransferase B (A)
PIL22726.1	aalb:109400782	1.1.1.216	aalb:109400782 K15890 NADP+dependent farnesol dehydrogenase [EC:1.1.1.216] | (RefSeq) farnesol dehydrogenase-like (A)
PIL22796.1	tpf:TPHA_0K01770
PIL22837.1	pdes:FE840_002465	1.3.1.83 1.3.1.111	pdes:FE840_002465 K10960 geranylgeranyl diphosphate/geranylgeranyl-bacteriochlorophyllide a reductase [EC:1.3.1.83 1.3.1.111] | (GenBank) geranylgeranyl diphosphate reductase (A)
PIL22838.1	elk:111142554	2.5.1.18	elk:111142554 K00799 glutathione S-transferase [EC:2.5.1.18] | (RefSeq) glutathione S-transferase theta-1-like (A)
PIL22855.1	rbb:108517383	2.3.1.9	rbb:108517383 K00626 acetyl-CoA C-acetyltransferase [EC:2.3.1.9] | (RefSeq) acetyl-CoA acetyltransferase, mitochondrial-like (A)
PIL22929.1	apln:112906865	1.1.1.216	apln:112906865 K15890 NADP+dependent farnesol dehydrogenase [EC:1.1.1.216] | (RefSeq) farnesol dehydrogenase-like (A)
PIL22978.1	loa:LOAG_09538	2.1.1.100	loa:LOAG_09538 K00587 protein-S-isoprenylcysteine O-methyltransferase [EC:2.1.1.100] | (RefSeq) protein-S isoprenylcysteine O-methyltransferase (A)
PIL23091.1	lak:106162866	2.5.1.18	lak:106162866 K00799 glutathione S-transferase [EC:2.5.1.18] | (RefSeq) glutathione S-transferase (A)
PIL23127.1	ppyr:116173484	2.5.1.18	ppyr:116173484 K00799 glutathione S-transferase [EC:2.5.1.18] | (RefSeq) glutathione S-transferase 4-like (A)
PIL23132.1	eace:KKI46_02390	1.1.1.346	eace:KKI46_02390 K06221 2,5-diketo-D-gluconate reductase A [EC:1.1.1.346] | (GenBank) aldo/keto reductase (A)
PIL23138.1	mdl:103571296	2.5.1.18	mdl:103571296 K00799 glutathione S-transferase [EC:2.5.1.18] | (RefSeq) glutathione S-transferase E14-like (A)
PIL23140.1	dpl:KGM_212697	1.1.1.216	dpl:KGM_212697 K15890 NADP+dependent farnesol dehydrogenase [EC:1.1.1.216] | (GenBank) Oxidoreductase (A)
PIL23158.1	dpa:109534024	1.1.1.216	dpa:109534024 K15890 NADP+dependent farnesol dehydrogenase [EC:1.1.1.216] | (RefSeq) farnesol dehydrogenase-like (A)
PIL23173.1	pcs:Pc12g16460	1.1.1.349	pcs:Pc12g16460 K17644 norsolorinic acid ketoreductase [EC:1.1.1.349] | (RefSeq) Pc12g16460 (A)
PIL23177.1	pter:C2L65_26955	1.1.1.346	pter:C2L65_26955 K06222 2,5-diketo-D-gluconate reductase B [EC:1.1.1.346] | (GenBank) aldo/keto reductase (A)
PIL23246.1	vra:106779595	1.1.1.348	vra:106779595 K13265 vestitone reductase [EC:1.1.1.348] | (RefSeq) vestitone reductase (A)
PIL23260.1	dsq:DICSQDRAFT_88928	2.5.1.58 2.5.1.59	dsq:DICSQDRAFT_88928 K05955 protein farnesyltransferase/geranylgeranyltransferase type-1 subunit alpha [EC:2.5.1.58 2.5.1.59] | (RefSeq) protein prenylyltransferase (A)
PIL23274.1	ops:A8A54_11475	1.1.1.346	ops:A8A54_11475 K06222 2,5-diketo-D-gluconate reductase B [EC:1.1.1.346] | (GenBank) 2,5-didehydrogluconate reductase (A)
PIL23285.1	dpte:113793353	5.3.3.21	dpte:113793353 K12663 Delta3,5-Delta2,4-dienoyl-CoA isomerase [EC:5.3.3.21] | (RefSeq) delta(3,5)-Delta(2,4)-dienoyl-CoA isomerase, mitochondrial-like isoform X1 (A)
PIL23325.1	ovi:T265_14205	2.3.1.97	ovi:T265_14205 K00671 glycylpeptide N-tetradecanoyltransferase [EC:2.3.1.97] | (RefSeq) hypothetical protein (A)
PIL23430.1	nai:NECAME_01016	3.4.24.84	nai:NECAME_01016 K06013 STE24 endopeptidase [EC:3.4.24.84] | (RefSeq) kinase domain protein (A)
PIL23500.1	och:CES85_5516	1.1.1.346	och:CES85_5516 K06222 2,5-diketo-D-gluconate reductase B [EC:1.1.1.346] | (GenBank) putative 2,5-diketo-D-gluconic acid reductase B (A)
PIL23562.1	bfu:BCIN_16g01230	2.1.1.100	bfu:BCIN_16g01230 K00587 protein-S-isoprenylcysteine O-methyltransferase [EC:2.1.1.100] | (RefSeq) Bcste14 (A)
PIL23567.1	ahf:112757059	2.2.1.7	ahf:112757059 K01662 1-deoxy-D-xylulose-5-phosphate synthase [EC:2.2.1.7] | (RefSeq) probable 1-deoxy-D-xylulose-5-phosphate synthase 2, chloroplastic (A)
PIL23648.1	nai:NECAME_01016	3.4.24.84	nai:NECAME_01016 K06013 STE24 endopeptidase [EC:3.4.24.84] | (RefSeq) kinase domain protein (A)
PIL23778.1	nvi:100121837	1.1.1.216	nvi:100121837 K15890 NADP+dependent farnesol dehydrogenase [EC:1.1.1.216] | (RefSeq) farnesol dehydrogenase isoform X2 (A)
PIL23783.1	pxu:106122941	2.5.1.108	pxu:106122941 K07561 2-(3-amino-3-carboxypropyl)histidine synthase [EC:2.5.1.108] | (RefSeq) diphthamide biosynthesis protein 1-like (A)
PIL23785.1	anm:GFC28_3782	2.2.1.7	anm:GFC28_3782 K01662 1-deoxy-D-xylulose-5-phosphate synthase [EC:2.2.1.7] | (GenBank) dxs; 1-deoxy-D-xylulose-5-phosphate synthase (A)
PIL23842.1	nte:NEUTE1DRAFT123655	2.3.1.97	nte:NEUTE1DRAFT123655 K00671 glycylpeptide N-tetradecanoyltransferase [EC:2.3.1.97] | (RefSeq) NEUTE1DRAFT_123655; glycylpeptide N-tetradecanoyltransferase (A)
PIL23849.1	efl:EF62_0212	1.1.1.44 1.1.1.343	efl:EF62_0212 K00033 6-phosphogluconate dehydrogenase [EC:1.1.1.44 1.1.1.343] | (GenBank) gnd_1; 6-phosphogluconate dehydrogenase (decarboxylating) (A)
PIL23865.1	cal:CAALFM_CR09730CA
PIL23867.1	dfa:DFA_02231	2.5.1.1 2.5.1.10	dfa:DFA_02231 K00787 farnesyl diphosphate synthase [EC:2.5.1.1 2.5.1.10] | (RefSeq) pakF; putative protein serine/threonine kinase (A)
PIL23879.1	ovi:T265_14205	2.3.1.97	ovi:T265_14205 K00671 glycylpeptide N-tetradecanoyltransferase [EC:2.3.1.97] | (RefSeq) hypothetical protein (A)
PIL23897.1	tdl:TDEL_0G03960	5.3.3.21	tdl:TDEL_0G03960 K22587 Delta3,5-Delta2,4-dienoyl-CoA isomerase [EC:5.3.3.21] | (RefSeq) TDEL0G03960; hypothetical protein (A)
PIL23927.1	zne:110834646	1.1.1.216	zne:110834646 K15890 NADP+dependent farnesol dehydrogenase [EC:1.1.1.216] | (RefSeq) farnesol dehydrogenase-like isoform X1 (A)
PIL23959.1	gsj:114391539	2.7.1.148	gsj:114391539 K00919 4-diphosphocytidyl-2-C-methyl-D-erythritol kinase [EC:2.7.1.148] | (RefSeq) 4-diphosphocytidyl-2-C-methyl-D-erythritol kinase, chloroplastic/chromoplastic-like (A)
PIL23988.1	shar:HUT13_24455	1.1.1.346	shar:HUT13_24455 K06221 2,5-diketo-D-gluconate reductase A [EC:1.1.1.346] | (GenBank) aldo/keto reductase (A)
PIL24068.1	nai:NECAME_01016	3.4.24.84	nai:NECAME_01016 K06013 STE24 endopeptidase [EC:3.4.24.84] | (RefSeq) kinase domain protein (A)
PIL24113.1	mari:ACP86_15285	1.1.1.346	mari:ACP86_15285 K06222 2,5-diketo-D-gluconate reductase B [EC:1.1.1.346] | (GenBank) dkgB; 2,5-diketo-D-gluconic acid reductase (A)
PIL24119.1	pala:CO695_17135	1.1.1.346	pala:CO695_17135 K06222 2,5-diketo-D-gluconate reductase B [EC:1.1.1.346] | (GenBank) 2,5-didehydrogluconate reductase DkgB (A)
PIL24122.1	acan:ACA1_175850	3.1.1.-	acan:ACA1_175850 K15889 prenylcysteine alpha-carboxyl methylesterase [EC:3.1.1.-] | (RefSeq) prenylcysteine methylesterase, putative (A)
PIL24145.1	aip:107625618	2.5.1.108	aip:107625618 K07561 2-(3-amino-3-carboxypropyl)histidine synthase [EC:2.5.1.108] | (RefSeq) 2-(3-amino-3-carboxypropyl)histidine synthase subunit 1-like (A)
PIL24178.1	ahf:112748643	2.5.1.108	ahf:112748643 K07561 2-(3-amino-3-carboxypropyl)histidine synthase [EC:2.5.1.108] | (RefSeq) 2-(3-amino-3-carboxypropyl)histidine synthase subunit 1 isoform X1 (A)
PIL24187.1	dsq:DICSQDRAFT_49074	2.5.1.87	dsq:DICSQDRAFT_49074 K11778 ditrans,polycis-polyprenyl diphosphate synthase [EC:2.5.1.87] | (RefSeq) dehydrodolichyl diphosphate synthetase (A)
PIL24207.1	dsq:DICSQDRAFT_49258	2.3.1.97	dsq:DICSQDRAFT_49258 K00671 glycylpeptide N-tetradecanoyltransferase [EC:2.3.1.97] | (RefSeq) N-myristoyl transferase (A)
PIL24268.1	ame:100578624	5.3.3.21	ame:100578624 K12663 Delta3,5-Delta2,4-dienoyl-CoA isomerase [EC:5.3.3.21] | (RefSeq) delta(3,5)-Delta(2,4)-dienoyl-CoA isomerase, mitochondrial isoform X1 (A)
PIL24277.1	isc:IscW_ISCW016792	2.5.1.87	isc:IscW_ISCW016792 K11778 ditrans,polycis-polyprenyl diphosphate synthase [EC:2.5.1.87] | (GenBank) undecaprenyl pyrophosphate synthetase, putative (A)
PIL24296.1	dfa:DFA_02231	2.5.1.1 2.5.1.10	dfa:DFA_02231 K00787 farnesyl diphosphate synthase [EC:2.5.1.1 2.5.1.10] | (RefSeq) pakF; putative protein serine/threonine kinase (A)
PIL24315.1	top:TOPB45_1414	2.2.1.7	top:TOPB45_1414 K01662 1-deoxy-D-xylulose-5-phosphate synthase [EC:2.2.1.7] | (GenBank) 1-deoxy-D-xylulose-5-phosphate synthase (A)
PIL24454.1	maw:MAC_09056	2.7.1.36	maw:MAC_09056 K00869 mevalonate kinase [EC:2.7.1.36] | (RefSeq) reverse transcriptase, putative (A)
PIL24618.1	obr:102707016	1.1.1.354	obr:102707016 K15891 NAD+dependent farnesol dehydrogenase [EC:1.1.1.354] | (RefSeq) putative dihydroflavonol 4-reductase (A)
PIL24630.1	zma:103655501	3.1.1.-	zma:103655501 K15889 prenylcysteine alpha-carboxyl methylesterase [EC:3.1.1.-] | (RefSeq) probable isoprenylcysteine alpha-carbonyl methylesterase ICME (A)
PIL24632.1	mseo:MSEO_28760	1.1.1.346	mseo:MSEO_28760 K06221 2,5-diketo-D-gluconate reductase A [EC:1.1.1.346] | (GenBank) oxidoreductase (A)
PIL24653.1	mgen:117222294	1.1.1.216	mgen:117222294 K15890 NADP+dependent farnesol dehydrogenase [EC:1.1.1.216] | (RefSeq) farnesol dehydrogenase-like (A)
PIL24727.1	sen:SACE_5541	1.1.1.34	sen:SACE_5541 K00021 hydroxymethylglutaryl-CoA reductase (NADPH) [EC:1.1.1.34] | (GenBank) hypothetical protein with pantoate--beta-alanine ligase and Hydroxymethylglutaryl-coenzyme A reductase domains (A)
PIL24742.1	dsq:DICSQDRAFT_92577	2.3.3.10	dsq:DICSQDRAFT_92577 K01641 hydroxymethylglutaryl-CoA synthase [EC:2.3.3.10] | (RefSeq) hydroxymethylglutaryl-CoA synthase (A)
PIL24841.1	nai:NECAME_01016	3.4.24.84	nai:NECAME_01016 K06013 STE24 endopeptidase [EC:3.4.24.84] | (RefSeq) kinase domain protein (A)
PIL24868.1	psom:113278689	2.5.1.1	psom:113278689 K14066 geranyl diphosphate synthase [EC:2.5.1.1] | (RefSeq) squalene synthase 1-like (A)
PIL24928.1	och:CES85_5516	1.1.1.346	och:CES85_5516 K06222 2,5-diketo-D-gluconate reductase B [EC:1.1.1.346] | (GenBank) putative 2,5-diketo-D-gluconic acid reductase B (A)
PIL24967.1	smm:Smp_130430	5.3.3.2	smm:Smp_130430 K01823 isopentenyl-diphosphate Delta-isomerase [EC:5.3.3.2] | (RefSeq) isopentenyl-diphosphate delta-isomerase (A)
PIL25028.1	hbv:ABIV_1250	2.7.4.23	hbv:ABIV_1250 K05774 ribose 1,5-bisphosphokinase [EC:2.7.4.23] | (GenBank) ribose 1,5-bisphosphate phosphokinase (A)
PIL25118.1	dfa:DFA_02231	2.5.1.1 2.5.1.10	dfa:DFA_02231 K00787 farnesyl diphosphate synthase [EC:2.5.1.1 2.5.1.10] | (RefSeq) pakF; putative protein serine/threonine kinase (A)
PIL25179.1	aip:107625618	2.5.1.108	aip:107625618 K07561 2-(3-amino-3-carboxypropyl)histidine synthase [EC:2.5.1.108] | (RefSeq) 2-(3-amino-3-carboxypropyl)histidine synthase subunit 1-like (A)
PIL25183.1	trg:TRUGW13939_07281	2.7.4.24	trg:TRUGW13939_07281 K13024 inositol-hexakisphosphate/diphosphoinositol-pentakisphosphate 1-kinase [EC:2.7.4.24] | (RefSeq) uncharacterized protein (A)
PIL25207.1	dfa:DFA_02231	2.5.1.1 2.5.1.10	dfa:DFA_02231 K00787 farnesyl diphosphate synthase [EC:2.5.1.1 2.5.1.10] | (RefSeq) pakF; putative protein serine/threonine kinase (A)
PIL25209.1	nvi:100115878	5.3.99.2 2.5.1.18	nvi:100115878 K04097 prostaglandin-H2 D-isomerase / glutathione transferase [EC:5.3.99.2 2.5.1.18] | (RefSeq) ATP-dependent DNA helicase PIF1 (A)
PIL25304.1	pov:109630969	2.1.1.100	pov:109630969 K00587 protein-S-isoprenylcysteine O-methyltransferase [EC:2.1.1.100] | (RefSeq) icmt; protein-S-isoprenylcysteine O-methyltransferase (A)
PIL25385.1	ajm:119044181	2.5.1.18	ajm:119044181 K00799 glutathione S-transferase [EC:2.5.1.18] | (RefSeq) glutathione S-transferase 3-like (A)
PIL25442.1	ajm:119044181	2.5.1.18	ajm:119044181 K00799 glutathione S-transferase [EC:2.5.1.18] | (RefSeq) glutathione S-transferase 3-like (A)
PIL25455.1	olu:OSTLU_92448	3.1.1.-	olu:OSTLU_92448 K15889 prenylcysteine alpha-carboxyl methylesterase [EC:3.1.1.-] | (RefSeq) predicted protein (A)
PIL25468.1	ocd:FHY55_13885	2.3.1.9	ocd:FHY55_13885 K00626 acetyl-CoA C-acetyltransferase [EC:2.3.1.9] | (GenBank) acetyl-CoA C-acyltransferase (A)
PIL25475.1	ajm:119044181	2.5.1.18	ajm:119044181 K00799 glutathione S-transferase [EC:2.5.1.18] | (RefSeq) glutathione S-transferase 3-like (A)
PIL25483.1	bgt:106068271	3.1.1.-	bgt:106068271 K15889 prenylcysteine alpha-carboxyl methylesterase [EC:3.1.1.-] | (RefSeq) uncharacterized protein LOC106068271 isoform X1 (A)
PIL25491.1	sbi:8064960	3.1.1.-	sbi:8064960 K15889 prenylcysteine alpha-carboxyl methylesterase [EC:3.1.1.-] | (RefSeq) probable isoprenylcysteine alpha-carbonyl methylesterase ICMEL1 isoform X1 (A)
PIL25523.1	nvi:100120166	1.1.1.216	nvi:100120166 K15890 NADP+dependent farnesol dehydrogenase [EC:1.1.1.216] | (RefSeq) farnesol dehydrogenase (A)
PIL25566.1	dsv:119461095	2.5.1.18	dsv:119461095 K00799 glutathione S-transferase [EC:2.5.1.18] | (RefSeq) glutathione S-transferase omega-1-like (A)
PIL25632.1	aalb:109413885	2.3.1.97	aalb:109413885 K00671 glycylpeptide N-tetradecanoyltransferase [EC:2.3.1.97] | (RefSeq) glycylpeptide N-tetradecanoyltransferase-like (A)
PIL25659.1	muh:HYN43_025140	1.1.1.354	muh:HYN43_025140 K15891 NAD+dependent farnesol dehydrogenase [EC:1.1.1.354] | (GenBank) NAD-dependent epimerase/dehydratase family protein (A)
PIL25664.1	ztr:MYCGRDRAFT_109408	2.3.1.97	ztr:MYCGRDRAFT_109408 K00671 glycylpeptide N-tetradecanoyltransferase [EC:2.3.1.97] | (RefSeq) hypothetical protein (A)
PIL25806.1	ppot:106104851	2.5.1.18	ppot:106104851 K00799 glutathione S-transferase [EC:2.5.1.18] | (RefSeq) glutathione S-transferase 1-like (A)
PIL25854.1	aly:9309814	3.1.1.-	aly:9309814 K15889 prenylcysteine alpha-carboxyl methylesterase [EC:3.1.1.-] | (RefSeq) isoprenylcysteine alpha-carbonyl methylesterase ICME (A)
PIL25963.1	cal:CAALFM_CR08210CA	4.2.1.3	cal:CAALFM_CR08210CA K01681 aconitate hydratase [EC:4.2.1.3] | (RefSeq) ACO1, CaO19.6385; aconitate hydratase (A)
PIL26092.1	dfa:DFA_02231	2.5.1.1 2.5.1.10	dfa:DFA_02231 K00787 farnesyl diphosphate synthase [EC:2.5.1.1 2.5.1.10] | (RefSeq) pakF; putative protein serine/threonine kinase (A)
PIL26151.1	aarg:Aargi30884_12430	1.1.1.346	aarg:Aargi30884_12430 K06222 2,5-diketo-D-gluconate reductase B [EC:1.1.1.346] | (GenBank) hypothetical protein (A)
PIL26166.1	aarg:Aargi30884_12430	1.1.1.346	aarg:Aargi30884_12430 K06222 2,5-diketo-D-gluconate reductase B [EC:1.1.1.346] | (GenBank) hypothetical protein (A)
PIL26270.1	aarg:Aargi30884_12430	1.1.1.346	aarg:Aargi30884_12430 K06222 2,5-diketo-D-gluconate reductase B [EC:1.1.1.346] | (GenBank) hypothetical protein (A)
PIL26309.1	rsz:108835250	3.1.1.-	rsz:108835250 K15889 prenylcysteine alpha-carboxyl methylesterase [EC:3.1.1.-] | (RefSeq) probable isoprenylcysteine alpha-carbonyl methylesterase ICMEL2 (A)
PIL26319.1	aly:9309814	3.1.1.-	aly:9309814 K15889 prenylcysteine alpha-carboxyl methylesterase [EC:3.1.1.-] | (RefSeq) isoprenylcysteine alpha-carbonyl methylesterase ICME (A)
PIL26365.1	sfd:USDA257_c06950	1.1.1.346	sfd:USDA257_c06950 K06222 2,5-diketo-D-gluconate reductase B [EC:1.1.1.346] | (GenBank) dkgB; 2,5-diketo-D-gluconic acid reductase B (A)
PIL26418.1	aly:9309814	3.1.1.-	aly:9309814 K15889 prenylcysteine alpha-carboxyl methylesterase [EC:3.1.1.-] | (RefSeq) isoprenylcysteine alpha-carbonyl methylesterase ICME (A)
PIL26440.1	cpii:120420108	1.1.1.216	cpii:120420108 K15890 NADP+dependent farnesol dehydrogenase [EC:1.1.1.216] | (RefSeq) farnesol dehydrogenase-like (A)
PIL26441.1	aly:9309814	3.1.1.-	aly:9309814 K15889 prenylcysteine alpha-carboxyl methylesterase [EC:3.1.1.-] | (RefSeq) isoprenylcysteine alpha-carbonyl methylesterase ICME (A)
PIL26448.1	ela:UCREL1_8646	1.1.1.349	ela:UCREL1_8646 K17644 norsolorinic acid ketoreductase [EC:1.1.1.349] | (GenBank) putative aflatoxin biosynthesis ketoreductase nor-1 protein (A)
PIL26449.1	psco:LY89DRAFT_589972	1.1.1.349	psco:LY89DRAFT_589972 K17644 norsolorinic acid ketoreductase [EC:1.1.1.349] | (RefSeq) NAD(P)-binding protein (A)
PIL26547.1	aly:9309814	3.1.1.-	aly:9309814 K15889 prenylcysteine alpha-carboxyl methylesterase [EC:3.1.1.-] | (RefSeq) isoprenylcysteine alpha-carbonyl methylesterase ICME (A)
PIL26776.1	dsq:DICSQDRAFT_113606	2.5.1.1 2.5.1.10	dsq:DICSQDRAFT_113606 K00787 farnesyl diphosphate synthase [EC:2.5.1.1 2.5.1.10] | (RefSeq) farnesyl-diphosphate synthase (A)
PIL26858.1	mpha:105838190	1.1.1.216	mpha:105838190 K15890 NADP+dependent farnesol dehydrogenase [EC:1.1.1.216] | (RefSeq) farnesol dehydrogenase-like (A)
PIL26864.1	pcan:112567358	2.5.1.18	pcan:112567358 K00799 glutathione S-transferase [EC:2.5.1.18] | (RefSeq) glutathione S-transferase omega-1-like (A)
PIL26865.1	ppyr:116167193	1.1.1.216	ppyr:116167193 K15890 NADP+dependent farnesol dehydrogenase [EC:1.1.1.216] | (RefSeq) farnesol dehydrogenase-like (A)
PIL26866.1	aag:23687722	1.1.1.216	aag:23687722 K15890 NADP+dependent farnesol dehydrogenase [EC:1.1.1.216] | (RefSeq) farnesol dehydrogenase (A)
PIL26874.1	ppyr:116171175	1.1.1.216	ppyr:116171175 K15890 NADP+dependent farnesol dehydrogenase [EC:1.1.1.216] | (RefSeq) farnesol dehydrogenase-like (A)
PIL26887.1	nvi:100117099	1.1.1.216	nvi:100117099 K15890 NADP+dependent farnesol dehydrogenase [EC:1.1.1.216] | (RefSeq) farnesol dehydrogenase-like (A)
PIL27017.1	mlb:MLBr02061	7.1.1.2	mlb:MLBr02061 K03885 NADH:ubiquinone reductase (H+translocating) [EC:7.1.1.2] | (GenBank) possible dehydrogenase (A)
PIL27052.1	gpo:GPOL_c34230	1.1.1.346	gpo:GPOL_c34230 K06221 2,5-diketo-D-gluconate reductase A [EC:1.1.1.346] | (GenBank) putative 2,5-didehydrogluconate reductase (A)
PIL27070.1	lcq:111686938	1.1.1.216	lcq:111686938 K15890 NADP+dependent farnesol dehydrogenase [EC:1.1.1.216] | (RefSeq) farnesol dehydrogenase-like (A)
PIL27123.1	dsv:119461095	2.5.1.18	dsv:119461095 K00799 glutathione S-transferase [EC:2.5.1.18] | (RefSeq) glutathione S-transferase omega-1-like (A)
PIL27130.1	dsq:DICSQDRAFT_155080	1.8.3.5 1.8.3.6	dsq:DICSQDRAFT_155080 K05906 prenylcysteine oxidase / farnesylcysteine lyase [EC:1.8.3.5 1.8.3.6] | (RefSeq) FAD/NAD(P)-binding domain-containing protein (A)
PIL27131.1	nai:NECAME_01016	3.4.24.84	nai:NECAME_01016 K06013 STE24 endopeptidase [EC:3.4.24.84] | (RefSeq) kinase domain protein (A)
PIL27145.1	eus:EUTSA_v10015958mg	3.4.16.- 2.3.1.91	eus:EUTSA_v10015958mg K09756 serine carboxypeptidase-like 19 [EC:3.4.16.- 2.3.1.91] | (RefSeq) hypothetical protein (A)
PIL27146.1	ath:AT2G22990	3.4.16.- 2.3.1.92	ath:AT2G22990 K09757 serine carboxypeptidase-like 8 [EC:3.4.16.- 2.3.1.92] | (RefSeq) SNG1; sinapoylglucose 1 (A)
PIL27163.1	aarg:Aargi30884_12430	1.1.1.346	aarg:Aargi30884_12430 K06222 2,5-diketo-D-gluconate reductase B [EC:1.1.1.346] | (GenBank) hypothetical protein (A)
PIL27270.1	sfm:108922310	2.5.1.18	sfm:108922310 K25210 glutathione transferase [EC:2.5.1.18] | (RefSeq) lancl1; glutathione S-transferase LANCL1 (A)
PIL27275.1	nai:NECAME_01016	3.4.24.84	nai:NECAME_01016 K06013 STE24 endopeptidase [EC:3.4.24.84] | (RefSeq) kinase domain protein (A)
PIL27294.1	crb:17881755	3.4.16.- 2.3.1.91	crb:17881755 K09756 serine carboxypeptidase-like 19 [EC:3.4.16.- 2.3.1.91] | (RefSeq) serine carboxypeptidase-like 19 (A)
PIL27315.1	spis:111324781	2.5.1.18	spis:111324781 K00799 glutathione S-transferase [EC:2.5.1.18] | (RefSeq) glutathione S-transferase U20-like (A)
PIL27363.1	ccaj:109802944	1.1.1.348	ccaj:109802944 K13265 vestitone reductase [EC:1.1.1.348] | (RefSeq) vestitone reductase-like (A)
PIL27375.1	ccaj:109802944	1.1.1.348	ccaj:109802944 K13265 vestitone reductase [EC:1.1.1.348] | (RefSeq) vestitone reductase-like (A)
PIL27392.1	aalb:109413885	2.3.1.97	aalb:109413885 K00671 glycylpeptide N-tetradecanoyltransferase [EC:2.3.1.97] | (RefSeq) glycylpeptide N-tetradecanoyltransferase-like (A)
PIL27432.1	och:CES85_4838	1.1.1.346	och:CES85_4838 K06221 2,5-diketo-D-gluconate reductase A [EC:1.1.1.346] | (GenBank) aldo/keto reductase family protein (A)
PIL27433.1	ops:A8A54_09805	1.1.1.346	ops:A8A54_09805 K06221 2,5-diketo-D-gluconate reductase A [EC:1.1.1.346] | (GenBank) 2,5-diketo-D-gluconic acid reductase (A)
PIL27464.1	ure:UREG_03101	3.4.22.-	ure:UREG_03101 K08658 prenyl protein peptidase [EC:3.4.22.-] | (RefSeq) similar to TPA: TPA_exp: CaaX protease (A)
PIL27486.1	lhx:LYSHEL_13950	2.1.1.100	lhx:LYSHEL_13950 K00587 protein-S-isoprenylcysteine O-methyltransferase [EC:2.1.1.100] | (GenBank) protein-S-isoprenylcysteine methyltransferase (A)
PIL27520.1	dpa:109544759	1.1.1.216	dpa:109544759 K15890 NADP+dependent farnesol dehydrogenase [EC:1.1.1.216] | (RefSeq) farnesol dehydrogenase-like (A)
PIL27554.1	tca:658287	1.1.1.216	tca:658287 K15890 NADP+dependent farnesol dehydrogenase [EC:1.1.1.216] | (RefSeq) farnesol dehydrogenase-like (A)
PIL27570.1	nai:NECAME_01016	3.4.24.84	nai:NECAME_01016 K06013 STE24 endopeptidase [EC:3.4.24.84] | (RefSeq) kinase domain protein (A)
PIL27593.1	cmet:K6K41_01510	1.3.1.83 1.3.1.111	cmet:K6K41_01510 K10960 geranylgeranyl diphosphate/geranylgeranyl-bacteriochlorophyllide a reductase [EC:1.3.1.83 1.3.1.111] | (GenBank) geranylgeranyl diphosphate reductase (A)
PIL27642.1	mdl:103571561	2.5.1.18	mdl:103571561 K00799 glutathione S-transferase [EC:2.5.1.18] | (RefSeq) glutathione S-transferase 1 (A)
PIL27665.1	hbr:110661947	2.5.1.1	hbr:110661947 K14066 geranyl diphosphate synthase [EC:2.5.1.1] | (RefSeq) solanesyl diphosphate synthase 3, chloroplastic/mitochondrial-like isoform X1 (A)
PIL27678.1	sot:102604685	1.1.1.354	sot:102604685 K15891 NAD+dependent farnesol dehydrogenase [EC:1.1.1.354] | (RefSeq) putative dihydroflavonol-4-reductase (A)
PIL27681.1	hir:HETIRDRAFT_461040	1.1.1.34	hir:HETIRDRAFT_461040 K00021 hydroxymethylglutaryl-CoA reductase (NADPH) [EC:1.1.1.34] | (RefSeq) hypothetical protein (A)
PIL27711.1	dsq:DICSQDRAFT_102019	1.1.1.34	dsq:DICSQDRAFT_102019 K00021 hydroxymethylglutaryl-CoA reductase (NADPH) [EC:1.1.1.34] | (RefSeq) 3-hydroxy-3-methylglutaryl-coenzyme A reductase (A)
PIL27714.1	bbay:A4V04_05880	2.7.4.22	bbay:A4V04_05880 K09903 uridylate kinase [EC:2.7.4.22] | (GenBank) UMP kinase (A)
PIL27724.1	hir:HETIRDRAFT_461040	1.1.1.34	hir:HETIRDRAFT_461040 K00021 hydroxymethylglutaryl-CoA reductase (NADPH) [EC:1.1.1.34] | (RefSeq) hypothetical protein (A)
PIL27727.1	dfa:DFA_02231	2.5.1.1 2.5.1.10	dfa:DFA_02231 K00787 farnesyl diphosphate synthase [EC:2.5.1.1 2.5.1.10] | (RefSeq) pakF; putative protein serine/threonine kinase (A)
PIL27784.1	cauf:CSW63_02940	1.1.1.346	cauf:CSW63_02940 K06221 2,5-diketo-D-gluconate reductase A [EC:1.1.1.346] | (GenBank) aldo/keto reductase (A)
PIL27796.1	emx:FKV68_05270	1.1.1.346	emx:FKV68_05270 K06222 2,5-diketo-D-gluconate reductase B [EC:1.1.1.346] | (GenBank) aldo/keto reductase (A)
PIL27797.1	psya:AOT82_2267	1.1.1.346	psya:AOT82_2267 K06222 2,5-diketo-D-gluconate reductase B [EC:1.1.1.346] | (GenBank) 2,5-diketo-D-gluconate reductase B (A)
PIL27825.1	nvi:100121837	1.1.1.216	nvi:100121837 K15890 NADP+dependent farnesol dehydrogenase [EC:1.1.1.216] | (RefSeq) farnesol dehydrogenase isoform X2 (A)
PIL27839.1	bter:100644832	1.1.1.216	bter:100644832 K15890 NADP+dependent farnesol dehydrogenase [EC:1.1.1.216] | (RefSeq) farnesol dehydrogenase (A)
PIL27840.1	aalb:109413885	2.3.1.97	aalb:109413885 K00671 glycylpeptide N-tetradecanoyltransferase [EC:2.3.1.97] | (RefSeq) glycylpeptide N-tetradecanoyltransferase-like (A)
PIL27874.1	bter:100644832	1.1.1.216	bter:100644832 K15890 NADP+dependent farnesol dehydrogenase [EC:1.1.1.216] | (RefSeq) farnesol dehydrogenase (A)
PIL27997.1	dfa:DFA_02231	2.5.1.1 2.5.1.10	dfa:DFA_02231 K00787 farnesyl diphosphate synthase [EC:2.5.1.1 2.5.1.10] | (RefSeq) pakF; putative protein serine/threonine kinase (A)
PIL28228.1	pcan:112567352	2.5.1.18	pcan:112567352 K00799 glutathione S-transferase [EC:2.5.1.18] | (RefSeq) glutathione S-transferase omega-1-like (A)
PIL28229.1	npr:108797469	2.5.1.18	npr:108797469 K00799 glutathione S-transferase [EC:2.5.1.18] | (RefSeq) glutathione S-transferase omega-1-like (A)
PIL28230.1	rsan:119396819	2.5.1.18	rsan:119396819 K00799 glutathione S-transferase [EC:2.5.1.18] | (RefSeq) LOW QUALITY PROTEIN: glutathione S-transferase omega-1-like (A)
PIL28232.1	dpe:6601432	2.5.1.18	dpe:6601432 K00799 glutathione S-transferase [EC:2.5.1.18] | (RefSeq) pyrimidodiazepine synthase isoform X1 (A)
PIL28235.1	cee:CENDO_08870	1.1.1.346	cee:CENDO_08870 K06221 2,5-diketo-D-gluconate reductase A [EC:1.1.1.346] | (GenBank) dkgA; 2,5-diketo-D-gluconic acid reductase A (A)
PIL28237.1	xcp:XCR_0125	2.1.1.100	xcp:XCR_0125 K00587 protein-S-isoprenylcysteine O-methyltransferase [EC:2.1.1.100] | (GenBank) isoprenylcysteine carboxyl methyltransferase (icmt) family (A)
PIL28238.1	lhx:LYSHEL_13950	2.1.1.100	lhx:LYSHEL_13950 K00587 protein-S-isoprenylcysteine O-methyltransferase [EC:2.1.1.100] | (GenBank) protein-S-isoprenylcysteine methyltransferase (A)
PIL28250.1	pcan:112567358	2.5.1.18	pcan:112567358 K00799 glutathione S-transferase [EC:2.5.1.18] | (RefSeq) glutathione S-transferase omega-1-like (A)
PIL28252.1	pmax:117337899	2.5.1.18	pmax:117337899 K00799 glutathione S-transferase [EC:2.5.1.18] | (RefSeq) glutathione S-transferase omega-1-like (A)
PIL28255.1	dsv:119461095	2.5.1.18	dsv:119461095 K00799 glutathione S-transferase [EC:2.5.1.18] | (RefSeq) glutathione S-transferase omega-1-like (A)
PIL28264.1	dpo:Dpse_GA19760	2.5.1.18	dpo:Dpse_GA19760 K00799 glutathione S-transferase [EC:2.5.1.18] | (RefSeq) uncharacterized protein, isoform A (A)
PIL28349.1	aalb:109413885	2.3.1.97	aalb:109413885 K00671 glycylpeptide N-tetradecanoyltransferase [EC:2.3.1.97] | (RefSeq) glycylpeptide N-tetradecanoyltransferase-like (A)
PIL28376.1	ure:UREG_03101	3.4.22.-	ure:UREG_03101 K08658 prenyl protein peptidase [EC:3.4.22.-] | (RefSeq) similar to TPA: TPA_exp: CaaX protease (A)
PIL28384.1	mde:101897621	2.5.1.18	mde:101897621 K00799 glutathione S-transferase [EC:2.5.1.18] | (RefSeq) glutathione S-transferase 1-1 (A)
PIL28445.1	ani:AN4179.2	2.3.1.9	ani:AN4179.2 K00626 acetyl-CoA C-acetyltransferase [EC:2.3.1.9] | (RefSeq) hypothetical protein (A)
PIL28506.1	csat:104744314	3.1.1.-	csat:104744314 K15889 prenylcysteine alpha-carboxyl methylesterase [EC:3.1.1.-] | (RefSeq) probable isoprenylcysteine alpha-carbonyl methylesterase ICMEL2 (A)
PIL28587.1	ani:AN4179.2	2.3.1.9	ani:AN4179.2 K00626 acetyl-CoA C-acetyltransferase [EC:2.3.1.9] | (RefSeq) hypothetical protein (A)
PIL28656.1	gra:105804388	2.1.1.100	gra:105804388 K00587 protein-S-isoprenylcysteine O-methyltransferase [EC:2.1.1.100] | (RefSeq) protein-S-isoprenylcysteine O-methyltransferase A-like (A)
PIL28658.1	ath:AT2G22990	3.4.16.- 2.3.1.92	ath:AT2G22990 K09757 serine carboxypeptidase-like 8 [EC:3.4.16.- 2.3.1.92] | (RefSeq) SNG1; sinapoylglucose 1 (A)
PIL28741.1	aaf:AURANDRAFT_4868	2.1.1.100	aaf:AURANDRAFT_4868 K00587 protein-S-isoprenylcysteine O-methyltransferase [EC:2.1.1.100] | (RefSeq) hypothetical protein (A)
PIL28762.1	bhj:120069537	2.1.1.100	bhj:120069537 K00587 protein-S-isoprenylcysteine O-methyltransferase [EC:2.1.1.100] | (RefSeq) protein-S-isoprenylcysteine O-methyltransferase B-like isoform X1 (A)
PIL28812.1	nvi:100115878	5.3.99.2 2.5.1.18	nvi:100115878 K04097 prostaglandin-H2 D-isomerase / glutathione transferase [EC:5.3.99.2 2.5.1.18] | (RefSeq) ATP-dependent DNA helicase PIF1 (A)
PIL28873.1	cdn:BN940_14111	1.1.1.347	cdn:BN940_14111 K19653 geraniol dehydrogenase (NAD) [EC:1.1.1.347] | (GenBank) Geraniol dehydrogenase GeoA (A)
PIL28934.1	xtn:FD63_00170	2.1.1.100	xtn:FD63_00170 K00587 protein-S-isoprenylcysteine O-methyltransferase [EC:2.1.1.100] | (GenBank) protein-S-isoprenylcysteine methyltransferase (A)
PIL28983.1	agb:108915162	1.1.1.216	agb:108915162 K15890 NADP+dependent farnesol dehydrogenase [EC:1.1.1.216] | (RefSeq) farnesol dehydrogenase-like (A)
PIL28987.1	pter:C2L65_26955	1.1.1.346	pter:C2L65_26955 K06222 2,5-diketo-D-gluconate reductase B [EC:1.1.1.346] | (GenBank) aldo/keto reductase (A)
PIL28990.1	sdm:118197782	2.7.6.3 2.5.1.15	sdm:118197782 K13941 2-amino-4-hydroxy-6-hydroxymethyldihydropteridine diphosphokinase / dihydropteroate synthase [EC:2.7.6.3 2.5.1.15] | (RefSeq) folate synthesis bifunctional protein-like (A)
PIL28991.1	dfa:DFA_02231	2.5.1.1 2.5.1.10	dfa:DFA_02231 K00787 farnesyl diphosphate synthase [EC:2.5.1.1 2.5.1.10] | (RefSeq) pakF; putative protein serine/threonine kinase (A)
PIL29062.1	cdn:BN940_14111	1.1.1.347	cdn:BN940_14111 K19653 geraniol dehydrogenase (NAD) [EC:1.1.1.347] | (GenBank) Geraniol dehydrogenase GeoA (A)
PIL29090.1	aalb:109413885	2.3.1.97	aalb:109413885 K00671 glycylpeptide N-tetradecanoyltransferase [EC:2.3.1.97] | (RefSeq) glycylpeptide N-tetradecanoyltransferase-like (A)
PIL29185.1	isc:IscW_ISCW016792	2.5.1.87	isc:IscW_ISCW016792 K11778 ditrans,polycis-polyprenyl diphosphate synthase [EC:2.5.1.87] | (GenBank) undecaprenyl pyrophosphate synthetase, putative (A)
PIL29186.1	ath:AT2G22990	3.4.16.- 2.3.1.92	ath:AT2G22990 K09757 serine carboxypeptidase-like 8 [EC:3.4.16.- 2.3.1.92] | (RefSeq) SNG1; sinapoylglucose 1 (A)
PIL29189.1	ath:AT2G22990	3.4.16.- 2.3.1.92	ath:AT2G22990 K09757 serine carboxypeptidase-like 8 [EC:3.4.16.- 2.3.1.92] | (RefSeq) SNG1; sinapoylglucose 1 (A)
PIL29195.1	pco:PHACADRAFT_201693	1.1.1.34	pco:PHACADRAFT_201693 K00021 hydroxymethylglutaryl-CoA reductase (NADPH) [EC:1.1.1.34] | (RefSeq) hypothetical protein (A)
PIL29319.1	trr:M419DRAFT_136015	2.5.1.108	trr:M419DRAFT_136015 K07561 2-(3-amino-3-carboxypropyl)histidine synthase [EC:2.5.1.108] | (GenBank) diphthamide biosynthesis protein 1 (A)
PIL29371.1	nor:FA702_19890	2.3.1.9	nor:FA702_19890 K00626 acetyl-CoA C-acetyltransferase [EC:2.3.1.9] | (GenBank) acetyl-CoA acetyltransferase (A)
PIL29438.1	vcn:VOLCADRAFT_66123	3.1.1.-	vcn:VOLCADRAFT_66123 K15889 prenylcysteine alpha-carboxyl methylesterase [EC:3.1.1.-] | (RefSeq) hypothetical protein (A)
PIL29446.1	aly:9309814	3.1.1.-	aly:9309814 K15889 prenylcysteine alpha-carboxyl methylesterase [EC:3.1.1.-] | (RefSeq) isoprenylcysteine alpha-carbonyl methylesterase ICME (A)
PIL29448.1	maw:MAC_09056	2.7.1.36	maw:MAC_09056 K00869 mevalonate kinase [EC:2.7.1.36] | (RefSeq) reverse transcriptase, putative (A)
PIL29483.1	dsr:110188628	2.5.1.18	dsr:110188628 K00799 glutathione S-transferase [EC:2.5.1.18] | (RefSeq) glutathione S-transferase 1 (A)
PIL29562.1	nvl:108563274	1.1.1.216	nvl:108563274 K15890 NADP+dependent farnesol dehydrogenase [EC:1.1.1.216] | (RefSeq) farnesol dehydrogenase-like (A)
PIL29600.1	vda:VDAG_03485	1.1.1.349	vda:VDAG_03485 K17644 norsolorinic acid ketoreductase [EC:1.1.1.349] | (RefSeq) aflatoxin biosynthesis ketoreductase nor-1 (A)
PIL29604.1	nai:NECAME_01016	3.4.24.84	nai:NECAME_01016 K06013 STE24 endopeptidase [EC:3.4.24.84] | (RefSeq) kinase domain protein (A)
PIL29646.1	bdi:100832770	3.4.16.- 2.3.1.91	bdi:100832770 K09756 serine carboxypeptidase-like 19 [EC:3.4.16.- 2.3.1.91] | (RefSeq) serine carboxypeptidase-like 18 (A)
PIL29731.1	soc:105193146	2.5.1.1 2.5.1.10 2.5.1.29	soc:105193146 K00804 geranylgeranyl diphosphate synthase, type III [EC:2.5.1.1 2.5.1.10 2.5.1.29] | (RefSeq) geranylgeranyl pyrophosphate synthase (A)
PIL29783.1	tca:100142466	1.1.1.216	tca:100142466 K15890 NADP+dependent farnesol dehydrogenase [EC:1.1.1.216] | (RefSeq) farnesol dehydrogenase (A)
PIL29786.1	aip:107625618	2.5.1.108	aip:107625618 K07561 2-(3-amino-3-carboxypropyl)histidine synthase [EC:2.5.1.108] | (RefSeq) 2-(3-amino-3-carboxypropyl)histidine synthase subunit 1-like (A)
PIL29834.1	ath:AT2G22990	3.4.16.- 2.3.1.92	ath:AT2G22990 K09757 serine carboxypeptidase-like 8 [EC:3.4.16.- 2.3.1.92] | (RefSeq) SNG1; sinapoylglucose 1 (A)
PIL29882.1	aqu:105312889	2.5.1.141	aqu:105312889 K02257 heme o synthase [EC:2.5.1.141] | (RefSeq) protoheme IX farnesyltransferase, mitochondrial-like (A)
PIL29952.1	ahf:112748643	2.5.1.108	ahf:112748643 K07561 2-(3-amino-3-carboxypropyl)histidine synthase [EC:2.5.1.108] | (RefSeq) 2-(3-amino-3-carboxypropyl)histidine synthase subunit 1 isoform X1 (A)
PIL29965.1	gra:105804388	2.1.1.100	gra:105804388 K00587 protein-S-isoprenylcysteine O-methyltransferase [EC:2.1.1.100] | (RefSeq) protein-S-isoprenylcysteine O-methyltransferase A-like (A)
PIL30007.1	dpa:109544759	1.1.1.216	dpa:109544759 K15890 NADP+dependent farnesol dehydrogenase [EC:1.1.1.216] | (RefSeq) farnesol dehydrogenase-like (A)
PIL30049.1	dsq:DICSQDRAFT_110002	5.3.3.21	dsq:DICSQDRAFT_110002 K12663 Delta3,5-Delta2,4-dienoyl-CoA isomerase [EC:5.3.3.21] | (RefSeq) ClpP/crotonase (A)
PIL30082.1	dfa:DFA_02231	2.5.1.1 2.5.1.10	dfa:DFA_02231 K00787 farnesyl diphosphate synthase [EC:2.5.1.1 2.5.1.10] | (RefSeq) pakF; putative protein serine/threonine kinase (A)
PIL30139.1	bgm:CAL15_14355	1.1.1.346	bgm:CAL15_14355 K06221 2,5-diketo-D-gluconate reductase A [EC:1.1.1.346] | (GenBank) oxidoreductase (A)
PIL30197.1	dfa:DFA_02231	2.5.1.1 2.5.1.10	dfa:DFA_02231 K00787 farnesyl diphosphate synthase [EC:2.5.1.1 2.5.1.10] | (RefSeq) pakF; putative protein serine/threonine kinase (A)
PIL30269.1	aalb:109413885	2.3.1.97	aalb:109413885 K00671 glycylpeptide N-tetradecanoyltransferase [EC:2.3.1.97] | (RefSeq) glycylpeptide N-tetradecanoyltransferase-like (A)
PIL30293.1	afv:AFLA_012318	1.1.1.349	afv:AFLA_012318 K17644 norsolorinic acid ketoreductase [EC:1.1.1.349] | (GenBank) hypothetical protein (A)
PIL30315.1	dfa:DFA_02231	2.5.1.1 2.5.1.10	dfa:DFA_02231 K00787 farnesyl diphosphate synthase [EC:2.5.1.1 2.5.1.10] | (RefSeq) pakF; putative protein serine/threonine kinase (A)
PIL30451.1	dfa:DFA_02231	2.5.1.1 2.5.1.10	dfa:DFA_02231 K00787 farnesyl diphosphate synthase [EC:2.5.1.1 2.5.1.10] | (RefSeq) pakF; putative protein serine/threonine kinase (A)
PIL30490.1	cal:CAALFM_CR10780CA	3.1.1.112	cal:CAALFM_CR10780CA K23978 isoamyl acetate esterase [EC:3.1.1.112] | (RefSeq) IAH1, CaO19.7667; isoamyl acetate-hydrolyzing esterase (A)
PIL30542.1	csec:111868332	1.1.1.216	csec:111868332 K15890 NADP+dependent farnesol dehydrogenase [EC:1.1.1.216] | (RefSeq) farnesol dehydrogenase (A)
PIL30543.1	csec:111868332	1.1.1.216	csec:111868332 K15890 NADP+dependent farnesol dehydrogenase [EC:1.1.1.216] | (RefSeq) farnesol dehydrogenase (A)
PIL30547.1	csec:111868332	1.1.1.216	csec:111868332 K15890 NADP+dependent farnesol dehydrogenase [EC:1.1.1.216] | (RefSeq) farnesol dehydrogenase (A)
PIL30690.1	nai:NECAME_01016	3.4.24.84	nai:NECAME_01016 K06013 STE24 endopeptidase [EC:3.4.24.84] | (RefSeq) kinase domain protein (A)
PIL30693.1	mth:MTH_47	2.7.4.26	mth:MTH_47 K06981 isopentenyl phosphate kinase [EC:2.7.4.26] | (GenBank) conserved protein (A)
PIL30714.1	pcan:112556598	2.5.1.16	pcan:112556598 K00797 spermidine synthase [EC:2.5.1.16] | (RefSeq) spermidine synthase-like isoform X1 (A)
PIL30792.1	dfa:DFA_02231	2.5.1.1 2.5.1.10	dfa:DFA_02231 K00787 farnesyl diphosphate synthase [EC:2.5.1.1 2.5.1.10] | (RefSeq) pakF; putative protein serine/threonine kinase (A)
PIL30853.1	aly:9314717	3.4.16.- 2.3.1.92	aly:9314717 K09757 serine carboxypeptidase-like 8 [EC:3.4.16.- 2.3.1.92] | (RefSeq) serine carboxypeptidase-like 8 (A)
PIL30882.1	ahf:112748643	2.5.1.108	ahf:112748643 K07561 2-(3-amino-3-carboxypropyl)histidine synthase [EC:2.5.1.108] | (RefSeq) 2-(3-amino-3-carboxypropyl)histidine synthase subunit 1 isoform X1 (A)
PIL30895.1	nai:NECAME_01016	3.4.24.84	nai:NECAME_01016 K06013 STE24 endopeptidase [EC:3.4.24.84] | (RefSeq) kinase domain protein (A)
PIL30901.1	nai:NECAME_01016	3.4.24.84	nai:NECAME_01016 K06013 STE24 endopeptidase [EC:3.4.24.84] | (RefSeq) kinase domain protein (A)
PIL30902.1	cnc:CNE_BB1p05230	2.3.1.9	cnc:CNE_BB1p05230 K00626 acetyl-CoA C-acetyltransferase [EC:2.3.1.9] | (GenBank) acetyl-CoA acetyltransferase (A)
PIL30915.1	nod:FOH10_01720	2.7.1.148	nod:FOH10_01720 K00919 4-diphosphocytidyl-2-C-methyl-D-erythritol kinase [EC:2.7.1.148] | (GenBank) 4-(cytidine 5'-diphospho)-2-C-methyl-D-erythritol kinase (A)
PIL30941.1	dfa:DFA_02231	2.5.1.1 2.5.1.10	dfa:DFA_02231 K00787 farnesyl diphosphate synthase [EC:2.5.1.1 2.5.1.10] | (RefSeq) pakF; putative protein serine/threonine kinase (A)
PIL30943.1	nvi:100115878	5.3.99.2 2.5.1.18	nvi:100115878 K04097 prostaglandin-H2 D-isomerase / glutathione transferase [EC:5.3.99.2 2.5.1.18] | (RefSeq) ATP-dependent DNA helicase PIF1 (A)
PIL30970.1	nai:NECAME_01016	3.4.24.84	nai:NECAME_01016 K06013 STE24 endopeptidase [EC:3.4.24.84] | (RefSeq) kinase domain protein (A)
PIL30988.1	sqz:FQU76_28670	1.1.1.346	sqz:FQU76_28670 K06221 2,5-diketo-D-gluconate reductase A [EC:1.1.1.346] | (GenBank) aldo/keto reductase (A)
PIL31048.1	pcs:Pc12g16460	1.1.1.349	pcs:Pc12g16460 K17644 norsolorinic acid ketoreductase [EC:1.1.1.349] | (RefSeq) Pc12g16460 (A)
PIL31053.1	lcq:111686785	1.1.1.216	lcq:111686785 K15890 NADP+dependent farnesol dehydrogenase [EC:1.1.1.216] | (RefSeq) farnesol dehydrogenase-like (A)
PIL31066.1	trg:TRUGW13939_07281	2.7.4.24	trg:TRUGW13939_07281 K13024 inositol-hexakisphosphate/diphosphoinositol-pentakisphosphate 1-kinase [EC:2.7.4.24] | (RefSeq) uncharacterized protein (A)
PIL31160.1	nai:NECAME_01016	3.4.24.84	nai:NECAME_01016 K06013 STE24 endopeptidase [EC:3.4.24.84] | (RefSeq) kinase domain protein (A)
PIL31171.1	nai:NECAME_01016	3.4.24.84	nai:NECAME_01016 K06013 STE24 endopeptidase [EC:3.4.24.84] | (RefSeq) kinase domain protein (A)
PIL31272.1	pcan:112567358	2.5.1.18	pcan:112567358 K00799 glutathione S-transferase [EC:2.5.1.18] | (RefSeq) glutathione S-transferase omega-1-like (A)
PIL31295.1	crb:17881755	3.4.16.- 2.3.1.91	crb:17881755 K09756 serine carboxypeptidase-like 19 [EC:3.4.16.- 2.3.1.91] | (RefSeq) serine carboxypeptidase-like 19 (A)
PIL31309.1	haf:C8233_00860	1.1.1.346	haf:C8233_00860 K06222 2,5-diketo-D-gluconate reductase B [EC:1.1.1.346] | (GenBank) 2,5-didehydrogluconate reductase DkgB (A)
PIL31317.1	gmc:GY4MC1_1224	1.1.1.44 1.1.1.343	gmc:GY4MC1_1224 K00033 6-phosphogluconate dehydrogenase [EC:1.1.1.44 1.1.1.343] | (GenBank) 6-phosphogluconate dehydrogenase, decarboxylating (A)
PIL31330.1	dfa:DFA_02231	2.5.1.1 2.5.1.10	dfa:DFA_02231 K00787 farnesyl diphosphate synthase [EC:2.5.1.1 2.5.1.10] | (RefSeq) pakF; putative protein serine/threonine kinase (A)
PIL31342.1	pno:SNOG_07675	2.5.1.108	pno:SNOG_07675 K07561 2-(3-amino-3-carboxypropyl)histidine synthase [EC:2.5.1.108] | (RefSeq) SNOG_07674; hypothetical protein (A)
PIL31415.1	apln:112904013	1.1.1.216	apln:112904013 K15890 NADP+dependent farnesol dehydrogenase [EC:1.1.1.216] | (RefSeq) farnesol dehydrogenase-like (A)
PIL31416.1	dwi:6653036	1.1.1.216	dwi:6653036 K15890 NADP+dependent farnesol dehydrogenase [EC:1.1.1.216] | (RefSeq) farnesol dehydrogenase (A)
PIL31423.1	cmk:103180033	2.5.1.18	cmk:103180033 K00799 glutathione S-transferase [EC:2.5.1.18] | (RefSeq) mgst3; microsomal glutathione S-transferase 3 (A)
PIL31444.1	twl:119998383	3.1.1.-	twl:119998383 K15889 prenylcysteine alpha-carboxyl methylesterase [EC:3.1.1.-] | (RefSeq) isoprenylcysteine alpha-carbonyl methylesterase ICME-like isoform X1 (A)
PIL31467.1	xfu:XFF4834R_chr10780	4.1.99.22	xfu:XFF4834R_chr10780 K03639 GTP 3',8-cyclase [EC:4.1.99.22] | (GenBank) moaA; probable molybdenum cofactor biosynthesis protein A (A)
PIL31483.1	osg:BST96_02560	2.3.1.9	osg:BST96_02560 K00626 acetyl-CoA C-acetyltransferase [EC:2.3.1.9] | (GenBank) hypothetical protein (A)
PIL31500.1	dsq:DICSQDRAFT_176811	2.5.1.82 2.5.1.83	dsq:DICSQDRAFT_176811 K05355 hexaprenyl-diphosphate synthase [EC:2.5.1.82 2.5.1.83] | (RefSeq) terpenoid synthase (A)
PIL31684.1	dfa:DFA_02231	2.5.1.1 2.5.1.10	dfa:DFA_02231 K00787 farnesyl diphosphate synthase [EC:2.5.1.1 2.5.1.10] | (RefSeq) pakF; putative protein serine/threonine kinase (A)
PIL31719.1	tme:Tmel_1623	1.17.7.4	tme:Tmel_1623 K02945 small subunit ribosomal protein S1 K03527 4-hydroxy-3-methylbut-2-en-1-yl diphosphate reductase [EC:1.17.7.4] | (GenBank) hydroxymethylbutenyl pyrophosphate reductase (A)
PIL31739.1	cgig:122397951	2.3.1.9	cgig:122397951 K00626 acetyl-CoA C-acetyltransferase [EC:2.3.1.9] | (RefSeq) acetyl-CoA acetyltransferase, cytosolic isoform X1 (A)
PIL31753.1	carn:FPV25_03320	1.1.1.346	carn:FPV25_03320 K06221 2,5-diketo-D-gluconate reductase A [EC:1.1.1.346] | (GenBank) aldo/keto reductase (A)
PIL31890.1	dsq:DICSQDRAFT_75790	2.5.1.87	dsq:DICSQDRAFT_75790 K19177 dehydrodolichyl diphosphate syntase complex subunit NUS1 [EC:2.5.1.87] | (RefSeq) hypothetical protein (A)
PIL31934.1	dsq:DICSQDRAFT_130980	5.3.3.2	dsq:DICSQDRAFT_130980 K01823 isopentenyl-diphosphate Delta-isomerase [EC:5.3.3.2] | (RefSeq) Isopentenyldiphosphate isomerase (A)
PIL31978.1	ahf:112748643	2.5.1.108	ahf:112748643 K07561 2-(3-amino-3-carboxypropyl)histidine synthase [EC:2.5.1.108] | (RefSeq) 2-(3-amino-3-carboxypropyl)histidine synthase subunit 1 isoform X1 (A)
PIL31989.1	ali:AZOLI_p10676	2.3.1.9	ali:AZOLI_p10676 K00626 acetyl-CoA C-acetyltransferase [EC:2.3.1.9] | (GenBank) phbA2; Acetyl-CoA acetyltransferase with thiolase domain (Beta-ketothiolase) (A)
PIL32035.1	apln:108739323	2.5.1.18	apln:108739323 K00799 glutathione S-transferase [EC:2.5.1.18] | (RefSeq) glutathione S-transferase D7 (A)
PIL32086.1	lja:Lj1g3v1649010.2	1.1.1.354	lja:Lj1g3v1649010.2 K15891 NAD+dependent farnesol dehydrogenase [EC:1.1.1.354] | (Kazusa) Lj1g3v1649010.2; - (A)
PIL32087.1	pvu:PHAVU_008G076600g	1.1.1.348	pvu:PHAVU_008G076600g K13265 vestitone reductase [EC:1.1.1.348] | (RefSeq) hypothetical protein (A)
PIL32111.1	scap:AYP1020_1530	5.3.3.2	scap:AYP1020_1530 K01823 isopentenyl-diphosphate Delta-isomerase [EC:5.3.3.2] | (GenBank) fni; Isopentenyl-diphosphate delta-isomerase (A)
PIL32114.1	dfa:DFA_02231	2.5.1.1 2.5.1.10	dfa:DFA_02231 K00787 farnesyl diphosphate synthase [EC:2.5.1.1 2.5.1.10] | (RefSeq) pakF; putative protein serine/threonine kinase (A)
PIL32140.1	cal:CAALFM_CR08210CA	4.2.1.3	cal:CAALFM_CR08210CA K01681 aconitate hydratase [EC:4.2.1.3] | (RefSeq) ACO1, CaO19.6385; aconitate hydratase (A)
PIL32148.1	dsq:DICSQDRAFT_123176	1.1.1.44 1.1.1.343	dsq:DICSQDRAFT_123176 K00033 6-phosphogluconate dehydrogenase [EC:1.1.1.44 1.1.1.343] | (RefSeq) 6-phosphogluconate dehydrogenase (A)
PIL32156.1	cfus:CYFUS_001256	1.1.1.44 1.1.1.343	cfus:CYFUS_001256 K00033 6-phosphogluconate dehydrogenase [EC:1.1.1.44 1.1.1.343] | (GenBank) phosphogluconate dehydrogenase (NADP()-dependent, decarboxylating) (A)
PIL32175.1	ahf:112748643	2.5.1.108	ahf:112748643 K07561 2-(3-amino-3-carboxypropyl)histidine synthase [EC:2.5.1.108] | (RefSeq) 2-(3-amino-3-carboxypropyl)histidine synthase subunit 1 isoform X1 (A)
PIL32195.1	cpii:120420109	1.1.1.216	cpii:120420109 K15890 NADP+dependent farnesol dehydrogenase [EC:1.1.1.216] | (RefSeq) farnesol dehydrogenase-like (A)
PIL32208.1	ppyr:116179119	1.1.1.216	ppyr:116179119 K15890 NADP+dependent farnesol dehydrogenase [EC:1.1.1.216] | (RefSeq) farnesol dehydrogenase-like (A)
PIL32209.1	nvi:100120166	1.1.1.216	nvi:100120166 K15890 NADP+dependent farnesol dehydrogenase [EC:1.1.1.216] | (RefSeq) farnesol dehydrogenase (A)
PIL32217.1	xtn:FD63_00170	2.1.1.100	xtn:FD63_00170 K00587 protein-S-isoprenylcysteine O-methyltransferase [EC:2.1.1.100] | (GenBank) protein-S-isoprenylcysteine methyltransferase (A)
PIL32263.1	lhx:LYSHEL_13950	2.1.1.100	lhx:LYSHEL_13950 K00587 protein-S-isoprenylcysteine O-methyltransferase [EC:2.1.1.100] | (GenBank) protein-S-isoprenylcysteine methyltransferase (A)
PIL32467.1	agb:108915352	1.1.1.216	agb:108915352 K15890 NADP+dependent farnesol dehydrogenase [EC:1.1.1.216] | (RefSeq) farnesol dehydrogenase-like (A)
PIL32478.1	aalb:115267832	1.1.1.216	aalb:115267832 K15890 NADP+dependent farnesol dehydrogenase [EC:1.1.1.216] | (RefSeq) farnesol dehydrogenase-like (A)
PIL32480.1	agb:108915352	1.1.1.216	agb:108915352 K15890 NADP+dependent farnesol dehydrogenase [EC:1.1.1.216] | (RefSeq) farnesol dehydrogenase-like (A)
PIL32511.1	vri:117923481	2.1.1.100	vri:117923481 K00587 protein-S-isoprenylcysteine O-methyltransferase [EC:2.1.1.100] | (RefSeq) protein-S-isoprenylcysteine O-methyltransferase A-like (A)
PIL32717.1	dfa:DFA_02231	2.5.1.1 2.5.1.10	dfa:DFA_02231 K00787 farnesyl diphosphate synthase [EC:2.5.1.1 2.5.1.10] | (RefSeq) pakF; putative protein serine/threonine kinase (A)
PIL32780.1	dsq:DICSQDRAFT_141429	2.5.1.1 2.5.1.10 2.5.1.29	dsq:DICSQDRAFT_141429 K00804 geranylgeranyl diphosphate synthase, type III [EC:2.5.1.1 2.5.1.10 2.5.1.29] | (RefSeq) terpenoid synthase (A)
PIL32966.1	aalb:109413885	2.3.1.97	aalb:109413885 K00671 glycylpeptide N-tetradecanoyltransferase [EC:2.3.1.97] | (RefSeq) glycylpeptide N-tetradecanoyltransferase-like (A)
PIL33055.1	shs:STEHIDRAFT_72998	3.1.1.-	shs:STEHIDRAFT_72998 K15889 prenylcysteine alpha-carboxyl methylesterase [EC:3.1.1.-] | (RefSeq) alpha/beta-hydrolase (A)
PIL33058.1	ptep:107446777	2.7.4.21	ptep:107446777 K07756 inositol-hexakisphosphate 5-kinase [EC:2.7.4.21] | (RefSeq) inositol hexakisphosphate kinase 3 isoform X1 (A)
PIL33074.1	shs:STEHIDRAFT_72998	3.1.1.-	shs:STEHIDRAFT_72998 K15889 prenylcysteine alpha-carboxyl methylesterase [EC:3.1.1.-] | (RefSeq) alpha/beta-hydrolase (A)
PIL33084.1	pfy:PFICI_08578	3.1.1.-	pfy:PFICI_08578 K15889 prenylcysteine alpha-carboxyl methylesterase [EC:3.1.1.-] | (RefSeq) hypothetical protein (A)
PIL33095.1	pmax:117325352	3.1.1.-	pmax:117325352 K15889 prenylcysteine alpha-carboxyl methylesterase [EC:3.1.1.-] | (RefSeq) isoprenylcysteine alpha-carbonyl methylesterase ICME-like (A)
PIL33191.1	dpe:6597291	1.1.1.216	dpe:6597291 K15890 NADP+dependent farnesol dehydrogenase [EC:1.1.1.216] | (RefSeq) farnesol dehydrogenase isoform X1 (A)
PIL33195.1	dmn:108154295	1.1.1.216	dmn:108154295 K15890 NADP+dependent farnesol dehydrogenase [EC:1.1.1.216] | (RefSeq) farnesol dehydrogenase (A)
PIL33199.1	nai:NECAME_01016	3.4.24.84	nai:NECAME_01016 K06013 STE24 endopeptidase [EC:3.4.24.84] | (RefSeq) kinase domain protein (A)
PIL33211.1	cqu:CpipJ_CPIJ004602	1.1.1.216	cqu:CpipJ_CPIJ004602 K15890 NADP+dependent farnesol dehydrogenase [EC:1.1.1.216] | (GenBank) serine 3-dehydrogenase (A)
PIL33256.1	aarg:Aargi30884_12430	1.1.1.346	aarg:Aargi30884_12430 K06222 2,5-diketo-D-gluconate reductase B [EC:1.1.1.346] | (GenBank) hypothetical protein (A)
PIL33257.1	aarg:Aargi30884_12430	1.1.1.346	aarg:Aargi30884_12430 K06222 2,5-diketo-D-gluconate reductase B [EC:1.1.1.346] | (GenBank) hypothetical protein (A)
PIL33259.1	aarg:Aargi30884_12430	1.1.1.346	aarg:Aargi30884_12430 K06222 2,5-diketo-D-gluconate reductase B [EC:1.1.1.346] | (GenBank) hypothetical protein (A)
PIL33270.1	aarg:Aargi30884_12430	1.1.1.346	aarg:Aargi30884_12430 K06222 2,5-diketo-D-gluconate reductase B [EC:1.1.1.346] | (GenBank) hypothetical protein (A)
PIL33273.1	aarg:Aargi30884_12430	1.1.1.346	aarg:Aargi30884_12430 K06222 2,5-diketo-D-gluconate reductase B [EC:1.1.1.346] | (GenBank) hypothetical protein (A)
PIL33275.1	aarg:Aargi30884_12430	1.1.1.346	aarg:Aargi30884_12430 K06222 2,5-diketo-D-gluconate reductase B [EC:1.1.1.346] | (GenBank) hypothetical protein (A)
PIL33278.1	aarg:Aargi30884_12430	1.1.1.346	aarg:Aargi30884_12430 K06222 2,5-diketo-D-gluconate reductase B [EC:1.1.1.346] | (GenBank) hypothetical protein (A)
PIL33282.1	aarg:Aargi30884_12430	1.1.1.346	aarg:Aargi30884_12430 K06222 2,5-diketo-D-gluconate reductase B [EC:1.1.1.346] | (GenBank) hypothetical protein (A)
PIL33284.1	aarg:Aargi30884_12430	1.1.1.346	aarg:Aargi30884_12430 K06222 2,5-diketo-D-gluconate reductase B [EC:1.1.1.346] | (GenBank) hypothetical protein (A)
PIL33296.1	aarg:Aargi30884_12430	1.1.1.346	aarg:Aargi30884_12430 K06222 2,5-diketo-D-gluconate reductase B [EC:1.1.1.346] | (GenBank) hypothetical protein (A)
PIL33457.1	spis:111324781	2.5.1.18	spis:111324781 K00799 glutathione S-transferase [EC:2.5.1.18] | (RefSeq) glutathione S-transferase U20-like (A)
PIL33460.1	pdam:113671472	2.5.1.18	pdam:113671472 K00799 glutathione S-transferase [EC:2.5.1.18] | (RefSeq) probable glutathione S-transferase (A)
PIL33475.1	dfa:DFA_01352	1.1.1.44 1.1.1.343	dfa:DFA_01352 K00033 6-phosphogluconate dehydrogenase [EC:1.1.1.44 1.1.1.343] | (RefSeq) gnd; 6-phosphogluconate dehydrogenase (A)
PIL33511.1	bmoj:HC660_21680	5.3.3.2	bmoj:HC660_21680 K01823 isopentenyl-diphosphate Delta-isomerase [EC:5.3.3.2] | (GenBank) fni; Isopentenyl-diphosphate delta-isomerase, FMN-dependent (A)
PIL33515.1	bmoj:HC660_21680	5.3.3.2	bmoj:HC660_21680 K01823 isopentenyl-diphosphate Delta-isomerase [EC:5.3.3.2] | (GenBank) fni; Isopentenyl-diphosphate delta-isomerase, FMN-dependent (A)
PIL33542.1	ani:AN4179.2	2.3.1.9	ani:AN4179.2 K00626 acetyl-CoA C-acetyltransferase [EC:2.3.1.9] | (RefSeq) hypothetical protein (A)
PIL33551.1	aalb:109413885	2.3.1.97	aalb:109413885 K00671 glycylpeptide N-tetradecanoyltransferase [EC:2.3.1.97] | (RefSeq) glycylpeptide N-tetradecanoyltransferase-like (A)
PIL33559.1	rcu:8285750	2.1.1.100	rcu:8285750 K00587 protein-S-isoprenylcysteine O-methyltransferase [EC:2.1.1.100] | (RefSeq) protein-S-isoprenylcysteine O-methyltransferase A isoform X2 (A)
PIL33574.1	lhx:LYSHEL_13950	2.1.1.100	lhx:LYSHEL_13950 K00587 protein-S-isoprenylcysteine O-methyltransferase [EC:2.1.1.100] | (GenBank) protein-S-isoprenylcysteine methyltransferase (A)
PIL33581.1	ovi:T265_14205	2.3.1.97	ovi:T265_14205 K00671 glycylpeptide N-tetradecanoyltransferase [EC:2.3.1.97] | (RefSeq) hypothetical protein (A)
PIL33587.1	ang:ANI_1_1694104	2.1.1.100	ang:ANI_1_1694104 K00587 protein-S-isoprenylcysteine O-methyltransferase [EC:2.1.1.100] | (RefSeq) An12g03660; prenylcystein carboxymethyl transferase (A)
PIL33589.1	dzi:111276999	2.1.1.100	dzi:111276999 K00587 protein-S-isoprenylcysteine O-methyltransferase [EC:2.1.1.100] | (RefSeq) protein-S-isoprenylcysteine O-methyltransferase A-like (A)
PIL33590.1	dzi:111296868	2.1.1.100	dzi:111296868 K00587 protein-S-isoprenylcysteine O-methyltransferase [EC:2.1.1.100] | (RefSeq) protein-S-isoprenylcysteine O-methyltransferase A-like (A)
PIL33630.1	wic:J056_000226	2.7.4.21	wic:J056_000226 K07756 inositol-hexakisphosphate 5-kinase [EC:2.7.4.21] | (RefSeq) hypothetical protein (A)
PIL33702.1	mphl:MPHLCCUG_02080	1.1.1.346	mphl:MPHLCCUG_02080 K06221 2,5-diketo-D-gluconate reductase A [EC:1.1.1.346] | (GenBank) putative oxidoreductase (A)
PIL33887.1	eace:KKI46_02390	1.1.1.346	eace:KKI46_02390 K06221 2,5-diketo-D-gluconate reductase A [EC:1.1.1.346] | (GenBank) aldo/keto reductase (A)
PIL33888.1	eace:KKI46_02390	1.1.1.346	eace:KKI46_02390 K06221 2,5-diketo-D-gluconate reductase A [EC:1.1.1.346] | (GenBank) aldo/keto reductase (A)
PIL33921.1	egu:105032269	1.3.1.83 1.3.1.111	egu:105032269 K10960 geranylgeranyl diphosphate/geranylgeranyl-bacteriochlorophyllide a reductase [EC:1.3.1.83 1.3.1.111] | (RefSeq) geranylgeranyl diphosphate reductase, chloroplastic-like (A)
PIL33929.1	egu:105032269	1.3.1.83 1.3.1.111	egu:105032269 K10960 geranylgeranyl diphosphate/geranylgeranyl-bacteriochlorophyllide a reductase [EC:1.3.1.83 1.3.1.111] | (RefSeq) geranylgeranyl diphosphate reductase, chloroplastic-like (A)
PIL33946.1	cee:CENDO_08870	1.1.1.346	cee:CENDO_08870 K06221 2,5-diketo-D-gluconate reductase A [EC:1.1.1.346] | (GenBank) dkgA; 2,5-diketo-D-gluconic acid reductase A (A)
PIL34019.1	dsq:DICSQDRAFT_91068	2.5.1.105	dsq:DICSQDRAFT_91068 K06897 7,8-dihydropterin-6-yl-methyl-4-(beta-D-ribofuranosyl)aminobenzene 5'-phosphate synthase [EC:2.5.1.105] | (RefSeq) hypothetical protein (A)
PIL34107.1	eau:DI57_00405	1.1.1.346	eau:DI57_00405 K06221 2,5-diketo-D-gluconate reductase A [EC:1.1.1.346] | (GenBank) dkgA; 2,5-diketo-D-gluconic acid reductase (A)
PIL34131.1	eace:KKI46_02390	1.1.1.346	eace:KKI46_02390 K06221 2,5-diketo-D-gluconate reductase A [EC:1.1.1.346] | (GenBank) aldo/keto reductase (A)
PIL34136.1	haf:C8233_00860	1.1.1.346	haf:C8233_00860 K06222 2,5-diketo-D-gluconate reductase B [EC:1.1.1.346] | (GenBank) 2,5-didehydrogluconate reductase DkgB (A)
PIL34150.1	dsq:DICSQDRAFT_50463	2.7.4.2	dsq:DICSQDRAFT_50463 K00938 phosphomevalonate kinase [EC:2.7.4.2] | (RefSeq) phosphomevalonate kinase (A)
PIL34173.1	cpii:120423181	2.5.1.18	cpii:120423181 K00799 glutathione S-transferase [EC:2.5.1.18] | (RefSeq) glutathione S-transferase 4-like (A)
PIL34245.1	dfa:DFA_02231	2.5.1.1 2.5.1.10	dfa:DFA_02231 K00787 farnesyl diphosphate synthase [EC:2.5.1.1 2.5.1.10] | (RefSeq) pakF; putative protein serine/threonine kinase (A)
PIL34248.1	dfa:DFA_02231	2.5.1.1 2.5.1.10	dfa:DFA_02231 K00787 farnesyl diphosphate synthase [EC:2.5.1.1 2.5.1.10] | (RefSeq) pakF; putative protein serine/threonine kinase (A)
PIL34256.1	val:VDBG_03079	1.8.3.5 1.8.3.6	val:VDBG_03079 K05906 prenylcysteine oxidase / farnesylcysteine lyase [EC:1.8.3.5 1.8.3.6] | (RefSeq) prenylcysteine oxidase (A)
PIL34282.1	mlb:MLBr00238	6.1.1.10	mlb:MLBr00238 K01874 methionyl-tRNA synthetase [EC:6.1.1.10] | (GenBank) metS; putative methionyl-tRNA synthase (A)
PIL34316.1	tva:TVAG_476130	2.1.1.100	tva:TVAG_476130 K00587 protein-S-isoprenylcysteine O-methyltransferase [EC:2.1.1.100] | (RefSeq) hypothetical protein (A)
PIL34368.1	pfy:PFICI_08578	3.1.1.-	pfy:PFICI_08578 K15889 prenylcysteine alpha-carboxyl methylesterase [EC:3.1.1.-] | (RefSeq) hypothetical protein (A)
PIL34382.1	apln:108737441	1.1.1.216	apln:108737441 K15890 NADP+dependent farnesol dehydrogenase [EC:1.1.1.216] | (RefSeq) farnesol dehydrogenase (A)
PIL34400.1	hbr:110655724	1.3.1.83 1.3.1.111	hbr:110655724 K10960 geranylgeranyl diphosphate/geranylgeranyl-bacteriochlorophyllide a reductase [EC:1.3.1.83 1.3.1.111] | (RefSeq) geranylgeranyl diphosphate reductase, chloroplastic-like (A)
PIL34403.1	lmi:LMXM_08_29_1780	2.5.1.108	lmi:LMXM_08_29_1780 K07561 2-(3-amino-3-carboxypropyl)histidine synthase [EC:2.5.1.108] | (RefSeq) putative diphthamide synthesis protein (A)
PIL34489.1	dsq:DICSQDRAFT_180370	3.4.24.84	dsq:DICSQDRAFT_180370 K06013 STE24 endopeptidase [EC:3.4.24.84] | (RefSeq) hypothetical protein (A)
PIL34514.1	apln:108737441	1.1.1.216	apln:108737441 K15890 NADP+dependent farnesol dehydrogenase [EC:1.1.1.216] | (RefSeq) farnesol dehydrogenase (A)
PIL34515.1	dpa:109534027	1.1.1.216	dpa:109534027 K15890 NADP+dependent farnesol dehydrogenase [EC:1.1.1.216] | (RefSeq) farnesol dehydrogenase-like (A)
PIL34516.1	aalb:109403546	1.1.1.216	aalb:109403546 K15890 NADP+dependent farnesol dehydrogenase [EC:1.1.1.216] | (RefSeq) farnesol dehydrogenase-like (A)
PIL34518.1	pxy:105386204	1.1.1.216	pxy:105386204 K15890 NADP+dependent farnesol dehydrogenase [EC:1.1.1.216] | (RefSeq) dehydrogenase/reductase SDR family member 11-like (A)
PIL34524.1	dfa:DFA_02231	2.5.1.1 2.5.1.10	dfa:DFA_02231 K00787 farnesyl diphosphate synthase [EC:2.5.1.1 2.5.1.10] | (RefSeq) pakF; putative protein serine/threonine kinase (A)
PIL34574.1	pcan:112556598	2.5.1.16	pcan:112556598 K00797 spermidine synthase [EC:2.5.1.16] | (RefSeq) spermidine synthase-like isoform X1 (A)
PIL34579.1	dsq:DICSQDRAFT_85477	2.5.1.58	dsq:DICSQDRAFT_85477 K05954 protein farnesyltransferase subunit beta [EC:2.5.1.58] | (RefSeq) terpenoid cyclases/Protein prenyltransferase (A)
PIL34624.1	fpg:101918525	2.5.1.108	fpg:101918525 K07561 2-(3-amino-3-carboxypropyl)histidine synthase [EC:2.5.1.108] | (RefSeq) DPH1; diphthamide biosynthesis protein 1 (A)
PIL34716.1	dsq:DICSQDRAFT_109488	2.5.1.1 2.5.1.10	dsq:DICSQDRAFT_109488 K00787 farnesyl diphosphate synthase [EC:2.5.1.1 2.5.1.10] | (RefSeq) farnesyl-diphosphate synthase (A)
PIL34722.1	dsq:DICSQDRAFT_184036	2.5.1.1 2.5.1.10	dsq:DICSQDRAFT_184036 K00787 farnesyl diphosphate synthase [EC:2.5.1.1 2.5.1.10] | (RefSeq) farnesyl-diphosphate synthase (A)
PIL34775.1	ppyr:116162560	1.1.1.216	ppyr:116162560 K15890 NADP+dependent farnesol dehydrogenase [EC:1.1.1.216] | (RefSeq) farnesol dehydrogenase-like (A)
PIL34776.1	ppyr:116162560	1.1.1.216	ppyr:116162560 K15890 NADP+dependent farnesol dehydrogenase [EC:1.1.1.216] | (RefSeq) farnesol dehydrogenase-like (A)
PIL34884.1	otu:111421109	1.1.1.216	otu:111421109 K15890 NADP+dependent farnesol dehydrogenase [EC:1.1.1.216] | (RefSeq) farnesol dehydrogenase-like (A)
PIL34887.1	csec:111873475	1.1.1.216	csec:111873475 K15890 NADP+dependent farnesol dehydrogenase [EC:1.1.1.216] | (RefSeq) farnesol dehydrogenase (A)
PIL34900.1	nmea:116434670	1.1.1.216	nmea:116434670 K15890 NADP+dependent farnesol dehydrogenase [EC:1.1.1.216] | (RefSeq) farnesol dehydrogenase-like (A)
PIL34904.1	tca:656859	1.1.1.216	tca:656859 K15890 NADP+dependent farnesol dehydrogenase [EC:1.1.1.216] | (RefSeq) farnesol dehydrogenase (A)
PIL34914.1	plu:plu1369	2.5.1.105	plu:plu1369 K06897 7,8-dihydropterin-6-yl-methyl-4-(beta-D-ribofuranosyl)aminobenzene 5'-phosphate synthase [EC:2.5.1.105] | (GenBank) unnamed protein product; Similar to metal-dependent hydrolases of the beta-lactamase superfamily II (A)
PIL34915.1	apln:108740809	1.1.1.216	apln:108740809 K15890 NADP+dependent farnesol dehydrogenase [EC:1.1.1.216] | (RefSeq) farnesol dehydrogenase-like isoform X1 (A)
PIL34925.1	aalb:109400782	1.1.1.216	aalb:109400782 K15890 NADP+dependent farnesol dehydrogenase [EC:1.1.1.216] | (RefSeq) farnesol dehydrogenase-like (A)
PIL34926.1	aalb:115260441	1.1.1.216	aalb:115260441 K15890 NADP+dependent farnesol dehydrogenase [EC:1.1.1.216] | (RefSeq) farnesol dehydrogenase-like (A)
PIL34958.1	mgen:117222294	1.1.1.216	mgen:117222294 K15890 NADP+dependent farnesol dehydrogenase [EC:1.1.1.216] | (RefSeq) farnesol dehydrogenase-like (A)
PIL34990.1	nvl:108563274	1.1.1.216	nvl:108563274 K15890 NADP+dependent farnesol dehydrogenase [EC:1.1.1.216] | (RefSeq) farnesol dehydrogenase-like (A)
PIL35000.1	pvy:116134344	1.3.1.83 1.3.1.111	pvy:116134344 K10960 geranylgeranyl diphosphate/geranylgeranyl-bacteriochlorophyllide a reductase [EC:1.3.1.83 1.3.1.111] | (RefSeq) geranylgeranyl diphosphate reductase, chloroplastic-like (A)
PIL35005.1	ajm:119044181	2.5.1.18	ajm:119044181 K00799 glutathione S-transferase [EC:2.5.1.18] | (RefSeq) glutathione S-transferase 3-like (A)
PIL35054.1	mmag:MMAD_15110	1.1.1.346	mmag:MMAD_15110 K06221 2,5-diketo-D-gluconate reductase A [EC:1.1.1.346] | (GenBank) oxidoreductase (A)
PIL35060.1	nvi:100121837	1.1.1.216	nvi:100121837 K15890 NADP+dependent farnesol dehydrogenase [EC:1.1.1.216] | (RefSeq) farnesol dehydrogenase isoform X2 (A)
PIL35069.1	ajm:119044181	2.5.1.18	ajm:119044181 K00799 glutathione S-transferase [EC:2.5.1.18] | (RefSeq) glutathione S-transferase 3-like (A)
PIL35088.1	ccai:NAS2_0356	5.3.3.2	ccai:NAS2_0356 K01823 isopentenyl-diphosphate Delta-isomerase [EC:5.3.3.2] | (GenBank) Isopentenyl-diphosphate delta-isomerase, FMN-dependent (A)
PIL35093.1	ztr:MYCGRDRAFT_109408	2.3.1.97	ztr:MYCGRDRAFT_109408 K00671 glycylpeptide N-tetradecanoyltransferase [EC:2.3.1.97] | (RefSeq) hypothetical protein (A)
PIL35099.1	bdc:DOE51_07625	5.3.3.2	bdc:DOE51_07625 K01823 isopentenyl-diphosphate Delta-isomerase [EC:5.3.3.2] | (GenBank) type 2 isopentenyl-diphosphate Delta-isomerase (A)
PIL35100.1	gei:GEI7407_0045	1.3.1.83 1.3.1.111	gei:GEI7407_0045 K10960 geranylgeranyl diphosphate/geranylgeranyl-bacteriochlorophyllide a reductase [EC:1.3.1.83 1.3.1.111] | (GenBank) geranylgeranyl reductase (A)
PIL35134.1	pvir:120668747	3.1.1.-	pvir:120668747 K15889 prenylcysteine alpha-carboxyl methylesterase [EC:3.1.1.-] | (RefSeq) probable isoprenylcysteine alpha-carbonyl methylesterase ICMEL1 isoform X1 (A)
PIL35150.1	obb:114877441	1.1.1.216	obb:114877441 K15890 NADP+dependent farnesol dehydrogenase [EC:1.1.1.216] | (RefSeq) farnesol dehydrogenase-like (A)
PIL35151.1	ppyr:116171175	1.1.1.216	ppyr:116171175 K15890 NADP+dependent farnesol dehydrogenase [EC:1.1.1.216] | (RefSeq) farnesol dehydrogenase-like (A)
PIL35158.1	cot:CORT_0B03140	2.5.1.58	cot:CORT_0B03140 K05954 protein farnesyltransferase subunit beta [EC:2.5.1.58] | (RefSeq) Ram1 protein (A)
PIL35162.1	dfa:DFA_02231	2.5.1.1 2.5.1.10	dfa:DFA_02231 K00787 farnesyl diphosphate synthase [EC:2.5.1.1 2.5.1.10] | (RefSeq) pakF; putative protein serine/threonine kinase (A)
PIL35180.1	acoz:120953741	1.1.1.216	acoz:120953741 K15890 NADP+dependent farnesol dehydrogenase [EC:1.1.1.216] | (RefSeq) farnesol dehydrogenase-like isoform X1 (A)
PIL35216.1	cann:107850727	1.1.1.354	cann:107850727 K15891 NAD+dependent farnesol dehydrogenase [EC:1.1.1.354] | (RefSeq) putative dihydroflavonol-4-reductase (A)
PIL35218.1	gra:105804388	2.1.1.100	gra:105804388 K00587 protein-S-isoprenylcysteine O-methyltransferase [EC:2.1.1.100] | (RefSeq) protein-S-isoprenylcysteine O-methyltransferase A-like (A)
PIL35341.1	hvo:HVO_2761	2.7.1.36	hvo:HVO_2761 K00869 mevalonate kinase [EC:2.7.1.36] | (GenBank) mvk; mevalonate kinase (A)
PIL35393.1	nai:NECAME_01016	3.4.24.84	nai:NECAME_01016 K06013 STE24 endopeptidase [EC:3.4.24.84] | (RefSeq) kinase domain protein (A)
PIL35396.1	nai:NECAME_01016	3.4.24.84	nai:NECAME_01016 K06013 STE24 endopeptidase [EC:3.4.24.84] | (RefSeq) kinase domain protein (A)
PIL35402.1	nai:NECAME_01016	3.4.24.84	nai:NECAME_01016 K06013 STE24 endopeptidase [EC:3.4.24.84] | (RefSeq) kinase domain protein (A)
PIL35456.1	bfo:118418231	2.5.1.18	bfo:118418231 K00799 glutathione S-transferase [EC:2.5.1.18] | (RefSeq) glutathione S-transferase omega-1-like (A)
PIL35467.1	hsi:BOX17_15795	1.1.1.346	hsi:BOX17_15795 K06222 2,5-diketo-D-gluconate reductase B [EC:1.1.1.346] | (GenBank) 2,5-didehydrogluconate reductase B (A)
PIL35474.1	spu:591844	2.5.1.18	spu:591844 K00799 glutathione S-transferase [EC:2.5.1.18] | (RefSeq) glutathione S-transferase omega-1 (A)
PIL35566.1	rbb:108517383	2.3.1.9	rbb:108517383 K00626 acetyl-CoA C-acetyltransferase [EC:2.3.1.9] | (RefSeq) acetyl-CoA acetyltransferase, mitochondrial-like (A)
PIL35612.1	thj:104819464	1.1.1.354	thj:104819464 K15891 NAD+dependent farnesol dehydrogenase [EC:1.1.1.354] | (RefSeq) uncharacterized protein LOC104819464 (A)
PIL35615.1	tmd:KUV46_11730	1.1.1.340	tmd:KUV46_11730 K17747 1-deoxy-11beta-hydroxypentalenate dehydrogenase [EC:1.1.1.340] | (GenBank) SDR family oxidoreductase (A)
PIL35628.1	asw:CVS48_15335	1.1.1.346	asw:CVS48_15335 K06221 2,5-diketo-D-gluconate reductase A [EC:1.1.1.346] | (GenBank) oxidoreductase (A)
PIL35666.1	tle:Tlet_2013	2.2.1.7	tle:Tlet_2013 K01662 1-deoxy-D-xylulose-5-phosphate synthase [EC:2.2.1.7] | (GenBank) deoxyxylulose-5-phosphate synthase (A)
PIL35742.1	slb:AWJ20_182	2.7.1.36	slb:AWJ20_182 K00869 mevalonate kinase [EC:2.7.1.36] | (RefSeq) ERG12; mevalonate kinase (A)
PIL35763.1	cvr:CHLNCDRAFT_59779	5.3.3.21	cvr:CHLNCDRAFT_59779 K12663 Delta3,5-Delta2,4-dienoyl-CoA isomerase [EC:5.3.3.21] | (RefSeq) hypothetical protein (A)
PIL35765.1	bpt:Bpet4516	1.1.1.346	bpt:Bpet4516 K06222 2,5-diketo-D-gluconate reductase B [EC:1.1.1.346] | (GenBank) oxidoreductase (A)
PIL35781.1	dfa:DFA_01352	1.1.1.44 1.1.1.343	dfa:DFA_01352 K00033 6-phosphogluconate dehydrogenase [EC:1.1.1.44 1.1.1.343] | (RefSeq) gnd; 6-phosphogluconate dehydrogenase (A)
PIL35996.1	rox:BV494_20075	1.1.1.346	rox:BV494_20075 K06221 2,5-diketo-D-gluconate reductase A [EC:1.1.1.346] | (GenBank) 2,5-didehydrogluconate reductase A (A)
PIL35998.1	dsq:DICSQDRAFT_94421	4.1.1.33	dsq:DICSQDRAFT_94421 K01597 diphosphomevalonate decarboxylase [EC:4.1.1.33] | (RefSeq) Diphosphomevalonate decarboxylase (A)
PIL36061.1	ovi:T265_14205	2.3.1.97	ovi:T265_14205 K00671 glycylpeptide N-tetradecanoyltransferase [EC:2.3.1.97] | (RefSeq) hypothetical protein (A)
PIL36069.1	dfa:DFA_02231	2.5.1.1 2.5.1.10	dfa:DFA_02231 K00787 farnesyl diphosphate synthase [EC:2.5.1.1 2.5.1.10] | (RefSeq) pakF; putative protein serine/threonine kinase (A)
PIL36143.1	ahf:112748643	2.5.1.108	ahf:112748643 K07561 2-(3-amino-3-carboxypropyl)histidine synthase [EC:2.5.1.108] | (RefSeq) 2-(3-amino-3-carboxypropyl)histidine synthase subunit 1 isoform X1 (A)
PIL36164.1	spad:DVK44_29945	1.1.1.346	spad:DVK44_29945 K06221 2,5-diketo-D-gluconate reductase A [EC:1.1.1.346] | (GenBank) aldo/keto reductase (A)
PIL36181.1	dfa:DFA_02231	2.5.1.1 2.5.1.10	dfa:DFA_02231 K00787 farnesyl diphosphate synthase [EC:2.5.1.1 2.5.1.10] | (RefSeq) pakF; putative protein serine/threonine kinase (A)
PIL36249.1	nai:NECAME_01016	3.4.24.84	nai:NECAME_01016 K06013 STE24 endopeptidase [EC:3.4.24.84] | (RefSeq) kinase domain protein (A)
PIL36273.1	nai:NECAME_01016	3.4.24.84	nai:NECAME_01016 K06013 STE24 endopeptidase [EC:3.4.24.84] | (RefSeq) kinase domain protein (A)
PIL36305.1	aalb:109413885	2.3.1.97	aalb:109413885 K00671 glycylpeptide N-tetradecanoyltransferase [EC:2.3.1.97] | (RefSeq) glycylpeptide N-tetradecanoyltransferase-like (A)
PIL36317.1	trr:M419DRAFT_136015	2.5.1.108	trr:M419DRAFT_136015 K07561 2-(3-amino-3-carboxypropyl)histidine synthase [EC:2.5.1.108] | (GenBank) diphthamide biosynthesis protein 1 (A)
PIL36364.1	aly:9314717	3.4.16.- 2.3.1.92	aly:9314717 K09757 serine carboxypeptidase-like 8 [EC:3.4.16.- 2.3.1.92] | (RefSeq) serine carboxypeptidase-like 8 (A)
PIL36383.1	aly:9314717	3.4.16.- 2.3.1.92	aly:9314717 K09757 serine carboxypeptidase-like 8 [EC:3.4.16.- 2.3.1.92] | (RefSeq) serine carboxypeptidase-like 8 (A)
PIL36402.1	ani:AN1735.2	1.1.1.44 1.1.1.343	ani:AN1735.2 K00033 6-phosphogluconate dehydrogenase [EC:1.1.1.44 1.1.1.343] | (RefSeq) hypothetical protein (A)
PIL36469.1	ath:AT2G22990	3.4.16.- 2.3.1.92	ath:AT2G22990 K09757 serine carboxypeptidase-like 8 [EC:3.4.16.- 2.3.1.92] | (RefSeq) SNG1; sinapoylglucose 1 (A)
PIL36478.1	tca:659494	1.1.1.216	tca:659494 K15890 NADP+dependent farnesol dehydrogenase [EC:1.1.1.216] | (RefSeq) farnesol dehydrogenase (A)
PIL36553.1	aalb:109413885	2.3.1.97	aalb:109413885 K00671 glycylpeptide N-tetradecanoyltransferase [EC:2.3.1.97] | (RefSeq) glycylpeptide N-tetradecanoyltransferase-like (A)
PIL36565.1	aalb:109413885	2.3.1.97	aalb:109413885 K00671 glycylpeptide N-tetradecanoyltransferase [EC:2.3.1.97] | (RefSeq) glycylpeptide N-tetradecanoyltransferase-like (A)
PIL36586.1	bdi:100832770	3.4.16.- 2.3.1.91	bdi:100832770 K09756 serine carboxypeptidase-like 19 [EC:3.4.16.- 2.3.1.91] | (RefSeq) serine carboxypeptidase-like 18 (A)
PIL36668.1	xve:BJD12_14045	1.1.1.346	xve:BJD12_14045 K06222 2,5-diketo-D-gluconate reductase B [EC:1.1.1.346] | (GenBank) 2,5-didehydrogluconate reductase B (A)
PIL36672.1	dfa:DFA_01059	1.8.3.5 1.8.3.6	dfa:DFA_01059 K05906 prenylcysteine oxidase / farnesylcysteine lyase [EC:1.8.3.5 1.8.3.6] | (RefSeq) hypothetical protein (A)
PIL36683.1	txi:TH3_06910	1.1.1.346	txi:TH3_06910 K06222 2,5-diketo-D-gluconate reductase B [EC:1.1.1.346] | (GenBank) aldo/keto reductase (A)
PIL36688.1	plut:EI981_25810	1.1.1.341	plut:EI981_25810 K12455 CDP-abequose synthase [EC:1.1.1.341] | (GenBank) SDR family oxidoreductase (A)
PIL36697.1	ath:AT2G22990	3.4.16.- 2.3.1.92	ath:AT2G22990 K09757 serine carboxypeptidase-like 8 [EC:3.4.16.- 2.3.1.92] | (RefSeq) SNG1; sinapoylglucose 1 (A)
PIL36744.1	dsq:DICSQDRAFT_145972	2.3.1.9	dsq:DICSQDRAFT_145972 K00626 acetyl-CoA C-acetyltransferase [EC:2.3.1.9] | (RefSeq) thiolase (A)
PIL36820.1	dsi:Dsimw501_GD18820	2.5.1.18	dsi:Dsimw501_GD18820 K00799 glutathione S-transferase [EC:2.5.1.18] | (GenBank) Dsim_GD18820; uncharacterized protein (A)
PIL36845.1	tvs:TRAVEDRAFT_57060	2.7.4.21	tvs:TRAVEDRAFT_57060 K07756 inositol-hexakisphosphate 5-kinase [EC:2.7.4.21] | (RefSeq) SAICAR synthase-like protein (A)
PIL36854.1	lcq:111679996	1.1.1.216	lcq:111679996 K15890 NADP+dependent farnesol dehydrogenase [EC:1.1.1.216] | (RefSeq) farnesol dehydrogenase-like (A)
PIL36881.1	cdn:BN940_14111	1.1.1.347	cdn:BN940_14111 K19653 geraniol dehydrogenase (NAD) [EC:1.1.1.347] | (GenBank) Geraniol dehydrogenase GeoA (A)
PIL36922.1	osg:BST96_02560	2.3.1.9	osg:BST96_02560 K00626 acetyl-CoA C-acetyltransferase [EC:2.3.1.9] | (GenBank) hypothetical protein (A)
PIL36971.1	aip:107625618	2.5.1.108	aip:107625618 K07561 2-(3-amino-3-carboxypropyl)histidine synthase [EC:2.5.1.108] | (RefSeq) 2-(3-amino-3-carboxypropyl)histidine synthase subunit 1-like (A)
PIL36981.1	salb:XNR_0404	1.1.1.346	salb:XNR_0404 K06221 2,5-diketo-D-gluconate reductase A [EC:1.1.1.346] | (GenBank) Oxidoreductase (A)
PIL37002.1	aalb:109413885	2.3.1.97	aalb:109413885 K00671 glycylpeptide N-tetradecanoyltransferase [EC:2.3.1.97] | (RefSeq) glycylpeptide N-tetradecanoyltransferase-like (A)
PIL37020.1	dsq:DICSQDRAFT_86464	2.7.4.24	dsq:DICSQDRAFT_86464 K13024 inositol-hexakisphosphate/diphosphoinositol-pentakisphosphate 1-kinase [EC:2.7.4.24] | (RefSeq) hypothetical protein (A)
PIL37050.1	ure:UREG_03101	3.4.22.-	ure:UREG_03101 K08658 prenyl protein peptidase [EC:3.4.22.-] | (RefSeq) similar to TPA: TPA_exp: CaaX protease (A)
PIL37061.1	dsq:DICSQDRAFT_60750	2.5.1.108	dsq:DICSQDRAFT_60750 K07561 2-(3-amino-3-carboxypropyl)histidine synthase [EC:2.5.1.108] | (RefSeq) Diphthamide synthesis (A)
PIL37087.1	dsq:DICSQDRAFT_147256	2.1.1.100	dsq:DICSQDRAFT_147256 K00587 protein-S-isoprenylcysteine O-methyltransferase [EC:2.1.1.100] | (RefSeq) protein-s-isoprenylcysteine O-methyltransferase (A)
PIL37114.1	dku:Desku_1927	2.2.1.7	dku:Desku_1927 K01662 1-deoxy-D-xylulose-5-phosphate synthase [EC:2.2.1.7] | (GenBank) 1-deoxy-D-xylulose-5-phosphate synthase (A)
PIL37115.1	npa:UCRNP2_9593	1.1.1.349	npa:UCRNP2_9593 K17644 norsolorinic acid ketoreductase [EC:1.1.1.349] | (GenBank) putative toxin biosynthesis protein (A)
PIL37151.1	ovi:T265_14205	2.3.1.97	ovi:T265_14205 K00671 glycylpeptide N-tetradecanoyltransferase [EC:2.3.1.97] | (RefSeq) hypothetical protein (A)
PIL37153.1	nai:NECAME_01016	3.4.24.84	nai:NECAME_01016 K06013 STE24 endopeptidase [EC:3.4.24.84] | (RefSeq) kinase domain protein (A)
PIL37174.1	dfa:DFA_02231	2.5.1.1 2.5.1.10	dfa:DFA_02231 K00787 farnesyl diphosphate synthase [EC:2.5.1.1 2.5.1.10] | (RefSeq) pakF; putative protein serine/threonine kinase (A)
PIL37288.1	npr:108784750	2.5.1.141	npr:108784750 K02257 heme o synthase [EC:2.5.1.141] | (RefSeq) protoheme IX farnesyltransferase, mitochondrial (A)
PIL37304.1	cfo:105249644	1.1.1.216	cfo:105249644 K15890 NADP+dependent farnesol dehydrogenase [EC:1.1.1.216] | (RefSeq) farnesol dehydrogenase (A)
PIL37361.1	dpte:113791187	2.1.1.100	dpte:113791187 K00587 protein-S-isoprenylcysteine O-methyltransferase [EC:2.1.1.100] | (RefSeq) protein-S-isoprenylcysteine O-methyltransferase-like (A)
PIL37412.1	ath:AT2G22990	3.4.16.- 2.3.1.92	ath:AT2G22990 K09757 serine carboxypeptidase-like 8 [EC:3.4.16.- 2.3.1.92] | (RefSeq) SNG1; sinapoylglucose 1 (A)
PIL37520.1	trr:M419DRAFT_136015	2.5.1.108	trr:M419DRAFT_136015 K07561 2-(3-amino-3-carboxypropyl)histidine synthase [EC:2.5.1.108] | (GenBank) diphthamide biosynthesis protein 1 (A)
PIL37589.1	mlb:MLBr00238	6.1.1.10	mlb:MLBr00238 K01874 methionyl-tRNA synthetase [EC:6.1.1.10] | (GenBank) metS; putative methionyl-tRNA synthase (A)
PIL37595.1	pput:L483_09610	1.1.1.346	pput:L483_09610 K06222 2,5-diketo-D-gluconate reductase B [EC:1.1.1.346] | (GenBank) dkgB; 2,5-diketo-D-gluconic acid reductase (A)
PIL37629.1	dnv:115565192	1.1.1.216	dnv:115565192 K15890 NADP+dependent farnesol dehydrogenase [EC:1.1.1.216] | (RefSeq) farnesol dehydrogenase (A)
PIL37641.1	pter:C2L65_26955	1.1.1.346	pter:C2L65_26955 K06222 2,5-diketo-D-gluconate reductase B [EC:1.1.1.346] | (GenBank) aldo/keto reductase (A)
PIL37704.1	aalb:109413885	2.3.1.97	aalb:109413885 K00671 glycylpeptide N-tetradecanoyltransferase [EC:2.3.1.97] | (RefSeq) glycylpeptide N-tetradecanoyltransferase-like (A)

## Sheet: Phanerochaete_carnosa
query_id	subject_id	EC	description
XP_007389565.1	ahf:112748643	2.5.1.108	ahf:112748643 K07561 2-(3-amino-3-carboxypropyl)histidine synthase [EC:2.5.1.108] | (RefSeq) 2-(3-amino-3-carboxypropyl)histidine synthase subunit 1 isoform X1 (A)
XP_007389584.1	ahf:112748643	2.5.1.108	ahf:112748643 K07561 2-(3-amino-3-carboxypropyl)histidine synthase [EC:2.5.1.108] | (RefSeq) 2-(3-amino-3-carboxypropyl)histidine synthase subunit 1 isoform X1 (A)
XP_007389783.1	pco:PHACADRAFT_246170	5.3.3.21	pco:PHACADRAFT_246170 K12663 Delta3,5-Delta2,4-dienoyl-CoA isomerase [EC:5.3.3.21] | (RefSeq) hypothetical protein (A)
XP_007389785.1	cdn:BN940_14111	1.1.1.347	cdn:BN940_14111 K19653 geraniol dehydrogenase (NAD+) [EC:1.1.1.347] | (GenBank) Geraniol dehydrogenase GeoA (A)
XP_007389832.1	mdm:103428773	1.1.1.354	mdm:103428773 K15891 NAD+-dependent farnesol dehydrogenase [EC:1.1.1.354] | (RefSeq) uncharacterized protein LOC103428773 (A)
XP_007390052.1	dfa:DFA_02231	2.5.1.1 2.5.1.10	dfa:DFA_02231 K00787 farnesyl diphosphate synthase [EC:2.5.1.1 2.5.1.10] | (RefSeq) pakF; putative protein serine/threonine kinase (A)
XP_007390106.1	obb:114877440	1.1.1.216	obb:114877440 K15890 NADP+-dependent farnesol dehydrogenase [EC:1.1.1.216] | (RefSeq) farnesol dehydrogenase-like (A)
XP_007390165.1	nai:NECAME_01016	3.4.24.84	nai:NECAME_01016 K06013 STE24 endopeptidase [EC:3.4.24.84] | (RefSeq) kinase domain protein (A)
XP_007390181.1	cnc:CNE_BB1p05230	2.3.1.9	cnc:CNE_BB1p05230 K00626 acetyl-CoA C-acetyltransferase [EC:2.3.1.9] | (GenBank) acetyl-CoA acetyltransferase (A)
XP_007390206.1	nvi:100115878	5.3.99.2 2.5.1.18	nvi:100115878 K04097 prostaglandin-H2 D-isomerase / glutathione transferase [EC:5.3.99.2 2.5.1.18] | (RefSeq) ATP-dependent DNA helicase PIF1 (A)
XP_007390218.1	dfa:DFA_02231	2.5.1.1 2.5.1.10	dfa:DFA_02231 K00787 farnesyl diphosphate synthase [EC:2.5.1.1 2.5.1.10] | (RefSeq) pakF; putative protein serine/threonine kinase (A)
XP_007390256.1	nai:NECAME_01016	3.4.24.84	nai:NECAME_01016 K06013 STE24 endopeptidase [EC:3.4.24.84] | (RefSeq) kinase domain protein (A)
XP_007390316.1	aip:107625618	2.5.1.108	aip:107625618 K07561 2-(3-amino-3-carboxypropyl)histidine synthase [EC:2.5.1.108] | (RefSeq) 2-(3-amino-3-carboxypropyl)histidine synthase subunit 1-like (A)
XP_007390340.1	cfus:CYFUS_001256	1.1.1.44 1.1.1.343	cfus:CYFUS_001256 K00033 6-phosphogluconate dehydrogenase [EC:1.1.1.44 1.1.1.343] | (GenBank) phosphogluconate dehydrogenase (NADP(+)-dependent, decarboxylating) (A)
XP_007390345.1	pco:PHACADRAFT_247125	1.1.1.44 1.1.1.343	pco:PHACADRAFT_247125 K00033 6-phosphogluconate dehydrogenase [EC:1.1.1.44 1.1.1.343] | (RefSeq) hypothetical protein (A)
XP_007390354.1	cal:CAALFM_CR08210CA	4.2.1.3	cal:CAALFM_CR08210CA K01681 aconitate hydratase [EC:4.2.1.3] | (RefSeq) ACO1, CaO19.6385; aconitate hydratase (A)
XP_007390380.1	dfa:DFA_02231	2.5.1.1 2.5.1.10	dfa:DFA_02231 K00787 farnesyl diphosphate synthase [EC:2.5.1.1 2.5.1.10] | (RefSeq) pakF; putative protein serine/threonine kinase (A)
XP_007390382.1	spet:CEP67_05630	5.3.3.2	spet:CEP67_05630 K01823 isopentenyl-diphosphate Delta-isomerase [EC:5.3.3.2] | (GenBank) type 2 isopentenyl-diphosphate Delta-isomerase (A)
XP_007390452.1	sphj:BSL82_11140	2.3.1.9	sphj:BSL82_11140 K00626 acetyl-CoA C-acetyltransferase [EC:2.3.1.9] | (GenBank) acetyl-CoA acetyltransferase (A)
XP_007390497.1	pco:PHACADRAFT_247410	5.3.3.2	pco:PHACADRAFT_247410 K01823 isopentenyl-diphosphate Delta-isomerase [EC:5.3.3.2] | (RefSeq) hypothetical protein (A)
XP_007390510.1	ppyr:116163152	2.5.1.18	ppyr:116163152 K00799 glutathione S-transferase [EC:2.5.1.18] | (RefSeq) glutathione S-transferase 1-like (A)
XP_007390533.1	pco:PHACADRAFT_190237	2.5.1.87	pco:PHACADRAFT_190237 K19177 dehydrodolichyl diphosphate syntase complex subunit NUS1 [EC:2.5.1.87] | (RefSeq) hypothetical protein (A)
XP_007390674.1	dfa:DFA_02231	2.5.1.1 2.5.1.10	dfa:DFA_02231 K00787 farnesyl diphosphate synthase [EC:2.5.1.1 2.5.1.10] | (RefSeq) pakF; putative protein serine/threonine kinase (A)
XP_007390713.1	tjr:TherJR_1590	1.17.7.4	tjr:TherJR_1590 K02945 small subunit ribosomal protein S1 K03527 4-hydroxy-3-methylbut-2-en-1-yl diphosphate reductase [EC:1.17.7.4] | (GenBank) hydroxymethylbutenyl pyrophosphate reductase (A)
XP_007390730.1	adk:Alide2_4336	2.3.1.9	adk:Alide2_4336 K00626 acetyl-CoA C-acetyltransferase [EC:2.3.1.9] | (GenBank) acetyl-CoA acetyltransferase (A)
XP_007390737.1	msp:Mspyr1_35470	1.1.1.346	msp:Mspyr1_35470 K06221 2,5-diketo-D-gluconate reductase A [EC:1.1.1.346] | (GenBank) aldo/keto reductase, diketogulonate reductase (A)
XP_007390853.1	bvc:CEP68_04435	2.3.1.9	bvc:CEP68_04435 K00626 acetyl-CoA C-acetyltransferase [EC:2.3.1.9] | (GenBank) enoyl-CoA hydratase (A)
XP_007390879.1	pco:PHACADRAFT_168921	2.5.1.82 2.5.1.83	pco:PHACADRAFT_168921 K05355 hexaprenyl-diphosphate synthase [EC:2.5.1.82 2.5.1.83] | (RefSeq) hypothetical protein (A)
XP_007390914.1	dct:110115872	3.1.1.-	dct:110115872 K15889 prenylcysteine alpha-carboxyl methylesterase [EC:3.1.1.-] | (RefSeq) probable isoprenylcysteine alpha-carbonyl methylesterase ICMEL1 isoform X1 (A)
XP_007390916.1	smo:SELMODRAFT_101901	3.1.1.-	smo:SELMODRAFT_101901 K15889 prenylcysteine alpha-carboxyl methylesterase [EC:3.1.1.-] | (RefSeq) hypothetical protein (A)
XP_007390925.1	dfa:DFA_02231	2.5.1.1 2.5.1.10	dfa:DFA_02231 K00787 farnesyl diphosphate synthase [EC:2.5.1.1 2.5.1.10] | (RefSeq) pakF; putative protein serine/threonine kinase (A)
XP_007390930.1	dci:103505375	1.1.1.216	dci:103505375 K15890 NADP+-dependent farnesol dehydrogenase [EC:1.1.1.216] | (RefSeq) farnesol dehydrogenase-like isoform X3 (A)
XP_007390988.1	dfa:DFA_02231	2.5.1.1 2.5.1.10	dfa:DFA_02231 K00787 farnesyl diphosphate synthase [EC:2.5.1.1 2.5.1.10] | (RefSeq) pakF; putative protein serine/threonine kinase (A)
XP_007391069.1	loa:LOAG_02567	2.5.1.114	loa:LOAG_02567 K07055 tRNA wybutosine-synthesizing protein 2 [EC:2.5.1.114] | (RefSeq) hypothetical protein (A)
XP_007391094.1	dhe:111598450	1.1.1.216	dhe:111598450 K15890 NADP+-dependent farnesol dehydrogenase [EC:1.1.1.216] | (RefSeq) farnesol dehydrogenase (A)
XP_007391120.1	trg:TRUGW13939_07281	2.7.4.24	trg:TRUGW13939_07281 K13024 inositol-hexakisphosphate/diphosphoinositol-pentakisphosphate 1-kinase [EC:2.7.4.24] | (RefSeq) uncharacterized protein (A)
XP_007391156.1	bdi:100832770	3.4.16.- 2.3.1.91	bdi:100832770 K09756 serine carboxypeptidase-like 19 [EC:3.4.16.- 2.3.1.91] | (RefSeq) serine carboxypeptidase-like 18 (A)
XP_007391175.1	crb:17881755	3.4.16.- 2.3.1.91	crb:17881755 K09756 serine carboxypeptidase-like 19 [EC:3.4.16.- 2.3.1.91] | (RefSeq) serine carboxypeptidase-like 19 (A)
XP_007391230.1	npy:NPRO_12430	1.17.7.4	npy:NPRO_12430 K02945 small subunit ribosomal protein S1 K03527 4-hydroxy-3-methylbut-2-en-1-yl diphosphate reductase [EC:1.17.7.4] | (GenBank) ribosomal protein S1 (A)
XP_007391339.1	dfa:DFA_02231	2.5.1.1 2.5.1.10	dfa:DFA_02231 K00787 farnesyl diphosphate synthase [EC:2.5.1.1 2.5.1.10] | (RefSeq) pakF; putative protein serine/threonine kinase (A)
XP_007391403.1	ehx:EMIHUDRAFT_109080	1.8.3.5 1.8.3.6	ehx:EMIHUDRAFT_109080 K05906 prenylcysteine oxidase / farnesylcysteine lyase [EC:1.8.3.5 1.8.3.6] | (RefSeq) hypothetical protein (A)
XP_007391525.1	ani:AN1735.2	1.1.1.44 1.1.1.343	ani:AN1735.2 K00033 6-phosphogluconate dehydrogenase [EC:1.1.1.44 1.1.1.343] | (RefSeq) hypothetical protein (A)
XP_007391554.1	aly:9314717	3.4.16.- 2.3.1.92	aly:9314717 K09757 serine carboxypeptidase-like 8 [EC:3.4.16.- 2.3.1.92] | (RefSeq) serine carboxypeptidase-like 8 (A)
XP_007391626.1	dfa:DFA_02231	2.5.1.1 2.5.1.10	dfa:DFA_02231 K00787 farnesyl diphosphate synthase [EC:2.5.1.1 2.5.1.10] | (RefSeq) pakF; putative protein serine/threonine kinase (A)
XP_007391716.1	tvs:TRAVEDRAFT_144365	2.5.1.108	tvs:TRAVEDRAFT_144365 K07561 2-(3-amino-3-carboxypropyl)histidine synthase [EC:2.5.1.108] | (RefSeq) Diphthamide synthesis (A)
XP_007391759.1	pco:PHACADRAFT_249460	2.7.4.24	pco:PHACADRAFT_249460 K13024 inositol-hexakisphosphate/diphosphoinositol-pentakisphosphate 1-kinase [EC:2.7.4.24] | (RefSeq) hypothetical protein (A)
XP_007391787.1	aar:Acear_1733	2.2.1.7	aar:Acear_1733 K01662 1-deoxy-D-xylulose-5-phosphate synthase [EC:2.2.1.7] | (GenBank) 1-deoxy-D-xylulose-5-phosphate synthase (A)
XP_007391788.1	atd:109601194	1.1.1.216	atd:109601194 K15890 NADP+-dependent farnesol dehydrogenase [EC:1.1.1.216] | (RefSeq) farnesol dehydrogenase-like (A)
XP_007391845.1	cfo:105249644	1.1.1.216	cfo:105249644 K15890 NADP+-dependent farnesol dehydrogenase [EC:1.1.1.216] | (RefSeq) farnesol dehydrogenase (A)
XP_007391971.1	pspa:121296381	2.5.1.141	pspa:121296381 K02257 heme o synthase [EC:2.5.1.141] | (RefSeq) protoheme IX farnesyltransferase, mitochondrial-like isoform X1 (A)
XP_007392003.1	cdn:BN940_14111	1.1.1.347	cdn:BN940_14111 K19653 geraniol dehydrogenase (NAD+) [EC:1.1.1.347] | (GenBank) Geraniol dehydrogenase GeoA (A)
XP_007392028.1	pco:PHACADRAFT_205682	2.7.4.21	pco:PHACADRAFT_205682 K07756 inositol-hexakisphosphate 5-kinase [EC:2.7.4.21] | (RefSeq) hypothetical protein (A)
XP_007392034.1	pxy:105386204	1.1.1.216	pxy:105386204 K15890 NADP+-dependent farnesol dehydrogenase [EC:1.1.1.216] | (RefSeq) dehydrogenase/reductase SDR family member 11-like (A)
XP_007392068.1	ovi:T265_14205	2.3.1.97	ovi:T265_14205 K00671 glycylpeptide N-tetradecanoyltransferase [EC:2.3.1.97] | (RefSeq) hypothetical protein (A)
XP_007392100.1	gca:Galf_2845	1.1.1.342	gca:Galf_2845 K12453 CDP-paratose synthetase [EC:1.1.1.342] | (GenBank) NAD-dependent epimerase/dehydratase (A)
XP_007392140.1	dfa:DFA_01059	1.8.3.5 1.8.3.6	dfa:DFA_01059 K05906 prenylcysteine oxidase / farnesylcysteine lyase [EC:1.8.3.5 1.8.3.6] | (RefSeq) hypothetical protein (A)
XP_007392142.1	abq:ABAZ39_20375	1.1.1.346	abq:ABAZ39_20375 K06222 2,5-diketo-D-gluconate reductase B [EC:1.1.1.346] | (GenBank) 2,5-didehydrogluconate reductase (A)
XP_007392151.1	plut:EI981_25810	1.1.1.341	plut:EI981_25810 K12455 CDP-abequose synthase [EC:1.1.1.341] | (GenBank) SDR family oxidoreductase (A)
XP_007392155.1	ath:AT2G22990	3.4.16.- 2.3.1.92	ath:AT2G22990 K09757 serine carboxypeptidase-like 8 [EC:3.4.16.- 2.3.1.92] | (RefSeq) SNG1; sinapoylglucose 1 (A)
XP_007392172.1	aag:110674007	1.1.1.216	aag:110674007 K15890 NADP+-dependent farnesol dehydrogenase [EC:1.1.1.216] | (RefSeq) farnesol dehydrogenase-like isoform X1 (A)
XP_007392178.1	cal:CAALFM_CR08210CA	4.2.1.3	cal:CAALFM_CR08210CA K01681 aconitate hydratase [EC:4.2.1.3] | (RefSeq) ACO1, CaO19.6385; aconitate hydratase (A)
XP_007392186.1	och:CES85_5516	1.1.1.346	och:CES85_5516 K06222 2,5-diketo-D-gluconate reductase B [EC:1.1.1.346] | (GenBank) putative 2,5-diketo-D-gluconic acid reductase B (A)
XP_007392196.1	cci:CC1G_14616	2.3.1.9	cci:CC1G_14616 K00626 acetyl-CoA C-acetyltransferase [EC:2.3.1.9] | (RefSeq) acetyl-CoA acetyltransferase (A)
XP_007392197.1	pco:PHACADRAFT_250270	2.3.1.9	pco:PHACADRAFT_250270 K00626 acetyl-CoA C-acetyltransferase [EC:2.3.1.9] | (RefSeq) hypothetical protein (A)
XP_007392218.1	aarg:Aargi30884_12430	1.1.1.346	aarg:Aargi30884_12430 K06222 2,5-diketo-D-gluconate reductase B [EC:1.1.1.346] | (GenBank) hypothetical protein (A)
XP_007392360.1	spet:CEP67_05630	5.3.3.2	spet:CEP67_05630 K01823 isopentenyl-diphosphate Delta-isomerase [EC:5.3.3.2] | (GenBank) type 2 isopentenyl-diphosphate Delta-isomerase (A)
XP_007392364.1	aip:107625618	2.5.1.108	aip:107625618 K07561 2-(3-amino-3-carboxypropyl)histidine synthase [EC:2.5.1.108] | (RefSeq) 2-(3-amino-3-carboxypropyl)histidine synthase subunit 1-like (A)
XP_007392365.1	aarg:Aargi30884_12430	1.1.1.346	aarg:Aargi30884_12430 K06222 2,5-diketo-D-gluconate reductase B [EC:1.1.1.346] | (GenBank) hypothetical protein (A)
XP_007392436.1	nvi:100116170	1.1.1.216	nvi:100116170 K15890 NADP+-dependent farnesol dehydrogenase [EC:1.1.1.216] | (RefSeq) farnesol dehydrogenase isoform X1 (A)
XP_007392546.1	mlb:MLBr00238	6.1.1.10	mlb:MLBr00238 K01874 methionyl-tRNA synthetase [EC:6.1.1.10] | (GenBank) metS; putative methionyl-tRNA synthase (A)
XP_007392581.1	lcq:111686940	1.1.1.216	lcq:111686940 K15890 NADP+-dependent farnesol dehydrogenase [EC:1.1.1.216] | (RefSeq) farnesol dehydrogenase-like (A)
XP_007392608.1	brp:103850371	3.4.16.- 2.3.1.91	brp:103850371 K09756 serine carboxypeptidase-like 19 [EC:3.4.16.- 2.3.1.91] | (RefSeq) serine carboxypeptidase-like 19 (A)
XP_007392769.1	hst:105184798	1.1.1.216	hst:105184798 K15890 NADP+-dependent farnesol dehydrogenase [EC:1.1.1.216] | (RefSeq) dehydrogenase/reductase SDR family member 11 (A)
XP_007392870.1	vin:AKJ08_2481	1.1.1.346	vin:AKJ08_2481 K06221 2,5-diketo-D-gluconate reductase A [EC:1.1.1.346] | (GenBank) Methylglyoxal reductase, acetol producing (A)
XP_007392970.1	pteh:111534014	2.5.1.18	pteh:111534014 K00799 glutathione S-transferase [EC:2.5.1.18] | (RefSeq) glutathione S-transferase (A)
XP_007392972.1	mde:101892558	1.1.1.216	mde:101892558 K15890 NADP+-dependent farnesol dehydrogenase [EC:1.1.1.216] | (RefSeq) farnesol dehydrogenase (A)
XP_007392986.1	pco:PHACADRAFT_251373	2.5.1.58 2.5.1.59	pco:PHACADRAFT_251373 K05955 protein farnesyltransferase/geranylgeranyltransferase type-1 subunit alpha [EC:2.5.1.58 2.5.1.59] | (RefSeq) hypothetical protein (A)
XP_007393007.1	ath:AT2G22990	3.4.16.- 2.3.1.92	ath:AT2G22990 K09757 serine carboxypeptidase-like 8 [EC:3.4.16.- 2.3.1.92] | (RefSeq) SNG1; sinapoylglucose 1 (A)
XP_007393011.1	nvl:108563293	1.1.1.216	nvl:108563293 K15890 NADP+-dependent farnesol dehydrogenase [EC:1.1.1.216] | (RefSeq) farnesol dehydrogenase-like (A)
XP_007393058.1	dpe:6598208	1.1.1.216	dpe:6598208 K15890 NADP+-dependent farnesol dehydrogenase [EC:1.1.1.216] | (RefSeq) farnesol dehydrogenase (A)
XP_007393086.1	tvs:TRAVEDRAFT_130870	3.4.22.-	tvs:TRAVEDRAFT_130870 K08658 prenyl protein peptidase [EC:3.4.22.-] | (RefSeq) hypothetical protein (A)
XP_007393116.1	slb:AWJ20_182	2.7.1.36	slb:AWJ20_182 K00869 mevalonate kinase [EC:2.7.1.36] | (RefSeq) ERG12; mevalonate kinase (A)
XP_007393124.1	cthm:CFE_0958	2.2.1.7	cthm:CFE_0958 K01662 1-deoxy-D-xylulose-5-phosphate synthase [EC:2.2.1.7] | (GenBank) 1-deoxy-D-xylulose-5-phosphate synthase (A)
XP_007393139.1	mmin:MMIN_03740	1.1.1.346	mmin:MMIN_03740 K06221 2,5-diketo-D-gluconate reductase A [EC:1.1.1.346] | (GenBank) putative oxidoreductase (A)
XP_007393238.1	ahf:112748643	2.5.1.108	ahf:112748643 K07561 2-(3-amino-3-carboxypropyl)histidine synthase [EC:2.5.1.108] | (RefSeq) 2-(3-amino-3-carboxypropyl)histidine synthase subunit 1 isoform X1 (A)
XP_007393248.1	aqu:105312889	2.5.1.141	aqu:105312889 K02257 heme o synthase [EC:2.5.1.141] | (RefSeq) protoheme IX farnesyltransferase, mitochondrial-like (A)
XP_007393269.1	nai:NECAME_01016	3.4.24.84	nai:NECAME_01016 K06013 STE24 endopeptidase [EC:3.4.24.84] | (RefSeq) kinase domain protein (A)
XP_007393316.1	ath:AT2G22990	3.4.16.- 2.3.1.92	ath:AT2G22990 K09757 serine carboxypeptidase-like 8 [EC:3.4.16.- 2.3.1.92] | (RefSeq) SNG1; sinapoylglucose 1 (A)
XP_007393347.1	dpte:113793353	5.3.3.21	dpte:113793353 K12663 Delta3,5-Delta2,4-dienoyl-CoA isomerase [EC:5.3.3.21] | (RefSeq) delta(3,5)-Delta(2,4)-dienoyl-CoA isomerase, mitochondrial-like isoform X1 (A)
XP_007393351.1	ccaj:109804917	3.1.1.-	ccaj:109804917 K15889 prenylcysteine alpha-carboxyl methylesterase [EC:3.1.1.-] | (RefSeq) isoprenylcysteine alpha-carbonyl methylesterase ICME-like (A)
XP_007393418.1	nai:NECAME_01016	3.4.24.84	nai:NECAME_01016 K06013 STE24 endopeptidase [EC:3.4.24.84] | (RefSeq) kinase domain protein (A)
XP_007393434.1	aly:9309814	3.1.1.-	aly:9309814 K15889 prenylcysteine alpha-carboxyl methylesterase [EC:3.1.1.-] | (RefSeq) isoprenylcysteine alpha-carbonyl methylesterase ICME (A)
XP_007393459.1	zne:110838180	1.1.1.216	zne:110838180 K15890 NADP+-dependent farnesol dehydrogenase [EC:1.1.1.216] | (RefSeq) dehydrogenase/reductase SDR family member 11-like (A)
XP_007393464.1	bter:100644832	1.1.1.216	bter:100644832 K15890 NADP+-dependent farnesol dehydrogenase [EC:1.1.1.216] | (RefSeq) farnesol dehydrogenase (A)
XP_007393495.1	asim:FE240_09720	1.1.1.346	asim:FE240_09720 K06222 2,5-diketo-D-gluconate reductase B [EC:1.1.1.346] | (GenBank) dkgB; 2,5-didehydrogluconate reductase DkgB (A)
XP_007393499.1	sclv:120342797	2.5.1.141	sclv:120342797 K02257 heme o synthase [EC:2.5.1.141] | (RefSeq) protoheme IX farnesyltransferase, mitochondrial-like (A)
XP_007393500.1	emx:FKV68_05270	1.1.1.346	emx:FKV68_05270 K06222 2,5-diketo-D-gluconate reductase B [EC:1.1.1.346] | (GenBank) aldo/keto reductase (A)
XP_007393531.1	hst:105183110	1.1.1.216	hst:105183110 K15890 NADP+-dependent farnesol dehydrogenase [EC:1.1.1.216] | (RefSeq) farnesol dehydrogenase (A)
XP_007393532.1	aip:107625618	2.5.1.108	aip:107625618 K07561 2-(3-amino-3-carboxypropyl)histidine synthase [EC:2.5.1.108] | (RefSeq) 2-(3-amino-3-carboxypropyl)histidine synthase subunit 1-like (A)
XP_007393601.1	ahf:112702714	2.7.4.2	ahf:112702714 K00938 phosphomevalonate kinase [EC:2.7.4.2] | (RefSeq) uncharacterized protein LOC112702714 (A)
XP_007393689.1	rbb:108517383	2.3.1.9	rbb:108517383 K00626 acetyl-CoA C-acetyltransferase [EC:2.3.1.9] | (RefSeq) acetyl-CoA acetyltransferase, mitochondrial-like (A)
XP_007393722.1	pco:PHACADRAFT_140311	2.5.1.87	pco:PHACADRAFT_140311 K11778 ditrans,polycis-polyprenyl diphosphate synthase [EC:2.5.1.87] | (RefSeq) hypothetical protein (A)
XP_007393766.1	trr:M419DRAFT_136015	2.5.1.108	trr:M419DRAFT_136015 K07561 2-(3-amino-3-carboxypropyl)histidine synthase [EC:2.5.1.108] | (GenBank) diphthamide biosynthesis protein 1 (A)
XP_007393776.1	ath:AT4G33360	1.1.1.354	ath:AT4G33360 K15891 NAD+-dependent farnesol dehydrogenase [EC:1.1.1.354] | (RefSeq) FLDH; NAD(P)-binding Rossmann-fold superfamily protein (A)
XP_007393800.1	dol:Dole_0791	2.5.1.105	dol:Dole_0791 K06897 7,8-dihydropterin-6-yl-methyl-4-(beta-D-ribofuranosyl)aminobenzene 5'-phosphate synthase [EC:2.5.1.105] | (GenBank) beta-lactamase domain protein (A)
XP_007393847.1	alr:DS731_03915	1.1.1.346	alr:DS731_03915 K06222 2,5-diketo-D-gluconate reductase B [EC:1.1.1.346] | (GenBank) dkgB; 2,5-didehydrogluconate reductase DkgB (A)
XP_007393907.1	dsr:110180365	1.1.1.216	dsr:110180365 K15890 NADP+-dependent farnesol dehydrogenase [EC:1.1.1.216] | (RefSeq) farnesol dehydrogenase (A)
XP_007394026.1	llu:AKJ09_08295	2.7.1.36	llu:AKJ09_08295 K00869 mevalonate kinase [EC:2.7.1.36] | (GenBank) Mevalonate kinase (A)
XP_007394143.1	dpte:113791187	2.1.1.100	dpte:113791187 K00587 protein-S-isoprenylcysteine O-methyltransferase [EC:2.1.1.100] | (RefSeq) protein-S-isoprenylcysteine O-methyltransferase-like (A)
XP_007394160.1	loa:LOAG_11393	2.5.1.18	loa:LOAG_11393 K00799 glutathione S-transferase [EC:2.5.1.18] | (RefSeq) glutathione S-transferase domain-containing protein (A)
XP_007394178.1	loa:LOAG_11393	2.5.1.18	loa:LOAG_11393 K00799 glutathione S-transferase [EC:2.5.1.18] | (RefSeq) glutathione S-transferase domain-containing protein (A)
XP_007394233.1	pspg:AK823_11620	1.1.1.346	pspg:AK823_11620 K06222 2,5-diketo-D-gluconate reductase B [EC:1.1.1.346] | (GenBank) aldo/keto reductase (A)
XP_007394258.1	pco:PHACADRAFT_207672	1.1.1.34	pco:PHACADRAFT_207672 K00021 hydroxymethylglutaryl-CoA reductase (NADPH) [EC:1.1.1.34] | (RefSeq) hypothetical protein (A)
XP_007394263.1	pco:PHACADRAFT_207672	1.1.1.34	pco:PHACADRAFT_207672 K00021 hydroxymethylglutaryl-CoA reductase (NADPH) [EC:1.1.1.34] | (RefSeq) hypothetical protein (A)
XP_007394266.1	pco:PHACADRAFT_207672	1.1.1.34	pco:PHACADRAFT_207672 K00021 hydroxymethylglutaryl-CoA reductase (NADPH) [EC:1.1.1.34] | (RefSeq) hypothetical protein (A)
XP_007394267.1	pco:PHACADRAFT_207672	1.1.1.34	pco:PHACADRAFT_207672 K00021 hydroxymethylglutaryl-CoA reductase (NADPH) [EC:1.1.1.34] | (RefSeq) hypothetical protein (A)
XP_007394274.1	pco:PHACADRAFT_207672	1.1.1.34	pco:PHACADRAFT_207672 K00021 hydroxymethylglutaryl-CoA reductase (NADPH) [EC:1.1.1.34] | (RefSeq) hypothetical protein (A)
XP_007394275.1	pco:PHACADRAFT_207672	1.1.1.34	pco:PHACADRAFT_207672 K00021 hydroxymethylglutaryl-CoA reductase (NADPH) [EC:1.1.1.34] | (RefSeq) hypothetical protein (A)
XP_007394276.1	pco:PHACADRAFT_253580	1.1.1.34	pco:PHACADRAFT_253580 K00021 hydroxymethylglutaryl-CoA reductase (NADPH) [EC:1.1.1.34] | (RefSeq) hypothetical protein (A)
XP_007394279.1	pco:PHACADRAFT_253538	1.1.1.34	pco:PHACADRAFT_253538 K00021 hydroxymethylglutaryl-CoA reductase (NADPH) [EC:1.1.1.34] | (RefSeq) hypothetical protein (A)
XP_007394280.1	pco:PHACADRAFT_202359	1.1.1.34	pco:PHACADRAFT_202359 K00021 hydroxymethylglutaryl-CoA reductase (NADPH) [EC:1.1.1.34] | (RefSeq) hypothetical protein (A)
XP_007394283.1	pco:PHACADRAFT_207672	1.1.1.34	pco:PHACADRAFT_207672 K00021 hydroxymethylglutaryl-CoA reductase (NADPH) [EC:1.1.1.34] | (RefSeq) hypothetical protein (A)
XP_007394286.1	pco:PHACADRAFT_201693	1.1.1.34	pco:PHACADRAFT_201693 K00021 hydroxymethylglutaryl-CoA reductase (NADPH) [EC:1.1.1.34] | (RefSeq) hypothetical protein (A)
XP_007394292.1	bbay:A4V04_05880	2.7.4.22	bbay:A4V04_05880 K09903 uridylate kinase [EC:2.7.4.22] | (GenBank) UMP kinase (A)
XP_007394295.1	pco:PHACADRAFT_253580	1.1.1.34	pco:PHACADRAFT_253580 K00021 hydroxymethylglutaryl-CoA reductase (NADPH) [EC:1.1.1.34] | (RefSeq) hypothetical protein (A)
XP_007394297.1	pcan:112567360	2.5.1.18	pcan:112567360 K00799 glutathione S-transferase [EC:2.5.1.18] | (RefSeq) glutathione S-transferase omega-1-like (A)
XP_007394338.1	dfa:DFA_02231	2.5.1.1 2.5.1.10	dfa:DFA_02231 K00787 farnesyl diphosphate synthase [EC:2.5.1.1 2.5.1.10] | (RefSeq) pakF; putative protein serine/threonine kinase (A)
XP_007394368.1	bdi:100832770	3.4.16.- 2.3.1.91	bdi:100832770 K09756 serine carboxypeptidase-like 19 [EC:3.4.16.- 2.3.1.91] | (RefSeq) serine carboxypeptidase-like 18 (A)
XP_007394375.1	hbr:110661947	2.5.1.1	hbr:110661947 K14066 geranyl diphosphate synthase [EC:2.5.1.1] | (RefSeq) solanesyl diphosphate synthase 3, chloroplastic/mitochondrial-like isoform X1 (A)
XP_007394388.1	mdl:103571561	2.5.1.18	mdl:103571561 K00799 glutathione S-transferase [EC:2.5.1.18] | (RefSeq) glutathione S-transferase 1 (A)
XP_007394433.1	hir:HETIRDRAFT_461040	1.1.1.34	hir:HETIRDRAFT_461040 K00021 hydroxymethylglutaryl-CoA reductase (NADPH) [EC:1.1.1.34] | (RefSeq) hypothetical protein (A)
XP_007394507.1	cre:CHLRE_02g119050v5	3.1.1.-	cre:CHLRE_02g119050v5 K15889 prenylcysteine alpha-carboxyl methylesterase [EC:3.1.1.-] | (RefSeq) uncharacterized protein (A)
XP_007394576.1	nor:FA702_19890	2.3.1.9	nor:FA702_19890 K00626 acetyl-CoA C-acetyltransferase [EC:2.3.1.9] | (GenBank) acetyl-CoA acetyltransferase (A)
XP_007394580.1	bgt:106068271	3.1.1.-	bgt:106068271 K15889 prenylcysteine alpha-carboxyl methylesterase [EC:3.1.1.-] | (RefSeq) uncharacterized protein LOC106068271 isoform X1 (A)
XP_007394582.1	bgt:106068271	3.1.1.-	bgt:106068271 K15889 prenylcysteine alpha-carboxyl methylesterase [EC:3.1.1.-] | (RefSeq) uncharacterized protein LOC106068271 isoform X1 (A)
XP_007394590.1	aarg:Aargi30884_12430	1.1.1.346	aarg:Aargi30884_12430 K06222 2,5-diketo-D-gluconate reductase B [EC:1.1.1.346] | (GenBank) hypothetical protein (A)
XP_007394674.1	cam:101514431	1.1.1.348	cam:101514431 K13265 vestitone reductase [EC:1.1.1.348] | (RefSeq) vestitone reductase (A)
XP_007394709.1	lhx:LYSHEL_13950	2.1.1.100	lhx:LYSHEL_13950 K00587 protein-S-isoprenylcysteine O-methyltransferase [EC:2.1.1.100] | (GenBank) protein-S-isoprenylcysteine methyltransferase (A)
XP_007394737.1	obi:106883196	2.5.1.18	obi:106883196 K00799 glutathione S-transferase [EC:2.5.1.18] | (RefSeq) glutathione S-transferase U19-like (A)
XP_007394739.1	nai:NECAME_01016	3.4.24.84	nai:NECAME_01016 K06013 STE24 endopeptidase [EC:3.4.24.84] | (RefSeq) kinase domain protein (A)
XP_007394746.1	csec:111873474	1.1.1.216	csec:111873474 K15890 NADP+-dependent farnesol dehydrogenase [EC:1.1.1.216] | (RefSeq) farnesol dehydrogenase-like (A)
XP_007394758.1	nai:NECAME_01016	3.4.24.84	nai:NECAME_01016 K06013 STE24 endopeptidase [EC:3.4.24.84] | (RefSeq) kinase domain protein (A)
XP_007394903.1	nai:NECAME_01016	3.4.24.84	nai:NECAME_01016 K06013 STE24 endopeptidase [EC:3.4.24.84] | (RefSeq) kinase domain protein (A)
XP_007394919.1	sdm:118197782	2.7.6.3 2.5.1.15	sdm:118197782 K13941 2-amino-4-hydroxy-6-hydroxymethyldihydropteridine diphosphokinase / dihydropteroate synthase [EC:2.7.6.3 2.5.1.15] | (RefSeq) folate synthesis bifunctional protein-like (A)
XP_007394923.1	samy:DB32_006295	5.3.3.2	samy:DB32_006295 K01823 isopentenyl-diphosphate Delta-isomerase [EC:5.3.3.2] | (GenBank) Isopentenyl-diphosphate delta-isomerase, FMN-dependent (A)
XP_007394926.1	dfa:DFA_02231	2.5.1.1 2.5.1.10	dfa:DFA_02231 K00787 farnesyl diphosphate synthase [EC:2.5.1.1 2.5.1.10] | (RefSeq) pakF; putative protein serine/threonine kinase (A)
XP_007394927.1	och:CES85_5516	1.1.1.346	och:CES85_5516 K06222 2,5-diketo-D-gluconate reductase B [EC:1.1.1.346] | (GenBank) putative 2,5-diketo-D-gluconic acid reductase B (A)
XP_007394930.1	dsd:GD606_04760	5.3.3.2	dsd:GD606_04760 K01823 isopentenyl-diphosphate Delta-isomerase [EC:5.3.3.2] | (GenBank) NUDIX domain-containing protein (A)
XP_007394943.1	ppyr:116171175	1.1.1.216	ppyr:116171175 K15890 NADP+-dependent farnesol dehydrogenase [EC:1.1.1.216] | (RefSeq) farnesol dehydrogenase-like (A)
XP_007394946.1	nvi:100120166	1.1.1.216	nvi:100120166 K15890 NADP+-dependent farnesol dehydrogenase [EC:1.1.1.216] | (RefSeq) farnesol dehydrogenase (A)
XP_007394955.1	och:CES85_5516	1.1.1.346	och:CES85_5516 K06222 2,5-diketo-D-gluconate reductase B [EC:1.1.1.346] | (GenBank) putative 2,5-diketo-D-gluconic acid reductase B (A)
XP_007395069.1	aly:9314717	3.4.16.- 2.3.1.92	aly:9314717 K09757 serine carboxypeptidase-like 8 [EC:3.4.16.- 2.3.1.92] | (RefSeq) serine carboxypeptidase-like 8 (A)
XP_007395125.1	aalb:109413885	2.3.1.97	aalb:109413885 K00671 glycylpeptide N-tetradecanoyltransferase [EC:2.3.1.97] | (RefSeq) glycylpeptide N-tetradecanoyltransferase-like (A)
XP_007395161.1	obo:105274794	1.1.1.216	obo:105274794 K15890 NADP+-dependent farnesol dehydrogenase [EC:1.1.1.216] | (RefSeq) farnesol dehydrogenase-like isoform X4 (A)
XP_007395185.1	tca:658696	1.1.1.216	tca:658696 K15890 NADP+-dependent farnesol dehydrogenase [EC:1.1.1.216] | (RefSeq) farnesol dehydrogenase (A)
XP_007395202.1	pco:PHACADRAFT_207672	1.1.1.34	pco:PHACADRAFT_207672 K00021 hydroxymethylglutaryl-CoA reductase (NADPH) [EC:1.1.1.34] | (RefSeq) hypothetical protein (A)
XP_007395203.1	pco:PHACADRAFT_207672	1.1.1.34	pco:PHACADRAFT_207672 K00021 hydroxymethylglutaryl-CoA reductase (NADPH) [EC:1.1.1.34] | (RefSeq) hypothetical protein (A)
XP_007395204.1	pco:PHACADRAFT_207672	1.1.1.34	pco:PHACADRAFT_207672 K00021 hydroxymethylglutaryl-CoA reductase (NADPH) [EC:1.1.1.34] | (RefSeq) hypothetical protein (A)
XP_007395235.1	dya:Dyak_GE26179	2.5.1.18	dya:Dyak_GE26179 K00799 glutathione S-transferase [EC:2.5.1.18] | (GenBank) uncharacterized protein (A)
XP_007395417.1	nvl:108563277	1.1.1.216	nvl:108563277 K15890 NADP+-dependent farnesol dehydrogenase [EC:1.1.1.216] | (RefSeq) farnesol dehydrogenase-like (A)
XP_007395419.1	nvl:108563277	1.1.1.216	nvl:108563277 K15890 NADP+-dependent farnesol dehydrogenase [EC:1.1.1.216] | (RefSeq) farnesol dehydrogenase-like (A)
XP_007395473.1	mmat:MMAGJ_06390	1.1.1.346	mmat:MMAGJ_06390 K06221 2,5-diketo-D-gluconate reductase A [EC:1.1.1.346] | (GenBank) oxidoreductase (A)
XP_007395475.1	mva:Mvan_1769	1.1.1.346	mva:Mvan_1769 K06221 2,5-diketo-D-gluconate reductase A [EC:1.1.1.346] | (GenBank) 2,5-didehydrogluconate reductase (A)
XP_007395476.1	strp:F750_6640	1.1.1.346	strp:F750_6640 K06221 2,5-diketo-D-gluconate reductase A [EC:1.1.1.346] | (GenBank) oxidoreductase of aldo/keto reductase family (A)
XP_007395517.1	tmn:UCRPA7_8510	2.5.1.105	tmn:UCRPA7_8510 K06897 7,8-dihydropterin-6-yl-methyl-4-(beta-D-ribofuranosyl)aminobenzene 5'-phosphate synthase [EC:2.5.1.105] | (RefSeq) putative metallo-beta-lactamase superfamily protein (A)
XP_007395619.1	nod:FOH10_01720	2.7.1.148	nod:FOH10_01720 K00919 4-diphosphocytidyl-2-C-methyl-D-erythritol kinase [EC:2.7.1.148] | (GenBank) 4-(cytidine 5'-diphospho)-2-C-methyl-D-erythritol kinase (A)
XP_007395629.1	top:TOPB45_1414	2.2.1.7	top:TOPB45_1414 K01662 1-deoxy-D-xylulose-5-phosphate synthase [EC:2.2.1.7] | (GenBank) 1-deoxy-D-xylulose-5-phosphate synthase (A)
XP_007395650.1	pgc:109854533	5.3.3.21	pgc:109854533 K12663 Delta3,5-Delta2,4-dienoyl-CoA isomerase [EC:5.3.3.21] | (RefSeq) delta(3,5)-Delta(2,4)-dienoyl-CoA isomerase, mitochondrial (A)
XP_007395693.1	ahf:112748643	2.5.1.108	ahf:112748643 K07561 2-(3-amino-3-carboxypropyl)histidine synthase [EC:2.5.1.108] | (RefSeq) 2-(3-amino-3-carboxypropyl)histidine synthase subunit 1 isoform X1 (A)
XP_007395754.1	zne:110834646	1.1.1.216	zne:110834646 K15890 NADP+-dependent farnesol dehydrogenase [EC:1.1.1.216] | (RefSeq) farnesol dehydrogenase-like isoform X1 (A)
XP_007395801.1	ahf:112748643	2.5.1.108	ahf:112748643 K07561 2-(3-amino-3-carboxypropyl)histidine synthase [EC:2.5.1.108] | (RefSeq) 2-(3-amino-3-carboxypropyl)histidine synthase subunit 1 isoform X1 (A)
XP_007395836.1	pco:PHACADRAFT_256185	2.3.1.97	pco:PHACADRAFT_256185 K00671 glycylpeptide N-tetradecanoyltransferase [EC:2.3.1.97] | (RefSeq) hypothetical protein (A)
XP_007395857.1	msq:BKP64_09990	1.1.1.346	msq:BKP64_09990 K06222 2,5-diketo-D-gluconate reductase B [EC:1.1.1.346] | (GenBank) 2,5-didehydrogluconate reductase B (A)
XP_007395859.1	msq:BKP64_09990	1.1.1.346	msq:BKP64_09990 K06222 2,5-diketo-D-gluconate reductase B [EC:1.1.1.346] | (GenBank) 2,5-didehydrogluconate reductase B (A)
XP_007395860.1	msq:BKP64_09990	1.1.1.346	msq:BKP64_09990 K06222 2,5-diketo-D-gluconate reductase B [EC:1.1.1.346] | (GenBank) 2,5-didehydrogluconate reductase B (A)
XP_007395890.1	aarg:Aargi30884_12430	1.1.1.346	aarg:Aargi30884_12430 K06222 2,5-diketo-D-gluconate reductase B [EC:1.1.1.346] | (GenBank) hypothetical protein (A)
XP_007395945.1	egr:104451622	2.5.1.58 2.5.1.59	egr:104451622 K05955 protein farnesyltransferase/geranylgeranyltransferase type-1 subunit alpha [EC:2.5.1.58 2.5.1.59] | (RefSeq) protein farnesyltransferase/geranylgeranyltransferase type-1 subunit alpha (A)
XP_007395948.1	cal:CAALFM_CR09730CA
XP_007395949.1	dfa:DFA_02231	2.5.1.1 2.5.1.10	dfa:DFA_02231 K00787 farnesyl diphosphate synthase [EC:2.5.1.1 2.5.1.10] | (RefSeq) pakF; putative protein serine/threonine kinase (A)
XP_007395954.1	agc:BSY240_460	1.1.1.44 1.1.1.343	agc:BSY240_460 K00033 6-phosphogluconate dehydrogenase [EC:1.1.1.44 1.1.1.343] | (GenBank) gnd; 6-phosphogluconate dehydrogenase (A)
XP_007396040.1	bfd:NCTC4823_01902	2.2.1.7	bfd:NCTC4823_01902 K01662 1-deoxy-D-xylulose-5-phosphate synthase [EC:2.2.1.7] | (GenBank) dxs; 1-deoxy-D-xylulose-5-phosphate synthase (A)
XP_007396042.1	pxu:106122941	2.5.1.108	pxu:106122941 K07561 2-(3-amino-3-carboxypropyl)histidine synthase [EC:2.5.1.108] | (RefSeq) diphthamide biosynthesis protein 1-like (A)
XP_007396047.1	nvi:100121837	1.1.1.216	nvi:100121837 K15890 NADP+-dependent farnesol dehydrogenase [EC:1.1.1.216] | (RefSeq) farnesol dehydrogenase isoform X2 (A)
XP_007396104.1	dfa:DFA_02231	2.5.1.1 2.5.1.10	dfa:DFA_02231 K00787 farnesyl diphosphate synthase [EC:2.5.1.1 2.5.1.10] | (RefSeq) pakF; putative protein serine/threonine kinase (A)
XP_007396206.1	cal:CAALFM_CR10780CA	3.1.1.112	cal:CAALFM_CR10780CA K23978 isoamyl acetate esterase [EC:3.1.1.112] | (RefSeq) IAH1, CaO19.7667; isoamyl acetate-hydrolyzing esterase (A)
XP_007396212.1	cal:CAALFM_CR10780CA	3.1.1.112	cal:CAALFM_CR10780CA K23978 isoamyl acetate esterase [EC:3.1.1.112] | (RefSeq) IAH1, CaO19.7667; isoamyl acetate-hydrolyzing esterase (A)
XP_007396345.1	mru:mru_0921	2.7.4.26	mru:mru_0921 K06981 isopentenyl phosphate kinase [EC:2.7.4.26] | (GenBank) isopentenyl diphosphate kinase (A)
XP_007396418.1	tng:GSTEN00027283G001	2.7.4.21	tng:GSTEN00027283G001 K07756 inositol-hexakisphosphate 5-kinase [EC:2.7.4.21] | (GenBank) unnamed protein product (A)
XP_007396429.1	nai:NECAME_01016	3.4.24.84	nai:NECAME_01016 K06013 STE24 endopeptidase [EC:3.4.24.84] | (RefSeq) kinase domain protein (A)
XP_007396453.1	dfa:DFA_02231	2.5.1.1 2.5.1.10	dfa:DFA_02231 K00787 farnesyl diphosphate synthase [EC:2.5.1.1 2.5.1.10] | (RefSeq) pakF; putative protein serine/threonine kinase (A)
XP_007396464.1	obo:105274796	1.1.1.216	obo:105274796 K15890 NADP+-dependent farnesol dehydrogenase [EC:1.1.1.216] | (RefSeq) farnesol dehydrogenase (A)
XP_007396539.1	nai:NECAME_01016	3.4.24.84	nai:NECAME_01016 K06013 STE24 endopeptidase [EC:3.4.24.84] | (RefSeq) kinase domain protein (A)
XP_007396633.1	nvi:100120166	1.1.1.216	nvi:100120166 K15890 NADP+-dependent farnesol dehydrogenase [EC:1.1.1.216] | (RefSeq) farnesol dehydrogenase (A)
XP_007396666.1	ajm:119044181	2.5.1.18	ajm:119044181 K00799 glutathione S-transferase [EC:2.5.1.18] | (RefSeq) glutathione S-transferase 3-like (A)
XP_007396667.1	ajm:119044181	2.5.1.18	ajm:119044181 K00799 glutathione S-transferase [EC:2.5.1.18] | (RefSeq) glutathione S-transferase 3-like (A)
XP_007396694.1	dfa:DFA_02231	2.5.1.1 2.5.1.10	dfa:DFA_02231 K00787 farnesyl diphosphate synthase [EC:2.5.1.1 2.5.1.10] | (RefSeq) pakF; putative protein serine/threonine kinase (A)
XP_007396764.1	nor:FA702_19890	2.3.1.9	nor:FA702_19890 K00626 acetyl-CoA C-acetyltransferase [EC:2.3.1.9] | (GenBank) acetyl-CoA acetyltransferase (A)
XP_007396768.1	esj:SJ05684_c05900	1.1.1.346	esj:SJ05684_c05900 K06222 2,5-diketo-D-gluconate reductase B [EC:1.1.1.346] | (GenBank) oxidoreductase, aldo/keto reductase family (A)
XP_007396770.1	esj:SJ05684_c05900	1.1.1.346	esj:SJ05684_c05900 K06222 2,5-diketo-D-gluconate reductase B [EC:1.1.1.346] | (GenBank) oxidoreductase, aldo/keto reductase family (A)
XP_007396795.1	para:BTO02_11170	1.1.1.346	para:BTO02_11170 K06222 2,5-diketo-D-gluconate reductase B [EC:1.1.1.346] | (GenBank) dkgB; 2,5-didehydrogluconate reductase B (A)
XP_007396801.1	pco:PHACADRAFT_207672	1.1.1.34	pco:PHACADRAFT_207672 K00021 hydroxymethylglutaryl-CoA reductase (NADPH) [EC:1.1.1.34] | (RefSeq) hypothetical protein (A)
XP_007396831.1	pco:PHACADRAFT_174622	2.5.1.105	pco:PHACADRAFT_174622 K06897 7,8-dihydropterin-6-yl-methyl-4-(beta-D-ribofuranosyl)aminobenzene 5'-phosphate synthase [EC:2.5.1.105] | (RefSeq) hypothetical protein (A)
XP_007396867.1	rko:JWS14_19350	1.1.1.346	rko:JWS14_19350 K06221 2,5-diketo-D-gluconate reductase A [EC:1.1.1.346] | (GenBank) aldo/keto reductase (A)
XP_007396919.1	ahf:112748643	2.5.1.108	ahf:112748643 K07561 2-(3-amino-3-carboxypropyl)histidine synthase [EC:2.5.1.108] | (RefSeq) 2-(3-amino-3-carboxypropyl)histidine synthase subunit 1 isoform X1 (A)
XP_007396983.1	dpp:DICPUDRAFT_150424	2.5.1.87	dpp:DICPUDRAFT_150424 K11778 ditrans,polycis-polyprenyl diphosphate synthase [EC:2.5.1.87] | (RefSeq) hypothetical protein (A)
XP_007396994.1	nai:NECAME_01016	3.4.24.84	nai:NECAME_01016 K06013 STE24 endopeptidase [EC:3.4.24.84] | (RefSeq) kinase domain protein (A)
XP_007397069.1	dfa:DFA_02231	2.5.1.1 2.5.1.10	dfa:DFA_02231 K00787 farnesyl diphosphate synthase [EC:2.5.1.1 2.5.1.10] | (RefSeq) pakF; putative protein serine/threonine kinase (A)
XP_007397121.1	bter:100644832	1.1.1.216	bter:100644832 K15890 NADP+-dependent farnesol dehydrogenase [EC:1.1.1.216] | (RefSeq) farnesol dehydrogenase (A)
XP_007397138.1	nvi:100121837	1.1.1.216	nvi:100121837 K15890 NADP+-dependent farnesol dehydrogenase [EC:1.1.1.216] | (RefSeq) farnesol dehydrogenase isoform X2 (A)
XP_007397218.1	dfa:DFA_02231	2.5.1.1 2.5.1.10	dfa:DFA_02231 K00787 farnesyl diphosphate synthase [EC:2.5.1.1 2.5.1.10] | (RefSeq) pakF; putative protein serine/threonine kinase (A)
XP_007397231.1	api:100168880	1.1.1.216	api:100168880 K15890 NADP+-dependent farnesol dehydrogenase [EC:1.1.1.216] | (RefSeq) uncharacterized protein LOC100168880 (A)
XP_007397259.1	nwl:NWFMUON74_06870	1.1.1.346	nwl:NWFMUON74_06870 K06221 2,5-diketo-D-gluconate reductase A [EC:1.1.1.346] | (GenBank) putative oxidoreductase (A)
XP_007397388.1	koa:H3L93_12565	1.1.1.346	koa:H3L93_12565 K06221 2,5-diketo-D-gluconate reductase A [EC:1.1.1.346] | (GenBank) aldo/keto reductase (A)
XP_007397484.1	nai:NECAME_01016	3.4.24.84	nai:NECAME_01016 K06013 STE24 endopeptidase [EC:3.4.24.84] | (RefSeq) kinase domain protein (A)
XP_007397502.1	ovi:T265_14205	2.3.1.97	ovi:T265_14205 K00671 glycylpeptide N-tetradecanoyltransferase [EC:2.3.1.97] | (RefSeq) hypothetical protein (A)
XP_007397541.1	nai:NECAME_01016	3.4.24.84	nai:NECAME_01016 K06013 STE24 endopeptidase [EC:3.4.24.84] | (RefSeq) kinase domain protein (A)
XP_007397587.1	nai:NECAME_01016	3.4.24.84	nai:NECAME_01016 K06013 STE24 endopeptidase [EC:3.4.24.84] | (RefSeq) kinase domain protein (A)
XP_007397681.1	rey:O5Y_21485	1.1.1.346	rey:O5Y_21485 K06221 2,5-diketo-D-gluconate reductase A [EC:1.1.1.346] | (GenBank) aldo-keto reductase (A)
XP_007397774.1	pco:PHACADRAFT_259228	1.8.3.5 1.8.3.6	pco:PHACADRAFT_259228 K05906 prenylcysteine oxidase / farnesylcysteine lyase [EC:1.8.3.5 1.8.3.6] | (RefSeq) hypothetical protein (A)
XP_007397805.1	mlb:MLBr02061	7.1.1.2	mlb:MLBr02061 K03885 NADH:ubiquinone reductase (H+-translocating) [EC:7.1.1.2] | (GenBank) possible dehydrogenase (A)
XP_007397808.1	cfo:105249644	1.1.1.216	cfo:105249644 K15890 NADP+-dependent farnesol dehydrogenase [EC:1.1.1.216] | (RefSeq) farnesol dehydrogenase (A)
XP_007397877.1	ola:101159421	2.5.1.18	ola:101159421 K25210 glutathione transferase [EC:2.5.1.18] | (RefSeq) lancl1; lanC-like protein 1 (A)
XP_007398001.1	gpo:GPOL_c34230	1.1.1.346	gpo:GPOL_c34230 K06221 2,5-diketo-D-gluconate reductase A [EC:1.1.1.346] | (GenBank) putative 2,5-didehydrogluconate reductase (A)
XP_007398028.1	svu:B1H20_33855	1.1.1.346	svu:B1H20_33855 K06221 2,5-diketo-D-gluconate reductase A [EC:1.1.1.346] | (GenBank) oxidoreductase (A)
XP_007398045.1	ppyr:116179119	1.1.1.216	ppyr:116179119 K15890 NADP+-dependent farnesol dehydrogenase [EC:1.1.1.216] | (RefSeq) farnesol dehydrogenase-like (A)
XP_007398060.1	fpg:101918525	2.5.1.108	fpg:101918525 K07561 2-(3-amino-3-carboxypropyl)histidine synthase [EC:2.5.1.108] | (RefSeq) DPH1; diphthamide biosynthesis protein 1 (A)
XP_007398065.1	aarg:Aargi30884_12430	1.1.1.346	aarg:Aargi30884_12430 K06222 2,5-diketo-D-gluconate reductase B [EC:1.1.1.346] | (GenBank) hypothetical protein (A)
XP_007398066.1	xcp:XCR_0125	2.1.1.100	xcp:XCR_0125 K00587 protein-S-isoprenylcysteine O-methyltransferase [EC:2.1.1.100] | (GenBank) isoprenylcysteine carboxyl methyltransferase (icmt) family (A)
XP_007398073.1	bmoj:HC660_21680	5.3.3.2	bmoj:HC660_21680 K01823 isopentenyl-diphosphate Delta-isomerase [EC:5.3.3.2] | (GenBank) fni; Isopentenyl-diphosphate delta-isomerase, FMN-dependent (A)
XP_007398075.1	lpx:ASU28_07205	5.3.3.2	lpx:ASU28_07205 K01823 isopentenyl-diphosphate Delta-isomerase [EC:5.3.3.2] | (GenBank) isopentenyl-diphosphate delta-isomerase (A)
XP_007398088.1	lgi:LOTGIDRAFT_181794	2.5.1.18	lgi:LOTGIDRAFT_181794 K00799 glutathione S-transferase [EC:2.5.1.18] | (RefSeq) hypothetical protein (A)
XP_007398089.1	lak:106155622	2.5.1.18	lak:106155622 K00799 glutathione S-transferase [EC:2.5.1.18] | (RefSeq) glutathione S-transferase U20 (A)
XP_007398090.1	nve:5520609	2.5.1.18	nve:5520609 K00799 glutathione S-transferase [EC:2.5.1.18] | (RefSeq) glutathione S-transferase U20 (A)
XP_007398093.1	lgi:LOTGIDRAFT_181794	2.5.1.18	lgi:LOTGIDRAFT_181794 K00799 glutathione S-transferase [EC:2.5.1.18] | (RefSeq) hypothetical protein (A)
XP_007398121.1	aip:107613569	2.5.1.58 2.5.1.59	aip:107613569 K05955 protein farnesyltransferase/geranylgeranyltransferase type-1 subunit alpha [EC:2.5.1.58 2.5.1.59] | (RefSeq) protein farnesyltransferase/geranylgeranyltransferase type-1 subunit alpha isoform X1 (A)
XP_007398188.1	dfa:DFA_02231	2.5.1.1 2.5.1.10	dfa:DFA_02231 K00787 farnesyl diphosphate synthase [EC:2.5.1.1 2.5.1.10] | (RefSeq) pakF; putative protein serine/threonine kinase (A)
XP_007398200.1	psco:LY89DRAFT_589972	1.1.1.349	psco:LY89DRAFT_589972 K17644 norsolorinic acid ketoreductase [EC:1.1.1.349] | (RefSeq) NAD(P)-binding protein (A)
XP_007398280.1	fpu:FPSE_07831	3.1.1.-	fpu:FPSE_07831 K15889 prenylcysteine alpha-carboxyl methylesterase [EC:3.1.1.-] | (RefSeq) hypothetical protein (A)
XP_007398336.1	aalb:109404182	2.5.1.18	aalb:109404182 K00799 glutathione S-transferase [EC:2.5.1.18] | (RefSeq) glutathione S-transferase 1-1-like (A)
XP_007398381.1	eame:GXP68_02295	1.1.1.346	eame:GXP68_02295 K06221 2,5-diketo-D-gluconate reductase A [EC:1.1.1.346] | (GenBank) dkgA; 2,5-didehydrogluconate reductase DkgA (A)
XP_007398400.1	wic:J056_000226	2.7.4.21	wic:J056_000226 K07756 inositol-hexakisphosphate 5-kinase [EC:2.7.4.21] | (RefSeq) hypothetical protein (A)
XP_007398414.1	nvl:108563294	1.1.1.216	nvl:108563294 K15890 NADP+-dependent farnesol dehydrogenase [EC:1.1.1.216] | (RefSeq) farnesol dehydrogenase-like (A)
XP_007398428.1	dsr:110191413	2.5.1.18	dsr:110191413 K00799 glutathione S-transferase [EC:2.5.1.18] | (RefSeq) glutathione S-transferase D6-like (A)
XP_007398454.1	tca:655739	2.5.1.18	tca:655739 K00799 glutathione S-transferase [EC:2.5.1.18] | (RefSeq) glutathione S-transferase 1 (A)
XP_007398466.1	dfa:DFA_01352	1.1.1.44 1.1.1.343	dfa:DFA_01352 K00033 6-phosphogluconate dehydrogenase [EC:1.1.1.44 1.1.1.343] | (RefSeq) gnd; 6-phosphogluconate dehydrogenase (A)
XP_007398478.1	dgr:Dgri_GH17521	2.5.1.18	dgr:Dgri_GH17521 K00799 glutathione S-transferase [EC:2.5.1.18] | (RefSeq) GH17521 gene product from transcript GH17521-RA (A)
XP_007398479.1	ptep:122270699	2.5.1.18	ptep:122270699 K00799 glutathione S-transferase [EC:2.5.1.18] | (RefSeq) glutathione S-transferase 1-like (A)
XP_007398483.1	dgr:Dgri_GH17521	2.5.1.18	dgr:Dgri_GH17521 K00799 glutathione S-transferase [EC:2.5.1.18] | (RefSeq) GH17521 gene product from transcript GH17521-RA (A)
XP_007398485.1	apln:108739323	2.5.1.18	apln:108739323 K00799 glutathione S-transferase [EC:2.5.1.18] | (RefSeq) glutathione S-transferase D7 (A)
XP_007398486.1	apln:108739323	2.5.1.18	apln:108739323 K00799 glutathione S-transferase [EC:2.5.1.18] | (RefSeq) glutathione S-transferase D7 (A)
XP_007398534.1	cam:101514431	1.1.1.348	cam:101514431 K13265 vestitone reductase [EC:1.1.1.348] | (RefSeq) vestitone reductase (A)
XP_007398550.1	aarg:Aargi30884_12430	1.1.1.346	aarg:Aargi30884_12430 K06222 2,5-diketo-D-gluconate reductase B [EC:1.1.1.346] | (GenBank) hypothetical protein (A)
XP_007398569.1	pco:PHACADRAFT_260435	2.5.1.1 2.5.1.10	pco:PHACADRAFT_260435 K00787 farnesyl diphosphate synthase [EC:2.5.1.1 2.5.1.10] | (RefSeq) hypothetical protein (A)
XP_007398786.1	trg:TRUGW13939_07281	2.7.4.24	trg:TRUGW13939_07281 K13024 inositol-hexakisphosphate/diphosphoinositol-pentakisphosphate 1-kinase [EC:2.7.4.24] | (RefSeq) uncharacterized protein (A)
XP_007398794.1	ppot:106106337	2.5.1.18	ppot:106106337 K00799 glutathione S-transferase [EC:2.5.1.18] | (RefSeq) glutathione S-transferase 1, isoform D-like (A)
XP_007398812.1	nvi:100120753	1.1.1.216	nvi:100120753 K15890 NADP+-dependent farnesol dehydrogenase [EC:1.1.1.216] | (RefSeq) farnesol dehydrogenase-like (A)
XP_007398813.1	api:100168880	1.1.1.216	api:100168880 K15890 NADP+-dependent farnesol dehydrogenase [EC:1.1.1.216] | (RefSeq) uncharacterized protein LOC100168880 (A)
XP_007398869.1	dfa:DFA_02231	2.5.1.1 2.5.1.10	dfa:DFA_02231 K00787 farnesyl diphosphate synthase [EC:2.5.1.1 2.5.1.10] | (RefSeq) pakF; putative protein serine/threonine kinase (A)
XP_007398875.1	ccaj:109802944	1.1.1.348	ccaj:109802944 K13265 vestitone reductase [EC:1.1.1.348] | (RefSeq) vestitone reductase-like (A)
XP_007398885.1	ani:AN1735.2	1.1.1.44 1.1.1.343	ani:AN1735.2 K00033 6-phosphogluconate dehydrogenase [EC:1.1.1.44 1.1.1.343] | (RefSeq) hypothetical protein (A)
XP_007399017.1	trb:HB776_05690	1.1.1.346	trb:HB776_05690 K06222 2,5-diketo-D-gluconate reductase B [EC:1.1.1.346] | (GenBank) aldo/keto reductase (A)
XP_007399120.1	eah:FA04_03385	1.1.1.346	eah:FA04_03385 K06222 2,5-diketo-D-gluconate reductase B [EC:1.1.1.346] | (GenBank) 2,5-didehydrogluconate reductase (A)
XP_007399121.1	tsg:HLK68_07845	1.1.1.346	tsg:HLK68_07845 K06221 2,5-diketo-D-gluconate reductase A [EC:1.1.1.346] | (GenBank) aldo/keto reductase (A)
XP_007399125.1	aarg:Aargi30884_12430	1.1.1.346	aarg:Aargi30884_12430 K06222 2,5-diketo-D-gluconate reductase B [EC:1.1.1.346] | (GenBank) hypothetical protein (A)
XP_007399126.1	aarg:Aargi30884_12430	1.1.1.346	aarg:Aargi30884_12430 K06222 2,5-diketo-D-gluconate reductase B [EC:1.1.1.346] | (GenBank) hypothetical protein (A)
XP_007399128.1	aarg:Aargi30884_12430	1.1.1.346	aarg:Aargi30884_12430 K06222 2,5-diketo-D-gluconate reductase B [EC:1.1.1.346] | (GenBank) hypothetical protein (A)
XP_007399129.1	aarg:Aargi30884_12430	1.1.1.346	aarg:Aargi30884_12430 K06222 2,5-diketo-D-gluconate reductase B [EC:1.1.1.346] | (GenBank) hypothetical protein (A)
XP_007399150.1	meg:DKB62_01910	1.1.1.346	meg:DKB62_01910 K06221 2,5-diketo-D-gluconate reductase A [EC:1.1.1.346] | (GenBank) aldo/keto reductase (A)
XP_007399250.1	etl:114072324	2.5.1.18	etl:114072324 K00799 glutathione S-transferase [EC:2.5.1.18] | (RefSeq) glutathione S-transferase 2-like (A)
XP_007399275.1	agb:108914637	1.1.1.216	agb:108914637 K15890 NADP+-dependent farnesol dehydrogenase [EC:1.1.1.216] | (RefSeq) farnesol dehydrogenase-like isoform X1 (A)
XP_007399307.1	loa:LOAG_11393	2.5.1.18	loa:LOAG_11393 K00799 glutathione S-transferase [EC:2.5.1.18] | (RefSeq) glutathione S-transferase domain-containing protein (A)
XP_007399308.1	ccaj:109802944	1.1.1.348	ccaj:109802944 K13265 vestitone reductase [EC:1.1.1.348] | (RefSeq) vestitone reductase-like (A)
XP_007399313.1	hst:105187876	1.1.1.216	hst:105187876 K15890 NADP+-dependent farnesol dehydrogenase [EC:1.1.1.216] | (RefSeq) farnesol dehydrogenase (A)
XP_007399337.1	rsan:119396821	2.5.1.18	rsan:119396821 K00799 glutathione S-transferase [EC:2.5.1.18] | (RefSeq) glutathione S-transferase omega-1-like (A)
XP_007399339.1	rmp:119172235	2.5.1.18	rmp:119172235 K00799 glutathione S-transferase [EC:2.5.1.18] | (RefSeq) glutathione S-transferase omega-1-like (A)
XP_007399344.1	odi:ODI_R3440	1.1.1.346	odi:ODI_R3440 K06222 2,5-diketo-D-gluconate reductase B [EC:1.1.1.346] | (GenBank) Methylglyoxal reductase, acetol producing / 2,5-diketo-D-gluconic acid reductase B (A)
XP_007399345.1	enc:ECL_01005	1.1.1.346	enc:ECL_01005 K06222 2,5-diketo-D-gluconate reductase B [EC:1.1.1.346] | (GenBank) hypothetical protein (A)
XP_007399346.1	aarg:Aargi30884_12430	1.1.1.346	aarg:Aargi30884_12430 K06222 2,5-diketo-D-gluconate reductase B [EC:1.1.1.346] | (GenBank) hypothetical protein (A)
XP_007399352.1	cstr:CBE89_03855	1.1.1.346	cstr:CBE89_03855 K06221 2,5-diketo-D-gluconate reductase A [EC:1.1.1.346] | (GenBank) 2,5-diketo-D-gluconic acid reductase (A)
XP_007399357.1	rpus:CFBP5875_10780	1.1.1.346	rpus:CFBP5875_10780 K06222 2,5-diketo-D-gluconate reductase B [EC:1.1.1.346] | (GenBank) aldo/keto reductase (A)
XP_007399439.1	agb:108915162	1.1.1.216	agb:108915162 K15890 NADP+-dependent farnesol dehydrogenase [EC:1.1.1.216] | (RefSeq) farnesol dehydrogenase-like (A)
XP_007399454.1	csin:114292023	1.1.1.354	csin:114292023 K15891 NAD+-dependent farnesol dehydrogenase [EC:1.1.1.354] | (RefSeq) uncharacterized protein LOC114292023 (A)
XP_007399490.1	ath:AT2G22990	3.4.16.- 2.3.1.92	ath:AT2G22990 K09757 serine carboxypeptidase-like 8 [EC:3.4.16.- 2.3.1.92] | (RefSeq) SNG1; sinapoylglucose 1 (A)
XP_007399501.1	aly:9314717	3.4.16.- 2.3.1.92	aly:9314717 K09757 serine carboxypeptidase-like 8 [EC:3.4.16.- 2.3.1.92] | (RefSeq) serine carboxypeptidase-like 8 (A)
XP_007399517.1	eus:EUTSA_v10015958mg	3.4.16.- 2.3.1.91	eus:EUTSA_v10015958mg K09756 serine carboxypeptidase-like 19 [EC:3.4.16.- 2.3.1.91] | (RefSeq) hypothetical protein (A)
XP_007399522.1	ath:AT2G22990	3.4.16.- 2.3.1.92	ath:AT2G22990 K09757 serine carboxypeptidase-like 8 [EC:3.4.16.- 2.3.1.92] | (RefSeq) SNG1; sinapoylglucose 1 (A)
XP_007399574.1	pic:PICST_60928	2.1.1.100	pic:PICST_60928 K00587 protein-S-isoprenylcysteine O-methyltransferase [EC:2.1.1.100] | (RefSeq) predicted protein (A)
XP_007399578.1	otu:111415350	1.1.1.216	otu:111415350 K15890 NADP+-dependent farnesol dehydrogenase [EC:1.1.1.216] | (RefSeq) farnesol dehydrogenase-like (A)
XP_007399597.1	obb:114880113	1.1.1.216	obb:114880113 K15890 NADP+-dependent farnesol dehydrogenase [EC:1.1.1.216] | (RefSeq) farnesol dehydrogenase-like (A)
XP_007399615.1	apln:108742625	2.5.1.18	apln:108742625 K00799 glutathione S-transferase [EC:2.5.1.18] | (RefSeq) uncharacterized protein LOC108742625 (A)
XP_007399618.1	kaf:KAFR_0K01770
XP_007399688.1	msym:MSY001_0938	2.5.1.87	msym:MSY001_0938 K11778 ditrans,polycis-polyprenyl diphosphate synthase [EC:2.5.1.87] | (RefSeq) uncharacterized protein (A)
XP_007399732.1	eak:EKH55_0594	1.1.1.346	eak:EKH55_0594 K06222 2,5-diketo-D-gluconate reductase B [EC:1.1.1.346] | (GenBank) oxidoreductase, aldo/keto reductase family (A)
XP_007399734.1	phs:C2L64_23610	1.1.1.346	phs:C2L64_23610 K06222 2,5-diketo-D-gluconate reductase B [EC:1.1.1.346] | (GenBank) aldo/keto reductase (A)
XP_007399785.1	rbb:108517383	2.3.1.9	rbb:108517383 K00626 acetyl-CoA C-acetyltransferase [EC:2.3.1.9] | (RefSeq) acetyl-CoA acetyltransferase, mitochondrial-like (A)
XP_007399789.1	bter:100644832	1.1.1.216	bter:100644832 K15890 NADP+-dependent farnesol dehydrogenase [EC:1.1.1.216] | (RefSeq) farnesol dehydrogenase (A)
XP_007399803.1	lcq:111686935	1.1.1.216	lcq:111686935 K15890 NADP+-dependent farnesol dehydrogenase [EC:1.1.1.216] | (RefSeq) farnesol dehydrogenase-like (A)
XP_007399816.1	agb:108912173	1.1.1.216	agb:108912173 K15890 NADP+-dependent farnesol dehydrogenase [EC:1.1.1.216] | (RefSeq) farnesol dehydrogenase-like (A)
XP_007399817.1	atd:109601197	1.1.1.216	atd:109601197 K15890 NADP+-dependent farnesol dehydrogenase [EC:1.1.1.216] | (RefSeq) farnesol dehydrogenase-like (A)
XP_007399826.1	ags:114122163	1.1.1.216	ags:114122163 K15890 NADP+-dependent farnesol dehydrogenase [EC:1.1.1.216] | (RefSeq) farnesol dehydrogenase-like isoform X1 (A)
XP_007399847.1	dzi:111276999	2.1.1.100	dzi:111276999 K00587 protein-S-isoprenylcysteine O-methyltransferase [EC:2.1.1.100] | (RefSeq) protein-S-isoprenylcysteine O-methyltransferase A-like (A)
XP_007399861.1	crb:17881773	2.1.1.100	crb:17881773 K00587 protein-S-isoprenylcysteine O-methyltransferase [EC:2.1.1.100] | (RefSeq) protein-S-isoprenylcysteine O-methyltransferase B (A)
XP_007399866.1	zma:103638008	2.5.1.87	zma:103638008 K11778 ditrans,polycis-polyprenyl diphosphate synthase [EC:2.5.1.87] | (RefSeq) dehydrodolichyl diphosphate synthase 6 isoform X1 (A)
XP_007399901.1	cal:CAALFM_CR08210CA	4.2.1.3	cal:CAALFM_CR08210CA K01681 aconitate hydratase [EC:4.2.1.3] | (RefSeq) ACO1, CaO19.6385; aconitate hydratase (A)
XP_007399910.1	pco:PHACADRAFT_207672	1.1.1.34	pco:PHACADRAFT_207672 K00021 hydroxymethylglutaryl-CoA reductase (NADPH) [EC:1.1.1.34] | (RefSeq) hypothetical protein (A)
XP_007399923.1	pco:PHACADRAFT_207672	1.1.1.34	pco:PHACADRAFT_207672 K00021 hydroxymethylglutaryl-CoA reductase (NADPH) [EC:1.1.1.34] | (RefSeq) hypothetical protein (A)
XP_007399954.1	rcu:8285750	2.1.1.100	rcu:8285750 K00587 protein-S-isoprenylcysteine O-methyltransferase [EC:2.1.1.100] | (RefSeq) protein-S-isoprenylcysteine O-methyltransferase A isoform X2 (A)
XP_007399955.1	ang:ANI_1_1694104	2.1.1.100	ang:ANI_1_1694104 K00587 protein-S-isoprenylcysteine O-methyltransferase [EC:2.1.1.100] | (RefSeq) An12g03660; prenylcystein carboxymethyl transferase (A)
XP_007399956.1	rcu:8285750	2.1.1.100	rcu:8285750 K00587 protein-S-isoprenylcysteine O-methyltransferase [EC:2.1.1.100] | (RefSeq) protein-S-isoprenylcysteine O-methyltransferase A isoform X2 (A)
XP_007399963.1	xcp:XCR_0125	2.1.1.100	xcp:XCR_0125 K00587 protein-S-isoprenylcysteine O-methyltransferase [EC:2.1.1.100] | (GenBank) isoprenylcysteine carboxyl methyltransferase (icmt) family (A)
XP_007399987.1	pco:PHACADRAFT_32121	3.4.24.84	pco:PHACADRAFT_32121 K06013 STE24 endopeptidase [EC:3.4.24.84] | (RefSeq) hypothetical protein (A)
XP_007400010.1	oaa:114811997	2.5.1.16	oaa:114811997 K00797 spermidine synthase [EC:2.5.1.16] | (RefSeq) SRM; spermidine synthase (A)
XP_007400014.1	tup:102476000	2.5.1.16	tup:102476000 K00797 spermidine synthase [EC:2.5.1.16] | (RefSeq) SRM; spermidine synthase (A)
XP_007400026.1	myi:110453543	2.5.1.16	myi:110453543 K00797 spermidine synthase [EC:2.5.1.16] | (RefSeq) spermidine synthase-like (A)
XP_007400081.1	aarg:Aargi30884_12430	1.1.1.346	aarg:Aargi30884_12430 K06222 2,5-diketo-D-gluconate reductase B [EC:1.1.1.346] | (GenBank) hypothetical protein (A)
XP_007400083.1	tmn:UCRPA7_8510	2.5.1.105	tmn:UCRPA7_8510 K06897 7,8-dihydropterin-6-yl-methyl-4-(beta-D-ribofuranosyl)aminobenzene 5'-phosphate synthase [EC:2.5.1.105] | (RefSeq) putative metallo-beta-lactamase superfamily protein (A)
XP_007400097.1	cqi:110696565	1.1.1.354	cqi:110696565 K15891 NAD+-dependent farnesol dehydrogenase [EC:1.1.1.354] | (RefSeq) uncharacterized protein LOC110696565 (A)
XP_007400107.1	cqi:110696565	1.1.1.354	cqi:110696565 K15891 NAD+-dependent farnesol dehydrogenase [EC:1.1.1.354] | (RefSeq) uncharacterized protein LOC110696565 (A)
XP_007400109.1	cqi:110696565	1.1.1.354	cqi:110696565 K15891 NAD+-dependent farnesol dehydrogenase [EC:1.1.1.354] | (RefSeq) uncharacterized protein LOC110696565 (A)
XP_007400137.1	pco:PHACADRAFT_212873	2.5.1.58	pco:PHACADRAFT_212873 K05954 protein farnesyltransferase subunit beta [EC:2.5.1.58] | (RefSeq) hypothetical protein (A)
XP_007400175.1	aga:AgaP_AGAP001729	2.5.1.58	aga:AgaP_AGAP001729 K05954 protein farnesyltransferase subunit beta [EC:2.5.1.58] | (RefSeq) AGAP001729-PA (A)
XP_007400187.1	trr:M419DRAFT_136015	2.5.1.108	trr:M419DRAFT_136015 K07561 2-(3-amino-3-carboxypropyl)histidine synthase [EC:2.5.1.108] | (GenBank) diphthamide biosynthesis protein 1 (A)
XP_007400198.1	cpii:120420109	1.1.1.216	cpii:120420109 K15890 NADP+-dependent farnesol dehydrogenase [EC:1.1.1.216] | (RefSeq) farnesol dehydrogenase-like (A)
XP_007400217.1	dfa:DFA_02231	2.5.1.1 2.5.1.10	dfa:DFA_02231 K00787 farnesyl diphosphate synthase [EC:2.5.1.1 2.5.1.10] | (RefSeq) pakF; putative protein serine/threonine kinase (A)
XP_007400246.1	dsr:110191413	2.5.1.18	dsr:110191413 K00799 glutathione S-transferase [EC:2.5.1.18] | (RefSeq) glutathione S-transferase D6-like (A)
XP_007400287.1	sdm:118187469	2.5.1.108	sdm:118187469 K07561 2-(3-amino-3-carboxypropyl)histidine synthase [EC:2.5.1.108] | (RefSeq) 2-(3-amino-3-carboxypropyl)histidine synthase subunit 1-like (A)
XP_007400297.1	spis:111340782	1.8.3.5 1.8.3.6	spis:111340782 K05906 prenylcysteine oxidase / farnesylcysteine lyase [EC:1.8.3.5 1.8.3.6] | (RefSeq) prenylcysteine oxidase-like (A)
XP_007400398.1	hro:HELRODRAFT_106899	3.1.1.-	hro:HELRODRAFT_106899 K15889 prenylcysteine alpha-carboxyl methylesterase [EC:3.1.1.-] | (RefSeq) hypothetical protein (A)
XP_007400456.1	mlb:MLBr00238	6.1.1.10	mlb:MLBr00238 K01874 methionyl-tRNA synthetase [EC:6.1.1.10] | (GenBank) metS; putative methionyl-tRNA synthase (A)
XP_007400541.1	cfj:CFIO01_03367	2.1.1.100	cfj:CFIO01_03367 K00587 protein-S-isoprenylcysteine O-methyltransferase [EC:2.1.1.100] | (GenBank) isoprenylcysteine carboxyl methyltransferase (A)
XP_007400636.1	pao:Pat9b_2461	2.7.4.23	pao:Pat9b_2461 K05774 ribose 1,5-bisphosphokinase [EC:2.7.4.23] | (GenBank) phosphonate metabolism protein/1,5-bisphosphokinase (PRPP-forming) PhnN (A)
XP_007400731.1	dfa:DFA_02231	2.5.1.1 2.5.1.10	dfa:DFA_02231 K00787 farnesyl diphosphate synthase [EC:2.5.1.1 2.5.1.10] | (RefSeq) pakF; putative protein serine/threonine kinase (A)
XP_007400758.1	mdl:103571296	2.5.1.18	mdl:103571296 K00799 glutathione S-transferase [EC:2.5.1.18] | (RefSeq) glutathione S-transferase E14-like (A)
XP_007400781.1	dfa:DFA_01352	1.1.1.44 1.1.1.343	dfa:DFA_01352 K00033 6-phosphogluconate dehydrogenase [EC:1.1.1.44 1.1.1.343] | (RefSeq) gnd; 6-phosphogluconate dehydrogenase (A)
XP_007400814.1	trg:TRUGW13939_07281	2.7.4.24	trg:TRUGW13939_07281 K13024 inositol-hexakisphosphate/diphosphoinositol-pentakisphosphate 1-kinase [EC:2.7.4.24] | (RefSeq) uncharacterized protein (A)
XP_007400817.1	aip:107625618	2.5.1.108	aip:107625618 K07561 2-(3-amino-3-carboxypropyl)histidine synthase [EC:2.5.1.108] | (RefSeq) 2-(3-amino-3-carboxypropyl)histidine synthase subunit 1-like (A)
XP_007400826.1	aarg:Aargi30884_12430	1.1.1.346	aarg:Aargi30884_12430 K06222 2,5-diketo-D-gluconate reductase B [EC:1.1.1.346] | (GenBank) hypothetical protein (A)
XP_007400843.1	pco:PHACADRAFT_207672	1.1.1.34	pco:PHACADRAFT_207672 K00021 hydroxymethylglutaryl-CoA reductase (NADPH) [EC:1.1.1.34] | (RefSeq) hypothetical protein (A)
XP_007400848.1	abv:AGABI2DRAFT177663	2.7.4.21	abv:AGABI2DRAFT177663 K07756 inositol-hexakisphosphate 5-kinase [EC:2.7.4.21] | (RefSeq) AGABI2DRAFT_177663; hypothetical protein (A)
XP_007400882.1	pco:PHACADRAFT_263982	2.3.3.10	pco:PHACADRAFT_263982 K01641 hydroxymethylglutaryl-CoA synthase [EC:2.3.3.10] | (RefSeq) hypothetical protein (A)
XP_007400885.1	sen:SACE_5541	1.1.1.34	sen:SACE_5541 K00021 hydroxymethylglutaryl-CoA reductase (NADPH) [EC:1.1.1.34] | (GenBank) hypothetical protein with pantoate--beta-alanine ligase and Hydroxymethylglutaryl-coenzyme A reductase domains (A)
XP_007400890.1	dpa:109533064	2.5.1.18	dpa:109533064 K00799 glutathione S-transferase [EC:2.5.1.18] | (RefSeq) uncharacterized protein LOC109533064 (A)
XP_007400891.1	dsr:110191413	2.5.1.18	dsr:110191413 K00799 glutathione S-transferase [EC:2.5.1.18] | (RefSeq) glutathione S-transferase D6-like (A)
XP_007400904.1	api:100168880	1.1.1.216	api:100168880 K15890 NADP+-dependent farnesol dehydrogenase [EC:1.1.1.216] | (RefSeq) uncharacterized protein LOC100168880 (A)
XP_007400940.1	zma:103655501	3.1.1.-	zma:103655501 K15889 prenylcysteine alpha-carboxyl methylesterase [EC:3.1.1.-] | (RefSeq) probable isoprenylcysteine alpha-carbonyl methylesterase ICME (A)
XP_007400946.1	ath:AT2G22990	3.4.16.- 2.3.1.92	ath:AT2G22990 K09757 serine carboxypeptidase-like 8 [EC:3.4.16.- 2.3.1.92] | (RefSeq) SNG1; sinapoylglucose 1 (A)
XP_007400982.1	pter:C2L65_26955	1.1.1.346	pter:C2L65_26955 K06222 2,5-diketo-D-gluconate reductase B [EC:1.1.1.346] | (GenBank) aldo/keto reductase (A)
XP_007400998.1	egt:105974620	2.1.1.100	egt:105974620 K00587 protein-S-isoprenylcysteine O-methyltransferase [EC:2.1.1.100] | (RefSeq) protein-S-isoprenylcysteine O-methyltransferase A-like (A)
XP_007401028.1	soe:110803399	2.1.1.100	soe:110803399 K00587 protein-S-isoprenylcysteine O-methyltransferase [EC:2.1.1.100] | (RefSeq) protein-S-isoprenylcysteine O-methyltransferase B-like (A)
XP_007401039.1	gra:105804388	2.1.1.100	gra:105804388 K00587 protein-S-isoprenylcysteine O-methyltransferase [EC:2.1.1.100] | (RefSeq) protein-S-isoprenylcysteine O-methyltransferase A-like (A)
XP_007401176.1	dfa:DFA_02231	2.5.1.1 2.5.1.10	dfa:DFA_02231 K00787 farnesyl diphosphate synthase [EC:2.5.1.1 2.5.1.10] | (RefSeq) pakF; putative protein serine/threonine kinase (A)
XP_007401178.1	smm:Smp_130430	5.3.3.2	smm:Smp_130430 K01823 isopentenyl-diphosphate Delta-isomerase [EC:5.3.3.2] | (RefSeq) isopentenyl-diphosphate delta-isomerase (A)
XP_007401189.1	nmea:116427223	2.5.1.18	nmea:116427223 K00799 glutathione S-transferase [EC:2.5.1.18] | (RefSeq) glutathione S-transferase 1-like (A)
XP_007401190.1	nvl:108557334	2.5.1.18	nvl:108557334 K00799 glutathione S-transferase [EC:2.5.1.18] | (RefSeq) uncharacterized protein LOC108557334 (A)
XP_007401203.1	dgr:Dgri_GH17521	2.5.1.18	dgr:Dgri_GH17521 K00799 glutathione S-transferase [EC:2.5.1.18] | (RefSeq) GH17521 gene product from transcript GH17521-RA (A)
XP_007401204.1	apln:108739323	2.5.1.18	apln:108739323 K00799 glutathione S-transferase [EC:2.5.1.18] | (RefSeq) glutathione S-transferase D7 (A)
XP_007401222.1	nvi:100115878	5.3.99.2 2.5.1.18	nvi:100115878 K04097 prostaglandin-H2 D-isomerase / glutathione transferase [EC:5.3.99.2 2.5.1.18] | (RefSeq) ATP-dependent DNA helicase PIF1 (A)
XP_007401224.1	dfa:DFA_02231	2.5.1.1 2.5.1.10	dfa:DFA_02231 K00787 farnesyl diphosphate synthase [EC:2.5.1.1 2.5.1.10] | (RefSeq) pakF; putative protein serine/threonine kinase (A)
XP_007401257.1	psom:113278689	2.5.1.1	psom:113278689 K14066 geranyl diphosphate synthase [EC:2.5.1.1] | (RefSeq) squalene synthase 1-like (A)
XP_007401268.1	pco:PHACADRAFT_213838	1.1.1.44 1.1.1.343	pco:PHACADRAFT_213838 K00033 6-phosphogluconate dehydrogenase [EC:1.1.1.44 1.1.1.343] | (RefSeq) hypothetical protein (A)
XP_007401363.1	vow:A9237_16105	1.1.1.346	vow:A9237_16105 K06222 2,5-diketo-D-gluconate reductase B [EC:1.1.1.346] | (GenBank) 2,5-didehydrogluconate reductase B (A)
XP_007401391.1	lse:F1C12_11385	1.1.1.346	lse:F1C12_11385 K06221 2,5-diketo-D-gluconate reductase A [EC:1.1.1.346] | (GenBank) aldo/keto reductase (A)
XP_007401532.1	pzu:PHZ_c3218	2.3.1.9	pzu:PHZ_c3218 K00626 acetyl-CoA C-acetyltransferase [EC:2.3.1.9] | (GenBank) acetyl-CoA acetyltransferase (A)
XP_007401585.1	xfu:XFF4834R_chr09730
XP_007401596.1	mbas:ALGA_3274	1.1.1.354	mbas:ALGA_3274 K15891 NAD+-dependent farnesol dehydrogenase [EC:1.1.1.354] | (GenBank) hypothetical protein (A)
XP_007401619.1	dfa:DFA_02231	2.5.1.1 2.5.1.10	dfa:DFA_02231 K00787 farnesyl diphosphate synthase [EC:2.5.1.1 2.5.1.10] | (RefSeq) pakF; putative protein serine/threonine kinase (A)
XP_007401627.1	dfa:DFA_01352	1.1.1.44 1.1.1.343	dfa:DFA_01352 K00033 6-phosphogluconate dehydrogenase [EC:1.1.1.44 1.1.1.343] | (RefSeq) gnd; 6-phosphogluconate dehydrogenase (A)
XP_007401640.1	msq:BKP64_09990	1.1.1.346	msq:BKP64_09990 K06222 2,5-diketo-D-gluconate reductase B [EC:1.1.1.346] | (GenBank) 2,5-didehydrogluconate reductase B (A)
XP_007401686.1	lck:HN018_17290	1.1.1.346	lck:HN018_17290 K06221 2,5-diketo-D-gluconate reductase A [EC:1.1.1.346] | (GenBank) aldo/keto reductase (A)
XP_007401714.1	pco:PHACADRAFT_265218	2.5.1.1 2.5.1.10	pco:PHACADRAFT_265218 K00787 farnesyl diphosphate synthase [EC:2.5.1.1 2.5.1.10] | (RefSeq) hypothetical protein (A)
XP_007401751.1	rhy:RD110_00195	1.1.1.346	rhy:RD110_00195 K06222 2,5-diketo-D-gluconate reductase B [EC:1.1.1.346] | (GenBank) 2,5-didehydrogluconate reductase (A)
XP_007401752.1	lhh:LBH_1697	1.1.1.346	lhh:LBH_1697 K06221 2,5-diketo-D-gluconate reductase A [EC:1.1.1.346] | (GenBank) 2,5-diketo-D-gluconic acid reductase A (A)
XP_007401761.1	rhy:RD110_00195	1.1.1.346	rhy:RD110_00195 K06222 2,5-diketo-D-gluconate reductase B [EC:1.1.1.346] | (GenBank) 2,5-didehydrogluconate reductase (A)
XP_007401762.1	rhy:RD110_00195	1.1.1.346	rhy:RD110_00195 K06222 2,5-diketo-D-gluconate reductase B [EC:1.1.1.346] | (GenBank) 2,5-didehydrogluconate reductase (A)
XP_007401770.1	dfa:DFA_02231	2.5.1.1 2.5.1.10	dfa:DFA_02231 K00787 farnesyl diphosphate synthase [EC:2.5.1.1 2.5.1.10] | (RefSeq) pakF; putative protein serine/threonine kinase (A)
XP_007401776.1	pgc:109853191	1.1.1.216	pgc:109853191 K15890 NADP+-dependent farnesol dehydrogenase [EC:1.1.1.216] | (RefSeq) farnesol dehydrogenase-like (A)
XP_007401812.1	pcf:106791161	1.1.1.216	pcf:106791161 K15890 NADP+-dependent farnesol dehydrogenase [EC:1.1.1.216] | (RefSeq) farnesol dehydrogenase-like (A)
XP_007401825.1	clec:106669481	1.1.1.216	clec:106669481 K15890 NADP+-dependent farnesol dehydrogenase [EC:1.1.1.216] | (RefSeq) dehydrogenase/reductase SDR family member 11-like (A)
XP_007401826.1	bnn:FOA43_002628	2.5.1.58	bnn:FOA43_002628 K05954 protein farnesyltransferase subunit beta [EC:2.5.1.58] | (RefSeq) uncharacterized protein (A)
XP_007401851.1	bdc:DOE51_07625	5.3.3.2	bdc:DOE51_07625 K01823 isopentenyl-diphosphate Delta-isomerase [EC:5.3.3.2] | (GenBank) type 2 isopentenyl-diphosphate Delta-isomerase (A)
XP_007401882.1	cee:CENDO_08870	1.1.1.346	cee:CENDO_08870 K06221 2,5-diketo-D-gluconate reductase A [EC:1.1.1.346] | (GenBank) dkgA; 2,5-diketo-D-gluconic acid reductase A (A)
XP_007401952.1	ppyr:116179050	1.1.1.216	ppyr:116179050 K15890 NADP+-dependent farnesol dehydrogenase [EC:1.1.1.216] | (RefSeq) farnesol dehydrogenase-like (A)
XP_007402043.1	pco:PHACADRAFT_202359	1.1.1.34	pco:PHACADRAFT_202359 K00021 hydroxymethylglutaryl-CoA reductase (NADPH) [EC:1.1.1.34] | (RefSeq) hypothetical protein (A)
XP_007402044.1	pco:PHACADRAFT_202359	1.1.1.34	pco:PHACADRAFT_202359 K00021 hydroxymethylglutaryl-CoA reductase (NADPH) [EC:1.1.1.34] | (RefSeq) hypothetical protein (A)
XP_007402045.1	pco:PHACADRAFT_201693	1.1.1.34	pco:PHACADRAFT_201693 K00021 hydroxymethylglutaryl-CoA reductase (NADPH) [EC:1.1.1.34] | (RefSeq) hypothetical protein (A)
XP_007402046.1	pco:PHACADRAFT_202359	1.1.1.34	pco:PHACADRAFT_202359 K00021 hydroxymethylglutaryl-CoA reductase (NADPH) [EC:1.1.1.34] | (RefSeq) hypothetical protein (A)
XP_007402047.1	pco:PHACADRAFT_207672	1.1.1.34	pco:PHACADRAFT_207672 K00021 hydroxymethylglutaryl-CoA reductase (NADPH) [EC:1.1.1.34] | (RefSeq) hypothetical protein (A)
XP_007402076.1	pco:PHACADRAFT_202359	1.1.1.34	pco:PHACADRAFT_202359 K00021 hydroxymethylglutaryl-CoA reductase (NADPH) [EC:1.1.1.34] | (RefSeq) hypothetical protein (A)
XP_007402078.1	pco:PHACADRAFT_202359	1.1.1.34	pco:PHACADRAFT_202359 K00021 hydroxymethylglutaryl-CoA reductase (NADPH) [EC:1.1.1.34] | (RefSeq) hypothetical protein (A)
XP_007402079.1	pco:PHACADRAFT_202359	1.1.1.34	pco:PHACADRAFT_202359 K00021 hydroxymethylglutaryl-CoA reductase (NADPH) [EC:1.1.1.34] | (RefSeq) hypothetical protein (A)
XP_007402367.1	pco:PHACADRAFT_202359	1.1.1.34	pco:PHACADRAFT_202359 K00021 hydroxymethylglutaryl-CoA reductase (NADPH) [EC:1.1.1.34] | (RefSeq) hypothetical protein (A)
XP_007402374.1	rmp:119172235	2.5.1.18	rmp:119172235 K00799 glutathione S-transferase [EC:2.5.1.18] | (RefSeq) glutathione S-transferase omega-1-like (A)
XP_007402388.1	dsr:110191413	2.5.1.18	dsr:110191413 K00799 glutathione S-transferase [EC:2.5.1.18] | (RefSeq) glutathione S-transferase D6-like (A)
XP_007402440.1	aarg:Aargi30884_12430	1.1.1.346	aarg:Aargi30884_12430 K06222 2,5-diketo-D-gluconate reductase B [EC:1.1.1.346] | (GenBank) hypothetical protein (A)
XP_007402532.1	rey:O5Y_21485	1.1.1.346	rey:O5Y_21485 K06221 2,5-diketo-D-gluconate reductase A [EC:1.1.1.346] | (GenBank) aldo-keto reductase (A)
XP_007402557.1	aag:5573538	2.5.1.18	aag:5573538 K00799 glutathione S-transferase [EC:2.5.1.18] | (RefSeq) glutathione S-transferase 1-1 (A)
XP_007402558.1	apln:108739323	2.5.1.18	apln:108739323 K00799 glutathione S-transferase [EC:2.5.1.18] | (RefSeq) glutathione S-transferase D7 (A)
XP_007402562.1	mdu:MDUV_23680	1.1.1.346	mdu:MDUV_23680 K06221 2,5-diketo-D-gluconate reductase A [EC:1.1.1.346] | (GenBank) putative oxidoreductase (A)
XP_007402576.1	gpo:GPOL_c34230	1.1.1.346	gpo:GPOL_c34230 K06221 2,5-diketo-D-gluconate reductase A [EC:1.1.1.346] | (GenBank) putative 2,5-didehydrogluconate reductase (A)
XP_007402577.1	scoe:CP976_40640	1.1.1.346	scoe:CP976_40640 K06221 2,5-diketo-D-gluconate reductase A [EC:1.1.1.346] | (GenBank) aldo/keto reductase (A)
XP_007402615.1	aag:23687599	1.1.1.216	aag:23687599 K15890 NADP+-dependent farnesol dehydrogenase [EC:1.1.1.216] | (RefSeq) farnesol dehydrogenase-like (A)
XP_007402631.1	pco:PHACADRAFT_202359	1.1.1.34	pco:PHACADRAFT_202359 K00021 hydroxymethylglutaryl-CoA reductase (NADPH) [EC:1.1.1.34] | (RefSeq) hypothetical protein (A)
XP_007402633.1	pco:PHACADRAFT_202359	1.1.1.34	pco:PHACADRAFT_202359 K00021 hydroxymethylglutaryl-CoA reductase (NADPH) [EC:1.1.1.34] | (RefSeq) hypothetical protein (A)
XP_007402637.1	cal:CAALFM_CR08210CA	4.2.1.3	cal:CAALFM_CR08210CA K01681 aconitate hydratase [EC:4.2.1.3] | (RefSeq) ACO1, CaO19.6385; aconitate hydratase (A)
XP_007402705.1	cdn:BN940_14111	1.1.1.347	cdn:BN940_14111 K19653 geraniol dehydrogenase (NAD+) [EC:1.1.1.347] | (GenBank) Geraniol dehydrogenase GeoA (A)
XP_007402773.1	pco:PHACADRAFT_202359	1.1.1.34	pco:PHACADRAFT_202359 K00021 hydroxymethylglutaryl-CoA reductase (NADPH) [EC:1.1.1.34] | (RefSeq) hypothetical protein (A)
XP_007402775.1	pco:PHACADRAFT_202359	1.1.1.34	pco:PHACADRAFT_202359 K00021 hydroxymethylglutaryl-CoA reductase (NADPH) [EC:1.1.1.34] | (RefSeq) hypothetical protein (A)
XP_007402819.1	apln:108739323	2.5.1.18	apln:108739323 K00799 glutathione S-transferase [EC:2.5.1.18] | (RefSeq) glutathione S-transferase D7 (A)
XP_007402866.1	apln:108739323	2.5.1.18	apln:108739323 K00799 glutathione S-transferase [EC:2.5.1.18] | (RefSeq) glutathione S-transferase D7 (A)
XP_007402976.1	aly:9314717	3.4.16.- 2.3.1.92	aly:9314717 K09757 serine carboxypeptidase-like 8 [EC:3.4.16.- 2.3.1.92] | (RefSeq) serine carboxypeptidase-like 8 (A)
XP_007403131.1	eaf:111702778	2.5.1.18	eaf:111702778 K00799 glutathione S-transferase [EC:2.5.1.18] | (RefSeq) microsomal glutathione S-transferase 3-like (A)
XP_007403278.1	lft:FG051_00850	1.1.1.346	lft:FG051_00850 K06221 2,5-diketo-D-gluconate reductase A [EC:1.1.1.346] | (GenBank) aldo/keto reductase (A)
XP_007403282.1	bvc:CEP68_04435	2.3.1.9	bvc:CEP68_04435 K00626 acetyl-CoA C-acetyltransferase [EC:2.3.1.9] | (GenBank) enoyl-CoA hydratase (A)
XP_007403297.1	atd:109601194	1.1.1.216	atd:109601194 K15890 NADP+-dependent farnesol dehydrogenase [EC:1.1.1.216] | (RefSeq) farnesol dehydrogenase-like (A)
XP_007403366.1	eace:KKI46_02390	1.1.1.346	eace:KKI46_02390 K06221 2,5-diketo-D-gluconate reductase A [EC:1.1.1.346] | (GenBank) aldo/keto reductase (A)
XP_007403437.1	och:CES85_5516	1.1.1.346	och:CES85_5516 K06222 2,5-diketo-D-gluconate reductase B [EC:1.1.1.346] | (GenBank) putative 2,5-diketo-D-gluconic acid reductase B (A)

## Sheet: Phlebia_centrifuga
query_id	subject_id	EC	description
PSR70429.1	xbv:XBW1_1040	1.1.1.346	xbv:XBW1_1040 K06221 2,5-diketo-D-gluconate reductase A [EC:1.1.1.346] | (GenBank) dkgA; 2,5-diketo-D-gluconic acid reductase A (A)
PSR70430.1	aarg:Aargi30884_12430	1.1.1.346	aarg:Aargi30884_12430 K06222 2,5-diketo-D-gluconate reductase B [EC:1.1.1.346] | (GenBank) hypothetical protein (A)
PSR70432.1	pcq:PcP3B5_36070	1.1.1.346	pcq:PcP3B5_36070 K06222 2,5-diketo-D-gluconate reductase B [EC:1.1.1.346] | (GenBank) dkgB_2; 2,5-diketo-D-gluconic acid reductase B (A)
PSR70446.1	xla:397717	2.1.1.100	xla:397717 K00587 protein-S-isoprenylcysteine O-methyltransferase [EC:2.1.1.100] | (RefSeq) icmt.S, icmt; protein-S-isoprenylcysteine O-methyltransferase (A)
PSR70455.1	zne:110838180	1.1.1.216	zne:110838180 K15890 NADP+-dependent farnesol dehydrogenase [EC:1.1.1.216] | (RefSeq) dehydrogenase/reductase SDR family member 11-like (A)
PSR70495.1	nvi:100115878	5.3.99.2 2.5.1.18	nvi:100115878 K04097 prostaglandin-H2 D-isomerase / glutathione transferase [EC:5.3.99.2 2.5.1.18] | (RefSeq) ATP-dependent DNA helicase PIF1 (A)
PSR70499.1	kaf:KAFR_0K01770
PSR70524.1	zma:103638008	2.5.1.87	zma:103638008 K11778 ditrans,polycis-polyprenyl diphosphate synthase [EC:2.5.1.87] | (RefSeq) dehydrodolichyl diphosphate synthase 6 isoform X1 (A)
PSR70556.1	och:CES85_4838	1.1.1.346	och:CES85_4838 K06221 2,5-diketo-D-gluconate reductase A [EC:1.1.1.346] | (GenBank) aldo/keto reductase family protein (A)
PSR70570.1	nai:NECAME_01016	3.4.24.84	nai:NECAME_01016 K06013 STE24 endopeptidase [EC:3.4.24.84] | (RefSeq) kinase domain protein (A)
PSR70635.1	crb:17881755	3.4.16.- 2.3.1.91	crb:17881755 K09756 serine carboxypeptidase-like 19 [EC:3.4.16.- 2.3.1.91] | (RefSeq) serine carboxypeptidase-like 19 (A)
PSR70662.1	sphg:AZE99_03145	2.3.1.9	sphg:AZE99_03145 K00626 acetyl-CoA C-acetyltransferase [EC:2.3.1.9] | (GenBank) acetyl-CoA acetyltransferase (A)
PSR70681.1	aper:A0U91_03215	1.1.1.346	aper:A0U91_03215 K06221 2,5-diketo-D-gluconate reductase A [EC:1.1.1.346] | (GenBank) aldo/keto reductase (A)
PSR70683.1	mpof:MPOR_20580	1.1.1.346	mpof:MPOR_20580 K06221 2,5-diketo-D-gluconate reductase A [EC:1.1.1.346] | (GenBank) oxidoreductase (A)
PSR70765.1	nai:NECAME_01016	3.4.24.84	nai:NECAME_01016 K06013 STE24 endopeptidase [EC:3.4.24.84] | (RefSeq) kinase domain protein (A)
PSR70818.1	coy:HF329_06710	2.1.1.100	coy:HF329_06710 K00587 protein-S-isoprenylcysteine O-methyltransferase [EC:2.1.1.100] | (GenBank) isoprenylcysteine carboxylmethyltransferase family protein (A)
PSR70820.1	gra:105804388	2.1.1.100	gra:105804388 K00587 protein-S-isoprenylcysteine O-methyltransferase [EC:2.1.1.100] | (RefSeq) protein-S-isoprenylcysteine O-methyltransferase A-like (A)
PSR70835.1	csat:104769041	2.1.1.100	csat:104769041 K00587 protein-S-isoprenylcysteine O-methyltransferase [EC:2.1.1.100] | (RefSeq) protein-S-isoprenylcysteine O-methyltransferase B-like (A)
PSR70837.1	csat:104769041	2.1.1.100	csat:104769041 K00587 protein-S-isoprenylcysteine O-methyltransferase [EC:2.1.1.100] | (RefSeq) protein-S-isoprenylcysteine O-methyltransferase B-like (A)
PSR70868.1	nvi:100115878	5.3.99.2 2.5.1.18	nvi:100115878 K04097 prostaglandin-H2 D-isomerase / glutathione transferase [EC:5.3.99.2 2.5.1.18] | (RefSeq) ATP-dependent DNA helicase PIF1 (A)
PSR70928.1	obo:105274794	1.1.1.216	obo:105274794 K15890 NADP+-dependent farnesol dehydrogenase [EC:1.1.1.216] | (RefSeq) farnesol dehydrogenase-like isoform X4 (A)
PSR70938.1	blag:BLTE_02000	1.3.1.83 1.3.1.111	blag:BLTE_02000 K10960 geranylgeranyl diphosphate/geranylgeranyl-bacteriochlorophyllide a reductase [EC:1.3.1.83 1.3.1.111] | (GenBank) bchP; geranylgeranyl diphosphate reductase (A)
PSR70954.1	apln:108737138	1.1.1.216	apln:108737138 K15890 NADP+-dependent farnesol dehydrogenase [EC:1.1.1.216] | (RefSeq) farnesol dehydrogenase-like isoform X2 (A)
PSR71044.1	psom:113278689	2.5.1.1	psom:113278689 K14066 geranyl diphosphate synthase [EC:2.5.1.1] | (RefSeq) squalene synthase 1-like (A)
PSR71089.1	dpx:DAPPUDRAFT_308692	2.5.1.114	dpx:DAPPUDRAFT_308692 K07055 tRNA wybutosine-synthesizing protein 2 [EC:2.5.1.114] | (GenBank) hypothetical protein (A)
PSR71137.1	nte:NEUTE1DRAFT123655	2.3.1.97	nte:NEUTE1DRAFT123655 K00671 glycylpeptide N-tetradecanoyltransferase [EC:2.3.1.97] | (RefSeq) NEUTE1DRAFT_123655; glycylpeptide N-tetradecanoyltransferase (A)
PSR71154.1	dfa:DFA_02231	2.5.1.1 2.5.1.10	dfa:DFA_02231 K00787 farnesyl diphosphate synthase [EC:2.5.1.1 2.5.1.10] | (RefSeq) pakF; putative protein serine/threonine kinase (A)
PSR71155.1	cal:CAALFM_CR09730CA
PSR71316.1	cfus:CYFUS_001256	1.1.1.44 1.1.1.343	cfus:CYFUS_001256 K00033 6-phosphogluconate dehydrogenase [EC:1.1.1.44 1.1.1.343] | (GenBank) phosphogluconate dehydrogenase (NADP(+)-dependent, decarboxylating) (A)
PSR71324.1	pco:PHACADRAFT_247125	1.1.1.44 1.1.1.343	pco:PHACADRAFT_247125 K00033 6-phosphogluconate dehydrogenase [EC:1.1.1.44 1.1.1.343] | (RefSeq) hypothetical protein (A)
PSR71336.1	cal:CAALFM_CR08210CA	4.2.1.3	cal:CAALFM_CR08210CA K01681 aconitate hydratase [EC:4.2.1.3] | (RefSeq) ACO1, CaO19.6385; aconitate hydratase (A)
PSR71378.1	ppl:POSPLDRAFT_92943	2.5.1.87	ppl:POSPLDRAFT_92943 K11778 ditrans,polycis-polyprenyl diphosphate synthase [EC:2.5.1.87] | (GenBank) predicted protein (A)
PSR71422.1	bim:100742025	1.1.1.216	bim:100742025 K15890 NADP+-dependent farnesol dehydrogenase [EC:1.1.1.216] | (RefSeq) farnesol dehydrogenase (A)
PSR71433.1	nai:NECAME_01016	3.4.24.84	nai:NECAME_01016 K06013 STE24 endopeptidase [EC:3.4.24.84] | (RefSeq) kinase domain protein (A)
PSR71526.1	mdf:K0O62_10865	1.1.1.346	mdf:K0O62_10865 K06221 2,5-diketo-D-gluconate reductase A [EC:1.1.1.346] | (GenBank) aldo/keto reductase (A)
PSR71570.1	aalb:109413885	2.3.1.97	aalb:109413885 K00671 glycylpeptide N-tetradecanoyltransferase [EC:2.3.1.97] | (RefSeq) glycylpeptide N-tetradecanoyltransferase-like (A)
PSR71674.1	apln:108737441	1.1.1.216	apln:108737441 K15890 NADP+-dependent farnesol dehydrogenase [EC:1.1.1.216] | (RefSeq) farnesol dehydrogenase (A)
PSR71733.1	dfa:DFA_02231	2.5.1.1 2.5.1.10	dfa:DFA_02231 K00787 farnesyl diphosphate synthase [EC:2.5.1.1 2.5.1.10] | (RefSeq) pakF; putative protein serine/threonine kinase (A)
PSR71752.1	roc:HF520_01410	1.1.1.346	roc:HF520_01410 K06221 2,5-diketo-D-gluconate reductase A [EC:1.1.1.346] | (GenBank) aldo/keto reductase (A)
PSR71885.1	zma:103655501	3.1.1.-	zma:103655501 K15889 prenylcysteine alpha-carboxyl methylesterase [EC:3.1.1.-] | (RefSeq) probable isoprenylcysteine alpha-carbonyl methylesterase ICME (A)
PSR71889.1	ath:AT2G22990	3.4.16.- 2.3.1.92	ath:AT2G22990 K09757 serine carboxypeptidase-like 8 [EC:3.4.16.- 2.3.1.92] | (RefSeq) SNG1; sinapoylglucose 1 (A)
PSR71896.1	bter:100644832	1.1.1.216	bter:100644832 K15890 NADP+-dependent farnesol dehydrogenase [EC:1.1.1.216] | (RefSeq) farnesol dehydrogenase (A)
PSR71940.1	rbb:108517383	2.3.1.9	rbb:108517383 K00626 acetyl-CoA C-acetyltransferase [EC:2.3.1.9] | (RefSeq) acetyl-CoA acetyltransferase, mitochondrial-like (A)
PSR71971.1	obb:114877440	1.1.1.216	obb:114877440 K15890 NADP+-dependent farnesol dehydrogenase [EC:1.1.1.216] | (RefSeq) farnesol dehydrogenase-like (A)
PSR72012.1	apln:112904013	1.1.1.216	apln:112904013 K15890 NADP+-dependent farnesol dehydrogenase [EC:1.1.1.216] | (RefSeq) farnesol dehydrogenase-like (A)
PSR72048.1	aly:9314717	3.4.16.- 2.3.1.92	aly:9314717 K09757 serine carboxypeptidase-like 8 [EC:3.4.16.- 2.3.1.92] | (RefSeq) serine carboxypeptidase-like 8 (A)
PSR72084.1	dfa:DFA_02231	2.5.1.1 2.5.1.10	dfa:DFA_02231 K00787 farnesyl diphosphate synthase [EC:2.5.1.1 2.5.1.10] | (RefSeq) pakF; putative protein serine/threonine kinase (A)
PSR72109.1	nai:NECAME_01016	3.4.24.84	nai:NECAME_01016 K06013 STE24 endopeptidase [EC:3.4.24.84] | (RefSeq) kinase domain protein (A)
PSR72150.1	smag:AN936_02065	2.3.1.9	smag:AN936_02065 K00626 acetyl-CoA C-acetyltransferase [EC:2.3.1.9] | (GenBank) enoyl-CoA hydratase (A)
PSR72170.1	cauf:CSW63_02940	1.1.1.346	cauf:CSW63_02940 K06221 2,5-diketo-D-gluconate reductase A [EC:1.1.1.346] | (GenBank) aldo/keto reductase (A)
PSR72393.1	aga:AgaP_AGAP009195	2.5.1.18	aga:AgaP_AGAP009195 K00799 glutathione S-transferase [EC:2.5.1.18] | (RefSeq) GSTE1; AGAP009195-PA (A)
PSR72458.1	zne:110838180	1.1.1.216	zne:110838180 K15890 NADP+-dependent farnesol dehydrogenase [EC:1.1.1.216] | (RefSeq) dehydrogenase/reductase SDR family member 11-like (A)
PSR72472.1	ath:AT2G22990	3.4.16.- 2.3.1.92	ath:AT2G22990 K09757 serine carboxypeptidase-like 8 [EC:3.4.16.- 2.3.1.92] | (RefSeq) SNG1; sinapoylglucose 1 (A)
PSR72548.1	cac:CA_C1847	1.17.7.4	cac:CA_C1847 K02945 small subunit ribosomal protein S1 K03527 4-hydroxy-3-methylbut-2-en-1-yl diphosphate reductase [EC:1.17.7.4] | (RefSeq) lytB; 4-hydroxy-3-methylbut-2-enyl diphosphate reductase (A)
PSR72554.1	dfa:DFA_02231	2.5.1.1 2.5.1.10	dfa:DFA_02231 K00787 farnesyl diphosphate synthase [EC:2.5.1.1 2.5.1.10] | (RefSeq) pakF; putative protein serine/threonine kinase (A)
PSR72584.1	ath:AT2G22990	3.4.16.- 2.3.1.92	ath:AT2G22990 K09757 serine carboxypeptidase-like 8 [EC:3.4.16.- 2.3.1.92] | (RefSeq) SNG1; sinapoylglucose 1 (A)
PSR72635.1	aalb:109413885	2.3.1.97	aalb:109413885 K00671 glycylpeptide N-tetradecanoyltransferase [EC:2.3.1.97] | (RefSeq) glycylpeptide N-tetradecanoyltransferase-like (A)
PSR72646.1	lak:106155622	2.5.1.18	lak:106155622 K00799 glutathione S-transferase [EC:2.5.1.18] | (RefSeq) glutathione S-transferase U20 (A)
PSR72729.1	gha:NCTC10459_00259	5.3.3.2	gha:NCTC10459_00259 K01823 isopentenyl-diphosphate Delta-isomerase [EC:5.3.3.2] | (GenBank) fni; Isopentenyl-diphosphate delta-isomerase (A)
PSR72745.1	lgi:LOTGIDRAFT_181794	2.5.1.18	lgi:LOTGIDRAFT_181794 K00799 glutathione S-transferase [EC:2.5.1.18] | (RefSeq) hypothetical protein (A)
PSR72919.1	dfa:DFA_02231	2.5.1.1 2.5.1.10	dfa:DFA_02231 K00787 farnesyl diphosphate synthase [EC:2.5.1.1 2.5.1.10] | (RefSeq) pakF; putative protein serine/threonine kinase (A)
PSR73047.1	bdi:100832770	3.4.16.- 2.3.1.91	bdi:100832770 K09756 serine carboxypeptidase-like 19 [EC:3.4.16.- 2.3.1.91] | (RefSeq) serine carboxypeptidase-like 18 (A)
PSR73064.1	crb:17881773	2.1.1.100	crb:17881773 K00587 protein-S-isoprenylcysteine O-methyltransferase [EC:2.1.1.100] | (RefSeq) protein-S-isoprenylcysteine O-methyltransferase B (A)
PSR73083.1	abv:AGABI2DRAFT177663	2.7.4.21	abv:AGABI2DRAFT177663 K07756 inositol-hexakisphosphate 5-kinase [EC:2.7.4.21] | (RefSeq) AGABI2DRAFT_177663; hypothetical protein (A)
PSR73102.1	dfa:DFA_01352	1.1.1.44 1.1.1.343	dfa:DFA_01352 K00033 6-phosphogluconate dehydrogenase [EC:1.1.1.44 1.1.1.343] | (RefSeq) gnd; 6-phosphogluconate dehydrogenase (A)
PSR73234.1	nvi:100115878	5.3.99.2 2.5.1.18	nvi:100115878 K04097 prostaglandin-H2 D-isomerase / glutathione transferase [EC:5.3.99.2 2.5.1.18] | (RefSeq) ATP-dependent DNA helicase PIF1 (A)
PSR73266.1	ajm:119044181	2.5.1.18	ajm:119044181 K00799 glutathione S-transferase [EC:2.5.1.18] | (RefSeq) glutathione S-transferase 3-like (A)
PSR73403.1	ovi:T265_14205	2.3.1.97	ovi:T265_14205 K00671 glycylpeptide N-tetradecanoyltransferase [EC:2.3.1.97] | (RefSeq) hypothetical protein (A)
PSR73439.1	scw:TU94_27385	1.1.1.340	scw:TU94_27385 K17747 1-deoxy-11beta-hydroxypentalenate dehydrogenase [EC:1.1.1.340] | (GenBank) oxidoreductase (A)
PSR73450.1	pco:PHACADRAFT_205682	2.7.4.21	pco:PHACADRAFT_205682 K07756 inositol-hexakisphosphate 5-kinase [EC:2.7.4.21] | (RefSeq) hypothetical protein (A)
PSR73481.1	cdn:BN940_14111	1.1.1.347	cdn:BN940_14111 K19653 geraniol dehydrogenase (NAD+) [EC:1.1.1.347] | (GenBank) Geraniol dehydrogenase GeoA (A)
PSR73547.1	nfi:NFIA_072850	1.1.1.349	nfi:NFIA_072850 K17644 norsolorinic acid ketoreductase [EC:1.1.1.349] | (RefSeq) NADP(+)-dependent dehydrogenase, putative (A)
PSR73565.1	cal:CAALFM_CR08210CA	4.2.1.3	cal:CAALFM_CR08210CA K01681 aconitate hydratase [EC:4.2.1.3] | (RefSeq) ACO1, CaO19.6385; aconitate hydratase (A)
PSR73576.1	rln:J0663_03175	1.1.1.346	rln:J0663_03175 K06222 2,5-diketo-D-gluconate reductase B [EC:1.1.1.346] | (GenBank) aldo/keto reductase (A)
PSR73604.1	pco:PHACADRAFT_250270	2.3.1.9	pco:PHACADRAFT_250270 K00626 acetyl-CoA C-acetyltransferase [EC:2.3.1.9] | (RefSeq) hypothetical protein (A)
PSR73689.1	apln:108739323	2.5.1.18	apln:108739323 K00799 glutathione S-transferase [EC:2.5.1.18] | (RefSeq) glutathione S-transferase D7 (A)
PSR73736.1	sqz:FQU76_28670	1.1.1.346	sqz:FQU76_28670 K06221 2,5-diketo-D-gluconate reductase A [EC:1.1.1.346] | (GenBank) aldo/keto reductase (A)
PSR73805.1	hbv:ABIV_1250	2.7.4.23	hbv:ABIV_1250 K05774 ribose 1,5-bisphosphokinase [EC:2.7.4.23] | (GenBank) ribose 1,5-bisphosphate phosphokinase (A)
PSR73844.1	ajm:119044181	2.5.1.18	ajm:119044181 K00799 glutathione S-transferase [EC:2.5.1.18] | (RefSeq) glutathione S-transferase 3-like (A)
PSR73925.1	pco:PHACADRAFT_207672	1.1.1.34	pco:PHACADRAFT_207672 K00021 hydroxymethylglutaryl-CoA reductase (NADPH) [EC:1.1.1.34] | (RefSeq) hypothetical protein (A)
PSR73943.1	pop:7461680	2.5.1.87	pop:7461680 K11778 ditrans,polycis-polyprenyl diphosphate synthase [EC:2.5.1.87] | (RefSeq) uncharacterized protein LOC7461680 (A)
PSR73944.1	aalb:109413885	2.3.1.97	aalb:109413885 K00671 glycylpeptide N-tetradecanoyltransferase [EC:2.3.1.97] | (RefSeq) glycylpeptide N-tetradecanoyltransferase-like (A)
PSR74128.1	nai:NECAME_01016	3.4.24.84	nai:NECAME_01016 K06013 STE24 endopeptidase [EC:3.4.24.84] | (RefSeq) kinase domain protein (A)
PSR74234.1	ppyr:116171372	1.1.1.216	ppyr:116171372 K15890 NADP+-dependent farnesol dehydrogenase [EC:1.1.1.216] | (RefSeq) farnesol dehydrogenase-like (A)
PSR74242.1	cthm:CFE_0958	2.2.1.7	cthm:CFE_0958 K01662 1-deoxy-D-xylulose-5-phosphate synthase [EC:2.2.1.7] | (GenBank) 1-deoxy-D-xylulose-5-phosphate synthase (A)
PSR74324.1	pco:PHACADRAFT_253580	1.1.1.34	pco:PHACADRAFT_253580 K00021 hydroxymethylglutaryl-CoA reductase (NADPH) [EC:1.1.1.34] | (RefSeq) hypothetical protein (A)
PSR74367.1	pco:PHACADRAFT_253580	1.1.1.34	pco:PHACADRAFT_253580 K00021 hydroxymethylglutaryl-CoA reductase (NADPH) [EC:1.1.1.34] | (RefSeq) hypothetical protein (A)
PSR74370.1	pcan:112567360	2.5.1.18	pcan:112567360 K00799 glutathione S-transferase [EC:2.5.1.18] | (RefSeq) glutathione S-transferase omega-1-like (A)
PSR74383.1	dfa:DFA_02231	2.5.1.1 2.5.1.10	dfa:DFA_02231 K00787 farnesyl diphosphate synthase [EC:2.5.1.1 2.5.1.10] | (RefSeq) pakF; putative protein serine/threonine kinase (A)
PSR74402.1	csec:111868332	1.1.1.216	csec:111868332 K15890 NADP+-dependent farnesol dehydrogenase [EC:1.1.1.216] | (RefSeq) farnesol dehydrogenase (A)
PSR74403.1	bbay:A4V04_05880	2.7.4.22	bbay:A4V04_05880 K09903 uridylate kinase [EC:2.7.4.22] | (GenBank) UMP kinase (A)
PSR74412.1	esj:SJ05684_c05900	1.1.1.346	esj:SJ05684_c05900 K06222 2,5-diketo-D-gluconate reductase B [EC:1.1.1.346] | (GenBank) oxidoreductase, aldo/keto reductase family (A)
PSR74413.1	cauf:CSW63_02940	1.1.1.346	cauf:CSW63_02940 K06221 2,5-diketo-D-gluconate reductase A [EC:1.1.1.346] | (GenBank) aldo/keto reductase (A)
PSR74423.1	psya:AOT82_2267	1.1.1.346	psya:AOT82_2267 K06222 2,5-diketo-D-gluconate reductase B [EC:1.1.1.346] | (GenBank) 2,5-diketo-D-gluconate reductase B (A)
PSR74494.1	csin:114292023	1.1.1.354	csin:114292023 K15891 NAD+-dependent farnesol dehydrogenase [EC:1.1.1.354] | (RefSeq) uncharacterized protein LOC114292023 (A)
PSR74500.1	pfy:PFICI_08578	3.1.1.-	pfy:PFICI_08578 K15889 prenylcysteine alpha-carboxyl methylesterase [EC:3.1.1.-] | (RefSeq) hypothetical protein (A)
PSR74533.1	cqu:CpipJ_CPIJ004602	1.1.1.216	cqu:CpipJ_CPIJ004602 K15890 NADP+-dependent farnesol dehydrogenase [EC:1.1.1.216] | (GenBank) serine 3-dehydrogenase (A)
PSR74583.1	dfa:DFA_02231	2.5.1.1 2.5.1.10	dfa:DFA_02231 K00787 farnesyl diphosphate synthase [EC:2.5.1.1 2.5.1.10] | (RefSeq) pakF; putative protein serine/threonine kinase (A)
PSR74606.1	ppl:POSPLDRAFT_98911	2.7.4.2	ppl:POSPLDRAFT_98911 K00938 phosphomevalonate kinase [EC:2.7.4.2] | (GenBank) predicted protein (A)
PSR74725.1	tca:658587	1.1.1.216	tca:658587 K15890 NADP+-dependent farnesol dehydrogenase [EC:1.1.1.216] | (RefSeq) farnesol dehydrogenase (A)
PSR74727.1	cpii:120424842	1.1.1.216	cpii:120424842 K15890 NADP+-dependent farnesol dehydrogenase [EC:1.1.1.216] | (RefSeq) farnesol dehydrogenase-like (A)
PSR74750.1	cqu:CpipJ_CPIJ004603	1.1.1.216	cqu:CpipJ_CPIJ004603 K15890 NADP+-dependent farnesol dehydrogenase [EC:1.1.1.216] | (GenBank) oxidoreductase (A)
PSR74799.1	xfu:XFF4834R_chr09730
PSR74832.1	dme:Dmel_CG40486	1.1.1.216	dme:Dmel_CG40486 K15890 NADP+-dependent farnesol dehydrogenase [EC:1.1.1.216] | (RefSeq) CG40486; uncharacterized protein, isoform C (A)
PSR74906.1	agb:108906996	1.1.1.216	agb:108906996 K15890 NADP+-dependent farnesol dehydrogenase [EC:1.1.1.216] | (RefSeq) farnesol dehydrogenase-like (A)
PSR75178.1	nvl:108564375	2.5.1.58	nvl:108564375 K05954 protein farnesyltransferase subunit beta [EC:2.5.1.58] | (RefSeq) protein farnesyltransferase subunit beta (A)
PSR75267.1	sla:SERLADRAFT_466408	4.1.1.33	sla:SERLADRAFT_466408 K01597 diphosphomevalonate decarboxylase [EC:4.1.1.33] | (RefSeq) hypothetical protein (A)
PSR75269.1	splm:BXU08_16235	1.1.1.346	splm:BXU08_16235 K06221 2,5-diketo-D-gluconate reductase A [EC:1.1.1.346] | (GenBank) oxidoreductase (A)
PSR75318.1	ure:UREG_03101	3.4.22.-	ure:UREG_03101 K08658 prenyl protein peptidase [EC:3.4.22.-] | (RefSeq) similar to TPA: TPA_exp: CaaX protease (A)
PSR75408.1	ccys:SAMEA4530656_0391	1.1.1.346	ccys:SAMEA4530656_0391 K06221 2,5-diketo-D-gluconate reductase A [EC:1.1.1.346] | (GenBank) dkgA; oxidoreductase (A)
PSR75409.1	sxi:SXIM_53700	1.1.1.346	sxi:SXIM_53700 K06221 2,5-diketo-D-gluconate reductase A [EC:1.1.1.346] | (GenBank) 2,5-diketo-D-gluconic acid reductase (A)
PSR75595.1	rbb:108517383	2.3.1.9	rbb:108517383 K00626 acetyl-CoA C-acetyltransferase [EC:2.3.1.9] | (RefSeq) acetyl-CoA acetyltransferase, mitochondrial-like (A)
PSR75667.1	nai:NECAME_01016	3.4.24.84	nai:NECAME_01016 K06013 STE24 endopeptidase [EC:3.4.24.84] | (RefSeq) kinase domain protein (A)
PSR75668.1	sdm:118197782	2.7.6.3 2.5.1.15	sdm:118197782 K13941 2-amino-4-hydroxy-6-hydroxymethyldihydropteridine diphosphokinase / dihydropteroate synthase [EC:2.7.6.3 2.5.1.15] | (RefSeq) folate synthesis bifunctional protein-like (A)
PSR75671.1	aarg:Aargi30884_12430	1.1.1.346	aarg:Aargi30884_12430 K06222 2,5-diketo-D-gluconate reductase B [EC:1.1.1.346] | (GenBank) hypothetical protein (A)
PSR75675.1	aarg:Aargi30884_12430	1.1.1.346	aarg:Aargi30884_12430 K06222 2,5-diketo-D-gluconate reductase B [EC:1.1.1.346] | (GenBank) hypothetical protein (A)
PSR75680.1	rln:J0663_03175	1.1.1.346	rln:J0663_03175 K06222 2,5-diketo-D-gluconate reductase B [EC:1.1.1.346] | (GenBank) aldo/keto reductase (A)
PSR75685.1	dfa:DFA_02231	2.5.1.1 2.5.1.10	dfa:DFA_02231 K00787 farnesyl diphosphate synthase [EC:2.5.1.1 2.5.1.10] | (RefSeq) pakF; putative protein serine/threonine kinase (A)
PSR75687.1	aarg:Aargi30884_12430	1.1.1.346	aarg:Aargi30884_12430 K06222 2,5-diketo-D-gluconate reductase B [EC:1.1.1.346] | (GenBank) hypothetical protein (A)
PSR75688.1	rln:J0663_03175	1.1.1.346	rln:J0663_03175 K06222 2,5-diketo-D-gluconate reductase B [EC:1.1.1.346] | (GenBank) aldo/keto reductase (A)
PSR75704.1	zce:119834388	1.1.1.216	zce:119834388 K15890 NADP+-dependent farnesol dehydrogenase [EC:1.1.1.216] | (RefSeq) farnesol dehydrogenase-like (A)
PSR75807.1	sphp:LH20_22115	2.3.1.9	sphp:LH20_22115 K00626 acetyl-CoA C-acetyltransferase [EC:2.3.1.9] | (GenBank) acetyl-CoA acetyltransferase (A)
PSR75856.1	ppyr:116163329	1.1.1.216	ppyr:116163329 K15890 NADP+-dependent farnesol dehydrogenase [EC:1.1.1.216] | (RefSeq) farnesol dehydrogenase-like (A)
PSR75870.1	dfa:DFA_02231	2.5.1.1 2.5.1.10	dfa:DFA_02231 K00787 farnesyl diphosphate synthase [EC:2.5.1.1 2.5.1.10] | (RefSeq) pakF; putative protein serine/threonine kinase (A)
PSR76040.1	gsj:114391539	2.7.1.148	gsj:114391539 K00919 4-diphosphocytidyl-2-C-methyl-D-erythritol kinase [EC:2.7.1.148] | (RefSeq) 4-diphosphocytidyl-2-C-methyl-D-erythritol kinase, chloroplastic/chromoplastic-like (A)
PSR76117.1	tvs:TRAVEDRAFT_60546	2.5.1.1 2.5.1.10 2.5.1.29	tvs:TRAVEDRAFT_60546 K00804 geranylgeranyl diphosphate synthase, type III [EC:2.5.1.1 2.5.1.10 2.5.1.29] | (RefSeq) terpenoid synthase (A)
PSR76185.1	dgr:Dgri_GH13569	2.5.1.18	dgr:Dgri_GH13569 K00799 glutathione S-transferase [EC:2.5.1.18] | (RefSeq) GH13569 gene product from transcript GH13569-RA (A)
PSR76347.1	cal:CAALFM_CR08210CA	4.2.1.3	cal:CAALFM_CR08210CA K01681 aconitate hydratase [EC:4.2.1.3] | (RefSeq) ACO1, CaO19.6385; aconitate hydratase (A)
PSR76379.1	pco:PHACADRAFT_259228	1.8.3.5 1.8.3.6	pco:PHACADRAFT_259228 K05906 prenylcysteine oxidase / farnesylcysteine lyase [EC:1.8.3.5 1.8.3.6] | (RefSeq) hypothetical protein (A)
PSR76382.1	mlb:MLBr02061	7.1.1.2	mlb:MLBr02061 K03885 NADH:ubiquinone reductase (H+-translocating) [EC:7.1.1.2] | (GenBank) possible dehydrogenase (A)
PSR76470.1	lhx:LYSHEL_13950	2.1.1.100	lhx:LYSHEL_13950 K00587 protein-S-isoprenylcysteine O-methyltransferase [EC:2.1.1.100] | (GenBank) protein-S-isoprenylcysteine methyltransferase (A)
PSR76488.1	dnx:107167415	1.1.1.216	dnx:107167415 K15890 NADP+-dependent farnesol dehydrogenase [EC:1.1.1.216] | (RefSeq) dehydrogenase/reductase SDR family member 11-like (A)
PSR76539.1	nvi:100115878	5.3.99.2 2.5.1.18	nvi:100115878 K04097 prostaglandin-H2 D-isomerase / glutathione transferase [EC:5.3.99.2 2.5.1.18] | (RefSeq) ATP-dependent DNA helicase PIF1 (A)
PSR76575.1	vra:106762372	1.1.1.354	vra:106762372 K15891 NAD+-dependent farnesol dehydrogenase [EC:1.1.1.354] | (RefSeq) uncharacterized protein LOC106762372 isoform X1 (A)
PSR76584.1	zne:110834654	1.1.1.216	zne:110834654 K15890 NADP+-dependent farnesol dehydrogenase [EC:1.1.1.216] | (RefSeq) farnesol dehydrogenase-like (A)
PSR76616.1	spar:SPRG_13991	3.1.1.-	spar:SPRG_13991 K15889 prenylcysteine alpha-carboxyl methylesterase [EC:3.1.1.-] | (RefSeq) hypothetical protein (A)
PSR76661.1	mpli:E1742_01260	1.1.1.346	mpli:E1742_01260 K06221 2,5-diketo-D-gluconate reductase A [EC:1.1.1.346] | (GenBank) aldo/keto reductase (A)
PSR76678.1	sthm:IS481_09230	2.3.1.9	sthm:IS481_09230 K00626 acetyl-CoA C-acetyltransferase [EC:2.3.1.9] | (GenBank) acetyl-CoA C-acyltransferase (A)
PSR76702.1	cbt:CLH_1767	1.17.7.4	cbt:CLH_1767 K02945 small subunit ribosomal protein S1 K03527 4-hydroxy-3-methylbut-2-en-1-yl diphosphate reductase [EC:1.17.7.4] | (GenBank) 4-hydroxy-3-methylbut-2-enyl diphosphate reductase (A)
PSR76806.1	api:100168880	1.1.1.216	api:100168880 K15890 NADP+-dependent farnesol dehydrogenase [EC:1.1.1.216] | (RefSeq) uncharacterized protein LOC100168880 (A)
PSR76912.1	psq:PUNSTDRAFT_136660	3.4.24.84	psq:PUNSTDRAFT_136660 K06013 STE24 endopeptidase [EC:3.4.24.84] | (RefSeq) metalloendopeptidase (A)
PSR77191.1	dfa:DFA_02231	2.5.1.1 2.5.1.10	dfa:DFA_02231 K00787 farnesyl diphosphate synthase [EC:2.5.1.1 2.5.1.10] | (RefSeq) pakF; putative protein serine/threonine kinase (A)
PSR77291.1	ath:AT5G09640	3.4.16.- 2.3.1.91	ath:AT5G09640 K09756 serine carboxypeptidase-like 19 [EC:3.4.16.- 2.3.1.91] | (RefSeq) SCPL19; serine carboxypeptidase-like 19 (A)
PSR77379.1	nvi:100115878	5.3.99.2 2.5.1.18	nvi:100115878 K04097 prostaglandin-H2 D-isomerase / glutathione transferase [EC:5.3.99.2 2.5.1.18] | (RefSeq) ATP-dependent DNA helicase PIF1 (A)
PSR77627.1	top:TOPB45_1414	2.2.1.7	top:TOPB45_1414 K01662 1-deoxy-D-xylulose-5-phosphate synthase [EC:2.2.1.7] | (GenBank) 1-deoxy-D-xylulose-5-phosphate synthase (A)
PSR77886.1	pco:PHACADRAFT_263982	2.3.3.10	pco:PHACADRAFT_263982 K01641 hydroxymethylglutaryl-CoA synthase [EC:2.3.3.10] | (RefSeq) hypothetical protein (A)
PSR78180.1	tpf:TPHA_0K01770
PSR78197.1	eus:EUTSA_v10015958mg	3.4.16.- 2.3.1.91	eus:EUTSA_v10015958mg K09756 serine carboxypeptidase-like 19 [EC:3.4.16.- 2.3.1.91] | (RefSeq) hypothetical protein (A)
PSR78200.1	aly:9314717	3.4.16.- 2.3.1.92	aly:9314717 K09757 serine carboxypeptidase-like 8 [EC:3.4.16.- 2.3.1.92] | (RefSeq) serine carboxypeptidase-like 8 (A)
PSR78206.1	brp:103847221	3.4.16.- 2.3.1.91	brp:103847221 K09756 serine carboxypeptidase-like 19 [EC:3.4.16.- 2.3.1.91] | (RefSeq) LOW QUALITY PROTEIN: serine carboxypeptidase-like 19 (A)
PSR78208.1	bdi:100832770	3.4.16.- 2.3.1.91	bdi:100832770 K09756 serine carboxypeptidase-like 19 [EC:3.4.16.- 2.3.1.91] | (RefSeq) serine carboxypeptidase-like 18 (A)
PSR78567.1	hbr:110661947	2.5.1.1	hbr:110661947 K14066 geranyl diphosphate synthase [EC:2.5.1.1] | (RefSeq) solanesyl diphosphate synthase 3, chloroplastic/mitochondrial-like isoform X1 (A)
PSR78591.1	hir:HETIRDRAFT_461040	1.1.1.34	hir:HETIRDRAFT_461040 K00021 hydroxymethylglutaryl-CoA reductase (NADPH) [EC:1.1.1.34] | (RefSeq) hypothetical protein (A)
PSR78636.1	cee:CENDO_08870	1.1.1.346	cee:CENDO_08870 K06221 2,5-diketo-D-gluconate reductase A [EC:1.1.1.346] | (GenBank) dkgA; 2,5-diketo-D-gluconic acid reductase A (A)
PSR78710.1	mgen:117227951	1.1.1.216	mgen:117227951 K15890 NADP+-dependent farnesol dehydrogenase [EC:1.1.1.216] | (RefSeq) farnesol dehydrogenase-like (A)
PSR78952.1	salb:XNR_0404	1.1.1.346	salb:XNR_0404 K06221 2,5-diketo-D-gluconate reductase A [EC:1.1.1.346] | (GenBank) Oxidoreductase (A)
PSR79037.1	nvi:100115878	5.3.99.2 2.5.1.18	nvi:100115878 K04097 prostaglandin-H2 D-isomerase / glutathione transferase [EC:5.3.99.2 2.5.1.18] | (RefSeq) ATP-dependent DNA helicase PIF1 (A)
PSR79054.1	pxy:105386204	1.1.1.216	pxy:105386204 K15890 NADP+-dependent farnesol dehydrogenase [EC:1.1.1.216] | (RefSeq) dehydrogenase/reductase SDR family member 11-like (A)
PSR79160.1	nai:NECAME_01016	3.4.24.84	nai:NECAME_01016 K06013 STE24 endopeptidase [EC:3.4.24.84] | (RefSeq) kinase domain protein (A)
PSR79300.1	ffo:FFONT_0802	2.7.1.36	ffo:FFONT_0802 K00869 mevalonate kinase [EC:2.7.1.36] | (GenBank) mevalonate kinase (A)
PSR79451.1	ppyr:116162028	1.1.1.216	ppyr:116162028 K15890 NADP+-dependent farnesol dehydrogenase [EC:1.1.1.216] | (RefSeq) farnesol dehydrogenase-like (A)
PSR79628.1	aip:107625618	2.5.1.108	aip:107625618 K07561 2-(3-amino-3-carboxypropyl)histidine synthase [EC:2.5.1.108] | (RefSeq) 2-(3-amino-3-carboxypropyl)histidine synthase subunit 1-like (A)
PSR79874.1	dsr:110188960	2.5.1.18	dsr:110188960 K00799 glutathione S-transferase [EC:2.5.1.18] | (RefSeq) glutathione S-transferase 1 (A)
PSR79944.1	bgq:X265_22130	1.1.1.346	bgq:X265_22130 K06222 2,5-diketo-D-gluconate reductase B [EC:1.1.1.346] | (GenBank) aldo/keto reductase (A)
PSR80367.1	pco:PHACADRAFT_213838	1.1.1.44 1.1.1.343	pco:PHACADRAFT_213838 K00033 6-phosphogluconate dehydrogenase [EC:1.1.1.44 1.1.1.343] | (RefSeq) hypothetical protein (A)
PSR80458.1	dfa:DFA_02231	2.5.1.1 2.5.1.10	dfa:DFA_02231 K00787 farnesyl diphosphate synthase [EC:2.5.1.1 2.5.1.10] | (RefSeq) pakF; putative protein serine/threonine kinase (A)
PSR80623.1	mdl:103569447	1.1.1.216	mdl:103569447 K15890 NADP+-dependent farnesol dehydrogenase [EC:1.1.1.216] | (RefSeq) farnesol dehydrogenase (A)
PSR80625.1	lak:106162866	2.5.1.18	lak:106162866 K00799 glutathione S-transferase [EC:2.5.1.18] | (RefSeq) glutathione S-transferase (A)
PSR80718.1	nai:NECAME_01016	3.4.24.84	nai:NECAME_01016 K06013 STE24 endopeptidase [EC:3.4.24.84] | (RefSeq) kinase domain protein (A)
PSR81118.1	cthr:CTHT_0065460	3.4.24.84	cthr:CTHT_0065460 K06013 STE24 endopeptidase [EC:3.4.24.84] | (RefSeq) ribosomal protein L34-like protein (A)
PSR81126.1	dfa:DFA_02231	2.5.1.1 2.5.1.10	dfa:DFA_02231 K00787 farnesyl diphosphate synthase [EC:2.5.1.1 2.5.1.10] | (RefSeq) pakF; putative protein serine/threonine kinase (A)
PSR81183.1	nai:NECAME_01016	3.4.24.84	nai:NECAME_01016 K06013 STE24 endopeptidase [EC:3.4.24.84] | (RefSeq) kinase domain protein (A)
PSR81336.1	gae:121380729	2.5.1.18	gae:121380729 K25210 glutathione transferase [EC:2.5.1.18] | (RefSeq) glutathione S-transferase LANCL1-like isoform X1 (A)
PSR81959.1	dpo:Dpse_GA18171	2.5.1.18	dpo:Dpse_GA18171 K00799 glutathione S-transferase [EC:2.5.1.18] | (RefSeq) uncharacterized protein (A)
PSR81960.1	pco:PHACADRAFT_207672	1.1.1.34	pco:PHACADRAFT_207672 K00021 hydroxymethylglutaryl-CoA reductase (NADPH) [EC:1.1.1.34] | (RefSeq) hypothetical protein (A)
PSR81995.1	tmo:TMO_1415	1.1.1.346	tmo:TMO_1415 K06222 2,5-diketo-D-gluconate reductase B [EC:1.1.1.346] | (GenBank) dkgB; oxidoreductase (A)
PSR81997.1	marj:MARI_09570	1.1.1.346	marj:MARI_09570 K06222 2,5-diketo-D-gluconate reductase B [EC:1.1.1.346] | (GenBank) dkgB; 2,5-diketo-D-gluconic acid reductase B (A)
PSR82069.1	brq:CIT40_18145	1.1.1.346	brq:CIT40_18145 K06222 2,5-diketo-D-gluconate reductase B [EC:1.1.1.346] | (GenBank) aldo/keto reductase (A)
PSR82435.1	dfa:DFA_02231	2.5.1.1 2.5.1.10	dfa:DFA_02231 K00787 farnesyl diphosphate synthase [EC:2.5.1.1 2.5.1.10] | (RefSeq) pakF; putative protein serine/threonine kinase (A)
PSR82578.1	aip:107625618	2.5.1.108	aip:107625618 K07561 2-(3-amino-3-carboxypropyl)histidine synthase [EC:2.5.1.108] | (RefSeq) 2-(3-amino-3-carboxypropyl)histidine synthase subunit 1-like (A)
PSR82593.1	dfa:DFA_01352	1.1.1.44 1.1.1.343	dfa:DFA_01352 K00033 6-phosphogluconate dehydrogenase [EC:1.1.1.44 1.1.1.343] | (RefSeq) gnd; 6-phosphogluconate dehydrogenase (A)
PSR83048.1	pgc:109854533	5.3.3.21	pgc:109854533 K12663 Delta3,5-Delta2,4-dienoyl-CoA isomerase [EC:5.3.3.21] | (RefSeq) delta(3,5)-Delta(2,4)-dienoyl-CoA isomerase, mitochondrial (A)
PSR83147.1	ang:ANI_1_1984104	1.1.1.349	ang:ANI_1_1984104 K17644 norsolorinic acid ketoreductase [EC:1.1.1.349] | (RefSeq) An12g06400; aflatoxin biosynthesis ketoreductase nor-1 (A)
PSR83149.1	aly:9314717	3.4.16.- 2.3.1.92	aly:9314717 K09757 serine carboxypeptidase-like 8 [EC:3.4.16.- 2.3.1.92] | (RefSeq) serine carboxypeptidase-like 8 (A)
PSR83329.1	eace:KKI46_02390	1.1.1.346	eace:KKI46_02390 K06221 2,5-diketo-D-gluconate reductase A [EC:1.1.1.346] | (GenBank) aldo/keto reductase (A)
PSR83435.1	lcq:111686940	1.1.1.216	lcq:111686940 K15890 NADP+-dependent farnesol dehydrogenase [EC:1.1.1.216] | (RefSeq) farnesol dehydrogenase-like (A)
PSR83447.1	mlb:MLBr00238	6.1.1.10	mlb:MLBr00238 K01874 methionyl-tRNA synthetase [EC:6.1.1.10] | (GenBank) metS; putative methionyl-tRNA synthase (A)
PSR83809.1	pco:PHACADRAFT_246170	5.3.3.21	pco:PHACADRAFT_246170 K12663 Delta3,5-Delta2,4-dienoyl-CoA isomerase [EC:5.3.3.21] | (RefSeq) hypothetical protein (A)
PSR83861.1	dfa:DFA_01352	1.1.1.44 1.1.1.343	dfa:DFA_01352 K00033 6-phosphogluconate dehydrogenase [EC:1.1.1.44 1.1.1.343] | (RefSeq) gnd; 6-phosphogluconate dehydrogenase (A)
PSR84409.1	cee:CENDO_08870	1.1.1.346	cee:CENDO_08870 K06221 2,5-diketo-D-gluconate reductase A [EC:1.1.1.346] | (GenBank) dkgA; 2,5-diketo-D-gluconic acid reductase A (A)
PSR85841.1	dfa:DFA_02231	2.5.1.1 2.5.1.10	dfa:DFA_02231 K00787 farnesyl diphosphate synthase [EC:2.5.1.1 2.5.1.10] | (RefSeq) pakF; putative protein serine/threonine kinase (A)
PSR87078.1	pspg:AK823_11620	1.1.1.346	pspg:AK823_11620 K06222 2,5-diketo-D-gluconate reductase B [EC:1.1.1.346] | (GenBank) aldo/keto reductase (A)
PSR87081.1	pco:PHACADRAFT_207672	1.1.1.34	pco:PHACADRAFT_207672 K00021 hydroxymethylglutaryl-CoA reductase (NADPH) [EC:1.1.1.34] | (RefSeq) hypothetical protein (A)
PSR87082.1	pco:PHACADRAFT_207672	1.1.1.34	pco:PHACADRAFT_207672 K00021 hydroxymethylglutaryl-CoA reductase (NADPH) [EC:1.1.1.34] | (RefSeq) hypothetical protein (A)
PSR87083.1	pco:PHACADRAFT_207672	1.1.1.34	pco:PHACADRAFT_207672 K00021 hydroxymethylglutaryl-CoA reductase (NADPH) [EC:1.1.1.34] | (RefSeq) hypothetical protein (A)
PSR87354.1	ccaj:109802944	1.1.1.348	ccaj:109802944 K13265 vestitone reductase [EC:1.1.1.348] | (RefSeq) vestitone reductase-like (A)
PSR87356.1	aip:107624299	1.1.1.348	aip:107624299 K13265 vestitone reductase [EC:1.1.1.348] | (RefSeq) vestitone reductase (A)
PSR87369.1	vun:114184905	1.1.1.348	vun:114184905 K13265 vestitone reductase [EC:1.1.1.348] | (RefSeq) vestitone reductase-like (A)
PSR88460.1	bim:100742025	1.1.1.216	bim:100742025 K15890 NADP+-dependent farnesol dehydrogenase [EC:1.1.1.216] | (RefSeq) farnesol dehydrogenase (A)
PSR88467.1	ani:AN1735.2	1.1.1.44 1.1.1.343	ani:AN1735.2 K00033 6-phosphogluconate dehydrogenase [EC:1.1.1.44 1.1.1.343] | (RefSeq) hypothetical protein (A)
PSR88586.1	dfa:DFA_02231	2.5.1.1 2.5.1.10	dfa:DFA_02231 K00787 farnesyl diphosphate synthase [EC:2.5.1.1 2.5.1.10] | (RefSeq) pakF; putative protein serine/threonine kinase (A)
PSR88665.1	aalb:109413885	2.3.1.97	aalb:109413885 K00671 glycylpeptide N-tetradecanoyltransferase [EC:2.3.1.97] | (RefSeq) glycylpeptide N-tetradecanoyltransferase-like (A)
PSR88741.1	aip:107625618	2.5.1.108	aip:107625618 K07561 2-(3-amino-3-carboxypropyl)histidine synthase [EC:2.5.1.108] | (RefSeq) 2-(3-amino-3-carboxypropyl)histidine synthase subunit 1-like (A)
PSR88753.1	aqu:105312889	2.5.1.141	aqu:105312889 K02257 heme o synthase [EC:2.5.1.141] | (RefSeq) protoheme IX farnesyltransferase, mitochondrial-like (A)
PSR88859.1	pxb:103941079	1.1.1.354	pxb:103941079 K15891 NAD+-dependent farnesol dehydrogenase [EC:1.1.1.354] | (RefSeq) uncharacterized protein LOC103941079 (A)
PSR88889.1	nvi:100115586	1.1.1.216	nvi:100115586 K15890 NADP+-dependent farnesol dehydrogenase [EC:1.1.1.216] | (RefSeq) farnesol dehydrogenase (A)
PSR88892.1	pxu:106122941	2.5.1.108	pxu:106122941 K07561 2-(3-amino-3-carboxypropyl)histidine synthase [EC:2.5.1.108] | (RefSeq) diphthamide biosynthesis protein 1-like (A)
PSR88894.1	bmyo:BG05_1840	2.2.1.7	bmyo:BG05_1840 K01662 1-deoxy-D-xylulose-5-phosphate synthase [EC:2.2.1.7] | (GenBank) dxs; 1-deoxy-D-xylulose-5-phosphate synthase (A)
PSR88981.1	lel:LELG_00420	2.7.1.36	lel:LELG_00420 K00869 mevalonate kinase [EC:2.7.1.36] | (RefSeq) hypothetical protein (A)
PSR89004.1	nvi:100115878	5.3.99.2 2.5.1.18	nvi:100115878 K04097 prostaglandin-H2 D-isomerase / glutathione transferase [EC:5.3.99.2 2.5.1.18] | (RefSeq) ATP-dependent DNA helicase PIF1 (A)
PSR90578.1	dfa:DFA_02231	2.5.1.1 2.5.1.10	dfa:DFA_02231 K00787 farnesyl diphosphate synthase [EC:2.5.1.1 2.5.1.10] | (RefSeq) pakF; putative protein serine/threonine kinase (A)
PSR90677.1	dsq:DICSQDRAFT_86464	2.7.4.24	dsq:DICSQDRAFT_86464 K13024 inositol-hexakisphosphate/diphosphoinositol-pentakisphosphate 1-kinase [EC:2.7.4.24] | (RefSeq) hypothetical protein (A)
PSR90688.1	shs:STEHIDRAFT_53867	2.1.1.100	shs:STEHIDRAFT_53867 K00587 protein-S-isoprenylcysteine O-methyltransferase [EC:2.1.1.100] | (RefSeq) ICMT-domain-containing protein (A)
PSR93738.1	cfo:105249644	1.1.1.216	cfo:105249644 K15890 NADP+-dependent farnesol dehydrogenase [EC:1.1.1.216] | (RefSeq) farnesol dehydrogenase (A)
PSR94049.1	ahf:112748643	2.5.1.108	ahf:112748643 K07561 2-(3-amino-3-carboxypropyl)histidine synthase [EC:2.5.1.108] | (RefSeq) 2-(3-amino-3-carboxypropyl)histidine synthase subunit 1 isoform X1 (A)
PSR94076.1	aip:107625618	2.5.1.108	aip:107625618 K07561 2-(3-amino-3-carboxypropyl)histidine synthase [EC:2.5.1.108] | (RefSeq) 2-(3-amino-3-carboxypropyl)histidine synthase subunit 1-like (A)
PSR94116.1	pco:PHACADRAFT_256185	2.3.1.97	pco:PHACADRAFT_256185 K00671 glycylpeptide N-tetradecanoyltransferase [EC:2.3.1.97] | (RefSeq) hypothetical protein (A)
PSR94117.1	pco:PHACADRAFT_256185	2.3.1.97	pco:PHACADRAFT_256185 K00671 glycylpeptide N-tetradecanoyltransferase [EC:2.3.1.97] | (RefSeq) hypothetical protein (A)
PSR94549.1	tva:TVAG_476130	2.1.1.100	tva:TVAG_476130 K00587 protein-S-isoprenylcysteine O-methyltransferase [EC:2.1.1.100] | (RefSeq) hypothetical protein (A)
PSR94680.1	cmt:CCM_05030	2.1.1.100	cmt:CCM_05030 K00587 protein-S-isoprenylcysteine O-methyltransferase [EC:2.1.1.100] | (RefSeq) protein-S-isoprenylcysteine O-methyltransferase (A)
PSR98928.1	cpii:120420115	1.1.1.216	cpii:120420115 K15890 NADP+-dependent farnesol dehydrogenase [EC:1.1.1.216] | (RefSeq) farnesol dehydrogenase-like (A)
PSR99318.1	pco:PHACADRAFT_251373	2.5.1.58 2.5.1.59	pco:PHACADRAFT_251373 K05955 protein farnesyltransferase/geranylgeranyltransferase type-1 subunit alpha [EC:2.5.1.58 2.5.1.59] | (RefSeq) hypothetical protein (A)
PSS02347.1	dfa:DFA_02231	2.5.1.1 2.5.1.10	dfa:DFA_02231 K00787 farnesyl diphosphate synthase [EC:2.5.1.1 2.5.1.10] | (RefSeq) pakF; putative protein serine/threonine kinase (A)
PSS02348.1	trg:TRUGW13939_07281	2.7.4.24	trg:TRUGW13939_07281 K13024 inositol-hexakisphosphate/diphosphoinositol-pentakisphosphate 1-kinase [EC:2.7.4.24] | (RefSeq) uncharacterized protein (A)
PSS03719.1	cee:CENDO_08870	1.1.1.346	cee:CENDO_08870 K06221 2,5-diketo-D-gluconate reductase A [EC:1.1.1.346] | (GenBank) dkgA; 2,5-diketo-D-gluconic acid reductase A (A)
PSS05349.1	aalb:109413885	2.3.1.97	aalb:109413885 K00671 glycylpeptide N-tetradecanoyltransferase [EC:2.3.1.97] | (RefSeq) glycylpeptide N-tetradecanoyltransferase-like (A)
PSS05397.1	dku:Desku_1927	2.2.1.7	dku:Desku_1927 K01662 1-deoxy-D-xylulose-5-phosphate synthase [EC:2.2.1.7] | (GenBank) 1-deoxy-D-xylulose-5-phosphate synthase (A)
PSS05473.1	trr:M419DRAFT_136015	2.5.1.108	trr:M419DRAFT_136015 K07561 2-(3-amino-3-carboxypropyl)histidine synthase [EC:2.5.1.108] | (GenBank) diphthamide biosynthesis protein 1 (A)
PSS05512.1	cal:CAALFM_CR08210CA	4.2.1.3	cal:CAALFM_CR08210CA K01681 aconitate hydratase [EC:4.2.1.3] | (RefSeq) ACO1, CaO19.6385; aconitate hydratase (A)
PSS05528.1	aip:107624299	1.1.1.348	aip:107624299 K13265 vestitone reductase [EC:1.1.1.348] | (RefSeq) vestitone reductase (A)
PSS06486.1	kau:B6264_00495	1.1.1.346	kau:B6264_00495 K06221 2,5-diketo-D-gluconate reductase A [EC:1.1.1.346] | (GenBank) oxidoreductase (A)
PSS06487.1	lali:LA20249_09150	1.1.1.346	lali:LA20249_09150 K06221 2,5-diketo-D-gluconate reductase A [EC:1.1.1.346] | (GenBank) 2,5-diketo-D-gluconic acid reductase (A)
PSS06496.1	apln:108739323	2.5.1.18	apln:108739323 K00799 glutathione S-transferase [EC:2.5.1.18] | (RefSeq) glutathione S-transferase D7 (A)
PSS06502.1	wic:J056_000226	2.7.4.21	wic:J056_000226 K07756 inositol-hexakisphosphate 5-kinase [EC:2.7.4.21] | (RefSeq) hypothetical protein (A)
PSS06503.1	tca:655739	2.5.1.18	tca:655739 K00799 glutathione S-transferase [EC:2.5.1.18] | (RefSeq) glutathione S-transferase 1 (A)
PSS06528.1	pco:PHACADRAFT_174622	2.5.1.105	pco:PHACADRAFT_174622 K06897 7,8-dihydropterin-6-yl-methyl-4-(beta-D-ribofuranosyl)aminobenzene 5'-phosphate synthase [EC:2.5.1.105] | (RefSeq) hypothetical protein (A)
PSS06550.1	mbas:ALGA_3274	1.1.1.354	mbas:ALGA_3274 K15891 NAD+-dependent farnesol dehydrogenase [EC:1.1.1.354] | (GenBank) hypothetical protein (A)
PSS06584.1	etl:114072324	2.5.1.18	etl:114072324 K00799 glutathione S-transferase [EC:2.5.1.18] | (RefSeq) glutathione S-transferase 2-like (A)
PSS06877.1	spar:SPRG_09165	3.1.1.-	spar:SPRG_09165 K15889 prenylcysteine alpha-carboxyl methylesterase [EC:3.1.1.-] | (RefSeq) hypothetical protein (A)
PSS08895.1	aalb:109404182	2.5.1.18	aalb:109404182 K00799 glutathione S-transferase [EC:2.5.1.18] | (RefSeq) glutathione S-transferase 1-1-like (A)
PSS08900.1	apln:108739323	2.5.1.18	apln:108739323 K00799 glutathione S-transferase [EC:2.5.1.18] | (RefSeq) glutathione S-transferase D7 (A)
PSS08934.1	nvi:100115878	5.3.99.2 2.5.1.18	nvi:100115878 K04097 prostaglandin-H2 D-isomerase / glutathione transferase [EC:5.3.99.2 2.5.1.18] | (RefSeq) ATP-dependent DNA helicase PIF1 (A)
PSS09347.1	mbe:MBM_00920	2.3.1.97	mbe:MBM_00920 K00671 glycylpeptide N-tetradecanoyltransferase [EC:2.3.1.97] | (RefSeq) Glycylpeptide N-tetradecanoyltransferase (A)
PSS10457.1	lcq:111686938	1.1.1.216	lcq:111686938 K15890 NADP+-dependent farnesol dehydrogenase [EC:1.1.1.216] | (RefSeq) farnesol dehydrogenase-like (A)
PSS10460.1	nvi:100115878	5.3.99.2 2.5.1.18	nvi:100115878 K04097 prostaglandin-H2 D-isomerase / glutathione transferase [EC:5.3.99.2 2.5.1.18] | (RefSeq) ATP-dependent DNA helicase PIF1 (A)
PSS11008.1	tnl:113496731	2.5.1.18	tnl:113496731 K00799 glutathione S-transferase [EC:2.5.1.18] | (RefSeq) uncharacterized protein LOC113496731 (A)
PSS11037.1	dfa:DFA_02231	2.5.1.1 2.5.1.10	dfa:DFA_02231 K00787 farnesyl diphosphate synthase [EC:2.5.1.1 2.5.1.10] | (RefSeq) pakF; putative protein serine/threonine kinase (A)
PSS17129.1	dfa:DFA_02231	2.5.1.1 2.5.1.10	dfa:DFA_02231 K00787 farnesyl diphosphate synthase [EC:2.5.1.1 2.5.1.10] | (RefSeq) pakF; putative protein serine/threonine kinase (A)
PSS19942.1	nvi:100115878	5.3.99.2 2.5.1.18	nvi:100115878 K04097 prostaglandin-H2 D-isomerase / glutathione transferase [EC:5.3.99.2 2.5.1.18] | (RefSeq) ATP-dependent DNA helicase PIF1 (A)
PSS19953.1	ahf:112702714	2.7.4.2	ahf:112702714 K00938 phosphomevalonate kinase [EC:2.7.4.2] | (RefSeq) uncharacterized protein LOC112702714 (A)
PSS22646.1	cal:CAALFM_CR10780CA	3.1.1.112	cal:CAALFM_CR10780CA K23978 isoamyl acetate esterase [EC:3.1.1.112] | (RefSeq) IAH1, CaO19.7667; isoamyl acetate-hydrolyzing esterase (A)
PSS25951.1	nvi:100115878	5.3.99.2 2.5.1.18	nvi:100115878 K04097 prostaglandin-H2 D-isomerase / glutathione transferase [EC:5.3.99.2 2.5.1.18] | (RefSeq) ATP-dependent DNA helicase PIF1 (A)
PSS29629.1	ovi:T265_14205	2.3.1.97	ovi:T265_14205 K00671 glycylpeptide N-tetradecanoyltransferase [EC:2.3.1.97] | (RefSeq) hypothetical protein (A)
PSS29641.1	mde:101892059	1.1.1.216	mde:101892059 K15890 NADP+-dependent farnesol dehydrogenase [EC:1.1.1.216] | (RefSeq) farnesol dehydrogenase (A)
PSS29683.1	cij:WG74_06260	2.3.1.9	cij:WG74_06260 K00626 acetyl-CoA C-acetyltransferase [EC:2.3.1.9] | (GenBank) enoyl-CoA hydratase (A)
PSS29705.1	dsq:DICSQDRAFT_176811	2.5.1.82 2.5.1.83	dsq:DICSQDRAFT_176811 K05355 hexaprenyl-diphosphate synthase [EC:2.5.1.82 2.5.1.83] | (RefSeq) terpenoid synthase (A)
PSS29806.1	otu:111416398	1.1.1.216	otu:111416398 K15890 NADP+-dependent farnesol dehydrogenase [EC:1.1.1.216] | (RefSeq) farnesol dehydrogenase-like (A)
PSS29850.1	mlb:MLBr00238	6.1.1.10	mlb:MLBr00238 K01874 methionyl-tRNA synthetase [EC:6.1.1.10] | (GenBank) metS; putative methionyl-tRNA synthase (A)
PSS31090.1	toy:FO059_16400	1.1.1.346	toy:FO059_16400 K06221 2,5-diketo-D-gluconate reductase A [EC:1.1.1.346] | (GenBank) aldo/keto reductase (A)
PSS31102.1	strd:NI25_35095	1.1.1.346	strd:NI25_35095 K06221 2,5-diketo-D-gluconate reductase A [EC:1.1.1.346] | (GenBank) aldo/keto reductase (A)
PSS31104.1	stui:GCM10017668_66910	1.1.1.346	stui:GCM10017668_66910 K06221 2,5-diketo-D-gluconate reductase A [EC:1.1.1.346] | (GenBank) oxidoreductase (A)
PSS31935.1	thj:104819464	1.1.1.354	thj:104819464 K15891 NAD+-dependent farnesol dehydrogenase [EC:1.1.1.354] | (RefSeq) uncharacterized protein LOC104819464 (A)
PSS31981.1	pvir:120647065	1.1.1.354	pvir:120647065 K15891 NAD+-dependent farnesol dehydrogenase [EC:1.1.1.354] | (RefSeq) putative dihydroflavonol 4-reductase (A)
PSS32096.1	nvi:100115878	5.3.99.2 2.5.1.18	nvi:100115878 K04097 prostaglandin-H2 D-isomerase / glutathione transferase [EC:5.3.99.2 2.5.1.18] | (RefSeq) ATP-dependent DNA helicase PIF1 (A)
PSS32159.1	tca:655739	2.5.1.18	tca:655739 K00799 glutathione S-transferase [EC:2.5.1.18] | (RefSeq) glutathione S-transferase 1 (A)
PSS32161.1	aalb:109404182	2.5.1.18	aalb:109404182 K00799 glutathione S-transferase [EC:2.5.1.18] | (RefSeq) glutathione S-transferase 1-1-like (A)
PSS32162.1	apln:108739323	2.5.1.18	apln:108739323 K00799 glutathione S-transferase [EC:2.5.1.18] | (RefSeq) glutathione S-transferase D7 (A)
PSS32196.1	apln:108739323	2.5.1.18	apln:108739323 K00799 glutathione S-transferase [EC:2.5.1.18] | (RefSeq) glutathione S-transferase D7 (A)
PSS32204.1	nvi:100115878	5.3.99.2 2.5.1.18	nvi:100115878 K04097 prostaglandin-H2 D-isomerase / glutathione transferase [EC:5.3.99.2 2.5.1.18] | (RefSeq) ATP-dependent DNA helicase PIF1 (A)
PSS32209.1	bter:100644832	1.1.1.216	bter:100644832 K15890 NADP+-dependent farnesol dehydrogenase [EC:1.1.1.216] | (RefSeq) farnesol dehydrogenase (A)
PSS32217.1	aalb:109413885	2.3.1.97	aalb:109413885 K00671 glycylpeptide N-tetradecanoyltransferase [EC:2.3.1.97] | (RefSeq) glycylpeptide N-tetradecanoyltransferase-like (A)
PSS34080.1	nge:Natgr_1571	5.3.3.2	nge:Natgr_1571 K01823 isopentenyl-diphosphate Delta-isomerase [EC:5.3.3.2] | (GenBank) isopentenyl-diphosphate delta-isomerase, type 2 (A)
PSS34240.1	mpp:MICPUCDRAFT_23717	3.1.1.-	mpp:MICPUCDRAFT_23717 K15889 prenylcysteine alpha-carboxyl methylesterase [EC:3.1.1.-] | (RefSeq) hypothetical protein (A)
PSS35383.1	dfa:DFA_02231	2.5.1.1 2.5.1.10	dfa:DFA_02231 K00787 farnesyl diphosphate synthase [EC:2.5.1.1 2.5.1.10] | (RefSeq) pakF; putative protein serine/threonine kinase (A)
PSS35410.1	nor:FA702_19890	2.3.1.9	nor:FA702_19890 K00626 acetyl-CoA C-acetyltransferase [EC:2.3.1.9] | (GenBank) acetyl-CoA acetyltransferase (A)
PSS35439.1	tvs:TRAVEDRAFT_144365	2.5.1.108	tvs:TRAVEDRAFT_144365 K07561 2-(3-amino-3-carboxypropyl)histidine synthase [EC:2.5.1.108] | (RefSeq) Diphthamide synthesis (A)
PSS35440.1	tvs:TRAVEDRAFT_144365	2.5.1.108	tvs:TRAVEDRAFT_144365 K07561 2-(3-amino-3-carboxypropyl)histidine synthase [EC:2.5.1.108] | (RefSeq) Diphthamide synthesis (A)
PSS35483.1	rko:JWS14_19350	1.1.1.346	rko:JWS14_19350 K06221 2,5-diketo-D-gluconate reductase A [EC:1.1.1.346] | (GenBank) aldo/keto reductase (A)
PSS35492.1	aip:107625618	2.5.1.108	aip:107625618 K07561 2-(3-amino-3-carboxypropyl)histidine synthase [EC:2.5.1.108] | (RefSeq) 2-(3-amino-3-carboxypropyl)histidine synthase subunit 1-like (A)
PSS35523.1	nlu:111054595	1.1.1.216	nlu:111054595 K15890 NADP+-dependent farnesol dehydrogenase [EC:1.1.1.216] | (RefSeq) farnesol dehydrogenase (A)
PSS36868.1	aoz:HUE56_00360	1.1.1.341	aoz:HUE56_00360 K12455 CDP-abequose synthase [EC:1.1.1.341] | (GenBank) NAD(P)-dependent oxidoreductase (A)
PSS36874.1	ath:AT2G22990	3.4.16.- 2.3.1.92	ath:AT2G22990 K09757 serine carboxypeptidase-like 8 [EC:3.4.16.- 2.3.1.92] | (RefSeq) SNG1; sinapoylglucose 1 (A)
PSS36919.1	ztr:MYCGRDRAFT_109408	2.3.1.97	ztr:MYCGRDRAFT_109408 K00671 glycylpeptide N-tetradecanoyltransferase [EC:2.3.1.97] | (RefSeq) hypothetical protein (A)
PSS36920.1	oaa:114811997	2.5.1.16	oaa:114811997 K00797 spermidine synthase [EC:2.5.1.16] | (RefSeq) SRM; spermidine synthase (A)
PSS36939.1	dfa:DFA_02231	2.5.1.1 2.5.1.10	dfa:DFA_02231 K00787 farnesyl diphosphate synthase [EC:2.5.1.1 2.5.1.10] | (RefSeq) pakF; putative protein serine/threonine kinase (A)
PSS36982.1	dpte:113793353	5.3.3.21	dpte:113793353 K12663 Delta3,5-Delta2,4-dienoyl-CoA isomerase [EC:5.3.3.21] | (RefSeq) delta(3,5)-Delta(2,4)-dienoyl-CoA isomerase, mitochondrial-like isoform X1 (A)
PSS37040.1	apln:108733167	1.1.1.216	apln:108733167 K15890 NADP+-dependent farnesol dehydrogenase [EC:1.1.1.216] | (RefSeq) farnesol dehydrogenase-like (A)
PSS37097.1	dfa:DFA_02231	2.5.1.1 2.5.1.10	dfa:DFA_02231 K00787 farnesyl diphosphate synthase [EC:2.5.1.1 2.5.1.10] | (RefSeq) pakF; putative protein serine/threonine kinase (A)
PSS37108.1	nvi:100115878	5.3.99.2 2.5.1.18	nvi:100115878 K04097 prostaglandin-H2 D-isomerase / glutathione transferase [EC:5.3.99.2 2.5.1.18] | (RefSeq) ATP-dependent DNA helicase PIF1 (A)
PSS37109.1	nvi:100115878	5.3.99.2 2.5.1.18	nvi:100115878 K04097 prostaglandin-H2 D-isomerase / glutathione transferase [EC:5.3.99.2 2.5.1.18] | (RefSeq) ATP-dependent DNA helicase PIF1 (A)
PSS37110.1	nvi:100115878	5.3.99.2 2.5.1.18	nvi:100115878 K04097 prostaglandin-H2 D-isomerase / glutathione transferase [EC:5.3.99.2 2.5.1.18] | (RefSeq) ATP-dependent DNA helicase PIF1 (A)
PSS37111.1	nvi:100115878	5.3.99.2 2.5.1.18	nvi:100115878 K04097 prostaglandin-H2 D-isomerase / glutathione transferase [EC:5.3.99.2 2.5.1.18] | (RefSeq) ATP-dependent DNA helicase PIF1 (A)
PSS37148.1	reh:H16_A0872	2.3.1.9	reh:H16_A0872 K00626 acetyl-CoA C-acetyltransferase [EC:2.3.1.9] | (GenBank) h16_A0872; Acetyl-CoA acetyltransferase (A)
PSS37211.1	vun:114184905	1.1.1.348	vun:114184905 K13265 vestitone reductase [EC:1.1.1.348] | (RefSeq) vestitone reductase-like (A)
PSS37443.1	dan:6494817	2.5.1.18	dan:6494817 K00799 glutathione S-transferase [EC:2.5.1.18] | (RefSeq) glutathione S-transferase 1 (A)
PSS37493.1	aalb:109399576	1.1.1.216	aalb:109399576 K15890 NADP+-dependent farnesol dehydrogenase [EC:1.1.1.216] | (RefSeq) farnesol dehydrogenase-like (A)
PSS37502.1	cee:CENDO_08870	1.1.1.346	cee:CENDO_08870 K06221 2,5-diketo-D-gluconate reductase A [EC:1.1.1.346] | (GenBank) dkgA; 2,5-diketo-D-gluconic acid reductase A (A)
PSS37539.1	dbr:Deba_2887	5.3.3.2	dbr:Deba_2887 K01823 isopentenyl-diphosphate Delta-isomerase [EC:5.3.3.2] | (GenBank) NUDIX hydrolase (A)
PSS37626.1	nvi:100115878	5.3.99.2 2.5.1.18	nvi:100115878 K04097 prostaglandin-H2 D-isomerase / glutathione transferase [EC:5.3.99.2 2.5.1.18] | (RefSeq) ATP-dependent DNA helicase PIF1 (A)
PSS37653.1	phu:Phum_PHUM189440	2.5.1.18	phu:Phum_PHUM189440 K00799 glutathione S-transferase [EC:2.5.1.18] | (RefSeq) GSTD1-5 protein, putative (A)
PSS37678.1	dsq:DICSQDRAFT_75790	2.5.1.87	dsq:DICSQDRAFT_75790 K19177 dehydrodolichyl diphosphate syntase complex subunit NUS1 [EC:2.5.1.87] | (RefSeq) hypothetical protein (A)
PSS37706.1	rbn:RBXJA2T_08880	2.3.1.9	rbn:RBXJA2T_08880 K00626 acetyl-CoA C-acetyltransferase [EC:2.3.1.9] | (GenBank) acetyl-CoA acetyltransferase (A)
PSS37722.1	aip:107625618	2.5.1.108	aip:107625618 K07561 2-(3-amino-3-carboxypropyl)histidine synthase [EC:2.5.1.108] | (RefSeq) 2-(3-amino-3-carboxypropyl)histidine synthase subunit 1-like (A)
PSS37765.1	gtr:GLOTRDRAFT_109065	5.3.3.2	gtr:GLOTRDRAFT_109065 K01823 isopentenyl-diphosphate Delta-isomerase [EC:5.3.3.2] | (RefSeq) Isopentenyldiphosphate isomerase (A)
PSS37893.1	aalb:109413885	2.3.1.97	aalb:109413885 K00671 glycylpeptide N-tetradecanoyltransferase [EC:2.3.1.97] | (RefSeq) glycylpeptide N-tetradecanoyltransferase-like (A)
PSS37957.1	pco:PHACADRAFT_265218	2.5.1.1 2.5.1.10	pco:PHACADRAFT_265218 K00787 farnesyl diphosphate synthase [EC:2.5.1.1 2.5.1.10] | (RefSeq) hypothetical protein (A)
PSS37987.1	mtr:MTR_7g074710	1.1.1.348	mtr:MTR_7g074710 K13265 vestitone reductase [EC:1.1.1.348] | (GenBank) dihydroflavonol 4-reductase-like protein (A)
PSS37994.1	mtr:MTR_7g074710	1.1.1.348	mtr:MTR_7g074710 K13265 vestitone reductase [EC:1.1.1.348] | (GenBank) dihydroflavonol 4-reductase-like protein (A)
PSS38078.1	pco:PHACADRAFT_212873	2.5.1.58	pco:PHACADRAFT_212873 K05954 protein farnesyltransferase subunit beta [EC:2.5.1.58] | (RefSeq) hypothetical protein (A)

## Sheet: Phlebiopsis_gigantea
query_id	subject_id	EC	description
KIP01136.1	dfa:DFA_02231	2.5.1.1 2.5.1.10	dfa:DFA_02231 K00787 farnesyl diphosphate synthase [EC:2.5.1.1 2.5.1.10] | (RefSeq) pakF; putative protein serine/threonine kinase (A)
KIP01221.1	cqu:CpipJ_CPIJ004599	1.1.1.216] | (GenBank) 3-oxoacyl-[acyl-carrier-protein	cqu:CpipJ_CPIJ004599 K15890 NADP+dependent farnesol dehydrogenase [EC:1.1.1.216] | (GenBank) 3-oxoacyl-[acyl-carrier-protein] reductase (A)
KIP01282.1	smo:SELMODRAFT_91230	2.1.1.100	smo:SELMODRAFT_91230 K00587 protein-S-isoprenylcysteine O-methyltransferase [EC:2.1.1.100] | (RefSeq) hypothetical protein (A)
KIP01288.1	dfa:DFA_02231	2.5.1.1 2.5.1.10	dfa:DFA_02231 K00787 farnesyl diphosphate synthase [EC:2.5.1.1 2.5.1.10] | (RefSeq) pakF; putative protein serine/threonine kinase (A)
KIP01367.1	pxy:105398348	1.1.1.216	pxy:105398348 K15890 NADP+dependent farnesol dehydrogenase [EC:1.1.1.216] | (RefSeq) dehydrogenase/reductase SDR family member 11-like (A)
KIP01399.1	dan:6501882	1.1.1.216	dan:6501882 K15890 NADP+dependent farnesol dehydrogenase [EC:1.1.1.216] | (RefSeq) farnesol dehydrogenase (A)
KIP01414.1	ajm:119041344	2.5.1.18	ajm:119041344 K00799 glutathione S-transferase [EC:2.5.1.18] | (RefSeq) probable glutathione S-transferase GSTF1 (A)
KIP01476.1	dan:6501882	1.1.1.216	dan:6501882 K15890 NADP+dependent farnesol dehydrogenase [EC:1.1.1.216] | (RefSeq) farnesol dehydrogenase (A)
KIP01586.1	vun:114184905	1.1.1.348	vun:114184905 K13265 vestitone reductase [EC:1.1.1.348] | (RefSeq) vestitone reductase-like (A)
KIP01662.1	oau:116320480	2.5.1.18	oau:116320480 K00799 glutathione S-transferase [EC:2.5.1.18] | (RefSeq) glutathione S-transferase A-like (A)
KIP01714.1	nai:NECAME_01016	3.4.24.84	nai:NECAME_01016 K06013 STE24 endopeptidase [EC:3.4.24.84] | (RefSeq) kinase domain protein (A)
KIP01781.1	ztr:MYCGRDRAFT_109408	2.3.1.97	ztr:MYCGRDRAFT_109408 K00671 glycylpeptide N-tetradecanoyltransferase [EC:2.3.1.97] | (RefSeq) hypothetical protein (A)
KIP01823.1	coy:HF329_06710	2.1.1.100	coy:HF329_06710 K00587 protein-S-isoprenylcysteine O-methyltransferase [EC:2.1.1.100] | (GenBank) isoprenylcysteine carboxylmethyltransferase family protein (A)
KIP01824.1	ssck:SPSK_02638	2.1.1.100	ssck:SPSK_02638 K00587 protein-S-isoprenylcysteine O-methyltransferase [EC:2.1.1.100] | (RefSeq) protein-S-isoprenylcysteine O-methyltransferase (A)
KIP01825.1	aaf:AURANDRAFT_4868	2.1.1.100	aaf:AURANDRAFT_4868 K00587 protein-S-isoprenylcysteine O-methyltransferase [EC:2.1.1.100] | (RefSeq) hypothetical protein (A)
KIP01826.1	smo:SELMODRAFT_91230	2.1.1.100	smo:SELMODRAFT_91230 K00587 protein-S-isoprenylcysteine O-methyltransferase [EC:2.1.1.100] | (RefSeq) hypothetical protein (A)
KIP01841.1	ath:AT2G22990	3.4.16.- 2.3.1.92	ath:AT2G22990 K09757 serine carboxypeptidase-like 8 [EC:3.4.16.- 2.3.1.92] | (RefSeq) SNG1; sinapoylglucose 1 (A)
KIP01848.1	dfa:DFA_02231	2.5.1.1 2.5.1.10	dfa:DFA_02231 K00787 farnesyl diphosphate synthase [EC:2.5.1.1 2.5.1.10] | (RefSeq) pakF; putative protein serine/threonine kinase (A)
KIP01928.1	lsv:111876194	1.1.1.354	lsv:111876194 K15891 NAD+dependent farnesol dehydrogenase [EC:1.1.1.354] | (RefSeq) putative dihydroflavonol 4-reductase (A)
KIP01932.1	skh:STH12_02109	1.1.1.341	skh:STH12_02109 K12455 CDP-abequose synthase [EC:1.1.1.341] | (GenBank) rfbJ; CDP-abequose synthase (A)
KIP01941.1	tva:TVAG_476130	2.1.1.100	tva:TVAG_476130 K00587 protein-S-isoprenylcysteine O-methyltransferase [EC:2.1.1.100] | (RefSeq) hypothetical protein (A)
KIP01958.1	pco:PHACADRAFT_207672	1.1.1.34	pco:PHACADRAFT_207672 K00021 hydroxymethylglutaryl-CoA reductase (NADPH) [EC:1.1.1.34] | (RefSeq) hypothetical protein (A)
KIP01960.1	pco:PHACADRAFT_207672	1.1.1.34	pco:PHACADRAFT_207672 K00021 hydroxymethylglutaryl-CoA reductase (NADPH) [EC:1.1.1.34] | (RefSeq) hypothetical protein (A)
KIP01965.1	pco:PHACADRAFT_207672	1.1.1.34	pco:PHACADRAFT_207672 K00021 hydroxymethylglutaryl-CoA reductase (NADPH) [EC:1.1.1.34] | (RefSeq) hypothetical protein (A)
KIP01966.1	pco:PHACADRAFT_207672	1.1.1.34	pco:PHACADRAFT_207672 K00021 hydroxymethylglutaryl-CoA reductase (NADPH) [EC:1.1.1.34] | (RefSeq) hypothetical protein (A)
KIP01973.1	snw:BBN63_02270	1.1.1.346	snw:BBN63_02270 K06221 2,5-diketo-D-gluconate reductase A [EC:1.1.1.346] | (GenBank) oxidoreductase (A)
KIP02094.1	nai:NECAME_01016	3.4.24.84	nai:NECAME_01016 K06013 STE24 endopeptidase [EC:3.4.24.84] | (RefSeq) kinase domain protein (A)
KIP02194.1	esj:SJ05684_c05900	1.1.1.346	esj:SJ05684_c05900 K06222 2,5-diketo-D-gluconate reductase B [EC:1.1.1.346] | (GenBank) oxidoreductase, aldo/keto reductase family (A)
KIP02260.1	pco:PHACADRAFT_263982	2.3.3.10	pco:PHACADRAFT_263982 K01641 hydroxymethylglutaryl-CoA synthase [EC:2.3.3.10] | (RefSeq) hypothetical protein (A)
KIP02270.1	sen:SACE_5541	1.1.1.34	sen:SACE_5541 K00021 hydroxymethylglutaryl-CoA reductase (NADPH) [EC:1.1.1.34] | (GenBank) hypothetical protein with pantoate--beta-alanine ligase and Hydroxymethylglutaryl-coenzyme A reductase domains (A)
KIP02329.1	ajm:119064136	2.5.1.16	ajm:119064136 K00797 spermidine synthase [EC:2.5.1.16] | (RefSeq) SRM; spermidine synthase (A)
KIP02331.1	agb:108912173	1.1.1.216	agb:108912173 K15890 NADP+dependent farnesol dehydrogenase [EC:1.1.1.216] | (RefSeq) farnesol dehydrogenase-like (A)
KIP02384.1	bper:BN118_0969	2.3.1.16	bper:BN118_0969 K00632 acetyl-CoA acyltransferase [EC:2.3.1.16] | (GenBank) 3-ketoacyl-CoA thiolase (EC 2.3.1.16) @ Acetyl-CoA acetyltransferase (EC 2.3.1.9) (A)
KIP02394.1	lhx:LYSHEL_13950	2.1.1.100	lhx:LYSHEL_13950 K00587 protein-S-isoprenylcysteine O-methyltransferase [EC:2.1.1.100] | (GenBank) protein-S-isoprenylcysteine methyltransferase (A)
KIP02414.1	eace:KKI46_02390	1.1.1.346	eace:KKI46_02390 K06221 2,5-diketo-D-gluconate reductase A [EC:1.1.1.346] | (GenBank) aldo/keto reductase (A)
KIP02523.1	dfa:DFA_02231	2.5.1.1 2.5.1.10	dfa:DFA_02231 K00787 farnesyl diphosphate synthase [EC:2.5.1.1 2.5.1.10] | (RefSeq) pakF; putative protein serine/threonine kinase (A)
KIP02556.1	vcn:VOLCADRAFT_66089	3.1.1.-	vcn:VOLCADRAFT_66089 K15889 prenylcysteine alpha-carboxyl methylesterase [EC:3.1.1.-] | (RefSeq) hypothetical protein (A)
KIP02581.1	nai:NECAME_01016	3.4.24.84	nai:NECAME_01016 K06013 STE24 endopeptidase [EC:3.4.24.84] | (RefSeq) kinase domain protein (A)
KIP02692.1	dfa:DFA_01352	1.1.1.44 1.1.1.343	dfa:DFA_01352 K00033 6-phosphogluconate dehydrogenase [EC:1.1.1.44 1.1.1.343] | (RefSeq) gnd; 6-phosphogluconate dehydrogenase (A)
KIP02704.1	rsz:108835250	3.1.1.-	rsz:108835250 K15889 prenylcysteine alpha-carboxyl methylesterase [EC:3.1.1.-] | (RefSeq) probable isoprenylcysteine alpha-carbonyl methylesterase ICMEL2 (A)
KIP02707.1	cap:CLDAP_15930	5.3.3.2	cap:CLDAP_15930 K01823 isopentenyl-diphosphate Delta-isomerase [EC:5.3.3.2] | (GenBank) fni; isopentenyl-diphosphate delta-isomerase (A)
KIP02725.1	cqu:CpipJ_CPIJ016920	1.1.1.216	cqu:CpipJ_CPIJ016920 K15890 NADP+dependent farnesol dehydrogenase [EC:1.1.1.216] | (GenBank) NADP-dependent L-serine/L-allo-threonine dehydrogenase ydfG (A)
KIP02728.1	mbe:MBM_00920	2.3.1.97	mbe:MBM_00920 K00671 glycylpeptide N-tetradecanoyltransferase [EC:2.3.1.97] | (RefSeq) Glycylpeptide N-tetradecanoyltransferase (A)
KIP02738.1	dfa:DFA_01352	1.1.1.44 1.1.1.343	dfa:DFA_01352 K00033 6-phosphogluconate dehydrogenase [EC:1.1.1.44 1.1.1.343] | (RefSeq) gnd; 6-phosphogluconate dehydrogenase (A)
KIP02747.1	lsv:111876679	3.1.1.-	lsv:111876679 K15889 prenylcysteine alpha-carboxyl methylesterase [EC:3.1.1.-] | (RefSeq) probable isoprenylcysteine alpha-carbonyl methylesterase ICMEL2 (A)
KIP02772.1	pco:PHACADRAFT_265218	2.5.1.1 2.5.1.10	pco:PHACADRAFT_265218 K00787 farnesyl diphosphate synthase [EC:2.5.1.1 2.5.1.10] | (RefSeq) hypothetical protein (A)
KIP02782.1	coy:HF329_06710	2.1.1.100	coy:HF329_06710 K00587 protein-S-isoprenylcysteine O-methyltransferase [EC:2.1.1.100] | (GenBank) isoprenylcysteine carboxylmethyltransferase family protein (A)
KIP02806.1	ath:AT2G22990	3.4.16.- 2.3.1.92	ath:AT2G22990 K09757 serine carboxypeptidase-like 8 [EC:3.4.16.- 2.3.1.92] | (RefSeq) SNG1; sinapoylglucose 1 (A)
KIP02845.1	thj:104819464	1.1.1.354	thj:104819464 K15891 NAD+dependent farnesol dehydrogenase [EC:1.1.1.354] | (RefSeq) uncharacterized protein LOC104819464 (A)
KIP02859.1	ztr:MYCGRDRAFT_109408	2.3.1.97	ztr:MYCGRDRAFT_109408 K00671 glycylpeptide N-tetradecanoyltransferase [EC:2.3.1.97] | (RefSeq) hypothetical protein (A)
KIP02905.1	xtn:FD63_00170	2.1.1.100	xtn:FD63_00170 K00587 protein-S-isoprenylcysteine O-methyltransferase [EC:2.1.1.100] | (GenBank) protein-S-isoprenylcysteine methyltransferase (A)
KIP02931.1	nvi:100122966	1.1.1.216	nvi:100122966 K15890 NADP+dependent farnesol dehydrogenase [EC:1.1.1.216] | (RefSeq) farnesol dehydrogenase (A)
KIP02966.1	api:100162229	1.1.1.216	api:100162229 K15890 NADP+dependent farnesol dehydrogenase [EC:1.1.1.216] | (RefSeq) farnesol dehydrogenase (A)
KIP02979.1	srj:SRO_1363	1.1.1.346	srj:SRO_1363 K06221 2,5-diketo-D-gluconate reductase A [EC:1.1.1.346] | (GenBank) aldo/keto reductase (A)
KIP03003.1	nai:NECAME_01016	3.4.24.84	nai:NECAME_01016 K06013 STE24 endopeptidase [EC:3.4.24.84] | (RefSeq) kinase domain protein (A)
KIP03066.1	eus:EUTSA_v10015495mg	3.4.16.- 2.3.1.91	eus:EUTSA_v10015495mg K09756 serine carboxypeptidase-like 19 [EC:3.4.16.- 2.3.1.91] | (RefSeq) hypothetical protein (A)
KIP03189.1	atd:109603399	2.5.1.18	atd:109603399 K00799 glutathione S-transferase [EC:2.5.1.18] | (RefSeq) LOW QUALITY PROTEIN: glutathione S-transferase 1-like (A)
KIP03222.1	dfa:DFA_02231	2.5.1.1 2.5.1.10	dfa:DFA_02231 K00787 farnesyl diphosphate synthase [EC:2.5.1.1 2.5.1.10] | (RefSeq) pakF; putative protein serine/threonine kinase (A)
KIP03252.1	pco:PHACADRAFT_212873	2.5.1.58	pco:PHACADRAFT_212873 K05954 protein farnesyltransferase subunit beta [EC:2.5.1.58] | (RefSeq) hypothetical protein (A)
KIP03278.1	thim:KFB96_13295	1.3.1.83 1.3.1.111	thim:KFB96_13295 K10960 geranylgeranyl diphosphate/geranylgeranyl-bacteriochlorophyllide a reductase [EC:1.3.1.83 1.3.1.111] | (GenBank) geranylgeranyl diphosphate reductase (A)
KIP03321.1	mlb:MLBr02061	7.1.1.2	mlb:MLBr02061 K03885 NADH:ubiquinone reductase (H+translocating) [EC:7.1.1.2] | (GenBank) possible dehydrogenase (A)
KIP03332.1	pco:PHACADRAFT_259228	1.8.3.5 1.8.3.6	pco:PHACADRAFT_259228 K05906 prenylcysteine oxidase / farnesylcysteine lyase [EC:1.8.3.5 1.8.3.6] | (RefSeq) hypothetical protein (A)
KIP03345.1	aly:9314717	3.4.16.- 2.3.1.92	aly:9314717 K09757 serine carboxypeptidase-like 8 [EC:3.4.16.- 2.3.1.92] | (RefSeq) serine carboxypeptidase-like 8 (A)
KIP03346.1	dme:Dmel_CG10962	1.1.1.216	dme:Dmel_CG10962 K15890 NADP+dependent farnesol dehydrogenase [EC:1.1.1.216] | (RefSeq) CG10962; uncharacterized protein (A)
KIP03348.1	aly:9314717	3.4.16.- 2.3.1.92	aly:9314717 K09757 serine carboxypeptidase-like 8 [EC:3.4.16.- 2.3.1.92] | (RefSeq) serine carboxypeptidase-like 8 (A)
KIP03369.1	cam:101514431	1.1.1.348	cam:101514431 K13265 vestitone reductase [EC:1.1.1.348] | (RefSeq) vestitone reductase (A)
KIP03371.1	cam:101514431	1.1.1.348	cam:101514431 K13265 vestitone reductase [EC:1.1.1.348] | (RefSeq) vestitone reductase (A)
KIP03382.1	spar:SPRG_14533	2.7.4.21	spar:SPRG_14533 K07756 inositol-hexakisphosphate 5-kinase [EC:2.7.4.21] | (RefSeq) hypothetical protein (A)
KIP03420.1	dfa:DFA_02231	2.5.1.1 2.5.1.10	dfa:DFA_02231 K00787 farnesyl diphosphate synthase [EC:2.5.1.1 2.5.1.10] | (RefSeq) pakF; putative protein serine/threonine kinase (A)
KIP03424.1	nvi:100115878	5.3.99.2 2.5.1.18	nvi:100115878 K04097 prostaglandin-H2 D-isomerase / glutathione transferase [EC:5.3.99.2 2.5.1.18] | (RefSeq) ATP-dependent DNA helicase PIF1 (A)
KIP03480.1	aarg:Aargi30884_12430	1.1.1.346	aarg:Aargi30884_12430 K06222 2,5-diketo-D-gluconate reductase B [EC:1.1.1.346] | (GenBank) hypothetical protein (A)
KIP03517.1	dfa:DFA_02231	2.5.1.1 2.5.1.10	dfa:DFA_02231 K00787 farnesyl diphosphate synthase [EC:2.5.1.1 2.5.1.10] | (RefSeq) pakF; putative protein serine/threonine kinase (A)
KIP03576.1	lxy:O159_01720	1.1.1.346	lxy:O159_01720 K06221 2,5-diketo-D-gluconate reductase A [EC:1.1.1.346] | (GenBank) oxidoreductase (A)
KIP03598.1	wic:J056_000226	2.7.4.21	wic:J056_000226 K07756 inositol-hexakisphosphate 5-kinase [EC:2.7.4.21] | (RefSeq) hypothetical protein (A)
KIP03628.1	trg:TRUGW13939_07281	2.7.4.24	trg:TRUGW13939_07281 K13024 inositol-hexakisphosphate/diphosphoinositol-pentakisphosphate 1-kinase [EC:2.7.4.24] | (RefSeq) uncharacterized protein (A)
KIP03643.1	lhx:LYSHEL_13950	2.1.1.100	lhx:LYSHEL_13950 K00587 protein-S-isoprenylcysteine O-methyltransferase [EC:2.1.1.100] | (GenBank) protein-S-isoprenylcysteine methyltransferase (A)
KIP03700.1	spar:SPRG_05058	2.5.1.108	spar:SPRG_05058 K07561 2-(3-amino-3-carboxypropyl)histidine synthase [EC:2.5.1.108] | (RefSeq) hypothetical protein (A)
KIP03703.1	zne:110838180	1.1.1.216	zne:110838180 K15890 NADP+dependent farnesol dehydrogenase [EC:1.1.1.216] | (RefSeq) dehydrogenase/reductase SDR family member 11-like (A)
KIP03706.1	loa:LOAG_09538	2.1.1.100	loa:LOAG_09538 K00587 protein-S-isoprenylcysteine O-methyltransferase [EC:2.1.1.100] | (RefSeq) protein-S isoprenylcysteine O-methyltransferase (A)
KIP03708.1	scw:TU94_27385	1.1.1.340	scw:TU94_27385 K17747 1-deoxy-11beta-hydroxypentalenate dehydrogenase [EC:1.1.1.340] | (GenBank) oxidoreductase (A)
KIP03719.1	fpg:101918525	2.5.1.108	fpg:101918525 K07561 2-(3-amino-3-carboxypropyl)histidine synthase [EC:2.5.1.108] | (RefSeq) DPH1; diphthamide biosynthesis protein 1 (A)
KIP03725.1	lhx:LYSHEL_13950	2.1.1.100	lhx:LYSHEL_13950 K00587 protein-S-isoprenylcysteine O-methyltransferase [EC:2.1.1.100] | (GenBank) protein-S-isoprenylcysteine methyltransferase (A)
KIP03749.1	pur:AOC03_04630	1.1.1.346	pur:AOC03_04630 K06222 2,5-diketo-D-gluconate reductase B [EC:1.1.1.346] | (GenBank) aldo/keto reductase (A)
KIP03753.1	bcom:BAUCODRAFT_102980	2.1.1.100	bcom:BAUCODRAFT_102980 K00587 protein-S-isoprenylcysteine O-methyltransferase [EC:2.1.1.100] | (RefSeq) hypothetical protein (A)
KIP03823.1	abv:AGABI2DRAFT177663	2.7.4.21	abv:AGABI2DRAFT177663 K07756 inositol-hexakisphosphate 5-kinase [EC:2.7.4.21] | (RefSeq) AGABI2DRAFT_177663; hypothetical protein (A)
KIP03859.1	atd:109601194	1.1.1.216	atd:109601194 K15890 NADP+dependent farnesol dehydrogenase [EC:1.1.1.216] | (RefSeq) farnesol dehydrogenase-like (A)
KIP03860.1	atd:109597244	1.1.1.216	atd:109597244 K15890 NADP+dependent farnesol dehydrogenase [EC:1.1.1.216] | (RefSeq) farnesol dehydrogenase-like (A)
KIP03898.1	dfa:DFA_02231	2.5.1.1 2.5.1.10	dfa:DFA_02231 K00787 farnesyl diphosphate synthase [EC:2.5.1.1 2.5.1.10] | (RefSeq) pakF; putative protein serine/threonine kinase (A)
KIP03916.1	brp:103847220	3.4.16.- 2.3.1.91	brp:103847220 K09756 serine carboxypeptidase-like 19 [EC:3.4.16.- 2.3.1.91] | (RefSeq) serine carboxypeptidase-like 19 (A)
KIP03956.1	bim:100742025	1.1.1.216	bim:100742025 K15890 NADP+dependent farnesol dehydrogenase [EC:1.1.1.216] | (RefSeq) farnesol dehydrogenase (A)
KIP03967.1	pvm:113805053	2.5.1.18	pvm:113805053 K00799 glutathione S-transferase [EC:2.5.1.18] | (RefSeq) glutathione S-transferase 1-like (A)
KIP03998.1	rhb:NY08_4338	1.1.1.346	rhb:NY08_4338 K06221 2,5-diketo-D-gluconate reductase A [EC:1.1.1.346] | (GenBank) oxidoreductase of aldo/keto reductase family subgroup 1 (A)
KIP04056.1	ahf:112748643	2.5.1.108	ahf:112748643 K07561 2-(3-amino-3-carboxypropyl)histidine synthase [EC:2.5.1.108] | (RefSeq) 2-(3-amino-3-carboxypropyl)histidine synthase subunit 1 isoform X1 (A)
KIP04072.1	ztr:MYCGRDRAFT_109408	2.3.1.97	ztr:MYCGRDRAFT_109408 K00671 glycylpeptide N-tetradecanoyltransferase [EC:2.3.1.97] | (RefSeq) hypothetical protein (A)
KIP04095.1	spis:111324781	2.5.1.18	spis:111324781 K00799 glutathione S-transferase [EC:2.5.1.18] | (RefSeq) glutathione S-transferase U20-like (A)
KIP04096.1	nve:5520609	2.5.1.18	nve:5520609 K00799 glutathione S-transferase [EC:2.5.1.18] | (RefSeq) glutathione S-transferase U20 (A)
KIP04146.1	xfu:XFF4834R_chr10780	4.1.99.22	xfu:XFF4834R_chr10780 K03639 GTP 3',8-cyclase [EC:4.1.99.22] | (GenBank) moaA; probable molybdenum cofactor biosynthesis protein A (A)
KIP04194.1	mlb:MLBr00238	6.1.1.10	mlb:MLBr00238 K01874 methionyl-tRNA synthetase [EC:6.1.1.10] | (GenBank) metS; putative methionyl-tRNA synthase (A)
KIP04210.1	nhe:NECHADRAFT_44851	1.1.1.349	nhe:NECHADRAFT_44851 K17644 norsolorinic acid ketoreductase [EC:1.1.1.349] | (RefSeq) hypothetical protein (A)
KIP04227.1	clec:106665237	2.5.1.58	clec:106665237 K05954 protein farnesyltransferase subunit beta [EC:2.5.1.58] | (RefSeq) protein farnesyltransferase subunit beta (A)
KIP04228.1	bter:100647945	1.1.1.216	bter:100647945 K15890 NADP+dependent farnesol dehydrogenase [EC:1.1.1.216] | (RefSeq) farnesol dehydrogenase (A)
KIP04231.1	zne:110834654	1.1.1.216	zne:110834654 K15890 NADP+dependent farnesol dehydrogenase [EC:1.1.1.216] | (RefSeq) farnesol dehydrogenase-like (A)
KIP04320.1	haf:C8233_00860	1.1.1.346	haf:C8233_00860 K06222 2,5-diketo-D-gluconate reductase B [EC:1.1.1.346] | (GenBank) 2,5-didehydrogluconate reductase DkgB (A)
KIP04342.1	dfa:DFA_02231	2.5.1.1 2.5.1.10	dfa:DFA_02231 K00787 farnesyl diphosphate synthase [EC:2.5.1.1 2.5.1.10] | (RefSeq) pakF; putative protein serine/threonine kinase (A)
KIP04426.1	csin:114292023	1.1.1.354	csin:114292023 K15891 NAD+dependent farnesol dehydrogenase [EC:1.1.1.354] | (RefSeq) uncharacterized protein LOC114292023 (A)
KIP04495.1	ssx:SACTE_6232	1.1.1.346	ssx:SACTE_6232 K06221 2,5-diketo-D-gluconate reductase A [EC:1.1.1.346] | (GenBank) 2,5-didehydrogluconate reductase (A)
KIP04528.1	zma:103655501	3.1.1.-	zma:103655501 K15889 prenylcysteine alpha-carboxyl methylesterase [EC:3.1.1.-] | (RefSeq) probable isoprenylcysteine alpha-carbonyl methylesterase ICME (A)
KIP04533.1	dzi:111296868	2.1.1.100	dzi:111296868 K00587 protein-S-isoprenylcysteine O-methyltransferase [EC:2.1.1.100] | (RefSeq) protein-S-isoprenylcysteine O-methyltransferase A-like (A)
KIP04572.1	nai:NECAME_01016	3.4.24.84	nai:NECAME_01016 K06013 STE24 endopeptidase [EC:3.4.24.84] | (RefSeq) kinase domain protein (A)
KIP04577.1	dpa:109534027	1.1.1.216	dpa:109534027 K15890 NADP+dependent farnesol dehydrogenase [EC:1.1.1.216] | (RefSeq) farnesol dehydrogenase-like (A)
KIP04608.1	rah:Rahaq_0913	1.1.1.346	rah:Rahaq_0913 K06222 2,5-diketo-D-gluconate reductase B [EC:1.1.1.346] | (GenBank) aldo/keto reductase (A)
KIP04759.1	bgt:106068271	3.1.1.-	bgt:106068271 K15889 prenylcysteine alpha-carboxyl methylesterase [EC:3.1.1.-] | (RefSeq) uncharacterized protein LOC106068271 isoform X1 (A)
KIP04839.1	nlu:111054595	1.1.1.216	nlu:111054595 K15890 NADP+dependent farnesol dehydrogenase [EC:1.1.1.216] | (RefSeq) farnesol dehydrogenase (A)
KIP04846.1	dfa:DFA_02231	2.5.1.1 2.5.1.10	dfa:DFA_02231 K00787 farnesyl diphosphate synthase [EC:2.5.1.1 2.5.1.10] | (RefSeq) pakF; putative protein serine/threonine kinase (A)
KIP04863.1	egl:EGR_03356	2.5.1.1 2.5.1.10 2.5.1.29	egl:EGR_03356 K00804 geranylgeranyl diphosphate synthase, type III [EC:2.5.1.1 2.5.1.10 2.5.1.29] | (RefSeq) Geranylgeranyl pyrophosphate synthase (A)
KIP04881.1	nai:NECAME_01016	3.4.24.84	nai:NECAME_01016 K06013 STE24 endopeptidase [EC:3.4.24.84] | (RefSeq) kinase domain protein (A)
KIP04883.1	ovi:T265_14205	2.3.1.97	ovi:T265_14205 K00671 glycylpeptide N-tetradecanoyltransferase [EC:2.3.1.97] | (RefSeq) hypothetical protein (A)
KIP04923.1	ath:AT2G22990	3.4.16.- 2.3.1.92	ath:AT2G22990 K09757 serine carboxypeptidase-like 8 [EC:3.4.16.- 2.3.1.92] | (RefSeq) SNG1; sinapoylglucose 1 (A)
KIP04967.1	trg:TRUGW13939_07281	2.7.4.24	trg:TRUGW13939_07281 K13024 inositol-hexakisphosphate/diphosphoinositol-pentakisphosphate 1-kinase [EC:2.7.4.24] | (RefSeq) uncharacterized protein (A)
KIP04972.1	aip:107625618	2.5.1.108	aip:107625618 K07561 2-(3-amino-3-carboxypropyl)histidine synthase [EC:2.5.1.108] | (RefSeq) 2-(3-amino-3-carboxypropyl)histidine synthase subunit 1-like (A)
KIP04993.1	ath:AT2G22990	3.4.16.- 2.3.1.92	ath:AT2G22990 K09757 serine carboxypeptidase-like 8 [EC:3.4.16.- 2.3.1.92] | (RefSeq) SNG1; sinapoylglucose 1 (A)
KIP04997.1	dfa:DFA_02231	2.5.1.1 2.5.1.10	dfa:DFA_02231 K00787 farnesyl diphosphate synthase [EC:2.5.1.1 2.5.1.10] | (RefSeq) pakF; putative protein serine/threonine kinase (A)
KIP05012.1	aip:107625618	2.5.1.108	aip:107625618 K07561 2-(3-amino-3-carboxypropyl)histidine synthase [EC:2.5.1.108] | (RefSeq) 2-(3-amino-3-carboxypropyl)histidine synthase subunit 1-like (A)
KIP05015.1	nvi:100117064	1.1.1.216	nvi:100117064 K15890 NADP+dependent farnesol dehydrogenase [EC:1.1.1.216] | (RefSeq) farnesol dehydrogenase (A)
KIP05054.1	pom:MED152_13194	5.3.3.2	pom:MED152_13194 K01823 isopentenyl-diphosphate Delta-isomerase [EC:5.3.3.2] | (GenBank) NUDIX hydrolase (A)
KIP05065.1	ppp:112286344	3.1.1.-	ppp:112286344 K15889 prenylcysteine alpha-carboxyl methylesterase [EC:3.1.1.-] | (RefSeq) isoprenylcysteine alpha-carbonyl methylesterase ICME-like (A)
KIP05067.1	acan:ACA1_175850	3.1.1.-	acan:ACA1_175850 K15889 prenylcysteine alpha-carboxyl methylesterase [EC:3.1.1.-] | (RefSeq) prenylcysteine methylesterase, putative (A)
KIP05100.1	dpa:109537328	1.1.1.216	dpa:109537328 K15890 NADP+dependent farnesol dehydrogenase [EC:1.1.1.216] | (RefSeq) farnesol dehydrogenase-like (A)
KIP05101.1	dfa:DFA_02231	2.5.1.1 2.5.1.10	dfa:DFA_02231 K00787 farnesyl diphosphate synthase [EC:2.5.1.1 2.5.1.10] | (RefSeq) pakF; putative protein serine/threonine kinase (A)
KIP05127.1	tca:107397424	2.5.1.18	tca:107397424 K00799 glutathione S-transferase [EC:2.5.1.18] | (RefSeq) glutathione S-transferase D1-like (A)
KIP05152.1	kaf:KAFR_0K01770
KIP05178.1	zma:103638008	2.5.1.87	zma:103638008 K11778 ditrans,polycis-polyprenyl diphosphate synthase [EC:2.5.1.87] | (RefSeq) dehydrodolichyl diphosphate synthase 6 isoform X1 (A)
KIP05271.1	srim:CP984_06740	1.1.1.346	srim:CP984_06740 K06221 2,5-diketo-D-gluconate reductase A [EC:1.1.1.346] | (GenBank) aldo/keto reductase (A)
KIP05273.1	gpo:GPOL_c34230	1.1.1.346	gpo:GPOL_c34230 K06221 2,5-diketo-D-gluconate reductase A [EC:1.1.1.346] | (GenBank) putative 2,5-didehydrogluconate reductase (A)
KIP05289.1	atd:109601199	1.1.1.216	atd:109601199 K15890 NADP+dependent farnesol dehydrogenase [EC:1.1.1.216] | (RefSeq) farnesol dehydrogenase-like (A)
KIP05290.1	mde:101899804	1.1.1.216	mde:101899804 K15890 NADP+dependent farnesol dehydrogenase [EC:1.1.1.216] | (RefSeq) farnesol dehydrogenase (A)
KIP05388.1	cel:CELE_F13A7.10	2.5.1.18	cel:CELE_F13A7.10 K00799 glutathione S-transferase [EC:2.5.1.18] | (RefSeq) gst-44; Glutathione S-Transferase (A)
KIP05414.1	acj:ACAM_1531	2.7.1.36	acj:ACAM_1531 K00869 mevalonate kinase [EC:2.7.1.36] | (GenBank) mvk; mevalonate kinase (A)
KIP05502.1	hbv:ABIV_1250	2.7.4.23	hbv:ABIV_1250 K05774 ribose 1,5-bisphosphokinase [EC:2.7.4.23] | (GenBank) ribose 1,5-bisphosphate phosphokinase (A)
KIP05506.1	vcn:VOLCADRAFT_66089	3.1.1.-	vcn:VOLCADRAFT_66089 K15889 prenylcysteine alpha-carboxyl methylesterase [EC:3.1.1.-] | (RefSeq) hypothetical protein (A)
KIP05532.1	ppyr:116163329	1.1.1.216	ppyr:116163329 K15890 NADP+dependent farnesol dehydrogenase [EC:1.1.1.216] | (RefSeq) farnesol dehydrogenase-like (A)
KIP05555.1	msx:AU14_09835	1.1.1.346	msx:AU14_09835 K06222 2,5-diketo-D-gluconate reductase B [EC:1.1.1.346] | (GenBank) aldo/keto reductase (A)
KIP05558.1	spot:G6548_00170	1.1.1.346	spot:G6548_00170 K06222 2,5-diketo-D-gluconate reductase B [EC:1.1.1.346] | (GenBank) aldo/keto reductase (A)
KIP05640.1	nor:FA702_19890	2.3.1.9	nor:FA702_19890 K00626 acetyl-CoA C-acetyltransferase [EC:2.3.1.9] | (GenBank) acetyl-CoA acetyltransferase (A)
KIP05658.1	nai:NECAME_01016	3.4.24.84	nai:NECAME_01016 K06013 STE24 endopeptidase [EC:3.4.24.84] | (RefSeq) kinase domain protein (A)
KIP05659.1	nai:NECAME_01016	3.4.24.84	nai:NECAME_01016 K06013 STE24 endopeptidase [EC:3.4.24.84] | (RefSeq) kinase domain protein (A)
KIP05710.1	rpe:RPE_1338	1.3.1.83 1.3.1.111	rpe:RPE_1338 K10960 geranylgeranyl diphosphate/geranylgeranyl-bacteriochlorophyllide a reductase [EC:1.3.1.83 1.3.1.111] | (GenBank) geranylgeranyl reductase (A)
KIP05712.1	psop:KP014_05800	1.1.1.346	psop:KP014_05800 K06221 2,5-diketo-D-gluconate reductase A [EC:1.1.1.346] | (GenBank) aldo/keto reductase (A)
KIP05714.1	thac:CSC3H3_06670	1.1.1.346	thac:CSC3H3_06670 K06222 2,5-diketo-D-gluconate reductase B [EC:1.1.1.346] | (GenBank) 2,5-didehydrogluconate reductase (A)
KIP05754.1	cdn:BN940_14111	1.1.1.347	cdn:BN940_14111 K19653 geraniol dehydrogenase (NAD) [EC:1.1.1.347] | (GenBank) Geraniol dehydrogenase GeoA (A)
KIP05762.1	pco:PHACADRAFT_246170	5.3.3.21	pco:PHACADRAFT_246170 K12663 Delta3,5-Delta2,4-dienoyl-CoA isomerase [EC:5.3.3.21] | (RefSeq) hypothetical protein (A)
KIP05772.1	obo:105274794	1.1.1.216	obo:105274794 K15890 NADP+dependent farnesol dehydrogenase [EC:1.1.1.216] | (RefSeq) farnesol dehydrogenase-like isoform X4 (A)
KIP05821.1	twl:120009004	1.1.1.354	twl:120009004 K15891 NAD+dependent farnesol dehydrogenase [EC:1.1.1.354] | (RefSeq) putative dihydroflavonol 4-reductase (A)
KIP05849.1	ahf:112702714	2.7.4.2	ahf:112702714 K00938 phosphomevalonate kinase [EC:2.7.4.2] | (RefSeq) uncharacterized protein LOC112702714 (A)
KIP05920.1	rpb:RPB_2381	1.1.1.346	rpb:RPB_2381 K06222 2,5-diketo-D-gluconate reductase B [EC:1.1.1.346] | (GenBank) Aldo/keto reductase (A)
KIP05923.1	trb:HB776_05690	1.1.1.346	trb:HB776_05690 K06222 2,5-diketo-D-gluconate reductase B [EC:1.1.1.346] | (GenBank) aldo/keto reductase (A)
KIP05933.1	lbc:LACBIDRAFT_332961	3.4.22.-	lbc:LACBIDRAFT_332961 K08658 prenyl protein peptidase [EC:3.4.22.-] | (RefSeq) hypothetical protein (A)
KIP06002.1	pxu:106122941	2.5.1.108	pxu:106122941 K07561 2-(3-amino-3-carboxypropyl)histidine synthase [EC:2.5.1.108] | (RefSeq) diphthamide biosynthesis protein 1-like (A)
KIP06008.1	nvi:100121837	1.1.1.216	nvi:100121837 K15890 NADP+dependent farnesol dehydrogenase [EC:1.1.1.216] | (RefSeq) farnesol dehydrogenase isoform X2 (A)
KIP06009.1	sob:CSE16_13275	2.2.1.7	sob:CSE16_13275 K01662 1-deoxy-D-xylulose-5-phosphate synthase [EC:2.2.1.7] | (GenBank) 1-deoxy-D-xylulose-5-phosphate synthase (A)
KIP06105.1	ovi:T265_14205	2.3.1.97	ovi:T265_14205 K00671 glycylpeptide N-tetradecanoyltransferase [EC:2.3.1.97] | (RefSeq) hypothetical protein (A)
KIP06125.1	nai:NECAME_01016	3.4.24.84	nai:NECAME_01016 K06013 STE24 endopeptidase [EC:3.4.24.84] | (RefSeq) kinase domain protein (A)
KIP06132.1	beq:BEWA_027850	2.5.1.58	beq:BEWA_027850 K05954 protein farnesyltransferase subunit beta [EC:2.5.1.58] | (RefSeq) farnesyltransferase subunit beta, putative (A)
KIP06144.1	nai:NECAME_01016	3.4.24.84	nai:NECAME_01016 K06013 STE24 endopeptidase [EC:3.4.24.84] | (RefSeq) kinase domain protein (A)
KIP06150.1	mlb:MLBr00238	6.1.1.10	mlb:MLBr00238 K01874 methionyl-tRNA synthetase [EC:6.1.1.10] | (GenBank) metS; putative methionyl-tRNA synthase (A)
KIP06171.1	mde:101896812	1.1.1.216	mde:101896812 K15890 NADP+dependent farnesol dehydrogenase [EC:1.1.1.216] | (RefSeq) farnesol dehydrogenase (A)
KIP06175.1	eaf:111702778	2.5.1.18	eaf:111702778 K00799 glutathione S-transferase [EC:2.5.1.18] | (RefSeq) microsomal glutathione S-transferase 3-like (A)
KIP06181.1	cal:CAALFM_CR08210CA	4.2.1.3	cal:CAALFM_CR08210CA K01681 aconitate hydratase [EC:4.2.1.3] | (RefSeq) ACO1, CaO19.6385; aconitate hydratase (A)
KIP06226.1	dpte:113792744	1.8.3.5 1.8.3.6	dpte:113792744 K05906 prenylcysteine oxidase / farnesylcysteine lyase [EC:1.8.3.5 1.8.3.6] | (RefSeq) prenylcysteine oxidase-like (A)
KIP06252.1	atd:109601197	1.1.1.216	atd:109601197 K15890 NADP+dependent farnesol dehydrogenase [EC:1.1.1.216] | (RefSeq) farnesol dehydrogenase-like (A)
KIP06270.1	rpx:Rpdx1_3987	1.3.1.83 1.3.1.111	rpx:Rpdx1_3987 K10960 geranylgeranyl diphosphate/geranylgeranyl-bacteriochlorophyllide a reductase [EC:1.3.1.83 1.3.1.111] | (GenBank) geranylgeranyl reductase (A)
KIP06314.1	csec:111873474	1.1.1.216	csec:111873474 K15890 NADP+dependent farnesol dehydrogenase [EC:1.1.1.216] | (RefSeq) farnesol dehydrogenase-like (A)
KIP06323.1	nai:NECAME_01016	3.4.24.84	nai:NECAME_01016 K06013 STE24 endopeptidase [EC:3.4.24.84] | (RefSeq) kinase domain protein (A)
KIP06414.1	pco:PHACADRAFT_207672	1.1.1.34	pco:PHACADRAFT_207672 K00021 hydroxymethylglutaryl-CoA reductase (NADPH) [EC:1.1.1.34] | (RefSeq) hypothetical protein (A)
KIP06419.1	ovi:T265_14205	2.3.1.97	ovi:T265_14205 K00671 glycylpeptide N-tetradecanoyltransferase [EC:2.3.1.97] | (RefSeq) hypothetical protein (A)
KIP06455.1	mdl:103571296	2.5.1.18	mdl:103571296 K00799 glutathione S-transferase [EC:2.5.1.18] | (RefSeq) glutathione S-transferase E14-like (A)
KIP06456.1	mdl:103571296	2.5.1.18	mdl:103571296 K00799 glutathione S-transferase [EC:2.5.1.18] | (RefSeq) glutathione S-transferase E14-like (A)
KIP06476.1	crb:17881755	3.4.16.- 2.3.1.91	crb:17881755 K09756 serine carboxypeptidase-like 19 [EC:3.4.16.- 2.3.1.91] | (RefSeq) serine carboxypeptidase-like 19 (A)
KIP06558.1	mlx:117999839	2.5.1.18	mlx:117999839 K00799 glutathione S-transferase [EC:2.5.1.18] | (RefSeq) glutathione S-transferase theta-1-like (A)
KIP06687.1	aly:9314717	3.4.16.- 2.3.1.92	aly:9314717 K09757 serine carboxypeptidase-like 8 [EC:3.4.16.- 2.3.1.92] | (RefSeq) serine carboxypeptidase-like 8 (A)
KIP06688.1	brp:103850370	3.4.16.- 2.3.1.91	brp:103850370 K09756 serine carboxypeptidase-like 19 [EC:3.4.16.- 2.3.1.91] | (RefSeq) serine carboxypeptidase-like 19 (A)
KIP06689.1	eus:EUTSA_v10015495mg	3.4.16.- 2.3.1.91	eus:EUTSA_v10015495mg K09756 serine carboxypeptidase-like 19 [EC:3.4.16.- 2.3.1.91] | (RefSeq) hypothetical protein (A)
KIP06724.1	aarg:Aargi30884_12430	1.1.1.346	aarg:Aargi30884_12430 K06222 2,5-diketo-D-gluconate reductase B [EC:1.1.1.346] | (GenBank) hypothetical protein (A)
KIP06726.1	aarg:Aargi30884_12430	1.1.1.346	aarg:Aargi30884_12430 K06222 2,5-diketo-D-gluconate reductase B [EC:1.1.1.346] | (GenBank) hypothetical protein (A)
KIP06727.1	aarg:Aargi30884_12430	1.1.1.346	aarg:Aargi30884_12430 K06222 2,5-diketo-D-gluconate reductase B [EC:1.1.1.346] | (GenBank) hypothetical protein (A)
KIP06769.1	bim:100742025	1.1.1.216	bim:100742025 K15890 NADP+dependent farnesol dehydrogenase [EC:1.1.1.216] | (RefSeq) farnesol dehydrogenase (A)
KIP06781.1	tsg:HLK68_07845	1.1.1.346	tsg:HLK68_07845 K06221 2,5-diketo-D-gluconate reductase A [EC:1.1.1.346] | (GenBank) aldo/keto reductase (A)
KIP06792.1	crb:17881773	2.1.1.100	crb:17881773 K00587 protein-S-isoprenylcysteine O-methyltransferase [EC:2.1.1.100] | (RefSeq) protein-S-isoprenylcysteine O-methyltransferase B (A)
KIP06799.1	pco:PHACADRAFT_251373	2.5.1.58 2.5.1.59	pco:PHACADRAFT_251373 K05955 protein farnesyltransferase/geranylgeranyltransferase type-1 subunit alpha [EC:2.5.1.58 2.5.1.59] | (RefSeq) hypothetical protein (A)
KIP06810.1	aten:116307873	2.5.1.18	aten:116307873 K00799 glutathione S-transferase [EC:2.5.1.18] | (RefSeq) uncharacterized protein LOC116307873 (A)
KIP06815.1	prap:110991447	1.1.1.216	prap:110991447 K15890 NADP+dependent farnesol dehydrogenase [EC:1.1.1.216] | (RefSeq) farnesol dehydrogenase-like (A)
KIP06829.1	rbb:108517383	2.3.1.9	rbb:108517383 K00626 acetyl-CoA C-acetyltransferase [EC:2.3.1.9] | (RefSeq) acetyl-CoA acetyltransferase, mitochondrial-like (A)
KIP06869.1	xom:XOO0023	2.1.1.100	xom:XOO0023 K00587 protein-S-isoprenylcysteine O-methyltransferase [EC:2.1.1.100] | (GenBank) XOO0023; conserved hypothetical protein (A)
KIP06901.1	dfa:DFA_02231	2.5.1.1 2.5.1.10	dfa:DFA_02231 K00787 farnesyl diphosphate synthase [EC:2.5.1.1 2.5.1.10] | (RefSeq) pakF; putative protein serine/threonine kinase (A)
KIP06928.1	nai:NECAME_01016	3.4.24.84	nai:NECAME_01016 K06013 STE24 endopeptidase [EC:3.4.24.84] | (RefSeq) kinase domain protein (A)
KIP07015.1	tvs:TRAVEDRAFT_144365	2.5.1.108	tvs:TRAVEDRAFT_144365 K07561 2-(3-amino-3-carboxypropyl)histidine synthase [EC:2.5.1.108] | (RefSeq) Diphthamide synthesis (A)
KIP07026.1	ure:UREG_03101	3.4.22.-	ure:UREG_03101 K08658 prenyl protein peptidase [EC:3.4.22.-] | (RefSeq) similar to TPA: TPA_exp: CaaX protease (A)
KIP07084.1	ovi:T265_14205	2.3.1.97	ovi:T265_14205 K00671 glycylpeptide N-tetradecanoyltransferase [EC:2.3.1.97] | (RefSeq) hypothetical protein (A)
KIP07138.1	api:100168880	1.1.1.216	api:100168880 K15890 NADP+dependent farnesol dehydrogenase [EC:1.1.1.216] | (RefSeq) uncharacterized protein LOC100168880 (A)
KIP07209.1	sfa:Sfla_0859	1.1.1.346	sfa:Sfla_0859 K06221 2,5-diketo-D-gluconate reductase A [EC:1.1.1.346] | (GenBank) 2,5-didehydrogluconate reductase (A)
KIP07253.1	rpb:RPB_2381	1.1.1.346	rpb:RPB_2381 K06222 2,5-diketo-D-gluconate reductase B [EC:1.1.1.346] | (GenBank) Aldo/keto reductase (A)
KIP07292.1	ccaj:109804917	3.1.1.-	ccaj:109804917 K15889 prenylcysteine alpha-carboxyl methylesterase [EC:3.1.1.-] | (RefSeq) isoprenylcysteine alpha-carbonyl methylesterase ICME-like (A)
KIP07296.1	dpte:113793353	5.3.3.21	dpte:113793353 K12663 Delta3,5-Delta2,4-dienoyl-CoA isomerase [EC:5.3.3.21] | (RefSeq) delta(3,5)-Delta(2,4)-dienoyl-CoA isomerase, mitochondrial-like isoform X1 (A)
KIP07358.1	dfa:DFA_02231	2.5.1.1 2.5.1.10	dfa:DFA_02231 K00787 farnesyl diphosphate synthase [EC:2.5.1.1 2.5.1.10] | (RefSeq) pakF; putative protein serine/threonine kinase (A)
KIP07361.1	dfa:DFA_02231	2.5.1.1 2.5.1.10	dfa:DFA_02231 K00787 farnesyl diphosphate synthase [EC:2.5.1.1 2.5.1.10] | (RefSeq) pakF; putative protein serine/threonine kinase (A)
KIP07376.1	nlu:111054803	1.1.1.216	nlu:111054803 K15890 NADP+dependent farnesol dehydrogenase [EC:1.1.1.216] | (RefSeq) farnesol dehydrogenase (A)
KIP07416.1	psom:113278689	2.5.1.1	psom:113278689 K14066 geranyl diphosphate synthase [EC:2.5.1.1] | (RefSeq) squalene synthase 1-like (A)
KIP07454.1	pco:PHACADRAFT_213838	1.1.1.44 1.1.1.343	pco:PHACADRAFT_213838 K00033 6-phosphogluconate dehydrogenase [EC:1.1.1.44 1.1.1.343] | (RefSeq) hypothetical protein (A)
KIP07460.1	cic:CICLE_v10015206mg	1.3.1.83 1.3.1.111	cic:CICLE_v10015206mg K10960 geranylgeranyl diphosphate/geranylgeranyl-bacteriochlorophyllide a reductase [EC:1.3.1.83 1.3.1.111] | (RefSeq) hypothetical protein (A)
KIP07463.1	glj:GKIL_3454	1.3.1.83 1.3.1.111	glj:GKIL_3454 K10960 geranylgeranyl diphosphate/geranylgeranyl-bacteriochlorophyllide a reductase [EC:1.3.1.83 1.3.1.111] | (GenBank) chlP; geranylgeranyl reductase (A)
KIP07560.1	ani:AN1735.2	1.1.1.44 1.1.1.343	ani:AN1735.2 K00033 6-phosphogluconate dehydrogenase [EC:1.1.1.44 1.1.1.343] | (RefSeq) hypothetical protein (A)
KIP07592.1	hsr:HSBAA_13560	1.1.1.346	hsr:HSBAA_13560 K06222 2,5-diketo-D-gluconate reductase B [EC:1.1.1.346] | (GenBank) hypothetical protein (A)
KIP07610.1	dfa:DFA_02231	2.5.1.1 2.5.1.10	dfa:DFA_02231 K00787 farnesyl diphosphate synthase [EC:2.5.1.1 2.5.1.10] | (RefSeq) pakF; putative protein serine/threonine kinase (A)
KIP07651.1	spot:G6548_00170	1.1.1.346	spot:G6548_00170 K06222 2,5-diketo-D-gluconate reductase B [EC:1.1.1.346] | (GenBank) aldo/keto reductase (A)
KIP07695.1	sig:N596_06070	5.3.3.2	sig:N596_06070 K01823 isopentenyl-diphosphate Delta-isomerase [EC:5.3.3.2] | (GenBank) isopentenyl pyrophosphate isomerase (A)
KIP07698.1	aip:107625618	2.5.1.108	aip:107625618 K07561 2-(3-amino-3-carboxypropyl)histidine synthase [EC:2.5.1.108] | (RefSeq) 2-(3-amino-3-carboxypropyl)histidine synthase subunit 1-like (A)
KIP07713.1	snw:BBN63_02270	1.1.1.346	snw:BBN63_02270 K06221 2,5-diketo-D-gluconate reductase A [EC:1.1.1.346] | (GenBank) oxidoreductase (A)
KIP07718.1	pco:PHACADRAFT_205682	2.7.4.21	pco:PHACADRAFT_205682 K07756 inositol-hexakisphosphate 5-kinase [EC:2.7.4.21] | (RefSeq) hypothetical protein (A)
KIP07719.1	pco:PHACADRAFT_205682	2.7.4.21	pco:PHACADRAFT_205682 K07756 inositol-hexakisphosphate 5-kinase [EC:2.7.4.21] | (RefSeq) hypothetical protein (A)
KIP07728.1	cpii:120424842	1.1.1.216	cpii:120424842 K15890 NADP+dependent farnesol dehydrogenase [EC:1.1.1.216] | (RefSeq) farnesol dehydrogenase-like (A)
KIP07767.1	dfa:DFA_02231	2.5.1.1 2.5.1.10	dfa:DFA_02231 K00787 farnesyl diphosphate synthase [EC:2.5.1.1 2.5.1.10] | (RefSeq) pakF; putative protein serine/threonine kinase (A)
KIP07809.1	aarg:Aargi30884_12430	1.1.1.346	aarg:Aargi30884_12430 K06222 2,5-diketo-D-gluconate reductase B [EC:1.1.1.346] | (GenBank) hypothetical protein (A)
KIP07814.1	aarg:Aargi30884_12430	1.1.1.346	aarg:Aargi30884_12430 K06222 2,5-diketo-D-gluconate reductase B [EC:1.1.1.346] | (GenBank) hypothetical protein (A)
KIP07880.1	pco:PHACADRAFT_32121	3.4.24.84	pco:PHACADRAFT_32121 K06013 STE24 endopeptidase [EC:3.4.24.84] | (RefSeq) hypothetical protein (A)
KIP07952.1	cal:CAALFM_CR10780CA	3.1.1.112	cal:CAALFM_CR10780CA K23978 isoamyl acetate esterase [EC:3.1.1.112] | (RefSeq) IAH1, CaO19.7667; isoamyl acetate-hydrolyzing esterase (A)
KIP07954.1	cal:CAALFM_CR10780CA	3.1.1.112	cal:CAALFM_CR10780CA K23978 isoamyl acetate esterase [EC:3.1.1.112] | (RefSeq) IAH1, CaO19.7667; isoamyl acetate-hydrolyzing esterase (A)
KIP08014.1	cthm:CFE_0958	2.2.1.7	cthm:CFE_0958 K01662 1-deoxy-D-xylulose-5-phosphate synthase [EC:2.2.1.7] | (GenBank) 1-deoxy-D-xylulose-5-phosphate synthase (A)
KIP08027.1	sga:GALLO_0698	1.1.1.346	sga:GALLO_0698 K06221 2,5-diketo-D-gluconate reductase A [EC:1.1.1.346] | (GenBank) putative oxidoreductase, aldo/keto reductase family (A)
KIP08051.1	dfa:DFA_01352	1.1.1.44 1.1.1.343	dfa:DFA_01352 K00033 6-phosphogluconate dehydrogenase [EC:1.1.1.44 1.1.1.343] | (RefSeq) gnd; 6-phosphogluconate dehydrogenase (A)
KIP08070.1	mde:101896812	1.1.1.216	mde:101896812 K15890 NADP+dependent farnesol dehydrogenase [EC:1.1.1.216] | (RefSeq) farnesol dehydrogenase (A)
KIP08109.1	xfu:XFF4834R_chr09730
KIP08111.1	mbas:ALGA_3274	1.1.1.354	mbas:ALGA_3274 K15891 NAD+dependent farnesol dehydrogenase [EC:1.1.1.354] | (GenBank) hypothetical protein (A)
KIP08126.1	api:100168880	1.1.1.216	api:100168880 K15890 NADP+dependent farnesol dehydrogenase [EC:1.1.1.216] | (RefSeq) uncharacterized protein LOC100168880 (A)
KIP08144.1	gsj:114391539	2.7.1.148	gsj:114391539 K00919 4-diphosphocytidyl-2-C-methyl-D-erythritol kinase [EC:2.7.1.148] | (RefSeq) 4-diphosphocytidyl-2-C-methyl-D-erythritol kinase, chloroplastic/chromoplastic-like (A)
KIP08152.1	aip:107625618	2.5.1.108	aip:107625618 K07561 2-(3-amino-3-carboxypropyl)histidine synthase [EC:2.5.1.108] | (RefSeq) 2-(3-amino-3-carboxypropyl)histidine synthase subunit 1-like (A)
KIP08199.1	rbb:108517383	2.3.1.9	rbb:108517383 K00626 acetyl-CoA C-acetyltransferase [EC:2.3.1.9] | (RefSeq) acetyl-CoA acetyltransferase, mitochondrial-like (A)
KIP08245.1	pco:PHACADRAFT_140311	2.5.1.87	pco:PHACADRAFT_140311 K11778 ditrans,polycis-polyprenyl diphosphate synthase [EC:2.5.1.87] | (RefSeq) hypothetical protein (A)
KIP08299.1	sdf:ACG33_10730	2.3.1.9	sdf:ACG33_10730 K00626 acetyl-CoA C-acetyltransferase [EC:2.3.1.9] | (GenBank) acetyl-CoA acetyltransferase (A)
KIP08303.1	spot:G6548_00170	1.1.1.346	spot:G6548_00170 K06222 2,5-diketo-D-gluconate reductase B [EC:1.1.1.346] | (GenBank) aldo/keto reductase (A)
KIP08313.1	dsq:DICSQDRAFT_86464	2.7.4.24	dsq:DICSQDRAFT_86464 K13024 inositol-hexakisphosphate/diphosphoinositol-pentakisphosphate 1-kinase [EC:2.7.4.24] | (RefSeq) hypothetical protein (A)
KIP08408.1	nai:NECAME_01016	3.4.24.84	nai:NECAME_01016 K06013 STE24 endopeptidase [EC:3.4.24.84] | (RefSeq) kinase domain protein (A)
KIP08441.1	pco:PHACADRAFT_207672	1.1.1.34	pco:PHACADRAFT_207672 K00021 hydroxymethylglutaryl-CoA reductase (NADPH) [EC:1.1.1.34] | (RefSeq) hypothetical protein (A)
KIP08442.1	pco:PHACADRAFT_207672	1.1.1.34	pco:PHACADRAFT_207672 K00021 hydroxymethylglutaryl-CoA reductase (NADPH) [EC:1.1.1.34] | (RefSeq) hypothetical protein (A)
KIP08479.1	pco:PHACADRAFT_174622	2.5.1.105	pco:PHACADRAFT_174622 K06897 7,8-dihydropterin-6-yl-methyl-4-(beta-D-ribofuranosyl)aminobenzene 5'-phosphate synthase [EC:2.5.1.105] | (RefSeq) hypothetical protein (A)
KIP08492.1	eace:KKI46_02390	1.1.1.346	eace:KKI46_02390 K06221 2,5-diketo-D-gluconate reductase A [EC:1.1.1.346] | (GenBank) aldo/keto reductase (A)
KIP08510.1	reh:H16_A0872	2.3.1.9	reh:H16_A0872 K00626 acetyl-CoA C-acetyltransferase [EC:2.3.1.9] | (GenBank) h16_A0872; Acetyl-CoA acetyltransferase (A)
KIP08521.1	reh:H16_A0872	2.3.1.9	reh:H16_A0872 K00626 acetyl-CoA C-acetyltransferase [EC:2.3.1.9] | (GenBank) h16_A0872; Acetyl-CoA acetyltransferase (A)
KIP08550.1	nvi:100115878	5.3.99.2 2.5.1.18	nvi:100115878 K04097 prostaglandin-H2 D-isomerase / glutathione transferase [EC:5.3.99.2 2.5.1.18] | (RefSeq) ATP-dependent DNA helicase PIF1 (A)
KIP08580.1	apln:108737138	1.1.1.216	apln:108737138 K15890 NADP+dependent farnesol dehydrogenase [EC:1.1.1.216] | (RefSeq) farnesol dehydrogenase-like isoform X2 (A)
KIP08585.1	ath:AT2G22990	3.4.16.- 2.3.1.92	ath:AT2G22990 K09757 serine carboxypeptidase-like 8 [EC:3.4.16.- 2.3.1.92] | (RefSeq) SNG1; sinapoylglucose 1 (A)
KIP08592.1	ath:AT2G22990	3.4.16.- 2.3.1.92	ath:AT2G22990 K09757 serine carboxypeptidase-like 8 [EC:3.4.16.- 2.3.1.92] | (RefSeq) SNG1; sinapoylglucose 1 (A)
KIP08600.1	aly:9314717	3.4.16.- 2.3.1.92	aly:9314717 K09757 serine carboxypeptidase-like 8 [EC:3.4.16.- 2.3.1.92] | (RefSeq) serine carboxypeptidase-like 8 (A)
KIP08628.1	tpf:TPHA_0K01770
KIP08633.1	dzi:111276999	2.1.1.100	dzi:111276999 K00587 protein-S-isoprenylcysteine O-methyltransferase [EC:2.1.1.100] | (RefSeq) protein-S-isoprenylcysteine O-methyltransferase A-like (A)
KIP08636.1	ath:AT5G09640	3.4.16.- 2.3.1.91	ath:AT5G09640 K09756 serine carboxypeptidase-like 19 [EC:3.4.16.- 2.3.1.91] | (RefSeq) SCPL19; serine carboxypeptidase-like 19 (A)
KIP08652.1	dsq:DICSQDRAFT_141429	2.5.1.1 2.5.1.10 2.5.1.29	dsq:DICSQDRAFT_141429 K00804 geranylgeranyl diphosphate synthase, type III [EC:2.5.1.1 2.5.1.10 2.5.1.29] | (RefSeq) terpenoid synthase (A)
KIP08666.1	fpu:FPSE_07831	3.1.1.-	fpu:FPSE_07831 K15889 prenylcysteine alpha-carboxyl methylesterase [EC:3.1.1.-] | (RefSeq) hypothetical protein (A)
KIP08814.1	nmea:116427223	2.5.1.18	nmea:116427223 K00799 glutathione S-transferase [EC:2.5.1.18] | (RefSeq) glutathione S-transferase 1-like (A)
KIP08818.1	sita:101757046	2.3.3.10	sita:101757046 K01641 hydroxymethylglutaryl-CoA synthase [EC:2.3.3.10] | (RefSeq) hydroxymethylglutaryl-CoA synthase (A)
KIP08877.1	nte:NEUTE1DRAFT123655	2.3.1.97	nte:NEUTE1DRAFT123655 K00671 glycylpeptide N-tetradecanoyltransferase [EC:2.3.1.97] | (RefSeq) NEUTE1DRAFT_123655; glycylpeptide N-tetradecanoyltransferase (A)
KIP08897.1	otu:111415350	1.1.1.216	otu:111415350 K15890 NADP+dependent farnesol dehydrogenase [EC:1.1.1.216] | (RefSeq) farnesol dehydrogenase-like (A)
KIP08914.1	dfa:DFA_02231	2.5.1.1 2.5.1.10	dfa:DFA_02231 K00787 farnesyl diphosphate synthase [EC:2.5.1.1 2.5.1.10] | (RefSeq) pakF; putative protein serine/threonine kinase (A)
KIP08947.1	dfa:DFA_01352	1.1.1.44 1.1.1.343	dfa:DFA_01352 K00033 6-phosphogluconate dehydrogenase [EC:1.1.1.44 1.1.1.343] | (RefSeq) gnd; 6-phosphogluconate dehydrogenase (A)
KIP09022.1	apln:108739323	2.5.1.18	apln:108739323 K00799 glutathione S-transferase [EC:2.5.1.18] | (RefSeq) glutathione S-transferase D7 (A)
KIP09041.1	cqu:CpipJ_CPIJ004602	1.1.1.216	cqu:CpipJ_CPIJ004602 K15890 NADP+dependent farnesol dehydrogenase [EC:1.1.1.216] | (GenBank) serine 3-dehydrogenase (A)
KIP09052.1	cqu:CpipJ_CPIJ004602	1.1.1.216	cqu:CpipJ_CPIJ004602 K15890 NADP+dependent farnesol dehydrogenase [EC:1.1.1.216] | (GenBank) serine 3-dehydrogenase (A)
KIP09055.1	mmor:MMOR_43310	1.1.1.346	mmor:MMOR_43310 K06221 2,5-diketo-D-gluconate reductase A [EC:1.1.1.346] | (GenBank) putative oxidoreductase (A)
KIP09062.1	tca:659209	1.1.1.216	tca:659209 K15890 NADP+dependent farnesol dehydrogenase [EC:1.1.1.216] | (RefSeq) farnesol dehydrogenase (A)
KIP09063.1	cqu:CpipJ_CPIJ004602	1.1.1.216	cqu:CpipJ_CPIJ004602 K15890 NADP+dependent farnesol dehydrogenase [EC:1.1.1.216] | (GenBank) serine 3-dehydrogenase (A)
KIP09073.1	maru:FIU81_10110	1.1.1.346	maru:FIU81_10110 K06222 2,5-diketo-D-gluconate reductase B [EC:1.1.1.346] | (GenBank) dkgB; 2,5-diketo-D-gluconic acid reductase B (A)
KIP09141.1	zne:110834646	1.1.1.216	zne:110834646 K15890 NADP+dependent farnesol dehydrogenase [EC:1.1.1.216] | (RefSeq) farnesol dehydrogenase-like isoform X1 (A)
KIP09162.1	hst:105187876	1.1.1.216	hst:105187876 K15890 NADP+dependent farnesol dehydrogenase [EC:1.1.1.216] | (RefSeq) farnesol dehydrogenase (A)
KIP09193.1	cdn:BN940_14111	1.1.1.347	cdn:BN940_14111 K19653 geraniol dehydrogenase (NAD) [EC:1.1.1.347] | (GenBank) Geraniol dehydrogenase GeoA (A)
KIP09235.1	kaf:KAFR_0C03850	2.5.1.58 2.5.1.59	kaf:KAFR_0C03850 K05955 protein farnesyltransferase/geranylgeranyltransferase type-1 subunit alpha [EC:2.5.1.58 2.5.1.59] | (RefSeq) KAFR0C03850; hypothetical protein (A)
KIP09244.1	dfa:DFA_02231	2.5.1.1 2.5.1.10	dfa:DFA_02231 K00787 farnesyl diphosphate synthase [EC:2.5.1.1 2.5.1.10] | (RefSeq) pakF; putative protein serine/threonine kinase (A)
KIP09304.1	mth:MTH_47	2.7.4.26	mth:MTH_47 K06981 isopentenyl phosphate kinase [EC:2.7.4.26] | (GenBank) conserved protein (A)
KIP09360.1	ure:UREG_03101	3.4.22.-	ure:UREG_03101 K08658 prenyl protein peptidase [EC:3.4.22.-] | (RefSeq) similar to TPA: TPA_exp: CaaX protease (A)
KIP09479.1	pco:PHACADRAFT_256185	2.3.1.97	pco:PHACADRAFT_256185 K00671 glycylpeptide N-tetradecanoyltransferase [EC:2.3.1.97] | (RefSeq) hypothetical protein (A)
KIP09515.1	ahf:112748643	2.5.1.108	ahf:112748643 K07561 2-(3-amino-3-carboxypropyl)histidine synthase [EC:2.5.1.108] | (RefSeq) 2-(3-amino-3-carboxypropyl)histidine synthase subunit 1 isoform X1 (A)
KIP09559.1	cal:CAALFM_CR09730CA
KIP09581.1	nai:NECAME_01016	3.4.24.84	nai:NECAME_01016 K06013 STE24 endopeptidase [EC:3.4.24.84] | (RefSeq) kinase domain protein (A)
KIP09709.1	obb:114877440	1.1.1.216	obb:114877440 K15890 NADP+dependent farnesol dehydrogenase [EC:1.1.1.216] | (RefSeq) farnesol dehydrogenase-like (A)
KIP09725.1	hbr:110661947	2.5.1.1	hbr:110661947 K14066 geranyl diphosphate synthase [EC:2.5.1.1] | (RefSeq) solanesyl diphosphate synthase 3, chloroplastic/mitochondrial-like isoform X1 (A)
KIP09745.1	aip:107625618	2.5.1.108	aip:107625618 K07561 2-(3-amino-3-carboxypropyl)histidine synthase [EC:2.5.1.108] | (RefSeq) 2-(3-amino-3-carboxypropyl)histidine synthase subunit 1-like (A)
KIP09747.1	hir:HETIRDRAFT_461040	1.1.1.34	hir:HETIRDRAFT_461040 K00021 hydroxymethylglutaryl-CoA reductase (NADPH) [EC:1.1.1.34] | (RefSeq) hypothetical protein (A)
KIP09839.1	dfa:DFA_01059	1.8.3.5 1.8.3.6	dfa:DFA_01059 K05906 prenylcysteine oxidase / farnesylcysteine lyase [EC:1.8.3.5 1.8.3.6] | (RefSeq) hypothetical protein (A)
KIP09849.1	plut:EI981_25810	1.1.1.341	plut:EI981_25810 K12455 CDP-abequose synthase [EC:1.1.1.341] | (GenBank) SDR family oxidoreductase (A)
KIP09855.1	ath:AT2G22990	3.4.16.- 2.3.1.92	ath:AT2G22990 K09757 serine carboxypeptidase-like 8 [EC:3.4.16.- 2.3.1.92] | (RefSeq) SNG1; sinapoylglucose 1 (A)
KIP09875.1	nvi:100115586	1.1.1.216	nvi:100115586 K15890 NADP+dependent farnesol dehydrogenase [EC:1.1.1.216] | (RefSeq) farnesol dehydrogenase (A)
KIP09883.1	cal:CAALFM_CR08210CA	4.2.1.3	cal:CAALFM_CR08210CA K01681 aconitate hydratase [EC:4.2.1.3] | (RefSeq) ACO1, CaO19.6385; aconitate hydratase (A)
KIP09910.1	dnv:108653892	2.5.1.18	dnv:108653892 K00799 glutathione S-transferase [EC:2.5.1.18] | (RefSeq) glutathione S-transferase 1-like isoform X2 (A)
KIP09951.1	vcn:VOLCADRAFT_66089	3.1.1.-	vcn:VOLCADRAFT_66089 K15889 prenylcysteine alpha-carboxyl methylesterase [EC:3.1.1.-] | (RefSeq) hypothetical protein (A)
KIP10020.1	aje:HCAG_07645	2.7.4.24	aje:HCAG_07645 K13024 inositol-hexakisphosphate/diphosphoinositol-pentakisphosphate 1-kinase [EC:2.7.4.24] | (RefSeq) hypothetical protein (A)
KIP10023.1	nvl:108557334	2.5.1.18	nvl:108557334 K00799 glutathione S-transferase [EC:2.5.1.18] | (RefSeq) uncharacterized protein LOC108557334 (A)
KIP10024.1	apln:108739323	2.5.1.18	apln:108739323 K00799 glutathione S-transferase [EC:2.5.1.18] | (RefSeq) glutathione S-transferase D7 (A)
KIP10043.1	smm:Smp_130430	5.3.3.2	smm:Smp_130430 K01823 isopentenyl-diphosphate Delta-isomerase [EC:5.3.3.2] | (RefSeq) isopentenyl-diphosphate delta-isomerase (A)
KIP10049.1	dfa:DFA_02231	2.5.1.1 2.5.1.10	dfa:DFA_02231 K00787 farnesyl diphosphate synthase [EC:2.5.1.1 2.5.1.10] | (RefSeq) pakF; putative protein serine/threonine kinase (A)
KIP10069.1	ovi:T265_14205	2.3.1.97	ovi:T265_14205 K00671 glycylpeptide N-tetradecanoyltransferase [EC:2.3.1.97] | (RefSeq) hypothetical protein (A)
KIP10182.1	etl:114072324	2.5.1.18	etl:114072324 K00799 glutathione S-transferase [EC:2.5.1.18] | (RefSeq) glutathione S-transferase 2-like (A)
KIP10187.1	lcq:111686938	1.1.1.216	lcq:111686938 K15890 NADP+dependent farnesol dehydrogenase [EC:1.1.1.216] | (RefSeq) farnesol dehydrogenase-like (A)
KIP10188.1	msq:BKP64_09990	1.1.1.346	msq:BKP64_09990 K06222 2,5-diketo-D-gluconate reductase B [EC:1.1.1.346] | (GenBank) 2,5-didehydrogluconate reductase B (A)
KIP10201.1	marz:MARA_23820	1.1.1.346	marz:MARA_23820 K06221 2,5-diketo-D-gluconate reductase A [EC:1.1.1.346] | (GenBank) oxidoreductase (A)
KIP10223.1	msym:MSY001_0938	2.5.1.87	msym:MSY001_0938 K11778 ditrans,polycis-polyprenyl diphosphate synthase [EC:2.5.1.87] | (RefSeq) uncharacterized protein (A)
KIP10232.1	coy:HF329_06710	2.1.1.100	coy:HF329_06710 K00587 protein-S-isoprenylcysteine O-methyltransferase [EC:2.1.1.100] | (GenBank) isoprenylcysteine carboxylmethyltransferase family protein (A)
KIP10282.1	txy:Thexy_0905	2.5.1.105	txy:Thexy_0905 K06897 7,8-dihydropterin-6-yl-methyl-4-(beta-D-ribofuranosyl)aminobenzene 5'-phosphate synthase [EC:2.5.1.105] | (GenBank) beta-lactamase domain protein (A)
KIP10446.1	apln:108737137	1.1.1.216	apln:108737137 K15890 NADP+dependent farnesol dehydrogenase [EC:1.1.1.216] | (RefSeq) farnesol dehydrogenase-like (A)
KIP10534.1	asp:AOR13_501	1.1.1.346	asp:AOR13_501 K06222 2,5-diketo-D-gluconate reductase B [EC:1.1.1.346] | (GenBank) Methylglyoxal reductase, acetol producing (A)
KIP10586.1	dfa:DFA_02231	2.5.1.1 2.5.1.10	dfa:DFA_02231 K00787 farnesyl diphosphate synthase [EC:2.5.1.1 2.5.1.10] | (RefSeq) pakF; putative protein serine/threonine kinase (A)
KIP10598.1	cal:CAALFM_CR08210CA	4.2.1.3	cal:CAALFM_CR08210CA K01681 aconitate hydratase [EC:4.2.1.3] | (RefSeq) ACO1, CaO19.6385; aconitate hydratase (A)
KIP10646.1	pco:PHACADRAFT_250270	2.3.1.9	pco:PHACADRAFT_250270 K00626 acetyl-CoA C-acetyltransferase [EC:2.3.1.9] | (RefSeq) hypothetical protein (A)
KIP10647.1	cci:CC1G_14616	2.3.1.9	cci:CC1G_14616 K00626 acetyl-CoA C-acetyltransferase [EC:2.3.1.9] | (RefSeq) acetyl-CoA acetyltransferase (A)
KIP10673.1	nor:FA702_19890	2.3.1.9	nor:FA702_19890 K00626 acetyl-CoA C-acetyltransferase [EC:2.3.1.9] | (GenBank) acetyl-CoA acetyltransferase (A)
KIP10719.1	ccal:108630800	1.1.1.216	ccal:108630800 K15890 NADP+dependent farnesol dehydrogenase [EC:1.1.1.216] | (RefSeq) farnesol dehydrogenase-like (A)
KIP10720.1	dku:Desku_1927	2.2.1.7	dku:Desku_1927 K01662 1-deoxy-D-xylulose-5-phosphate synthase [EC:2.2.1.7] | (GenBank) 1-deoxy-D-xylulose-5-phosphate synthase (A)
KIP10750.1	cdn:BN940_14111	1.1.1.347	cdn:BN940_14111 K19653 geraniol dehydrogenase (NAD) [EC:1.1.1.347] | (GenBank) Geraniol dehydrogenase GeoA (A)
KIP10760.1	dya:Dyak_GE17313	1.1.1.216	dya:Dyak_GE17313 K15890 NADP+dependent farnesol dehydrogenase [EC:1.1.1.216] | (GenBank) uncharacterized protein (A)
KIP10770.1	aarg:Aargi30884_12430	1.1.1.346	aarg:Aargi30884_12430 K06222 2,5-diketo-D-gluconate reductase B [EC:1.1.1.346] | (GenBank) hypothetical protein (A)
KIP10771.1	dsd:GD606_04760	5.3.3.2	dsd:GD606_04760 K01823 isopentenyl-diphosphate Delta-isomerase [EC:5.3.3.2] | (GenBank) NUDIX domain-containing protein (A)
KIP10796.1	ppyr:116171175	1.1.1.216	ppyr:116171175 K15890 NADP+dependent farnesol dehydrogenase [EC:1.1.1.216] | (RefSeq) farnesol dehydrogenase-like (A)
KIP10817.1	dfa:DFA_02231	2.5.1.1 2.5.1.10	dfa:DFA_02231 K00787 farnesyl diphosphate synthase [EC:2.5.1.1 2.5.1.10] | (RefSeq) pakF; putative protein serine/threonine kinase (A)
KIP10824.1	sdm:118197782	2.7.6.3 2.5.1.15	sdm:118197782 K13941 2-amino-4-hydroxy-6-hydroxymethyldihydropteridine diphosphokinase / dihydropteroate synthase [EC:2.7.6.3 2.5.1.15] | (RefSeq) folate synthesis bifunctional protein-like (A)
KIP10863.1	dsq:DICSQDRAFT_50463	2.7.4.2	dsq:DICSQDRAFT_50463 K00938 phosphomevalonate kinase [EC:2.7.4.2] | (RefSeq) phosphomevalonate kinase (A)
KIP10944.1	ahf:112748643	2.5.1.108	ahf:112748643 K07561 2-(3-amino-3-carboxypropyl)histidine synthase [EC:2.5.1.108] | (RefSeq) 2-(3-amino-3-carboxypropyl)histidine synthase subunit 1 isoform X1 (A)
KIP10959.1	tci:A7K98_03355	1.1.1.346	tci:A7K98_03355 K06221 2,5-diketo-D-gluconate reductase A [EC:1.1.1.346] | (GenBank) 2,5-didehydrogluconate reductase A (A)
KIP10967.1	aqu:105312889	2.5.1.141	aqu:105312889 K02257 heme o synthase [EC:2.5.1.141] | (RefSeq) protoheme IX farnesyltransferase, mitochondrial-like (A)
KIP10984.1	ahf:112748643	2.5.1.108	ahf:112748643 K07561 2-(3-amino-3-carboxypropyl)histidine synthase [EC:2.5.1.108] | (RefSeq) 2-(3-amino-3-carboxypropyl)histidine synthase subunit 1 isoform X1 (A)
KIP11097.1	dpx:DAPPUDRAFT_308692	2.5.1.114	dpx:DAPPUDRAFT_308692 K07055 tRNA wybutosine-synthesizing protein 2 [EC:2.5.1.114] | (GenBank) hypothetical protein (A)
KIP11137.1	pno:SNOG_07675	2.5.1.108	pno:SNOG_07675 K07561 2-(3-amino-3-carboxypropyl)histidine synthase [EC:2.5.1.108] | (RefSeq) SNOG_07674; hypothetical protein (A)
KIP11161.1	slb:AWJ20_182	2.7.1.36	slb:AWJ20_182 K00869 mevalonate kinase [EC:2.7.1.36] | (RefSeq) ERG12; mevalonate kinase (A)
KIP11252.1	dci:103505375	1.1.1.216	dci:103505375 K15890 NADP+dependent farnesol dehydrogenase [EC:1.1.1.216] | (RefSeq) farnesol dehydrogenase-like isoform X3 (A)
KIP11254.1	nai:NECAME_01016	3.4.24.84	nai:NECAME_01016 K06013 STE24 endopeptidase [EC:3.4.24.84] | (RefSeq) kinase domain protein (A)
KIP11264.1	nhe:NECHADRAFT_44851	1.1.1.349	nhe:NECHADRAFT_44851 K17644 norsolorinic acid ketoreductase [EC:1.1.1.349] | (RefSeq) hypothetical protein (A)
KIP11283.1	hhc:M911_08255	1.3.1.83 1.3.1.111	hhc:M911_08255 K10960 geranylgeranyl diphosphate/geranylgeranyl-bacteriochlorophyllide a reductase [EC:1.3.1.83 1.3.1.111] | (GenBank) geranylgeranyl diphosphate reductase (A)
KIP11300.1	asw:CVS48_15335	1.1.1.346	asw:CVS48_15335 K06221 2,5-diketo-D-gluconate reductase A [EC:1.1.1.346] | (GenBank) oxidoreductase (A)
KIP11339.1	csat:104769041	2.1.1.100	csat:104769041 K00587 protein-S-isoprenylcysteine O-methyltransferase [EC:2.1.1.100] | (RefSeq) protein-S-isoprenylcysteine O-methyltransferase B-like (A)
KIP11340.1	xtn:FD63_00170	2.1.1.100	xtn:FD63_00170 K00587 protein-S-isoprenylcysteine O-methyltransferase [EC:2.1.1.100] | (GenBank) protein-S-isoprenylcysteine methyltransferase (A)
KIP11349.1	gha:NCTC10459_00259	5.3.3.2	gha:NCTC10459_00259 K01823 isopentenyl-diphosphate Delta-isomerase [EC:5.3.3.2] | (GenBank) fni; Isopentenyl-diphosphate delta-isomerase (A)
KIP11351.1	bmoj:HC660_21680	5.3.3.2	bmoj:HC660_21680 K01823 isopentenyl-diphosphate Delta-isomerase [EC:5.3.3.2] | (GenBank) fni; Isopentenyl-diphosphate delta-isomerase, FMN-dependent (A)
KIP11370.1	pco:PHACADRAFT_190237	2.5.1.87	pco:PHACADRAFT_190237 K19177 dehydrodolichyl diphosphate syntase complex subunit NUS1 [EC:2.5.1.87] | (RefSeq) hypothetical protein (A)
KIP11488.1	aip:107625618	2.5.1.108	aip:107625618 K07561 2-(3-amino-3-carboxypropyl)histidine synthase [EC:2.5.1.108] | (RefSeq) 2-(3-amino-3-carboxypropyl)histidine synthase subunit 1-like (A)
KIP11505.1	pco:PHACADRAFT_247125	1.1.1.44 1.1.1.343	pco:PHACADRAFT_247125 K00033 6-phosphogluconate dehydrogenase [EC:1.1.1.44 1.1.1.343] | (RefSeq) hypothetical protein (A)
KIP11510.1	cfus:CYFUS_001256	1.1.1.44 1.1.1.343	cfus:CYFUS_001256 K00033 6-phosphogluconate dehydrogenase [EC:1.1.1.44 1.1.1.343] | (GenBank) phosphogluconate dehydrogenase (NADP()-dependent, decarboxylating) (A)
KIP11603.1	bdc:DOE51_07625	5.3.3.2	bdc:DOE51_07625 K01823 isopentenyl-diphosphate Delta-isomerase [EC:5.3.3.2] | (GenBank) type 2 isopentenyl-diphosphate Delta-isomerase (A)
KIP11639.1	nai:NECAME_01016	3.4.24.84	nai:NECAME_01016 K06013 STE24 endopeptidase [EC:3.4.24.84] | (RefSeq) kinase domain protein (A)
KIP11641.1	dpp:DICPUDRAFT_150424	2.5.1.87	dpp:DICPUDRAFT_150424 K11778 ditrans,polycis-polyprenyl diphosphate synthase [EC:2.5.1.87] | (RefSeq) hypothetical protein (A)
KIP11663.1	dfa:DFA_02231	2.5.1.1 2.5.1.10	dfa:DFA_02231 K00787 farnesyl diphosphate synthase [EC:2.5.1.1 2.5.1.10] | (RefSeq) pakF; putative protein serine/threonine kinase (A)
KIP11677.1	sdv:BN159_0762	1.1.1.346	sdv:BN159_0762 K06221 2,5-diketo-D-gluconate reductase A [EC:1.1.1.346] | (GenBank) putative oxidoreductase (A)
KIP11686.1	csat:104763804	3.1.1.-	csat:104763804 K15889 prenylcysteine alpha-carboxyl methylesterase [EC:3.1.1.-] | (RefSeq) probable isoprenylcysteine alpha-carbonyl methylesterase ICMEL2 (A)
KIP11687.1	bdi:100827253	3.1.1.-	bdi:100827253 K15889 prenylcysteine alpha-carboxyl methylesterase [EC:3.1.1.-] | (RefSeq) probable isoprenylcysteine alpha-carbonyl methylesterase ICMEL1 isoform X1 (A)
KIP11733.1	dsq:DICSQDRAFT_176811	2.5.1.82 2.5.1.83	dsq:DICSQDRAFT_176811 K05355 hexaprenyl-diphosphate synthase [EC:2.5.1.82 2.5.1.83] | (RefSeq) terpenoid synthase (A)
KIP11734.1	dsq:DICSQDRAFT_176811	2.5.1.82 2.5.1.83	dsq:DICSQDRAFT_176811 K05355 hexaprenyl-diphosphate synthase [EC:2.5.1.82 2.5.1.83] | (RefSeq) terpenoid synthase (A)
KIP11753.1	smag:AN936_02065	2.3.1.9	smag:AN936_02065 K00626 acetyl-CoA C-acetyltransferase [EC:2.3.1.9] | (GenBank) enoyl-CoA hydratase (A)
KIP11819.1	dpte:113791187	2.1.1.100	dpte:113791187 K00587 protein-S-isoprenylcysteine O-methyltransferase [EC:2.1.1.100] | (RefSeq) protein-S-isoprenylcysteine O-methyltransferase-like (A)
KIP11865.1	dsv:119461095	2.5.1.18	dsv:119461095 K00799 glutathione S-transferase [EC:2.5.1.18] | (RefSeq) glutathione S-transferase omega-1-like (A)
KIP11867.1	pdam:113679751	2.5.1.18	pdam:113679751 K00799 glutathione S-transferase [EC:2.5.1.18] | (RefSeq) glutathione S-transferase omega-1-like isoform X1 (A)
KIP11870.1	bbay:A4V04_05880	2.7.4.22	bbay:A4V04_05880 K09903 uridylate kinase [EC:2.7.4.22] | (GenBank) UMP kinase (A)
KIP11876.1	pco:PHACADRAFT_253580	1.1.1.34	pco:PHACADRAFT_253580 K00021 hydroxymethylglutaryl-CoA reductase (NADPH) [EC:1.1.1.34] | (RefSeq) hypothetical protein (A)
KIP11894.1	hir:HETIRDRAFT_461040	1.1.1.34	hir:HETIRDRAFT_461040 K00021 hydroxymethylglutaryl-CoA reductase (NADPH) [EC:1.1.1.34] | (RefSeq) hypothetical protein (A)
KIP11898.1	dfa:DFA_02231	2.5.1.1 2.5.1.10	dfa:DFA_02231 K00787 farnesyl diphosphate synthase [EC:2.5.1.1 2.5.1.10] | (RefSeq) pakF; putative protein serine/threonine kinase (A)
KIP11932.1	pco:PHACADRAFT_247410	5.3.3.2	pco:PHACADRAFT_247410 K01823 isopentenyl-diphosphate Delta-isomerase [EC:5.3.3.2] | (RefSeq) hypothetical protein (A)
KIP11968.1	aip:107625618	2.5.1.108	aip:107625618 K07561 2-(3-amino-3-carboxypropyl)histidine synthase [EC:2.5.1.108] | (RefSeq) 2-(3-amino-3-carboxypropyl)histidine synthase subunit 1-like (A)
KIP11986.1	sphc:CVN68_15285	2.3.1.9	sphc:CVN68_15285 K00626 acetyl-CoA C-acetyltransferase [EC:2.3.1.9] | (GenBank) acetyl-CoA C-acyltransferase (A)
KIP12030.1	bfo:118417946	2.5.1.18	bfo:118417946 K00799 glutathione S-transferase [EC:2.5.1.18] | (RefSeq) glutathione S-transferase A-like (A)
KIP12054.1	lej:ETW24_01485	2.3.1.9	lej:ETW24_01485 K00626 acetyl-CoA C-acetyltransferase [EC:2.3.1.9] | (GenBank) acetyl-CoA C-acyltransferase (A)
KIP12099.1	aip:107625618	2.5.1.108	aip:107625618 K07561 2-(3-amino-3-carboxypropyl)histidine synthase [EC:2.5.1.108] | (RefSeq) 2-(3-amino-3-carboxypropyl)histidine synthase subunit 1-like (A)
KIP12113.1	psya:AOT82_2267	1.1.1.346	psya:AOT82_2267 K06222 2,5-diketo-D-gluconate reductase B [EC:1.1.1.346] | (GenBank) 2,5-diketo-D-gluconate reductase B (A)
KIP12123.1	nai:NECAME_01016	3.4.24.84	nai:NECAME_01016 K06013 STE24 endopeptidase [EC:3.4.24.84] | (RefSeq) kinase domain protein (A)
KIP12186.1	lhx:LYSHEL_13950	2.1.1.100	lhx:LYSHEL_13950 K00587 protein-S-isoprenylcysteine O-methyltransferase [EC:2.1.1.100] | (GenBank) protein-S-isoprenylcysteine methyltransferase (A)
KIP12217.1	sata:C5746_00855	1.1.1.346	sata:C5746_00855 K06221 2,5-diketo-D-gluconate reductase A [EC:1.1.1.346] | (GenBank) oxidoreductase (A)
KIP12224.1	strp:F750_6640	1.1.1.346	strp:F750_6640 K06221 2,5-diketo-D-gluconate reductase A [EC:1.1.1.346] | (GenBank) oxidoreductase of aldo/keto reductase family (A)
KIP12225.1	mmor:MMOR_43320	1.1.1.346	mmor:MMOR_43320 K06221 2,5-diketo-D-gluconate reductase A [EC:1.1.1.346] | (GenBank) putative oxidoreductase (A)
KIP12228.1	ccap:AES38_11675	1.1.1.346	ccap:AES38_11675 K06221 2,5-diketo-D-gluconate reductase A [EC:1.1.1.346] | (GenBank) 2,5-diketo-D-gluconic acid reductase (A)
KIP12259.1	tmn:UCRPA7_8510	2.5.1.105	tmn:UCRPA7_8510 K06897 7,8-dihydropterin-6-yl-methyl-4-(beta-D-ribofuranosyl)aminobenzene 5'-phosphate synthase [EC:2.5.1.105] | (RefSeq) putative metallo-beta-lactamase superfamily protein (A)
KIP12298.1	ccal:108632622	2.5.1.18	ccal:108632622 K00799 glutathione S-transferase [EC:2.5.1.18] | (RefSeq) glutathione S-transferase 1-like (A)
KIP12310.1	dpa:109533063	2.5.1.18	dpa:109533063 K00799 glutathione S-transferase [EC:2.5.1.18] | (RefSeq) uncharacterized protein LOC109533063 (A)
KIP12319.1	pgc:109854533	5.3.3.21	pgc:109854533 K12663 Delta3,5-Delta2,4-dienoyl-CoA isomerase [EC:5.3.3.21] | (RefSeq) delta(3,5)-Delta(2,4)-dienoyl-CoA isomerase, mitochondrial (A)
KIP12342.1	top:TOPB45_1414	2.2.1.7	top:TOPB45_1414 K01662 1-deoxy-D-xylulose-5-phosphate synthase [EC:2.2.1.7] | (GenBank) 1-deoxy-D-xylulose-5-phosphate synthase (A)
KIP12343.1	dhe:111598450	1.1.1.216	dhe:111598450 K15890 NADP+dependent farnesol dehydrogenase [EC:1.1.1.216] | (RefSeq) farnesol dehydrogenase (A)
KIP12351.1	nai:NECAME_01016	3.4.24.84	nai:NECAME_01016 K06013 STE24 endopeptidase [EC:3.4.24.84] | (RefSeq) kinase domain protein (A)
KIP12354.1	bman:114247691	1.1.1.216	bman:114247691 K15890 NADP+dependent farnesol dehydrogenase [EC:1.1.1.216] | (RefSeq) farnesol dehydrogenase-like (A)
KIP12516.1	dfa:DFA_02231	2.5.1.1 2.5.1.10	dfa:DFA_02231 K00787 farnesyl diphosphate synthase [EC:2.5.1.1 2.5.1.10] | (RefSeq) pakF; putative protein serine/threonine kinase (A)
KIP12529.1	csec:111868325	1.1.1.216	csec:111868325 K15890 NADP+dependent farnesol dehydrogenase [EC:1.1.1.216] | (RefSeq) farnesol dehydrogenase (A)
KIP12568.1	tjr:TherJR_1590	1.17.7.4	tjr:TherJR_1590 K02945 small subunit ribosomal protein S1 K03527 4-hydroxy-3-methylbut-2-en-1-yl diphosphate reductase [EC:1.17.7.4] | (GenBank) hydroxymethylbutenyl pyrophosphate reductase (A)
KIP12600.1	spet:CEP67_05630	5.3.3.2	spet:CEP67_05630 K01823 isopentenyl-diphosphate Delta-isomerase [EC:5.3.3.2] | (GenBank) type 2 isopentenyl-diphosphate Delta-isomerase (A)
KIP12602.1	dfa:DFA_02231	2.5.1.1 2.5.1.10	dfa:DFA_02231 K00787 farnesyl diphosphate synthase [EC:2.5.1.1 2.5.1.10] | (RefSeq) pakF; putative protein serine/threonine kinase (A)
KIP12628.1	cal:CAALFM_CR08210CA	4.2.1.3	cal:CAALFM_CR08210CA K01681 aconitate hydratase [EC:4.2.1.3] | (RefSeq) ACO1, CaO19.6385; aconitate hydratase (A)
KIP12636.1	cmy:102932338	2.5.1.141	cmy:102932338 K02257 heme o synthase [EC:2.5.1.141] | (RefSeq) protoheme IX farnesyltransferase, mitochondrial isoform X2 (A)
KIP12772.1	cfo:105249644	1.1.1.216	cfo:105249644 K15890 NADP+dependent farnesol dehydrogenase [EC:1.1.1.216] | (RefSeq) farnesol dehydrogenase (A)
KIP12883.1	aag:5573679	1.1.1.216	aag:5573679 K15890 NADP+dependent farnesol dehydrogenase [EC:1.1.1.216] | (RefSeq) farnesol dehydrogenase-like (A)
KIP12902.1	tvs:TRAVEDRAFT_163722	2.1.1.100	tvs:TRAVEDRAFT_163722 K00587 protein-S-isoprenylcysteine O-methyltransferase [EC:2.1.1.100] | (RefSeq) protein-s-isoprenylcysteine O-methyltransferase (A)

## Sheet: Trametes_cinnabarina
query_id	subject_id	EC	description
CDO68145.1	nor:FA702_19890	2.3.1.9	nor:FA702_19890 K00626 acetyl-CoA C-acetyltransferase [EC:2.3.1.9] | (GenBank) acetyl-CoA acetyltransferase (A)
CDO68177.1	ocd:FHY55_13885	2.3.1.9	ocd:FHY55_13885 K00626 acetyl-CoA C-acetyltransferase [EC:2.3.1.9] | (GenBank) acetyl-CoA C-acyltransferase (A)
CDO68190.1	ajm:119044181	2.5.1.18	ajm:119044181 K00799 glutathione S-transferase [EC:2.5.1.18] | (RefSeq) glutathione S-transferase 3-like (A)
CDO68211.1	pcan:112556598	2.5.1.16	pcan:112556598 K00797 spermidine synthase [EC:2.5.1.16] | (RefSeq) spermidine synthase-like isoform X1 (A)
CDO68256.1	ccal:108632622	2.5.1.18	ccal:108632622 K00799 glutathione S-transferase [EC:2.5.1.18] | (RefSeq) glutathione S-transferase 1-like (A)
CDO68271.1	rbb:108517383	2.3.1.9	rbb:108517383 K00626 acetyl-CoA C-acetyltransferase [EC:2.3.1.9] | (RefSeq) acetyl-CoA acetyltransferase, mitochondrial-like (A)
CDO68286.1	csat:104708256	2.1.1.100	csat:104708256 K00587 protein-S-isoprenylcysteine O-methyltransferase [EC:2.1.1.100] | (RefSeq) protein-S-isoprenylcysteine O-methyltransferase B (A)
CDO68287.1	der:6544938	2.1.1.100	der:6544938 K00587 protein-S-isoprenylcysteine O-methyltransferase [EC:2.1.1.100] | (RefSeq) protein-S-isoprenylcysteine O-methyltransferase (A)
CDO68295.1	moo:BWL13_02818	1.1.1.346	moo:BWL13_02818 K06221 2,5-diketo-D-gluconate reductase A [EC:1.1.1.346] | (GenBank) dkgA; 2,5-diketo-D-gluconic acid reductase A (A)
CDO68324.1	gsj:114391539	2.7.1.148	gsj:114391539 K00919 4-diphosphocytidyl-2-C-methyl-D-erythritol kinase [EC:2.7.1.148] | (RefSeq) 4-diphosphocytidyl-2-C-methyl-D-erythritol kinase, chloroplastic/chromoplastic-like (A)
CDO68341.1	zne:110834646	1.1.1.216	zne:110834646 K15890 NADP+dependent farnesol dehydrogenase [EC:1.1.1.216] | (RefSeq) farnesol dehydrogenase-like isoform X1 (A)
CDO68380.1	mnm:MNVM_33750	1.1.1.346	mnm:MNVM_33750 K06221 2,5-diketo-D-gluconate reductase A [EC:1.1.1.346] | (GenBank) putative oxidoreductase (A)
CDO68381.1	mbas:ALGA_3274	1.1.1.354	mbas:ALGA_3274 K15891 NAD+dependent farnesol dehydrogenase [EC:1.1.1.354] | (GenBank) hypothetical protein (A)
CDO68384.1	ztr:MYCGRDRAFT_109408	2.3.1.97	ztr:MYCGRDRAFT_109408 K00671 glycylpeptide N-tetradecanoyltransferase [EC:2.3.1.97] | (RefSeq) hypothetical protein (A)
CDO68429.1	ani:AN4179.2	2.3.1.9	ani:AN4179.2 K00626 acetyl-CoA C-acetyltransferase [EC:2.3.1.9] | (RefSeq) hypothetical protein (A)
CDO68473.1	marj:MARI_09570	1.1.1.346	marj:MARI_09570 K06222 2,5-diketo-D-gluconate reductase B [EC:1.1.1.346] | (GenBank) dkgB; 2,5-diketo-D-gluconic acid reductase B (A)
CDO68487.1	dfa:DFA_02231	2.5.1.1 2.5.1.10	dfa:DFA_02231 K00787 farnesyl diphosphate synthase [EC:2.5.1.1 2.5.1.10] | (RefSeq) pakF; putative protein serine/threonine kinase (A)
CDO68585.1	isc:IscW_ISCW016792	2.5.1.87	isc:IscW_ISCW016792 K11778 ditrans,polycis-polyprenyl diphosphate synthase [EC:2.5.1.87] | (GenBank) undecaprenyl pyrophosphate synthetase, putative (A)
CDO68650.1	cmi:CMM_1670	1.1.1.346	cmi:CMM_1670 K06221 2,5-diketo-D-gluconate reductase A [EC:1.1.1.346] | (GenBank) probable oxidoreductase (A)
CDO68799.1	tsp:Tsp_01153	2.1.1.100	tsp:Tsp_01153 K00587 protein-S-isoprenylcysteine O-methyltransferase [EC:2.1.1.100] | (RefSeq) protein-S-isoprenylcysteine O-methyltransferase (A)
CDO68839.1	sgd:ELQ87_01985	1.1.1.346	sgd:ELQ87_01985 K06221 2,5-diketo-D-gluconate reductase A [EC:1.1.1.346] | (GenBank) aldo/keto reductase (A)
CDO68942.1	mlb:MLBr00238	6.1.1.10	mlb:MLBr00238 K01874 methionyl-tRNA synthetase [EC:6.1.1.10] | (GenBank) metS; putative methionyl-tRNA synthase (A)
CDO68982.1	dmo:Dmoj_GI14955	1.1.1.216	dmo:Dmoj_GI14955 K15890 NADP+dependent farnesol dehydrogenase [EC:1.1.1.216] | (RefSeq) uncharacterized protein (A)
CDO68987.1	dfa:DFA_02231	2.5.1.1 2.5.1.10	dfa:DFA_02231 K00787 farnesyl diphosphate synthase [EC:2.5.1.1 2.5.1.10] | (RefSeq) pakF; putative protein serine/threonine kinase (A)
CDO69078.1	ccaj:109802944	1.1.1.348	ccaj:109802944 K13265 vestitone reductase [EC:1.1.1.348] | (RefSeq) vestitone reductase-like (A)
CDO69079.1	var:108328041	1.1.1.348	var:108328041 K13265 vestitone reductase [EC:1.1.1.348] | (RefSeq) vestitone reductase-like (A)
CDO69082.1	ccaj:109802944	1.1.1.348	ccaj:109802944 K13265 vestitone reductase [EC:1.1.1.348] | (RefSeq) vestitone reductase-like (A)
CDO69083.1	vra:106779595	1.1.1.348	vra:106779595 K13265 vestitone reductase [EC:1.1.1.348] | (RefSeq) vestitone reductase (A)
CDO69084.1	vun:114184905	1.1.1.348	vun:114184905 K13265 vestitone reductase [EC:1.1.1.348] | (RefSeq) vestitone reductase-like (A)
CDO69093.1	sen:SACE_5541	1.1.1.34	sen:SACE_5541 K00021 hydroxymethylglutaryl-CoA reductase (NADPH) [EC:1.1.1.34] | (GenBank) hypothetical protein with pantoate--beta-alanine ligase and Hydroxymethylglutaryl-coenzyme A reductase domains (A)
CDO69106.1	psco:LY89DRAFT_589972	1.1.1.349	psco:LY89DRAFT_589972 K17644 norsolorinic acid ketoreductase [EC:1.1.1.349] | (RefSeq) NAD(P)-binding protein (A)
CDO69107.1	vda:VDAG_03485	1.1.1.349	vda:VDAG_03485 K17644 norsolorinic acid ketoreductase [EC:1.1.1.349] | (RefSeq) aflatoxin biosynthesis ketoreductase nor-1 (A)
CDO69111.1	cfj:CFIO01_09694	1.1.1.349	cfj:CFIO01_09694 K17644 norsolorinic acid ketoreductase [EC:1.1.1.349] | (GenBank) short-chain dehydrogenase (A)
CDO69112.1	glz:GLAREA_09658	1.1.1.349	glz:GLAREA_09658 K17644 norsolorinic acid ketoreductase [EC:1.1.1.349] | (RefSeq) NAD(P)-binding Rossmann-fold containing protein (A)
CDO69145.1	tvs:TRAVEDRAFT_160627	4.1.1.33	tvs:TRAVEDRAFT_160627 K01597 diphosphomevalonate decarboxylase [EC:4.1.1.33] | (RefSeq) Diphosphomevalonate decarboxylase (A)
CDO69168.1	ovi:T265_14205	2.3.1.97	ovi:T265_14205 K00671 glycylpeptide N-tetradecanoyltransferase [EC:2.3.1.97] | (RefSeq) hypothetical protein (A)
CDO69195.1	dfa:DFA_02231	2.5.1.1 2.5.1.10	dfa:DFA_02231 K00787 farnesyl diphosphate synthase [EC:2.5.1.1 2.5.1.10] | (RefSeq) pakF; putative protein serine/threonine kinase (A)
CDO69242.1	tvs:TRAVEDRAFT_34338	2.7.4.2	tvs:TRAVEDRAFT_34338 K00938 phosphomevalonate kinase [EC:2.7.4.2] | (RefSeq) Phosphomevalonate kinase (A)
CDO69271.1	csec:111873483	1.1.1.216	csec:111873483 K15890 NADP+dependent farnesol dehydrogenase [EC:1.1.1.216] | (RefSeq) farnesol dehydrogenase-like (A)
CDO69284.1	pcf:106786151	1.1.1.216	pcf:106786151 K15890 NADP+dependent farnesol dehydrogenase [EC:1.1.1.216] | (RefSeq) farnesol dehydrogenase-like (A)
CDO69353.1	dfa:DFA_01352	1.1.1.44 1.1.1.343	dfa:DFA_01352 K00033 6-phosphogluconate dehydrogenase [EC:1.1.1.44 1.1.1.343] | (RefSeq) gnd; 6-phosphogluconate dehydrogenase (A)
CDO69371.1	ath:AT2G22990	3.4.16.- 2.3.1.92	ath:AT2G22990 K09757 serine carboxypeptidase-like 8 [EC:3.4.16.- 2.3.1.92] | (RefSeq) SNG1; sinapoylglucose 1 (A)
CDO69442.1	trr:M419DRAFT_136015	2.5.1.108	trr:M419DRAFT_136015 K07561 2-(3-amino-3-carboxypropyl)histidine synthase [EC:2.5.1.108] | (GenBank) diphthamide biosynthesis protein 1 (A)
CDO69479.1	ani:AN1735.2	1.1.1.44 1.1.1.343	ani:AN1735.2 K00033 6-phosphogluconate dehydrogenase [EC:1.1.1.44 1.1.1.343] | (RefSeq) hypothetical protein (A)
CDO69576.1	dci:103505375	1.1.1.216	dci:103505375 K15890 NADP+dependent farnesol dehydrogenase [EC:1.1.1.216] | (RefSeq) farnesol dehydrogenase-like isoform X3 (A)
CDO69616.1	aalb:109413885	2.3.1.97	aalb:109413885 K00671 glycylpeptide N-tetradecanoyltransferase [EC:2.3.1.97] | (RefSeq) glycylpeptide N-tetradecanoyltransferase-like (A)
CDO69645.1	dfa:DFA_01352	1.1.1.44 1.1.1.343	dfa:DFA_01352 K00033 6-phosphogluconate dehydrogenase [EC:1.1.1.44 1.1.1.343] | (RefSeq) gnd; 6-phosphogluconate dehydrogenase (A)
CDO69658.1	aip:107625618	2.5.1.108	aip:107625618 K07561 2-(3-amino-3-carboxypropyl)histidine synthase [EC:2.5.1.108] | (RefSeq) 2-(3-amino-3-carboxypropyl)histidine synthase subunit 1-like (A)
CDO69660.1	trg:TRUGW13939_07281	2.7.4.24	trg:TRUGW13939_07281 K13024 inositol-hexakisphosphate/diphosphoinositol-pentakisphosphate 1-kinase [EC:2.7.4.24] | (RefSeq) uncharacterized protein (A)
CDO69675.1	otu:111415350	1.1.1.216	otu:111415350 K15890 NADP+dependent farnesol dehydrogenase [EC:1.1.1.216] | (RefSeq) farnesol dehydrogenase-like (A)
CDO69736.1	dfa:DFA_02231	2.5.1.1 2.5.1.10	dfa:DFA_02231 K00787 farnesyl diphosphate synthase [EC:2.5.1.1 2.5.1.10] | (RefSeq) pakF; putative protein serine/threonine kinase (A)
CDO69752.1	dsq:DICSQDRAFT_180370	3.4.24.84	dsq:DICSQDRAFT_180370 K06013 STE24 endopeptidase [EC:3.4.24.84] | (RefSeq) hypothetical protein (A)
CDO69753.1	ags:114122163	1.1.1.216	ags:114122163 K15890 NADP+dependent farnesol dehydrogenase [EC:1.1.1.216] | (RefSeq) farnesol dehydrogenase-like isoform X1 (A)
CDO69768.1	ath:AT2G22990	3.4.16.- 2.3.1.92	ath:AT2G22990 K09757 serine carboxypeptidase-like 8 [EC:3.4.16.- 2.3.1.92] | (RefSeq) SNG1; sinapoylglucose 1 (A)
CDO69772.1	ath:AT2G22990	3.4.16.- 2.3.1.92	ath:AT2G22990 K09757 serine carboxypeptidase-like 8 [EC:3.4.16.- 2.3.1.92] | (RefSeq) SNG1; sinapoylglucose 1 (A)
CDO69825.1	tvs:TRAVEDRAFT_42724	5.3.3.21	tvs:TRAVEDRAFT_42724 K12663 Delta3,5-Delta2,4-dienoyl-CoA isomerase [EC:5.3.3.21] | (RefSeq) ClpP/crotonase (A)
CDO69829.1	bim:100742025	1.1.1.216	bim:100742025 K15890 NADP+dependent farnesol dehydrogenase [EC:1.1.1.216] | (RefSeq) farnesol dehydrogenase (A)
CDO69849.1	act:ACLA_080250	2.1.1.100	act:ACLA_080250 K00587 protein-S-isoprenylcysteine O-methyltransferase [EC:2.1.1.100] | (RefSeq) prenyl cysteine carboxyl methyltransferase Ste14 (A)
CDO69850.1	csat:104708256	2.1.1.100	csat:104708256 K00587 protein-S-isoprenylcysteine O-methyltransferase [EC:2.1.1.100] | (RefSeq) protein-S-isoprenylcysteine O-methyltransferase B (A)
CDO69852.1	dzi:111276999	2.1.1.100	dzi:111276999 K00587 protein-S-isoprenylcysteine O-methyltransferase [EC:2.1.1.100] | (RefSeq) protein-S-isoprenylcysteine O-methyltransferase A-like (A)
CDO69853.1	pic:PICST_60928	2.1.1.100	pic:PICST_60928 K00587 protein-S-isoprenylcysteine O-methyltransferase [EC:2.1.1.100] | (RefSeq) predicted protein (A)
CDO69955.1	tsg:HLK68_07845	1.1.1.346	tsg:HLK68_07845 K06221 2,5-diketo-D-gluconate reductase A [EC:1.1.1.346] | (GenBank) aldo/keto reductase (A)
CDO69974.1	otu:111416750	1.1.1.216	otu:111416750 K15890 NADP+dependent farnesol dehydrogenase [EC:1.1.1.216] | (RefSeq) farnesol dehydrogenase-like (A)
CDO69975.1	aalb:115260095	1.1.1.216	aalb:115260095 K15890 NADP+dependent farnesol dehydrogenase [EC:1.1.1.216] | (RefSeq) farnesol dehydrogenase-like (A)
CDO70025.1	pcan:112567358	2.5.1.18	pcan:112567358 K00799 glutathione S-transferase [EC:2.5.1.18] | (RefSeq) glutathione S-transferase omega-1-like (A)
CDO70049.1	nvi:100115878	5.3.99.2 2.5.1.18	nvi:100115878 K04097 prostaglandin-H2 D-isomerase / glutathione transferase [EC:5.3.99.2 2.5.1.18] | (RefSeq) ATP-dependent DNA helicase PIF1 (A)
CDO70100.1	ame:406147	1.1.1.216	ame:406147 K15890 NADP+dependent farnesol dehydrogenase [EC:1.1.1.216] | (RefSeq) short-chain dehydrogenase/reductase (A)
CDO70138.1	psom:113278689	2.5.1.1	psom:113278689 K14066 geranyl diphosphate synthase [EC:2.5.1.1] | (RefSeq) squalene synthase 1-like (A)
CDO70180.1	bbay:A4V04_05880	2.7.4.22	bbay:A4V04_05880 K09903 uridylate kinase [EC:2.7.4.22] | (GenBank) UMP kinase (A)
CDO70182.1	tvs:TRAVEDRAFT_129862	1.1.1.34	tvs:TRAVEDRAFT_129862 K00021 hydroxymethylglutaryl-CoA reductase (NADPH) [EC:1.1.1.34] | (RefSeq) 3-hydroxy-3-methylglutaryl-coenzyme A reductase (A)
CDO70195.1	eace:KKI46_02390	1.1.1.346	eace:KKI46_02390 K06221 2,5-diketo-D-gluconate reductase A [EC:1.1.1.346] | (GenBank) aldo/keto reductase (A)
CDO70196.1	cee:CENDO_08870	1.1.1.346	cee:CENDO_08870 K06221 2,5-diketo-D-gluconate reductase A [EC:1.1.1.346] | (GenBank) dkgA; 2,5-diketo-D-gluconic acid reductase A (A)
CDO70222.1	nai:NECAME_01016	3.4.24.84	nai:NECAME_01016 K06013 STE24 endopeptidase [EC:3.4.24.84] | (RefSeq) kinase domain protein (A)
CDO70247.1	ath:AT2G22990	3.4.16.- 2.3.1.92	ath:AT2G22990 K09757 serine carboxypeptidase-like 8 [EC:3.4.16.- 2.3.1.92] | (RefSeq) SNG1; sinapoylglucose 1 (A)
CDO70323.1	maw:MAC_09056	2.7.1.36	maw:MAC_09056 K00869 mevalonate kinase [EC:2.7.1.36] | (RefSeq) reverse transcriptase, putative (A)
CDO70461.1	nai:NECAME_01016	3.4.24.84	nai:NECAME_01016 K06013 STE24 endopeptidase [EC:3.4.24.84] | (RefSeq) kinase domain protein (A)
CDO70589.1	mmc:Mmcs_1360	1.1.1.346	mmc:Mmcs_1360 K06221 2,5-diketo-D-gluconate reductase A [EC:1.1.1.346] | (GenBank) 2,5-didehydrogluconate reductase (A)
CDO70620.1	nai:NECAME_01016	3.4.24.84	nai:NECAME_01016 K06013 STE24 endopeptidase [EC:3.4.24.84] | (RefSeq) kinase domain protein (A)
CDO70743.1	nte:NEUTE1DRAFT123655	2.3.1.97	nte:NEUTE1DRAFT123655 K00671 glycylpeptide N-tetradecanoyltransferase [EC:2.3.1.97] | (RefSeq) NEUTE1DRAFT_123655; glycylpeptide N-tetradecanoyltransferase (A)
CDO70749.1	efl:EF62_0212	1.1.1.44 1.1.1.343	efl:EF62_0212 K00033 6-phosphogluconate dehydrogenase [EC:1.1.1.44 1.1.1.343] | (GenBank) gnd_1; 6-phosphogluconate dehydrogenase (decarboxylating) (A)
CDO70756.1	dfa:DFA_02231	2.5.1.1 2.5.1.10	dfa:DFA_02231 K00787 farnesyl diphosphate synthase [EC:2.5.1.1 2.5.1.10] | (RefSeq) pakF; putative protein serine/threonine kinase (A)
CDO70757.1	cal:CAALFM_CR09730CA
CDO70763.1	egl:EGR_02831	2.5.1.58 2.5.1.59	egl:EGR_02831 K05955 protein farnesyltransferase/geranylgeranyltransferase type-1 subunit alpha [EC:2.5.1.58 2.5.1.59] | (RefSeq) Protein farnesyltransferase/geranylgeranyltransferase type-1 subunit alpha (A)
CDO70781.1	ovi:T265_14205	2.3.1.97	ovi:T265_14205 K00671 glycylpeptide N-tetradecanoyltransferase [EC:2.3.1.97] | (RefSeq) hypothetical protein (A)
CDO70796.1	tdl:TDEL_0G03960	5.3.3.21	tdl:TDEL_0G03960 K22587 Delta3,5-Delta2,4-dienoyl-CoA isomerase [EC:5.3.3.21] | (RefSeq) TDEL0G03960; hypothetical protein (A)
CDO70797.1	nvl:108564375	2.5.1.58	nvl:108564375 K05954 protein farnesyltransferase subunit beta [EC:2.5.1.58] | (RefSeq) protein farnesyltransferase subunit beta (A)
CDO70845.1	agb:108915162	1.1.1.216	agb:108915162 K15890 NADP+dependent farnesol dehydrogenase [EC:1.1.1.216] | (RefSeq) farnesol dehydrogenase-like (A)
CDO70869.1	pco:PHACADRAFT_246170	5.3.3.21	pco:PHACADRAFT_246170 K12663 Delta3,5-Delta2,4-dienoyl-CoA isomerase [EC:5.3.3.21] | (RefSeq) hypothetical protein (A)
CDO70904.1	reh:H16_A0872	2.3.1.9	reh:H16_A0872 K00626 acetyl-CoA C-acetyltransferase [EC:2.3.1.9] | (GenBank) h16_A0872; Acetyl-CoA acetyltransferase (A)
CDO70913.1	nai:NECAME_01016	3.4.24.84	nai:NECAME_01016 K06013 STE24 endopeptidase [EC:3.4.24.84] | (RefSeq) kinase domain protein (A)
CDO70948.1	brp:103850371	3.4.16.- 2.3.1.91	brp:103850371 K09756 serine carboxypeptidase-like 19 [EC:3.4.16.- 2.3.1.91] | (RefSeq) serine carboxypeptidase-like 19 (A)
CDO70955.1	msex:115440146	1.1.1.216	msex:115440146 K15890 NADP+dependent farnesol dehydrogenase [EC:1.1.1.216] | (RefSeq) farnesol dehydrogenase-like (A)
CDO70989.1	tvs:TRAVEDRAFT_30914	2.5.1.58 2.5.1.59	tvs:TRAVEDRAFT_30914 K05955 protein farnesyltransferase/geranylgeranyltransferase type-1 subunit alpha [EC:2.5.1.58 2.5.1.59] | (RefSeq) protein prenylyltransferase (A)
CDO70995.1	dci:103505375	1.1.1.216	dci:103505375 K15890 NADP+dependent farnesol dehydrogenase [EC:1.1.1.216] | (RefSeq) farnesol dehydrogenase-like isoform X3 (A)
CDO71006.1	liv:LIV_2297	1.1.1.346	liv:LIV_2297 K06221 2,5-diketo-D-gluconate reductase A [EC:1.1.1.346] | (GenBank) Putative oxidoreductase, aldo/keto reductase family (A)
CDO71020.1	mdl:103569449	1.1.1.216	mdl:103569449 K15890 NADP+dependent farnesol dehydrogenase [EC:1.1.1.216] | (RefSeq) farnesol dehydrogenase (A)
CDO71063.1	tvs:TRAVEDRAFT_130870	3.4.22.-	tvs:TRAVEDRAFT_130870 K08658 prenyl protein peptidase [EC:3.4.22.-] | (RefSeq) hypothetical protein (A)
CDO71098.1	cstr:CBE89_03855	1.1.1.346	cstr:CBE89_03855 K06221 2,5-diketo-D-gluconate reductase A [EC:1.1.1.346] | (GenBank) 2,5-diketo-D-gluconic acid reductase (A)
CDO71112.1	dpl:KGM_212697	1.1.1.216	dpl:KGM_212697 K15890 NADP+dependent farnesol dehydrogenase [EC:1.1.1.216] | (GenBank) Oxidoreductase (A)
CDO71114.1	sko:100378977	2.5.1.18	sko:100378977 K00799 glutathione S-transferase [EC:2.5.1.18] | (RefSeq) uncharacterized LOC100378977 (A)
CDO71131.1	pcan:112567358	2.5.1.18	pcan:112567358 K00799 glutathione S-transferase [EC:2.5.1.18] | (RefSeq) glutathione S-transferase omega-1-like (A)
CDO71136.1	dpe:6601432	2.5.1.18	dpe:6601432 K00799 glutathione S-transferase [EC:2.5.1.18] | (RefSeq) pyrimidodiazepine synthase isoform X1 (A)
CDO71166.1	srh:BAY15_3630	1.1.1.346	srh:BAY15_3630 K06222 2,5-diketo-D-gluconate reductase B [EC:1.1.1.346] | (GenBank) 2,5-diketo-D-gluconic acid reductase (A)
CDO71184.1	esj:SJ05684_c05900	1.1.1.346	esj:SJ05684_c05900 K06222 2,5-diketo-D-gluconate reductase B [EC:1.1.1.346] | (GenBank) oxidoreductase, aldo/keto reductase family (A)
CDO71258.1	obb:114877441	1.1.1.216	obb:114877441 K15890 NADP+dependent farnesol dehydrogenase [EC:1.1.1.216] | (RefSeq) farnesol dehydrogenase-like (A)
CDO71259.1	dku:Desku_1927	2.2.1.7	dku:Desku_1927 K01662 1-deoxy-D-xylulose-5-phosphate synthase [EC:2.2.1.7] | (GenBank) 1-deoxy-D-xylulose-5-phosphate synthase (A)
CDO71286.1	dsq:DICSQDRAFT_147256	2.1.1.100	dsq:DICSQDRAFT_147256 K00587 protein-S-isoprenylcysteine O-methyltransferase [EC:2.1.1.100] | (RefSeq) protein-s-isoprenylcysteine O-methyltransferase (A)
CDO71309.1	tvs:TRAVEDRAFT_144365	2.5.1.108	tvs:TRAVEDRAFT_144365 K07561 2-(3-amino-3-carboxypropyl)histidine synthase [EC:2.5.1.108] | (RefSeq) Diphthamide synthesis (A)
CDO71346.1	tvs:TRAVEDRAFT_162413	2.7.4.24	tvs:TRAVEDRAFT_162413 K13024 inositol-hexakisphosphate/diphosphoinositol-pentakisphosphate 1-kinase [EC:2.7.4.24] | (RefSeq) hypothetical protein (A)
CDO71368.1	sphv:F9278_39800	1.1.1.346	sphv:F9278_39800 K06221 2,5-diketo-D-gluconate reductase A [EC:1.1.1.346] | (GenBank) aldo/keto reductase (A)
CDO71377.1	aip:107625618	2.5.1.108	aip:107625618 K07561 2-(3-amino-3-carboxypropyl)histidine synthase [EC:2.5.1.108] | (RefSeq) 2-(3-amino-3-carboxypropyl)histidine synthase subunit 1-like (A)
CDO71463.1	xfu:XFF4834R_chr09730
CDO71481.1	dfa:DFA_02231	2.5.1.1 2.5.1.10	dfa:DFA_02231 K00787 farnesyl diphosphate synthase [EC:2.5.1.1 2.5.1.10] | (RefSeq) pakF; putative protein serine/threonine kinase (A)
CDO71538.1	snn:EWH46_09035	2.3.1.9	snn:EWH46_09035 K00626 acetyl-CoA C-acetyltransferase [EC:2.3.1.9] | (GenBank) acetyl-CoA C-acyltransferase (A)
CDO71552.1	ahf:112748643	2.5.1.108	ahf:112748643 K07561 2-(3-amino-3-carboxypropyl)histidine synthase [EC:2.5.1.108] | (RefSeq) 2-(3-amino-3-carboxypropyl)histidine synthase subunit 1 isoform X1 (A)
CDO71590.1	dsq:DICSQDRAFT_130980	5.3.3.2	dsq:DICSQDRAFT_130980 K01823 isopentenyl-diphosphate Delta-isomerase [EC:5.3.3.2] | (RefSeq) Isopentenyldiphosphate isomerase (A)
CDO71605.1	aga:AgaP_AGAP004378	2.5.1.18	aga:AgaP_AGAP004378 K00799 glutathione S-transferase [EC:2.5.1.18] | (RefSeq) GSTD11; AGAP004378-PA (A)
CDO71693.1	mbas:ALGA_3274	1.1.1.354	mbas:ALGA_3274 K15891 NAD+dependent farnesol dehydrogenase [EC:1.1.1.354] | (GenBank) hypothetical protein (A)
CDO71716.1	zma:103638008	2.5.1.87	zma:103638008 K11778 ditrans,polycis-polyprenyl diphosphate synthase [EC:2.5.1.87] | (RefSeq) dehydrodolichyl diphosphate synthase 6 isoform X1 (A)
CDO71722.1	dfa:DFA_02231	2.5.1.1 2.5.1.10	dfa:DFA_02231 K00787 farnesyl diphosphate synthase [EC:2.5.1.1 2.5.1.10] | (RefSeq) pakF; putative protein serine/threonine kinase (A)
CDO71751.1	nai:NECAME_01016	3.4.24.84	nai:NECAME_01016 K06013 STE24 endopeptidase [EC:3.4.24.84] | (RefSeq) kinase domain protein (A)
CDO71821.1	cdn:BN940_14111	1.1.1.347	cdn:BN940_14111 K19653 geraniol dehydrogenase (NAD) [EC:1.1.1.347] | (GenBank) Geraniol dehydrogenase GeoA (A)
CDO71868.1	nai:NECAME_01016	3.4.24.84	nai:NECAME_01016 K06013 STE24 endopeptidase [EC:3.4.24.84] | (RefSeq) kinase domain protein (A)
CDO71872.1	mth:MTH_47	2.7.4.26	mth:MTH_47 K06981 isopentenyl phosphate kinase [EC:2.7.4.26] | (GenBank) conserved protein (A)
CDO71920.1	bany:112048203	2.7.4.21	bany:112048203 K07756 inositol-hexakisphosphate 5-kinase [EC:2.7.4.21] | (RefSeq) inositol hexakisphosphate kinase 1 isoform X1 (A)
CDO71940.1	nai:NECAME_01016	3.4.24.84	nai:NECAME_01016 K06013 STE24 endopeptidase [EC:3.4.24.84] | (RefSeq) kinase domain protein (A)
CDO71952.1	ota:OT_ostta03g02920	3.1.1.-	ota:OT_ostta03g02920 K15889 prenylcysteine alpha-carboxyl methylesterase [EC:3.1.1.-] | (RefSeq) Carboxylesterase, type B (A)
CDO72032.1	fpg:101918525	2.5.1.108	fpg:101918525 K07561 2-(3-amino-3-carboxypropyl)histidine synthase [EC:2.5.1.108] | (RefSeq) DPH1; diphthamide biosynthesis protein 1 (A)
CDO72054.1	pxb:103941079	1.1.1.354	pxb:103941079 K15891 NAD+dependent farnesol dehydrogenase [EC:1.1.1.354] | (RefSeq) uncharacterized protein LOC103941079 (A)
CDO72109.1	aarg:Aargi30884_12430	1.1.1.346	aarg:Aargi30884_12430 K06222 2,5-diketo-D-gluconate reductase B [EC:1.1.1.346] | (GenBank) hypothetical protein (A)
CDO72110.1	aarg:Aargi30884_12430	1.1.1.346	aarg:Aargi30884_12430 K06222 2,5-diketo-D-gluconate reductase B [EC:1.1.1.346] | (GenBank) hypothetical protein (A)
CDO72112.1	sdm:118197782	2.7.6.3 2.5.1.15	sdm:118197782 K13941 2-amino-4-hydroxy-6-hydroxymethyldihydropteridine diphosphokinase / dihydropteroate synthase [EC:2.7.6.3 2.5.1.15] | (RefSeq) folate synthesis bifunctional protein-like (A)
CDO72113.1	dfa:DFA_02231	2.5.1.1 2.5.1.10	dfa:DFA_02231 K00787 farnesyl diphosphate synthase [EC:2.5.1.1 2.5.1.10] | (RefSeq) pakF; putative protein serine/threonine kinase (A)
CDO72127.1	ppyr:116171175	1.1.1.216	ppyr:116171175 K15890 NADP+dependent farnesol dehydrogenase [EC:1.1.1.216] | (RefSeq) farnesol dehydrogenase-like (A)
CDO72162.1	aga:AgaP_AGAP005503	1.1.1.216	aga:AgaP_AGAP005503 K15890 NADP+dependent farnesol dehydrogenase [EC:1.1.1.216] | (RefSeq) AGAP005503-PA (A)
CDO72167.1	dfa:DFA_02231	2.5.1.1 2.5.1.10	dfa:DFA_02231 K00787 farnesyl diphosphate synthase [EC:2.5.1.1 2.5.1.10] | (RefSeq) pakF; putative protein serine/threonine kinase (A)
CDO72179.1	obb:114877441	1.1.1.216	obb:114877441 K15890 NADP+dependent farnesol dehydrogenase [EC:1.1.1.216] | (RefSeq) farnesol dehydrogenase-like (A)
CDO72214.1	ccai:NAS2_0356	5.3.3.2	ccai:NAS2_0356 K01823 isopentenyl-diphosphate Delta-isomerase [EC:5.3.3.2] | (GenBank) Isopentenyl-diphosphate delta-isomerase, FMN-dependent (A)
CDO72238.1	rhu:A3Q40_00188	1.1.1.346	rhu:A3Q40_00188 K06221 2,5-diketo-D-gluconate reductase A [EC:1.1.1.346] | (GenBank) putative oxidoreductase (A)
CDO72243.1	lcq:111686935	1.1.1.216	lcq:111686935 K15890 NADP+dependent farnesol dehydrogenase [EC:1.1.1.216] | (RefSeq) farnesol dehydrogenase-like (A)
CDO72258.1	nvl:108563274	1.1.1.216	nvl:108563274 K15890 NADP+dependent farnesol dehydrogenase [EC:1.1.1.216] | (RefSeq) farnesol dehydrogenase-like (A)
CDO72275.1	atd:109604250	1.1.1.216	atd:109604250 K15890 NADP+dependent farnesol dehydrogenase [EC:1.1.1.216] | (RefSeq) farnesol dehydrogenase-like (A)
CDO72276.1	apln:108737441	1.1.1.216	apln:108737441 K15890 NADP+dependent farnesol dehydrogenase [EC:1.1.1.216] | (RefSeq) farnesol dehydrogenase (A)
CDO72296.1	cpii:120424842	1.1.1.216	cpii:120424842 K15890 NADP+dependent farnesol dehydrogenase [EC:1.1.1.216] | (RefSeq) farnesol dehydrogenase-like (A)
CDO72315.1	aga:AgaP_AGAP009195	2.5.1.18	aga:AgaP_AGAP009195 K00799 glutathione S-transferase [EC:2.5.1.18] | (RefSeq) GSTE1; AGAP009195-PA (A)
CDO72373.1	dfa:DFA_02231	2.5.1.1 2.5.1.10	dfa:DFA_02231 K00787 farnesyl diphosphate synthase [EC:2.5.1.1 2.5.1.10] | (RefSeq) pakF; putative protein serine/threonine kinase (A)
CDO72396.1	cal:CAALFM_CR08210CA	4.2.1.3	cal:CAALFM_CR08210CA K01681 aconitate hydratase [EC:4.2.1.3] | (RefSeq) ACO1, CaO19.6385; aconitate hydratase (A)
CDO72411.1	dsq:DICSQDRAFT_123176	1.1.1.44 1.1.1.343	dsq:DICSQDRAFT_123176 K00033 6-phosphogluconate dehydrogenase [EC:1.1.1.44 1.1.1.343] | (RefSeq) 6-phosphogluconate dehydrogenase (A)
CDO72417.1	cfus:CYFUS_001256	1.1.1.44 1.1.1.343	cfus:CYFUS_001256 K00033 6-phosphogluconate dehydrogenase [EC:1.1.1.44 1.1.1.343] | (GenBank) phosphogluconate dehydrogenase (NADP()-dependent, decarboxylating) (A)
CDO72475.1	cpii:120420114	1.1.1.216	cpii:120420114 K15890 NADP+dependent farnesol dehydrogenase [EC:1.1.1.216] | (RefSeq) farnesol dehydrogenase-like (A)
CDO72520.1	lhx:LYSHEL_13950	2.1.1.100	lhx:LYSHEL_13950 K00587 protein-S-isoprenylcysteine O-methyltransferase [EC:2.1.1.100] | (GenBank) protein-S-isoprenylcysteine methyltransferase (A)
CDO72523.1	aarg:Aargi30884_12430	1.1.1.346	aarg:Aargi30884_12430 K06222 2,5-diketo-D-gluconate reductase B [EC:1.1.1.346] | (GenBank) hypothetical protein (A)
CDO72621.1	tvs:TRAVEDRAFT_60546	2.5.1.1 2.5.1.10 2.5.1.29	tvs:TRAVEDRAFT_60546 K00804 geranylgeranyl diphosphate synthase, type III [EC:2.5.1.1 2.5.1.10 2.5.1.29] | (RefSeq) terpenoid synthase (A)
CDO72733.1	sall:SAZ_03440	1.1.1.346	sall:SAZ_03440 K06221 2,5-diketo-D-gluconate reductase A [EC:1.1.1.346] | (GenBank) oxidoreductase (A)
CDO72738.1	dfa:DFA_02231	2.5.1.1 2.5.1.10	dfa:DFA_02231 K00787 farnesyl diphosphate synthase [EC:2.5.1.1 2.5.1.10] | (RefSeq) pakF; putative protein serine/threonine kinase (A)
CDO72783.1	aalb:109404182	2.5.1.18	aalb:109404182 K00799 glutathione S-transferase [EC:2.5.1.18] | (RefSeq) glutathione S-transferase 1-1-like (A)
CDO72784.1	dgr:Dgri_GH17521	2.5.1.18	dgr:Dgri_GH17521 K00799 glutathione S-transferase [EC:2.5.1.18] | (RefSeq) GH17521 gene product from transcript GH17521-RA (A)
CDO72785.1	tca:107397424	2.5.1.18	tca:107397424 K00799 glutathione S-transferase [EC:2.5.1.18] | (RefSeq) glutathione S-transferase D1-like (A)
CDO72820.1	cee:CENDO_08870	1.1.1.346	cee:CENDO_08870 K06221 2,5-diketo-D-gluconate reductase A [EC:1.1.1.346] | (GenBank) dkgA; 2,5-diketo-D-gluconic acid reductase A (A)
CDO72822.1	xcc:XCC0107	2.1.1.100	xcc:XCC0107 K00587 protein-S-isoprenylcysteine O-methyltransferase [EC:2.1.1.100] | (GenBank) conserved hypothetical protein (A)
CDO72824.1	lcf:108897288	2.5.1.18	lcf:108897288 K00799 glutathione S-transferase [EC:2.5.1.18] | (RefSeq) gsto1; glutathione S-transferase omega-1 (A)
CDO72828.1	pcan:112567358	2.5.1.18	pcan:112567358 K00799 glutathione S-transferase [EC:2.5.1.18] | (RefSeq) glutathione S-transferase omega-1-like (A)
CDO72841.1	mad:HP15_833	1.1.1.346	mad:HP15_833 K06222 2,5-diketo-D-gluconate reductase B [EC:1.1.1.346] | (GenBank) dkgB; 2,5-diketo-D-gluconic acid reductase B (A)
CDO72842.1	mad:HP15_833	1.1.1.346	mad:HP15_833 K06222 2,5-diketo-D-gluconate reductase B [EC:1.1.1.346] | (GenBank) dkgB; 2,5-diketo-D-gluconic acid reductase B (A)
CDO72872.1	aip:107625618	2.5.1.108	aip:107625618 K07561 2-(3-amino-3-carboxypropyl)histidine synthase [EC:2.5.1.108] | (RefSeq) 2-(3-amino-3-carboxypropyl)histidine synthase subunit 1-like (A)
CDO72892.1	ahf:112748643	2.5.1.108	ahf:112748643 K07561 2-(3-amino-3-carboxypropyl)histidine synthase [EC:2.5.1.108] | (RefSeq) 2-(3-amino-3-carboxypropyl)histidine synthase subunit 1 isoform X1 (A)
CDO72915.1	tvs:TRAVEDRAFT_120281	2.5.1.87	tvs:TRAVEDRAFT_120281 K11778 ditrans,polycis-polyprenyl diphosphate synthase [EC:2.5.1.87] | (RefSeq) Di-trans-poly-cis-decaprenylcistransferase (A)
CDO72929.1	tvs:TRAVEDRAFT_57474	2.3.1.97	tvs:TRAVEDRAFT_57474 K00671 glycylpeptide N-tetradecanoyltransferase [EC:2.3.1.97] | (RefSeq) N-myristoyl transferase (A)
CDO72972.1	tit:Thit_0703	1.1.1.346	tit:Thit_0703 K06221 2,5-diketo-D-gluconate reductase A [EC:1.1.1.346] | (GenBank) Aldehyde reductase (A)
CDO72985.1	lej:ETW24_01485	2.3.1.9	lej:ETW24_01485 K00626 acetyl-CoA C-acetyltransferase [EC:2.3.1.9] | (GenBank) acetyl-CoA C-acyltransferase (A)
CDO73057.1	rmd:113550480	1.1.1.216	rmd:113550480 K15890 NADP+dependent farnesol dehydrogenase [EC:1.1.1.216] | (RefSeq) dehydrogenase/reductase SDR family member 11-like (A)
CDO73060.1	bter:100644832	1.1.1.216	bter:100644832 K15890 NADP+dependent farnesol dehydrogenase [EC:1.1.1.216] | (RefSeq) farnesol dehydrogenase (A)
CDO73068.1	epa:110248429	2.5.1.18	epa:110248429 K00799 glutathione S-transferase [EC:2.5.1.18] | (RefSeq) microsomal glutathione S-transferase 3 (A)
CDO73102.1	xfu:XFF4834R_chr10780	4.1.99.22	xfu:XFF4834R_chr10780 K03639 GTP 3',8-cyclase [EC:4.1.99.22] | (GenBank) moaA; probable molybdenum cofactor biosynthesis protein A (A)
CDO73118.1	bvc:CEP68_04435	2.3.1.9	bvc:CEP68_04435 K00626 acetyl-CoA C-acetyltransferase [EC:2.3.1.9] | (GenBank) enoyl-CoA hydratase (A)
CDO73138.1	dsq:DICSQDRAFT_176811	2.5.1.82 2.5.1.83	dsq:DICSQDRAFT_176811 K05355 hexaprenyl-diphosphate synthase [EC:2.5.1.82 2.5.1.83] | (RefSeq) terpenoid synthase (A)
CDO73141.1	tvs:TRAVEDRAFT_157916	2.5.1.82 2.5.1.83	tvs:TRAVEDRAFT_157916 K05355 hexaprenyl-diphosphate synthase [EC:2.5.1.82 2.5.1.83] | (RefSeq) terpenoid synthase (A)
CDO73291.1	smm:Smp_130430	5.3.3.2	smm:Smp_130430 K01823 isopentenyl-diphosphate Delta-isomerase [EC:5.3.3.2] | (RefSeq) isopentenyl-diphosphate delta-isomerase (A)
CDO73294.1	dfa:DFA_02231	2.5.1.1 2.5.1.10	dfa:DFA_02231 K00787 farnesyl diphosphate synthase [EC:2.5.1.1 2.5.1.10] | (RefSeq) pakF; putative protein serine/threonine kinase (A)
CDO73319.1	dsq:DICSQDRAFT_92577	2.3.3.10	dsq:DICSQDRAFT_92577 K01641 hydroxymethylglutaryl-CoA synthase [EC:2.3.3.10] | (RefSeq) hydroxymethylglutaryl-CoA synthase (A)
CDO73328.1	dfa:DFA_02231	2.5.1.1 2.5.1.10	dfa:DFA_02231 K00787 farnesyl diphosphate synthase [EC:2.5.1.1 2.5.1.10] | (RefSeq) pakF; putative protein serine/threonine kinase (A)
CDO73329.1	nvi:100115878	5.3.99.2 2.5.1.18	nvi:100115878 K04097 prostaglandin-H2 D-isomerase / glutathione transferase [EC:5.3.99.2 2.5.1.18] | (RefSeq) ATP-dependent DNA helicase PIF1 (A)
CDO73354.1	serm:CLM71_20460	1.1.1.346	serm:CLM71_20460 K06221 2,5-diketo-D-gluconate reductase A [EC:1.1.1.346] | (GenBank) 2,5-didehydrogluconate reductase DkgA (A)
CDO73375.1	aarg:Aargi30884_12430	1.1.1.346	aarg:Aargi30884_12430 K06222 2,5-diketo-D-gluconate reductase B [EC:1.1.1.346] | (GenBank) hypothetical protein (A)
CDO73403.1	nai:NECAME_01016	3.4.24.84	nai:NECAME_01016 K06013 STE24 endopeptidase [EC:3.4.24.84] | (RefSeq) kinase domain protein (A)
CDO73413.1	haf:C8233_00860	1.1.1.346	haf:C8233_00860 K06222 2,5-diketo-D-gluconate reductase B [EC:1.1.1.346] | (GenBank) 2,5-didehydrogluconate reductase DkgB (A)
CDO73420.1	pno:SNOG_07675	2.5.1.108	pno:SNOG_07675 K07561 2-(3-amino-3-carboxypropyl)histidine synthase [EC:2.5.1.108] | (RefSeq) SNOG_07674; hypothetical protein (A)
CDO73430.1	dfa:DFA_02231	2.5.1.1 2.5.1.10	dfa:DFA_02231 K00787 farnesyl diphosphate synthase [EC:2.5.1.1 2.5.1.10] | (RefSeq) pakF; putative protein serine/threonine kinase (A)
CDO73457.1	gek:kuro4_18680	1.17.7.4	gek:kuro4_18680 K02945 small subunit ribosomal protein S1 K03527 4-hydroxy-3-methylbut-2-en-1-yl diphosphate reductase [EC:1.17.7.4] | (GenBank) 4-hydroxy-3-methylbut-2-enyl diphosphate reductase (A)
CDO73479.1	ppyr:116163329	1.1.1.216	ppyr:116163329 K15890 NADP+dependent farnesol dehydrogenase [EC:1.1.1.216] | (RefSeq) farnesol dehydrogenase-like (A)
CDO73492.1	dfa:DFA_02231	2.5.1.1 2.5.1.10	dfa:DFA_02231 K00787 farnesyl diphosphate synthase [EC:2.5.1.1 2.5.1.10] | (RefSeq) pakF; putative protein serine/threonine kinase (A)
CDO73534.1	aalb:109413885	2.3.1.97	aalb:109413885 K00671 glycylpeptide N-tetradecanoyltransferase [EC:2.3.1.97] | (RefSeq) glycylpeptide N-tetradecanoyltransferase-like (A)
CDO73582.1	cgig:122400379	5.3.3.21	cgig:122400379 K12663 Delta3,5-Delta2,4-dienoyl-CoA isomerase [EC:5.3.3.21] | (RefSeq) delta(3,5)-Delta(2,4)-dienoyl-CoA isomerase, mitochondrial isoform X1 (A)
CDO73590.1	slu:KE3_1171	1.1.1.346	slu:KE3_1171 K06221 2,5-diketo-D-gluconate reductase A [EC:1.1.1.346] | (GenBank) morphine 6-dehydrogenase (A)
CDO73602.1	lcq:111679997	1.1.1.216	lcq:111679997 K15890 NADP+dependent farnesol dehydrogenase [EC:1.1.1.216] | (RefSeq) farnesol dehydrogenase-like (A)
CDO73607.1	dfa:DFA_02231	2.5.1.1 2.5.1.10	dfa:DFA_02231 K00787 farnesyl diphosphate synthase [EC:2.5.1.1 2.5.1.10] | (RefSeq) pakF; putative protein serine/threonine kinase (A)
CDO73681.1	pxy:105382889	2.5.1.18	pxy:105382889 K00799 glutathione S-transferase [EC:2.5.1.18] | (RefSeq) glutathione S-transferase 1-like (A)
CDO73696.1	ztr:MYCGRDRAFT_109408	2.3.1.97	ztr:MYCGRDRAFT_109408 K00671 glycylpeptide N-tetradecanoyltransferase [EC:2.3.1.97] | (RefSeq) hypothetical protein (A)
CDO73823.1	brp:103850371	3.4.16.- 2.3.1.91	brp:103850371 K09756 serine carboxypeptidase-like 19 [EC:3.4.16.- 2.3.1.91] | (RefSeq) serine carboxypeptidase-like 19 (A)
CDO73833.1	mlb:MLBr00238	6.1.1.10	mlb:MLBr00238 K01874 methionyl-tRNA synthetase [EC:6.1.1.10] | (GenBank) metS; putative methionyl-tRNA synthase (A)
CDO73835.1	aarg:Aargi30884_12430	1.1.1.346	aarg:Aargi30884_12430 K06222 2,5-diketo-D-gluconate reductase B [EC:1.1.1.346] | (GenBank) hypothetical protein (A)
CDO73865.1	olu:OSTLU_43090	2.5.1.108	olu:OSTLU_43090 K07561 2-(3-amino-3-carboxypropyl)histidine synthase [EC:2.5.1.108] | (RefSeq) predicted protein (A)
CDO73880.1	shs:STEHIDRAFT_72998	3.1.1.-	shs:STEHIDRAFT_72998 K15889 prenylcysteine alpha-carboxyl methylesterase [EC:3.1.1.-] | (RefSeq) alpha/beta-hydrolase (A)
CDO73951.1	aarg:Aargi30884_12430	1.1.1.346	aarg:Aargi30884_12430 K06222 2,5-diketo-D-gluconate reductase B [EC:1.1.1.346] | (GenBank) hypothetical protein (A)
CDO73987.1	tvs:TRAVEDRAFT_57060	2.7.4.21	tvs:TRAVEDRAFT_57060 K07756 inositol-hexakisphosphate 5-kinase [EC:2.7.4.21] | (RefSeq) SAICAR synthase-like protein (A)
CDO74010.1	apln:108739323	2.5.1.18	apln:108739323 K00799 glutathione S-transferase [EC:2.5.1.18] | (RefSeq) glutathione S-transferase D7 (A)
CDO74071.1	tvs:TRAVEDRAFT_116179	2.3.1.9	tvs:TRAVEDRAFT_116179 K00626 acetyl-CoA C-acetyltransferase [EC:2.3.1.9] | (RefSeq) peroxisomal 3-ketoacyl-CoA-thiolase (A)
CDO74110.1	csec:111873474	1.1.1.216	csec:111873474 K15890 NADP+dependent farnesol dehydrogenase [EC:1.1.1.216] | (RefSeq) farnesol dehydrogenase-like (A)
CDO74111.1	csec:111873474	1.1.1.216	csec:111873474 K15890 NADP+dependent farnesol dehydrogenase [EC:1.1.1.216] | (RefSeq) farnesol dehydrogenase-like (A)
CDO74121.1	ath:AT2G22990	3.4.16.- 2.3.1.92	ath:AT2G22990 K09757 serine carboxypeptidase-like 8 [EC:3.4.16.- 2.3.1.92] | (RefSeq) SNG1; sinapoylglucose 1 (A)
CDO74126.1	plut:EI981_25810	1.1.1.341	plut:EI981_25810 K12455 CDP-abequose synthase [EC:1.1.1.341] | (GenBank) SDR family oxidoreductase (A)
CDO74134.1	pgh:FH974_23680	1.1.1.346	pgh:FH974_23680 K06222 2,5-diketo-D-gluconate reductase B [EC:1.1.1.346] | (GenBank) dkgB; 2,5-didehydrogluconate reductase DkgB (A)
CDO74138.1	dfa:DFA_01059	1.8.3.5 1.8.3.6	dfa:DFA_01059 K05906 prenylcysteine oxidase / farnesylcysteine lyase [EC:1.8.3.5 1.8.3.6] | (RefSeq) hypothetical protein (A)
CDO74158.1	pleo:OHA_1_03643	1.1.1.346	pleo:OHA_1_03643 K06221 2,5-diketo-D-gluconate reductase A [EC:1.1.1.346] | (GenBank) putative oxidoreductase/MSMEI_2347 (A)
CDO74357.1	aqu:105312889	2.5.1.141	aqu:105312889 K02257 heme o synthase [EC:2.5.1.141] | (RefSeq) protoheme IX farnesyltransferase, mitochondrial-like (A)
CDO74375.1	psco:LY89DRAFT_589972	1.1.1.349	psco:LY89DRAFT_589972 K17644 norsolorinic acid ketoreductase [EC:1.1.1.349] | (RefSeq) NAD(P)-binding protein (A)
CDO74376.1	aalt:CC77DRAFT_1088875	1.1.1.349	aalt:CC77DRAFT_1088875 K17644 norsolorinic acid ketoreductase [EC:1.1.1.349] | (RefSeq) NAD(P)-binding protein (A)
CDO74493.1	dcr:108224131	1.1.1.354	dcr:108224131 K15891 NAD+dependent farnesol dehydrogenase [EC:1.1.1.354] | (RefSeq) putative dihydroflavonol-4-reductase (A)
CDO74494.1	mbas:ALGA_3274	1.1.1.354	mbas:ALGA_3274 K15891 NAD+dependent farnesol dehydrogenase [EC:1.1.1.354] | (GenBank) hypothetical protein (A)
CDO74547.1	lcq:111679996	1.1.1.216	lcq:111679996 K15890 NADP+dependent farnesol dehydrogenase [EC:1.1.1.216] | (RefSeq) farnesol dehydrogenase-like (A)
CDO74609.1	nai:NECAME_01016	3.4.24.84	nai:NECAME_01016 K06013 STE24 endopeptidase [EC:3.4.24.84] | (RefSeq) kinase domain protein (A)
CDO74671.1	rmp:119172235	2.5.1.18	rmp:119172235 K00799 glutathione S-transferase [EC:2.5.1.18] | (RefSeq) glutathione S-transferase omega-1-like (A)
CDO74702.1	wic:J056_000226	2.7.4.21	wic:J056_000226 K07756 inositol-hexakisphosphate 5-kinase [EC:2.7.4.21] | (RefSeq) hypothetical protein (A)
CDO74719.1	aalb:109413885	2.3.1.97	aalb:109413885 K00671 glycylpeptide N-tetradecanoyltransferase [EC:2.3.1.97] | (RefSeq) glycylpeptide N-tetradecanoyltransferase-like (A)
CDO74722.1	brp:103847221	3.4.16.- 2.3.1.91	brp:103847221 K09756 serine carboxypeptidase-like 19 [EC:3.4.16.- 2.3.1.91] | (RefSeq) LOW QUALITY PROTEIN: serine carboxypeptidase-like 19 (A)
CDO74734.1	play:DNR44_012775	2.2.1.7	play:DNR44_012775 K01662 1-deoxy-D-xylulose-5-phosphate synthase [EC:2.2.1.7] | (GenBank) 1-deoxy-D-xylulose-5-phosphate synthase (A)
CDO74769.1	ure:UREG_03101	3.4.22.-	ure:UREG_03101 K08658 prenyl protein peptidase [EC:3.4.22.-] | (RefSeq) similar to TPA: TPA_exp: CaaX protease (A)
CDO74783.1	ahf:112748643	2.5.1.108	ahf:112748643 K07561 2-(3-amino-3-carboxypropyl)histidine synthase [EC:2.5.1.108] | (RefSeq) 2-(3-amino-3-carboxypropyl)histidine synthase subunit 1 isoform X1 (A)
CDO74812.1	oaa:114811997	2.5.1.16	oaa:114811997 K00797 spermidine synthase [EC:2.5.1.16] | (RefSeq) SRM; spermidine synthase (A)
CDO74873.1	cal:CAALFM_CR10780CA	3.1.1.112	cal:CAALFM_CR10780CA K23978 isoamyl acetate esterase [EC:3.1.1.112] | (RefSeq) IAH1, CaO19.7667; isoamyl acetate-hydrolyzing esterase (A)
CDO74879.1	cal:CAALFM_CR10780CA	3.1.1.112	cal:CAALFM_CR10780CA K23978 isoamyl acetate esterase [EC:3.1.1.112] | (RefSeq) IAH1, CaO19.7667; isoamyl acetate-hydrolyzing esterase (A)
CDO74915.1	cdu:CD36_08920	2.7.1.36	cdu:CD36_08920 K00869 mevalonate kinase [EC:2.7.1.36] | (RefSeq) mevalonate kinase, putative (A)
CDO74935.1	xbu:HGO23_03560	1.1.1.346	xbu:HGO23_03560 K06221 2,5-diketo-D-gluconate reductase A [EC:1.1.1.346] | (GenBank) dkgA; 2,5-didehydrogluconate reductase DkgA (A)
CDO74936.1	dpe:6597841	1.1.1.216	dpe:6597841 K15890 NADP+dependent farnesol dehydrogenase [EC:1.1.1.216] | (RefSeq) farnesol dehydrogenase (A)
CDO74964.1	ovi:T265_14205	2.3.1.97	ovi:T265_14205 K00671 glycylpeptide N-tetradecanoyltransferase [EC:2.3.1.97] | (RefSeq) hypothetical protein (A)
CDO74968.1	pbv:AR543_16930	2.2.1.7	pbv:AR543_16930 K01662 1-deoxy-D-xylulose-5-phosphate synthase [EC:2.2.1.7] | (GenBank) 1-deoxy-D-xylulose-5-phosphate synthase (A)
CDO75050.1	dfa:DFA_02231	2.5.1.1 2.5.1.10	dfa:DFA_02231 K00787 farnesyl diphosphate synthase [EC:2.5.1.1 2.5.1.10] | (RefSeq) pakF; putative protein serine/threonine kinase (A)
CDO75059.1	maw:MAC_09056	2.7.1.36	maw:MAC_09056 K00869 mevalonate kinase [EC:2.7.1.36] | (RefSeq) reverse transcriptase, putative (A)
CDO75061.1	pcan:112567358	2.5.1.18	pcan:112567358 K00799 glutathione S-transferase [EC:2.5.1.18] | (RefSeq) glutathione S-transferase omega-1-like (A)
CDO75095.1	bdi:100832770	3.4.16.- 2.3.1.91	bdi:100832770 K09756 serine carboxypeptidase-like 19 [EC:3.4.16.- 2.3.1.91] | (RefSeq) serine carboxypeptidase-like 18 (A)
CDO75139.1	aalb:109413885	2.3.1.97	aalb:109413885 K00671 glycylpeptide N-tetradecanoyltransferase [EC:2.3.1.97] | (RefSeq) glycylpeptide N-tetradecanoyltransferase-like (A)
CDO75151.1	sfh:SFHH103_00660	1.1.1.346	sfh:SFHH103_00660 K06222 2,5-diketo-D-gluconate reductase B [EC:1.1.1.346] | (GenBank) yafB; putative aldose reductase (A)
CDO75180.1	cqu:CpipJ_CPIJ004602	1.1.1.216	cqu:CpipJ_CPIJ004602 K15890 NADP+dependent farnesol dehydrogenase [EC:1.1.1.216] | (GenBank) serine 3-dehydrogenase (A)
CDO75215.1	tvs:TRAVEDRAFT_134579	2.5.1.1 2.5.1.10	tvs:TRAVEDRAFT_134579 K00787 farnesyl diphosphate synthase [EC:2.5.1.1 2.5.1.10] | (RefSeq) farnesyl-diphosphate synthase (A)
CDO75346.1	ahf:112748643	2.5.1.108	ahf:112748643 K07561 2-(3-amino-3-carboxypropyl)histidine synthase [EC:2.5.1.108] | (RefSeq) 2-(3-amino-3-carboxypropyl)histidine synthase subunit 1 isoform X1 (A)
CDO75351.1	nai:NECAME_01016	3.4.24.84	nai:NECAME_01016 K06013 STE24 endopeptidase [EC:3.4.24.84] | (RefSeq) kinase domain protein (A)
CDO75393.1	dfa:DFA_02231	2.5.1.1 2.5.1.10	dfa:DFA_02231 K00787 farnesyl diphosphate synthase [EC:2.5.1.1 2.5.1.10] | (RefSeq) pakF; putative protein serine/threonine kinase (A)
CDO75419.1	kaf:KAFR_0K01770
CDO75541.1	mgk:FSB76_26125	1.1.1.354	mgk:FSB76_26125 K15891 NAD+dependent farnesol dehydrogenase [EC:1.1.1.354] | (GenBank) NAD-dependent epimerase/dehydratase family protein (A)
CDO75543.1	ppyr:116171372	1.1.1.216	ppyr:116171372 K15890 NADP+dependent farnesol dehydrogenase [EC:1.1.1.216] | (RefSeq) farnesol dehydrogenase-like (A)
CDO75586.1	ovi:T265_14205	2.3.1.97	ovi:T265_14205 K00671 glycylpeptide N-tetradecanoyltransferase [EC:2.3.1.97] | (RefSeq) hypothetical protein (A)
CDO75588.1	nai:NECAME_01016	3.4.24.84	nai:NECAME_01016 K06013 STE24 endopeptidase [EC:3.4.24.84] | (RefSeq) kinase domain protein (A)
CDO75609.1	dfa:DFA_02231	2.5.1.1 2.5.1.10	dfa:DFA_02231 K00787 farnesyl diphosphate synthase [EC:2.5.1.1 2.5.1.10] | (RefSeq) pakF; putative protein serine/threonine kinase (A)
CDO75627.1	lak:106155622	2.5.1.18	lak:106155622 K00799 glutathione S-transferase [EC:2.5.1.18] | (RefSeq) glutathione S-transferase U20 (A)
CDO75748.1	hir:HETIRDRAFT_461040	1.1.1.34	hir:HETIRDRAFT_461040 K00021 hydroxymethylglutaryl-CoA reductase (NADPH) [EC:1.1.1.34] | (RefSeq) hypothetical protein (A)
CDO75758.1	hbr:110661947	2.5.1.1	hbr:110661947 K14066 geranyl diphosphate synthase [EC:2.5.1.1] | (RefSeq) solanesyl diphosphate synthase 3, chloroplastic/mitochondrial-like isoform X1 (A)
CDO75774.1	aalb:109413885	2.3.1.97	aalb:109413885 K00671 glycylpeptide N-tetradecanoyltransferase [EC:2.3.1.97] | (RefSeq) glycylpeptide N-tetradecanoyltransferase-like (A)
CDO75794.1	dfa:DFA_01352	1.1.1.44 1.1.1.343	dfa:DFA_01352 K00033 6-phosphogluconate dehydrogenase [EC:1.1.1.44 1.1.1.343] | (RefSeq) gnd; 6-phosphogluconate dehydrogenase (A)
CDO75817.1	obr:102716482	2.3.3.10	obr:102716482 K01641 hydroxymethylglutaryl-CoA synthase [EC:2.3.3.10] | (RefSeq) hydroxymethylglutaryl-CoA synthase-like (A)
CDO75871.1	nvi:100115878	5.3.99.2 2.5.1.18	nvi:100115878 K04097 prostaglandin-H2 D-isomerase / glutathione transferase [EC:5.3.99.2 2.5.1.18] | (RefSeq) ATP-dependent DNA helicase PIF1 (A)
CDO75885.1	pcan:112567358	2.5.1.18	pcan:112567358 K00799 glutathione S-transferase [EC:2.5.1.18] | (RefSeq) glutathione S-transferase omega-1-like (A)
CDO75923.1	gra:105804388	2.1.1.100	gra:105804388 K00587 protein-S-isoprenylcysteine O-methyltransferase [EC:2.1.1.100] | (RefSeq) protein-S-isoprenylcysteine O-methyltransferase A-like (A)
CDO76003.1	ppot:106106337	2.5.1.18	ppot:106106337 K00799 glutathione S-transferase [EC:2.5.1.18] | (RefSeq) glutathione S-transferase 1, isoform D-like (A)
CDO76022.1	ang:ANI_1_1612144	1.8.3.5 1.8.3.6	ang:ANI_1_1612144 K05906 prenylcysteine oxidase / farnesylcysteine lyase [EC:1.8.3.5 1.8.3.6] | (RefSeq) An16g02960; prenylcysteine lyase (A)
CDO76023.1	dnx:107161331	1.1.1.216	dnx:107161331 K15890 NADP+dependent farnesol dehydrogenase [EC:1.1.1.216] | (RefSeq) farnesol dehydrogenase-like (A)
CDO76026.1	pxb:103960289	3.1.1.-	pxb:103960289 K15889 prenylcysteine alpha-carboxyl methylesterase [EC:3.1.1.-] | (RefSeq) probable isoprenylcysteine alpha-carbonyl methylesterase ICMEL2 (A)
CDO76033.1	aalb:109413885	2.3.1.97	aalb:109413885 K00671 glycylpeptide N-tetradecanoyltransferase [EC:2.3.1.97] | (RefSeq) glycylpeptide N-tetradecanoyltransferase-like (A)
CDO76059.1	nai:NECAME_01016	3.4.24.84	nai:NECAME_01016 K06013 STE24 endopeptidase [EC:3.4.24.84] | (RefSeq) kinase domain protein (A)
CDO76115.1	nor:FA702_19890	2.3.1.9	nor:FA702_19890 K00626 acetyl-CoA C-acetyltransferase [EC:2.3.1.9] | (GenBank) acetyl-CoA acetyltransferase (A)
CDO76210.1	mlb:MLBr02061	7.1.1.2	mlb:MLBr02061 K03885 NADH:ubiquinone reductase (H+translocating) [EC:7.1.1.2] | (GenBank) possible dehydrogenase (A)
CDO76220.1	nai:NECAME_01016	3.4.24.84	nai:NECAME_01016 K06013 STE24 endopeptidase [EC:3.4.24.84] | (RefSeq) kinase domain protein (A)
CDO76222.1	dfa:DFA_02231	2.5.1.1 2.5.1.10	dfa:DFA_02231 K00787 farnesyl diphosphate synthase [EC:2.5.1.1 2.5.1.10] | (RefSeq) pakF; putative protein serine/threonine kinase (A)
CDO76229.1	tvs:TRAVEDRAFT_135718	2.5.1.58	tvs:TRAVEDRAFT_135718 K05954 protein farnesyltransferase subunit beta [EC:2.5.1.58] | (RefSeq) terpenoid cyclases/Protein prenyltransferase (A)
CDO76230.1	tvs:TRAVEDRAFT_135718	2.5.1.58	tvs:TRAVEDRAFT_135718 K05954 protein farnesyltransferase subunit beta [EC:2.5.1.58] | (RefSeq) terpenoid cyclases/Protein prenyltransferase (A)
CDO76293.1	red:roselon_01089	1.3.1.83 1.3.1.111	red:roselon_01089 K10960 geranylgeranyl diphosphate/geranylgeranyl-bacteriochlorophyllide a reductase [EC:1.3.1.83 1.3.1.111] | (GenBank) Geranylgeranyl hydrogenase BchP, Geranylgeranyl reductase (A)
CDO76297.1	aarg:Aargi30884_12430	1.1.1.346	aarg:Aargi30884_12430 K06222 2,5-diketo-D-gluconate reductase B [EC:1.1.1.346] | (GenBank) hypothetical protein (A)
CDO76353.1	ath:AT2G22990	3.4.16.- 2.3.1.92	ath:AT2G22990 K09757 serine carboxypeptidase-like 8 [EC:3.4.16.- 2.3.1.92] | (RefSeq) SNG1; sinapoylglucose 1 (A)
CDO76356.1	aly:9314717	3.4.16.- 2.3.1.92	aly:9314717 K09757 serine carboxypeptidase-like 8 [EC:3.4.16.- 2.3.1.92] | (RefSeq) serine carboxypeptidase-like 8 (A)
CDO76357.1	eus:EUTSA_v10002783mg	3.4.16.- 2.3.1.91	eus:EUTSA_v10002783mg K09756 serine carboxypeptidase-like 19 [EC:3.4.16.- 2.3.1.91] | (RefSeq) hypothetical protein (A)
CDO76390.1	ath:AT2G22990	3.4.16.- 2.3.1.92	ath:AT2G22990 K09757 serine carboxypeptidase-like 8 [EC:3.4.16.- 2.3.1.92] | (RefSeq) SNG1; sinapoylglucose 1 (A)
CDO76404.1	tvs:TRAVEDRAFT_172083	1.8.3.5 1.8.3.6	tvs:TRAVEDRAFT_172083 K05906 prenylcysteine oxidase / farnesylcysteine lyase [EC:1.8.3.5 1.8.3.6] | (RefSeq) hypothetical protein (A)
CDO76406.1	dsq:DICSQDRAFT_155080	1.8.3.5 1.8.3.6	dsq:DICSQDRAFT_155080 K05906 prenylcysteine oxidase / farnesylcysteine lyase [EC:1.8.3.5 1.8.3.6] | (RefSeq) FAD/NAD(P)-binding domain-containing protein (A)
CDO76446.1	maw:MAC_09056	2.7.1.36	maw:MAC_09056 K00869 mevalonate kinase [EC:2.7.1.36] | (RefSeq) reverse transcriptase, putative (A)
CDO76460.1	lak:106162866	2.5.1.18	lak:106162866 K00799 glutathione S-transferase [EC:2.5.1.18] | (RefSeq) glutathione S-transferase (A)
CDO76558.1	cfo:105249644	1.1.1.216	cfo:105249644 K15890 NADP+dependent farnesol dehydrogenase [EC:1.1.1.216] | (RefSeq) farnesol dehydrogenase (A)
CDO76575.1	pvy:116128463	4.2.3.27	pvy:116128463 K12742 isoprene synthase [EC:4.2.3.27] | (RefSeq) probable terpene synthase 12 (A)
CDO76626.1	rmd:113552079	1.1.1.216	rmd:113552079 K15890 NADP+dependent farnesol dehydrogenase [EC:1.1.1.216] | (RefSeq) farnesol dehydrogenase-like (A)
CDO76672.1	dhe:111598450	1.1.1.216	dhe:111598450 K15890 NADP+dependent farnesol dehydrogenase [EC:1.1.1.216] | (RefSeq) farnesol dehydrogenase (A)
CDO76673.1	aga:AgaP_AGAP005501	1.1.1.216	aga:AgaP_AGAP005501 K15890 NADP+dependent farnesol dehydrogenase [EC:1.1.1.216] | (RefSeq) AGAP005501-PA (A)
CDO76674.1	nvi:100115586	1.1.1.216	nvi:100115586 K15890 NADP+dependent farnesol dehydrogenase [EC:1.1.1.216] | (RefSeq) farnesol dehydrogenase (A)
CDO76691.1	tvs:TRAVEDRAFT_134579	2.5.1.1 2.5.1.10	tvs:TRAVEDRAFT_134579 K00787 farnesyl diphosphate synthase [EC:2.5.1.1 2.5.1.10] | (RefSeq) farnesyl-diphosphate synthase (A)
CDO76707.1	amb:AMBAS45_06815	1.1.1.346	amb:AMBAS45_06815 K06222 2,5-diketo-D-gluconate reductase B [EC:1.1.1.346] | (GenBank) 2,5-diketo-D-gluconate reductase B (A)
CDO76747.1	pdes:FE840_004120	1.1.1.346	pdes:FE840_004120 K06221 2,5-diketo-D-gluconate reductase A [EC:1.1.1.346] | (GenBank) aldo/keto reductase (A)
CDO76770.1	cal:CAALFM_CR08210CA	4.2.1.3	cal:CAALFM_CR08210CA K01681 aconitate hydratase [EC:4.2.1.3] | (RefSeq) ACO1, CaO19.6385; aconitate hydratase (A)
CDO76781.1	nai:NECAME_01016	3.4.24.84	nai:NECAME_01016 K06013 STE24 endopeptidase [EC:3.4.24.84] | (RefSeq) kinase domain protein (A)
CDO76782.1	dsq:DICSQDRAFT_182972	1.1.1.44 1.1.1.343	dsq:DICSQDRAFT_182972 K00033 6-phosphogluconate dehydrogenase [EC:1.1.1.44 1.1.1.343] | (RefSeq) 6-phosphogluconate dehydrogenase C-terminal domain-like protein (A)
CDO76840.1	cqu:CpipJ_CPIJ004602	1.1.1.216	cqu:CpipJ_CPIJ004602 K15890 NADP+dependent farnesol dehydrogenase [EC:1.1.1.216] | (GenBank) serine 3-dehydrogenase (A)
CDO76865.1	nai:NECAME_15226	2.1.1.100	nai:NECAME_15226 K00587 protein-S-isoprenylcysteine O-methyltransferase [EC:2.1.1.100] | (RefSeq) isoprenylcysteine carboxyl methyltransferase family protein (A)
CDO76866.1	xtn:FD63_00170	2.1.1.100	xtn:FD63_00170 K00587 protein-S-isoprenylcysteine O-methyltransferase [EC:2.1.1.100] | (GenBank) protein-S-isoprenylcysteine methyltransferase (A)
CDO76869.1	crb:17881773	2.1.1.100	crb:17881773 K00587 protein-S-isoprenylcysteine O-methyltransferase [EC:2.1.1.100] | (RefSeq) protein-S-isoprenylcysteine O-methyltransferase B (A)
CDO76870.1	pvu:PHAVU_004G144800g	2.1.1.100	pvu:PHAVU_004G144800g K00587 protein-S-isoprenylcysteine O-methyltransferase [EC:2.1.1.100] | (RefSeq) hypothetical protein (A)
CDO76871.1	dzi:111276999	2.1.1.100	dzi:111276999 K00587 protein-S-isoprenylcysteine O-methyltransferase [EC:2.1.1.100] | (RefSeq) protein-S-isoprenylcysteine O-methyltransferase A-like (A)
CDO76872.1	cmax:111499352	2.1.1.100	cmax:111499352 K00587 protein-S-isoprenylcysteine O-methyltransferase [EC:2.1.1.100] | (RefSeq) protein-S-isoprenylcysteine O-methyltransferase B-like (A)
CDO76988.1	ath:AT2G22990	3.4.16.- 2.3.1.92	ath:AT2G22990 K09757 serine carboxypeptidase-like 8 [EC:3.4.16.- 2.3.1.92] | (RefSeq) SNG1; sinapoylglucose 1 (A)
CDO77053.1	ppyr:116167193	1.1.1.216	ppyr:116167193 K15890 NADP+dependent farnesol dehydrogenase [EC:1.1.1.216] | (RefSeq) farnesol dehydrogenase-like (A)
CDO77132.1	dfa:DFA_01352	1.1.1.44 1.1.1.343	dfa:DFA_01352 K00033 6-phosphogluconate dehydrogenase [EC:1.1.1.44 1.1.1.343] | (RefSeq) gnd; 6-phosphogluconate dehydrogenase (A)
CDO77141.1	ops:A8A54_11475	1.1.1.346	ops:A8A54_11475 K06222 2,5-diketo-D-gluconate reductase B [EC:1.1.1.346] | (GenBank) 2,5-didehydrogluconate reductase (A)
CDO77142.1	pter:C2L65_26955	1.1.1.346	pter:C2L65_26955 K06222 2,5-diketo-D-gluconate reductase B [EC:1.1.1.346] | (GenBank) aldo/keto reductase (A)
CDO77144.1	psco:LY89DRAFT_589972	1.1.1.349	psco:LY89DRAFT_589972 K17644 norsolorinic acid ketoreductase [EC:1.1.1.349] | (RefSeq) NAD(P)-binding protein (A)
CDO77149.1	ccg:CCASEI_11070	1.1.1.346	ccg:CCASEI_11070 K06221 2,5-diketo-D-gluconate reductase A [EC:1.1.1.346] | (GenBank) oxidoreductase (A)
CDO77165.1	etl:114072324	2.5.1.18	etl:114072324 K00799 glutathione S-transferase [EC:2.5.1.18] | (RefSeq) glutathione S-transferase 2-like (A)
CDO77179.1	ahf:112748643	2.5.1.108	ahf:112748643 K07561 2-(3-amino-3-carboxypropyl)histidine synthase [EC:2.5.1.108] | (RefSeq) 2-(3-amino-3-carboxypropyl)histidine synthase subunit 1 isoform X1 (A)
CDO77187.1	aalb:109413885	2.3.1.97	aalb:109413885 K00671 glycylpeptide N-tetradecanoyltransferase [EC:2.3.1.97] | (RefSeq) glycylpeptide N-tetradecanoyltransferase-like (A)
CDO77189.1	dme:Dmel_CG40485	1.1.1.216	dme:Dmel_CG40485 K15890 NADP+dependent farnesol dehydrogenase [EC:1.1.1.216] | (RefSeq) CG40485; uncharacterized protein, isoform B (A)
CDO77280.1	trg:TRUGW13939_07281	2.7.4.24	trg:TRUGW13939_07281 K13024 inositol-hexakisphosphate/diphosphoinositol-pentakisphosphate 1-kinase [EC:2.7.4.24] | (RefSeq) uncharacterized protein (A)
CDO77324.1	dfa:DFA_02231	2.5.1.1 2.5.1.10	dfa:DFA_02231 K00787 farnesyl diphosphate synthase [EC:2.5.1.1 2.5.1.10] | (RefSeq) pakF; putative protein serine/threonine kinase (A)
CDO77360.1	aly:9314717	3.4.16.- 2.3.1.92	aly:9314717 K09757 serine carboxypeptidase-like 8 [EC:3.4.16.- 2.3.1.92] | (RefSeq) serine carboxypeptidase-like 8 (A)
CDO77361.1	eus:EUTSA_v10015958mg	3.4.16.- 2.3.1.91	eus:EUTSA_v10015958mg K09756 serine carboxypeptidase-like 19 [EC:3.4.16.- 2.3.1.91] | (RefSeq) hypothetical protein (A)
CDO77381.1	aip:107625618	2.5.1.108	aip:107625618 K07561 2-(3-amino-3-carboxypropyl)histidine synthase [EC:2.5.1.108] | (RefSeq) 2-(3-amino-3-carboxypropyl)histidine synthase subunit 1-like (A)
CDO77511.1	ani:AN4179.2	2.3.1.9	ani:AN4179.2 K00626 acetyl-CoA C-acetyltransferase [EC:2.3.1.9] | (RefSeq) hypothetical protein (A)
CDO77574.1	shon:118999439	2.5.1.18	shon:118999439 K00799 glutathione S-transferase [EC:2.5.1.18] | (RefSeq) GSTO1; glutathione S-transferase omega-1 (A)
CDO77611.1	aalb:109413885	2.3.1.97	aalb:109413885 K00671 glycylpeptide N-tetradecanoyltransferase [EC:2.3.1.97] | (RefSeq) glycylpeptide N-tetradecanoyltransferase-like (A)
CDO77635.1	tvs:TRAVEDRAFT_68886	2.5.1.105	tvs:TRAVEDRAFT_68886 K06897 7,8-dihydropterin-6-yl-methyl-4-(beta-D-ribofuranosyl)aminobenzene 5'-phosphate synthase [EC:2.5.1.105] | (RefSeq) hypothetical protein (A)
CDO77657.1	hbv:ABIV_1250	2.7.4.23	hbv:ABIV_1250 K05774 ribose 1,5-bisphosphokinase [EC:2.7.4.23] | (GenBank) ribose 1,5-bisphosphate phosphokinase (A)
CDO77752.1	smin:v1.2.004372.t1	3.1.1.-	smin:v1.2.004372.t1 K15889 prenylcysteine alpha-carboxyl methylesterase [EC:3.1.1.-] | (OIST) symbB.v1.2.004372.t1; - (A)
CDO77776.1	aarg:Aargi30884_12430	1.1.1.346	aarg:Aargi30884_12430 K06222 2,5-diketo-D-gluconate reductase B [EC:1.1.1.346] | (GenBank) hypothetical protein (A)
CDO77777.1	aarg:Aargi30884_12430	1.1.1.346	aarg:Aargi30884_12430 K06222 2,5-diketo-D-gluconate reductase B [EC:1.1.1.346] | (GenBank) hypothetical protein (A)
CDO77778.1	aarg:Aargi30884_12430	1.1.1.346	aarg:Aargi30884_12430 K06222 2,5-diketo-D-gluconate reductase B [EC:1.1.1.346] | (GenBank) hypothetical protein (A)
CDO77816.1	ghi:107891127	2.1.1.100	ghi:107891127 K00587 protein-S-isoprenylcysteine O-methyltransferase [EC:2.1.1.100] | (RefSeq) protein-S-isoprenylcysteine O-methyltransferase A (A)
CDO77846.1	maw:MAC_09056	2.7.1.36	maw:MAC_09056 K00869 mevalonate kinase [EC:2.7.1.36] | (RefSeq) reverse transcriptase, putative (A)
CDO77871.1	pcan:112567358	2.5.1.18	pcan:112567358 K00799 glutathione S-transferase [EC:2.5.1.18] | (RefSeq) glutathione S-transferase omega-1-like (A)
CDO77872.1	aarg:Aargi30884_12430	1.1.1.346	aarg:Aargi30884_12430 K06222 2,5-diketo-D-gluconate reductase B [EC:1.1.1.346] | (GenBank) hypothetical protein (A)
CDO77873.1	aarg:Aargi30884_12430	1.1.1.346	aarg:Aargi30884_12430 K06222 2,5-diketo-D-gluconate reductase B [EC:1.1.1.346] | (GenBank) hypothetical protein (A)
CDO77890.1	pcan:112567358	2.5.1.18	pcan:112567358 K00799 glutathione S-transferase [EC:2.5.1.18] | (RefSeq) glutathione S-transferase omega-1-like (A)
CDO77957.1	dfa:DFA_02231	2.5.1.1 2.5.1.10	dfa:DFA_02231 K00787 farnesyl diphosphate synthase [EC:2.5.1.1 2.5.1.10] | (RefSeq) pakF; putative protein serine/threonine kinase (A)
CDO77963.1	hir:HETIRDRAFT_461040	1.1.1.34	hir:HETIRDRAFT_461040 K00021 hydroxymethylglutaryl-CoA reductase (NADPH) [EC:1.1.1.34] | (RefSeq) hypothetical protein (A)
CDO78016.1	bmoj:HC660_21680	5.3.3.2	bmoj:HC660_21680 K01823 isopentenyl-diphosphate Delta-isomerase [EC:5.3.3.2] | (GenBank) fni; Isopentenyl-diphosphate delta-isomerase, FMN-dependent (A)
CDO78017.1	spet:CEP67_05630	5.3.3.2	spet:CEP67_05630 K01823 isopentenyl-diphosphate Delta-isomerase [EC:5.3.3.2] | (GenBank) type 2 isopentenyl-diphosphate Delta-isomerase (A)
CDO78058.1	bdi:100832770	3.4.16.- 2.3.1.91	bdi:100832770 K09756 serine carboxypeptidase-like 19 [EC:3.4.16.- 2.3.1.91] | (RefSeq) serine carboxypeptidase-like 18 (A)
CDO78078.1	lak:106155622	2.5.1.18	lak:106155622 K00799 glutathione S-transferase [EC:2.5.1.18] | (RefSeq) glutathione S-transferase U20 (A)
CDO78100.1	gsj:114425668	1.1.1.348	gsj:114425668 K13265 vestitone reductase [EC:1.1.1.348] | (RefSeq) vestitone reductase-like (A)
CDO78128.1	dpo:Dpse_GA19760	2.5.1.18	dpo:Dpse_GA19760 K00799 glutathione S-transferase [EC:2.5.1.18] | (RefSeq) uncharacterized protein, isoform A (A)
CDO78137.1	pcan:112567358	2.5.1.18	pcan:112567358 K00799 glutathione S-transferase [EC:2.5.1.18] | (RefSeq) glutathione S-transferase omega-1-like (A)
CDO78180.1	rbb:108517383	2.3.1.9	rbb:108517383 K00626 acetyl-CoA C-acetyltransferase [EC:2.3.1.9] | (RefSeq) acetyl-CoA acetyltransferase, mitochondrial-like (A)
CDO78291.1	aalb:109413885	2.3.1.97	aalb:109413885 K00671 glycylpeptide N-tetradecanoyltransferase [EC:2.3.1.97] | (RefSeq) glycylpeptide N-tetradecanoyltransferase-like (A)

## Sheet: Trametes_coccinea
query_id	subject_id	EC	description
OSC96390.1	nlu:120353656	1.1.1.216	nlu:120353656 K15890 NADP+-dependent farnesol dehydrogenase [EC:1.1.1.216] | (RefSeq) farnesol dehydrogenase-like (A)
OSC96427.1	dsv:119461095	2.5.1.18	dsv:119461095 K00799 glutathione S-transferase [EC:2.5.1.18] | (RefSeq) glutathione S-transferase omega-1-like (A)
OSC96475.1	aarg:Aargi30884_12430	1.1.1.346	aarg:Aargi30884_12430 K06222 2,5-diketo-D-gluconate reductase B [EC:1.1.1.346] | (GenBank) hypothetical protein (A)
OSC96568.1	nai:NECAME_01016	3.4.24.84	nai:NECAME_01016 K06013 STE24 endopeptidase [EC:3.4.24.84] | (RefSeq) kinase domain protein (A)
OSC96606.1	zne:110834652	1.1.1.216	zne:110834652 K15890 NADP+-dependent farnesol dehydrogenase [EC:1.1.1.216] | (RefSeq) farnesol dehydrogenase-like (A)
OSC96607.1	hst:105184798	1.1.1.216	hst:105184798 K15890 NADP+-dependent farnesol dehydrogenase [EC:1.1.1.216] | (RefSeq) dehydrogenase/reductase SDR family member 11 (A)
OSC96610.1	mpha:105838190	1.1.1.216	mpha:105838190 K15890 NADP+-dependent farnesol dehydrogenase [EC:1.1.1.216] | (RefSeq) farnesol dehydrogenase-like (A)
OSC96634.1	mphl:MPHLCCUG_02080	1.1.1.346	mphl:MPHLCCUG_02080 K06221 2,5-diketo-D-gluconate reductase A [EC:1.1.1.346] | (GenBank) putative oxidoreductase (A)
OSC96762.1	dfa:DFA_02231	2.5.1.1 2.5.1.10	dfa:DFA_02231 K00787 farnesyl diphosphate synthase [EC:2.5.1.1 2.5.1.10] | (RefSeq) pakF; putative protein serine/threonine kinase (A)
OSC96820.1	ure:UREG_03101	3.4.22.-	ure:UREG_03101 K08658 prenyl protein peptidase [EC:3.4.22.-] | (RefSeq) similar to TPA: TPA_exp: CaaX protease (A)
OSC96854.1	aarg:Aargi30884_12430	1.1.1.346	aarg:Aargi30884_12430 K06222 2,5-diketo-D-gluconate reductase B [EC:1.1.1.346] | (GenBank) hypothetical protein (A)
OSC96855.1	aarg:Aargi30884_12430	1.1.1.346	aarg:Aargi30884_12430 K06222 2,5-diketo-D-gluconate reductase B [EC:1.1.1.346] | (GenBank) hypothetical protein (A)
OSC96856.1	aarg:Aargi30884_12430	1.1.1.346	aarg:Aargi30884_12430 K06222 2,5-diketo-D-gluconate reductase B [EC:1.1.1.346] | (GenBank) hypothetical protein (A)
OSC96858.1	ztr:MYCGRDRAFT_109408	2.3.1.97	ztr:MYCGRDRAFT_109408 K00671 glycylpeptide N-tetradecanoyltransferase [EC:2.3.1.97] | (RefSeq) hypothetical protein (A)
OSC96859.1	aarg:Aargi30884_12430	1.1.1.346	aarg:Aargi30884_12430 K06222 2,5-diketo-D-gluconate reductase B [EC:1.1.1.346] | (GenBank) hypothetical protein (A)
OSC96861.1	aarg:Aargi30884_12430	1.1.1.346	aarg:Aargi30884_12430 K06222 2,5-diketo-D-gluconate reductase B [EC:1.1.1.346] | (GenBank) hypothetical protein (A)
OSC96862.1	aarg:Aargi30884_12430	1.1.1.346	aarg:Aargi30884_12430 K06222 2,5-diketo-D-gluconate reductase B [EC:1.1.1.346] | (GenBank) hypothetical protein (A)
OSC96863.1	aarg:Aargi30884_12430	1.1.1.346	aarg:Aargi30884_12430 K06222 2,5-diketo-D-gluconate reductase B [EC:1.1.1.346] | (GenBank) hypothetical protein (A)
OSC96864.1	aarg:Aargi30884_12430	1.1.1.346	aarg:Aargi30884_12430 K06222 2,5-diketo-D-gluconate reductase B [EC:1.1.1.346] | (GenBank) hypothetical protein (A)
OSC96866.1	aarg:Aargi30884_12430	1.1.1.346	aarg:Aargi30884_12430 K06222 2,5-diketo-D-gluconate reductase B [EC:1.1.1.346] | (GenBank) hypothetical protein (A)
OSC96888.1	marj:MARI_09570	1.1.1.346	marj:MARI_09570 K06222 2,5-diketo-D-gluconate reductase B [EC:1.1.1.346] | (GenBank) dkgB; 2,5-diketo-D-gluconic acid reductase B (A)
OSC96904.1	len:LEP3755_60180	1.3.1.83 1.3.1.111	len:LEP3755_60180 K10960 geranylgeranyl diphosphate/geranylgeranyl-bacteriochlorophyllide a reductase [EC:1.3.1.83 1.3.1.111] | (GenBank) geranylgeranyl reductase (A)
OSC96914.1	ani:AN4179.2	2.3.1.9	ani:AN4179.2 K00626 acetyl-CoA C-acetyltransferase [EC:2.3.1.9] | (RefSeq) hypothetical protein (A)
OSC97105.1	dzi:111276999	2.1.1.100	dzi:111276999 K00587 protein-S-isoprenylcysteine O-methyltransferase [EC:2.1.1.100] | (RefSeq) protein-S-isoprenylcysteine O-methyltransferase A-like (A)
OSC97106.1	xom:XOO0023	2.1.1.100	xom:XOO0023 K00587 protein-S-isoprenylcysteine O-methyltransferase [EC:2.1.1.100] | (GenBank) XOO0023; conserved hypothetical protein (A)
OSC97197.1	dzi:111276999	2.1.1.100	dzi:111276999 K00587 protein-S-isoprenylcysteine O-methyltransferase [EC:2.1.1.100] | (RefSeq) protein-S-isoprenylcysteine O-methyltransferase A-like (A)
OSC97198.1	gra:105804388	2.1.1.100	gra:105804388 K00587 protein-S-isoprenylcysteine O-methyltransferase [EC:2.1.1.100] | (RefSeq) protein-S-isoprenylcysteine O-methyltransferase A-like (A)
OSC97199.1	ath:AT5G08335	2.1.1.100	ath:AT5G08335 K00587 protein-S-isoprenylcysteine O-methyltransferase [EC:2.1.1.100] | (RefSeq) ATSTE14B; Isoprenylcysteine carboxyl methyltransferase (ICMT) family (A)
OSC97200.1	act:ACLA_080250	2.1.1.100	act:ACLA_080250 K00587 protein-S-isoprenylcysteine O-methyltransferase [EC:2.1.1.100] | (RefSeq) prenyl cysteine carboxyl methyltransferase Ste14 (A)
OSC97259.1	tvs:TRAVEDRAFT_135718	2.5.1.58	tvs:TRAVEDRAFT_135718 K05954 protein farnesyltransferase subunit beta [EC:2.5.1.58] | (RefSeq) terpenoid cyclases/Protein prenyltransferase (A)
OSC97262.1	pcan:112556598	2.5.1.16	pcan:112556598 K00797 spermidine synthase [EC:2.5.1.16] | (RefSeq) spermidine synthase-like isoform X1 (A)
OSC97314.1	wic:J056_000226	2.7.4.21	wic:J056_000226 K07756 inositol-hexakisphosphate 5-kinase [EC:2.7.4.21] | (RefSeq) hypothetical protein (A)
OSC97327.1	psco:LY89DRAFT_589972	1.1.1.349	psco:LY89DRAFT_589972 K17644 norsolorinic acid ketoreductase [EC:1.1.1.349] | (RefSeq) NAD(P)-binding protein (A)
OSC97328.1	mde:101898950	1.1.1.216	mde:101898950 K15890 NADP+-dependent farnesol dehydrogenase [EC:1.1.1.216] | (RefSeq) farnesol dehydrogenase-like (A)
OSC97386.1	tvs:TRAVEDRAFT_39605	1.1.1.44 1.1.1.343	tvs:TRAVEDRAFT_39605 K00033 6-phosphogluconate dehydrogenase [EC:1.1.1.44 1.1.1.343] | (RefSeq) 6-phosphogluconate dehydrogenase decarboxylating (A)
OSC97387.1	nai:NECAME_01016	3.4.24.84	nai:NECAME_01016 K06013 STE24 endopeptidase [EC:3.4.24.84] | (RefSeq) kinase domain protein (A)
OSC97624.1	cal:CAALFM_CR10780CA	3.1.1.112	cal:CAALFM_CR10780CA K23978 isoamyl acetate esterase [EC:3.1.1.112] | (RefSeq) IAH1, CaO19.7667; isoamyl acetate-hydrolyzing esterase (A)
OSC97633.1	cal:CAALFM_CR10780CA	3.1.1.112	cal:CAALFM_CR10780CA K23978 isoamyl acetate esterase [EC:3.1.1.112] | (RefSeq) IAH1, CaO19.7667; isoamyl acetate-hydrolyzing esterase (A)
OSC97674.1	nvi:100115878	5.3.99.2 2.5.1.18	nvi:100115878 K04097 prostaglandin-H2 D-isomerase / glutathione transferase [EC:5.3.99.2 2.5.1.18] | (RefSeq) ATP-dependent DNA helicase PIF1 (A)
OSC97727.1	cag:Cagg_2461	2.7.1.36	cag:Cagg_2461 K00869 mevalonate kinase [EC:2.7.1.36] | (GenBank) mevalonate kinase (A)
OSC97749.1	dpte:113793353	5.3.3.21	dpte:113793353 K12663 Delta3,5-Delta2,4-dienoyl-CoA isomerase [EC:5.3.3.21] | (RefSeq) delta(3,5)-Delta(2,4)-dienoyl-CoA isomerase, mitochondrial-like isoform X1 (A)
OSC97763.1	yew:CH47_2459	1.1.1.342	yew:CH47_2459 K12453 CDP-paratose synthetase [EC:1.1.1.342] | (GenBank) 3-beta hydroxysteroid dehydrogenase/isomerase family protein (A)
OSC97944.1	nai:NECAME_01016	3.4.24.84	nai:NECAME_01016 K06013 STE24 endopeptidase [EC:3.4.24.84] | (RefSeq) kinase domain protein (A)
OSC97971.1	lcq:111686940	1.1.1.216	lcq:111686940 K15890 NADP+-dependent farnesol dehydrogenase [EC:1.1.1.216] | (RefSeq) farnesol dehydrogenase-like (A)
OSC97991.1	obb:114877441	1.1.1.216	obb:114877441 K15890 NADP+-dependent farnesol dehydrogenase [EC:1.1.1.216] | (RefSeq) farnesol dehydrogenase-like (A)
OSC98005.1	bdi:100827253	3.1.1.-	bdi:100827253 K15889 prenylcysteine alpha-carboxyl methylesterase [EC:3.1.1.-] | (RefSeq) probable isoprenylcysteine alpha-carbonyl methylesterase ICMEL1 isoform X1 (A)
OSC98028.1	ccai:NAS2_0356	5.3.3.2	ccai:NAS2_0356 K01823 isopentenyl-diphosphate Delta-isomerase [EC:5.3.3.2] | (GenBank) Isopentenyl-diphosphate delta-isomerase, FMN-dependent (A)
OSC98032.1	bdc:DOE51_07625	5.3.3.2	bdc:DOE51_07625 K01823 isopentenyl-diphosphate Delta-isomerase [EC:5.3.3.2] | (GenBank) type 2 isopentenyl-diphosphate Delta-isomerase (A)
[truncated: 365 more rows]

## Sheet: Trametes_pubescens
query_id	subject_id	EC	description
[truncated: 426 more rows]

[truncated: 1 more sheets: Trametes_versicolor]
