# Supplementary material for: Whole-Genome Sequencing and Analysis of the White-Rot Fungus Ceriporia lacerata Reveals Its Phylogenetic Status and the Genetic Basis of Lignocellulose Degradation and Terpenoid Synthesis
Source: Front Microbiol. 2022 May 24;13:880946. doi: 10.3389/fmicb.2022.880946 (PMC9171200; doi:10.3389/fmicb.2022.880946)
Supplement: Supplementary file 6 [file Table_4.XLSX]

## Sheet: Readme
Supplementary Table SIV.KEGG_map00902
In this supplemental material, the KEGG_map00902 (diterpenoid biosynthesis pathway) in 9 genomes were annotated. KOs and their gene counts were recored in the sheet named "Overall", while the details of gene annotation in each genome were recorded in the other sheets named with the strain. Meanwhile, all the FPKMs of map00902 from RNA-seq data of Ceriporia lacerata were supplied in the sheet name…

## Sheet: Overall
	Trametes pubescens	Trametes coccinea f	Trametes cinnabarin	Phlebiopsis gigante	Phlebia centrifuga	Phanerochaete carno	Ganoderma sinense	Ceriporia lacerata	Trametes versicolor
K23232	13	14	11	10	6	7	12	7	17
K20618	48	30	18	32	24	58	38	48	46
K17721	12	9	4	11	16	15	17	19	17
K23810	22	17	17	14	21	31	37	21	25
K00525	2	1	1	1	1	1	6	1	2
K15092	1	1	1	4	1	6	2	6	1
K15095	71	51	39	38	34	42	62	39	76
K13400	28	20	16	16	9	24	33	14	29
K23862	2	5	4	9	2	4	8	4	4
K15094	0	0	0	1	0	1	0	0	1
K17719	10	6	4	2	3	19	6	8	12
K06269	7	8	5	8	7	9	8	9	8
K15089	1	1	2	1	0	1	1	1	0
K21679	0	0	0	0	0	0	1	0	0
K05525	1	0	1	3	2	2	0	1	1
K23276	10	8	6	4	3	6	5	1	7
K21373	3	3	2	1	1	4	1	0	4
K21342	0	0	0	1	1	1	0	1	0
K19969	2	1	1	1	1	1	1	1	1
K15099	9	7	7	2	4	18	9	4	9
K15093	3	4	3	1	4	3	3	5	6
K07381	1	2	0	0	0	0	1	1	2
K22979	0	1	0	0	0	0	1	1	1
K23021	0	1	1	0	0	0	0	0	0
K21069	2	1	0	2	0	1	1	1	4
K21374	1	2	1	0	2	0	0	0	1
K20142	0	0	0	0	0	0	0	2	0
K23990	4	2	2	2	1	0	1	2	2
K23043	0	0	0	0	0	0	6	0	1
K22978	1	1	0	1	0	0	0	1	3
K23873	0	0	0	0	0	0	0	1	0
K25134	1	0	0	0	0	0	0	0	1
K15090	0	2	2	3	1	2	3	4	2
K23023	0	0	0	0	1	0	0	0	0
K20986	0	0	0	0	1	0	0	0	0
	255	198	148	168	146	256	263	203	283

## Sheet: Ceriporia_lacerata
query_id	subject_id	EC	description	29.7399	23.0874	22.7009	18.6285
g10008.t1	ag:AAQ75423	1.3.1.81	ag:AAQ75423 K15092 (+)-pulegone reductase [EC:1.3.1.81] | (KEGG) (+)-pulegone reductase (EC:1.3.1.81) (A)	18.425	19.97	17.3226	20.9576
g10044.t1	csab:103216299	1.14.14.51 1.14.14.52 1.14.14.53 1.14.14.-	csab:103216299 K17719 cytochrome P450 family 2 subfamily C9 [EC:1.14.14.51 1.14.14.52 1.14.14.53 1.14.14.-] | (RefSeq) CYP2C19; cytochrome P450 family 2 subfamily C member 19 (A)	3.07557	0	5.24511	0.862677
g10244.t1	cal:CAALFM_CR06420WA	3.1.3.16	cal:CAALFM_CR06420WA K06269 serine/threonine-protein phosphatase PP1 catalytic subunit [EC:3.1.3.16] | (RefSeq) PPZ1, CaO19.726; salt homeostasis regulator (A)	1275.96	773.399	310.676	188.949
g10254.t1	obr:102707839	1.1.1.208	obr:102707839 K15095 (+)-neomenthol dehydrogenase [EC:1.1.1.208] | (RefSeq) (+)-neomenthol dehydrogenase-like (A)	11.1876	15.9701	30.7589	47.4134
g10415.t1	pfp:PFL1_02990	1.1.1.208	pfp:PFL1_02990 K15095 (+)-neomenthol dehydrogenase [EC:1.1.1.208] | (RefSeq) hypothetical protein (A)	0	0	0	0
g10415.t2	pfp:PFL1_02990	1.1.1.208	pfp:PFL1_02990 K15095 (+)-neomenthol dehydrogenase [EC:1.1.1.208] | (RefSeq) hypothetical protein (A)	10.9675	16.1622	14.6262	19.4881
g10429.t1	pfp:PFL1_02990	1.1.1.208	pfp:PFL1_02990 K15095 (+)-neomenthol dehydrogenase [EC:1.1.1.208] | (RefSeq) hypothetical protein (A)	0	0	0	0
g10429.t2	pfp:PFL1_02990	1.1.1.208	pfp:PFL1_02990 K15095 (+)-neomenthol dehydrogenase [EC:1.1.1.208] | (RefSeq) hypothetical protein (A)	0	0	0	0
g10429.t3	pfp:PFL1_02990	1.1.1.208	pfp:PFL1_02990 K15095 (+)-neomenthol dehydrogenase [EC:1.1.1.208] | (RefSeq) hypothetical protein (A)	0	0	6.36954	7.89032
g10440.t1	ag:AAA33106	1.14.19.62	ag:AAA33106 K13400 secologanin synthase [EC:1.14.19.62] | (KEGG) CYP72A1; secologanin synthase (EC:1.14.19.62) (A)	5.41253	8.94226	7.53667	8.68465
g10451.t1	ming:122087017	1.1.1.208	ming:122087017 K15095 (+)-neomenthol dehydrogenase [EC:1.1.1.208] | (RefSeq) (+)-neomenthol dehydrogenase-like (A)	0	0	0	0
g10476.t1	ag:AAA33106	1.14.19.62	ag:AAA33106 K13400 secologanin synthase [EC:1.14.19.62] | (KEGG) CYP72A1; secologanin synthase (EC:1.14.19.62) (A)	0	0	0	0
g10477.t1	ag:ACZ48680	1.14.14.83	ag:ACZ48680 K15099 geraniol 8-hydroxylase [EC:1.14.14.83] | (KEGG) CYP76B6; geraniol 8-hydroxylase (EC:1.14.14.83) (A)	0	0	0	0
g10477.t2	ag:ACZ48680	1.14.14.83	ag:ACZ48680 K15099 geraniol 8-hydroxylase [EC:1.14.14.83] | (KEGG) CYP76B6; geraniol 8-hydroxylase (EC:1.14.14.83) (A)	0	0	0	0
g10532.t1	ag:AHX24370	1.14.14.161	ag:AHX24370 K20618 nepetalactol monooxygenase [EC:1.14.14.161] | (KEGG) CYP76A26; 7-deoxyloganetic acid synthase (A)	0	4.39498	5.75741	3.60261
g10534.t1	oeu:111386126	1.14.14.161	oeu:111386126 K20618 nepetalactol monooxygenase [EC:1.14.14.161] | (RefSeq) cytochrome P450 76A1-like (A)	117.989	137.277	74.0537	79.7902
g10536.t1	pon:100439483	1.14.14.51 1.14.14.52 1.14.14.53 1.14.14.75 1.14.14.-	pon:100439483 K17721 cytochrome P450 family 2 subfamily C19 [EC:1.14.14.51 1.14.14.52 1.14.14.53 1.14.14.75 1.14.14.-] | (RefSeq) cytochrome P450 2C19 isoform X1 (A)	0	0	0	0
g10536.t2	pon:100439483	1.14.14.51 1.14.14.52 1.14.14.53 1.14.14.75 1.14.14.-	pon:100439483 K17721 cytochrome P450 family 2 subfamily C19 [EC:1.14.14.51 1.14.14.52 1.14.14.53 1.14.14.75 1.14.14.-] | (RefSeq) cytochrome P450 2C19 isoform X1 (A)	9.06612	17.1914	15.6412	16.383
g10538.t1	tfn:117092015	1.14.14.51 1.14.14.52 1.14.14.53 1.14.14.-	tfn:117092015 K17719 cytochrome P450 family 2 subfamily C9 [EC:1.14.14.51 1.14.14.52 1.14.14.53 1.14.14.-] | (RefSeq) cytochrome P450 2C9-like isoform X1 (A)	0	0	0	0
g10540.t1	ag:CAC80883	1.14.14.83	ag:CAC80883 K15099 geraniol 8-hydroxylase [EC:1.14.14.83] | (KEGG) CYP76B6; geraniol 8-hydroxylase (EC:1.14.14.83) (A)	24.8094	31.9216	32.102	30.2507
g10544.t1	csab:103216299	1.14.14.51 1.14.14.52 1.14.14.53 1.14.14.-	csab:103216299 K17719 cytochrome P450 family 2 subfamily C9 [EC:1.14.14.51 1.14.14.52 1.14.14.53 1.14.14.-] | (RefSeq) CYP2C19; cytochrome P450 family 2 subfamily C member 19 (A)	58.8632	86.4669	45.5055	57.1832
g10546.t1	nle:100591471	1.14.14.51 1.14.14.52 1.14.14.53 1.14.14.-	nle:100591471 K17719 cytochrome P450 family 2 subfamily C9 [EC:1.14.14.51 1.14.14.52 1.14.14.53 1.14.14.-] | (RefSeq) cytochrome P450 2C9 isoform X1 (A)	492.504	610.821	639.073	795.039
g10547.t1	ag:AHX24370	1.14.14.161	ag:AHX24370 K20618 nepetalactol monooxygenase [EC:1.14.14.161] | (KEGG) CYP76A26; 7-deoxyloganetic acid synthase (A)	0	0	2.78236	3.28157
g10763.t1	minc:123193637	1.1.1.208	minc:123193637 K15095 (+)-neomenthol dehydrogenase [EC:1.1.1.208] | (RefSeq) (+)-neomenthol dehydrogenase-like (A)	18.9982	18.8757	36.6731	41.2004
g10796.t1	csin:114277737	1.14.14.-	csin:114277737 K23810 (E)-8-carboxylinalool synthase [EC:1.14.14.-] | (RefSeq) geraniol 8-hydroxylase-like (A)	19.6044	10.1439	9.51196	4.95761
g10802.t1	oeu:111386126	1.14.14.161	oeu:111386126 K20618 nepetalactol monooxygenase [EC:1.14.14.161] | (RefSeq) cytochrome P450 76A1-like (A)	0	0	3.61954	2.69609
g10816.t1	ag:AEQ59233	1.1.1.386	ag:AEQ59233 K20142 ipsdienol dehydrogenase [EC:1.1.1.386] | (KEGG) IDOLDH; ipsdienol dehydrogenase (EC:1.1.1.386) (A)	0	4.75615	0	2.20729
g10818.t1	mesc:110620093	1.14.14.161	mesc:110620093 K20618 nepetalactol monooxygenase [EC:1.14.14.161] | (RefSeq) LOW QUALITY PROTEIN: iridoid oxidase-like (A)	0	0	0	0
g10818.t2	mesc:110620093	1.14.14.161	mesc:110620093 K20618 nepetalactol monooxygenase [EC:1.14.14.161] | (RefSeq) LOW QUALITY PROTEIN: iridoid oxidase-like (A)	6.3041	5.03725	4.501	3.51693
g10819.t1	oeu:111386126	1.14.14.161	oeu:111386126 K20618 nepetalactol monooxygenase [EC:1.14.14.161] | (RefSeq) cytochrome P450 76A1-like (A)	0	0	0	0
g10840.t1	twl:119981184	1.1.1.208	twl:119981184 K15095 (+)-neomenthol dehydrogenase [EC:1.1.1.208] | (RefSeq) (+)-neomenthol dehydrogenase-like (A)	30.0168	36.4112	32.1605	31.2905
g10842.t1	ming:122086166	1.14.14.-	ming:122086166 K23810 (E)-8-carboxylinalool synthase [EC:1.14.14.-] | (RefSeq) geraniol 8-hydroxylase-like (A)	124.629	84.6991	52.0547	61.5021
g10845.t1	gas:123238232	1.14.14.51 1.14.14.52 1.14.14.53 1.14.14.75 1.14.14.-	gas:123238232 K17721 cytochrome P450 family 2 subfamily C19 [EC:1.14.14.51 1.14.14.52 1.14.14.53 1.14.14.75 1.14.14.-] | (RefSeq) cytochrome P450 2C19-like isoform X1 (A)	10.1098	0	7.69348	8.71284
g10847.t1	tfn:117092015	1.14.14.51 1.14.14.52 1.14.14.53 1.14.14.-	tfn:117092015 K17719 cytochrome P450 family 2 subfamily C9 [EC:1.14.14.51 1.14.14.52 1.14.14.53 1.14.14.-] | (RefSeq) cytochrome P450 2C9-like isoform X1 (A)	0	19.5303	21.5937	19.5676
g10857.t1	sbq:101041912	1.14.14.51 1.14.14.52 1.14.14.53 1.14.14.75 1.14.14.-	sbq:101041912 K17721 cytochrome P450 family 2 subfamily C19 [EC:1.14.14.51 1.14.14.52 1.14.14.53 1.14.14.75 1.14.14.-] | (RefSeq) cytochrome P450 2C19 (A)	0	0	2.89636	4.13438
g10858.t1	mesc:110620093	1.14.14.161	mesc:110620093 K20618 nepetalactol monooxygenase [EC:1.14.14.161] | (RefSeq) LOW QUALITY PROTEIN: iridoid oxidase-like (A)	12.0079	10.0202	11.1223	10.2517
g10859.t1	tfn:117092015	1.14.14.51 1.14.14.52 1.14.14.53 1.14.14.-	tfn:117092015 K17719 cytochrome P450 family 2 subfamily C9 [EC:1.14.14.51 1.14.14.52 1.14.14.53 1.14.14.-] | (RefSeq) cytochrome P450 2C9-like isoform X1 (A)	0	0	0	0
g10860.t1	mesc:110620093	1.14.14.161	mesc:110620093 K20618 nepetalactol monooxygenase [EC:1.14.14.161] | (RefSeq) LOW QUALITY PROTEIN: iridoid oxidase-like (A)	0	0	0	0
g10861.t1	sbq:101041912	1.14.14.51 1.14.14.52 1.14.14.53 1.14.14.75 1.14.14.-	sbq:101041912 K17721 cytochrome P450 family 2 subfamily C19 [EC:1.14.14.51 1.14.14.52 1.14.14.53 1.14.14.75 1.14.14.-] | (RefSeq) cytochrome P450 2C19 (A)	9.71122	3.5493	6.79977	8.51041
g10862.t1	oeu:111386126	1.14.14.161	oeu:111386126 K20618 nepetalactol monooxygenase [EC:1.14.14.161] | (RefSeq) cytochrome P450 76A1-like (A)	0	0	2.82228	0
g10863.t1	sind:105174133	1.14.14.161	sind:105174133 K20618 nepetalactol monooxygenase [EC:1.14.14.161] | (RefSeq) cytochrome P450 76A1-like (A)	4.33584	4.57452	2.4434	2.37078
g10875.t1	ncol:116261846	1.1.1.208	ncol:116261846 K15095 (+)-neomenthol dehydrogenase [EC:1.1.1.208] | (RefSeq) short-chain dehydrogenase/reductase 2b-like (A)	5.58047	8.1285	9.19564	10.0985
g10894.t1	mesc:122723150	1.14.14.161	mesc:122723150 K20618 nepetalactol monooxygenase [EC:1.14.14.161] | (RefSeq) iridoid oxidase-like (A)	22.4701	33.2397	35.9634	36.3535
g10895.t1	mesc:110620093	1.14.14.161	mesc:110620093 K20618 nepetalactol monooxygenase [EC:1.14.14.161] | (RefSeq) LOW QUALITY PROTEIN: iridoid oxidase-like (A)	1414.3	822.588	913.081	872.88
g11015.t1	csin:114284156	1.1.1.208	csin:114284156 K15095 (+)-neomenthol dehydrogenase [EC:1.1.1.208] | (RefSeq) (+)-neomenthol dehydrogenase-like (A)	4.49192	0	5.64592	5.05168
g1101.t1	qlo:115986358	1.1.1.208	qlo:115986358 K15095 (+)-neomenthol dehydrogenase [EC:1.1.1.208] | (RefSeq) (+)-neomenthol dehydrogenase-like (A)	24.7478	26.7381	31.1888	31.0147
g11313.t1	spaq:STNY_R02470	1.17.4.1	spaq:STNY_R02470 K00525 ribonucleoside-diphosphate reductase alpha chain [EC:1.17.4.1] | (GenBank) ribonucleoside-diphosphate reductase subunit alpha (A)	0	0	0	0
g11394.t1	sind:105174133	1.14.14.161	sind:105174133 K20618 nepetalactol monooxygenase [EC:1.14.14.161] | (RefSeq) cytochrome P450 76A1-like (A)	0	0	0	0
g11394.t2	sind:105174133	1.14.14.161	sind:105174133 K20618 nepetalactol monooxygenase [EC:1.14.14.161] | (RefSeq) cytochrome P450 76A1-like (A)	0	0	0	0
g11394.t3	sind:105174133	1.14.14.161	sind:105174133 K20618 nepetalactol monooxygenase [EC:1.14.14.161] | (RefSeq) cytochrome P450 76A1-like (A)	148.556	245.572	273.15	276.672
g11421.t1	ag:CCT65043	4.2.3.164	ag:CCT65043 K22978 (+)-eremophilene synthase [EC:4.2.3.164] | (KEGG) STC3; (+)-eremophilene synthase (EC:4.2.3.164) (A)	0	2.17715	4.73901	4.84175
g11436.t1	ag:AXF35972	5.5.1.34	ag:AXF35972 K23862 (+)-cis,trans-nepetalactol synthase [EC:5.5.1.34] | (KEGG) NEPS2; (+)-cis,trans-nepetalactol synthase (EC:5.5.1.34) (A)	0	0	3.62316	2.22338
g11546.t1	sspl:121764654	1.1.1.208	sspl:121764654 K15095 (+)-neomenthol dehydrogenase [EC:1.1.1.208] | (RefSeq) (-)-isopiperitenone reductase-like (A)	0	0	0	0
g11546.t2	sspl:121764654	1.1.1.208	sspl:121764654 K15095 (+)-neomenthol dehydrogenase [EC:1.1.1.208] | (RefSeq) (-)-isopiperitenone reductase-like (A)	124.284	117	112.842	99.174
g11647.t1	oeu:111386126	1.14.14.161	oeu:111386126 K20618 nepetalactol monooxygenase [EC:1.14.14.161] | (RefSeq) cytochrome P450 76A1-like (A)	7.53927	4.308	4.59399	3.85292
g11648.t1	mesc:122723121	1.14.14.-	mesc:122723121 K23810 (E)-8-carboxylinalool synthase [EC:1.14.14.-] | (RefSeq) geraniol 8-hydroxylase-like (A)	15.5319	16.9687	14.3855	14.5724
g12111.t1	sind:105174133	1.14.14.161	sind:105174133 K20618 nepetalactol monooxygenase [EC:1.14.14.161] | (RefSeq) cytochrome P450 76A1-like (A)	0	0	0	0
g12210.t1	soe:110789130	1.1.1.208	soe:110789130 K15095 (+)-neomenthol dehydrogenase [EC:1.1.1.208] | (RefSeq) (+)-neomenthol dehydrogenase-like (A)	0	0	0	0
g12230.t1	srl:SOD_c20750	4.2.3.205	srl:SOD_c20750 K23873 sodorifen synthase [EC:4.2.3.205] | (GenBank) putative terpene cyclase (A)	0	0	0	0
g12257.t1	ming:122088730	1.1.1.208	ming:122088730 K15095 (+)-neomenthol dehydrogenase [EC:1.1.1.208] | (RefSeq) salutaridine reductase-like (A)	0	0	0	0
g12270.t1	nle:100601437	1.14.14.51 1.14.14.52 1.14.14.53 1.14.14.75 1.14.14.-	nle:100601437 K17721 cytochrome P450 family 2 subfamily C19 [EC:1.14.14.51 1.14.14.52 1.14.14.53 1.14.14.75 1.14.14.-] | (RefSeq) cytochrome P450 2C19 isoform X1 (A)	24.9703	19.9461	5.15997	7.57049
g12340.t1	cal:CAALFM_CR06420WA	3.1.3.16	cal:CAALFM_CR06420WA K06269 serine/threonine-protein phosphatase PP1 catalytic subunit [EC:3.1.3.16] | (RefSeq) PPZ1, CaO19.726; salt homeostasis regulator (A)	110.048	143.636	118.542	121.744
g12366.t1	scu:SCE1572_49565	4.2.3.164	scu:SCE1572_49565 K22979 (+)-eremophilene synthase [EC:4.2.3.164] | (GenBank) hypothetical protein (A)	0	0	0	0
g12387.t1	ming:122074838	1.14.14.-	ming:122074838 K23810 (E)-8-carboxylinalool synthase [EC:1.14.14.-] | (RefSeq) geraniol 8-hydroxylase-like (A)	0	0	0	0
g12389.t1	ming:122074177	1.14.14.-	ming:122074177 K23810 (E)-8-carboxylinalool synthase [EC:1.14.14.-] | (RefSeq) geraniol 8-hydroxylase-like (A)	0	0	0	0
g12390.t1	cal:CAALFM_CR06420WA	3.1.3.16	cal:CAALFM_CR06420WA K06269 serine/threonine-protein phosphatase PP1 catalytic subunit [EC:3.1.3.16] | (RefSeq) PPZ1, CaO19.726; salt homeostasis regulator (A)	0	4.75491	4.36918	9.54396
g12537.t1	sya:A6768_11830	1.14.14.84	sya:A6768_11830 K05525 linalool 8-monooxygenase [EC:1.14.14.84] | (GenBank) Linalool 8-monooxygenase (A)	24.8048	28.2975	29.2614	27.6639
g12541.t1	mesc:122723150	1.14.14.161	mesc:122723150 K20618 nepetalactol monooxygenase [EC:1.14.14.161] | (RefSeq) iridoid oxidase-like (A)	0	0	13.3107	0
g12552.t1	ag:AAD44150	1.14.14.51	ag:AAD44150 K07381 (S)-limonene 6-monooxygenase [EC:1.14.14.51] | (KEGG) CYP71D18; (S)-limonene 6-monooxygenase (A)	343.441	442.35	1288.35	1289.69
g12807.t1	ag:AAQ75423	1.3.1.81	ag:AAQ75423 K15092 (+)-pulegone reductase [EC:1.3.1.81] | (KEGG) (+)-pulegone reductase (EC:1.3.1.81) (A)	4.27738	5.58293	5.09798	6.27299
g12895.t1	ag:AAU20370	1.1.1.223	ag:AAU20370 K15090 isopiperitenol dehydrogenase [EC:1.1.1.223] | (KEGG) isopiperitenol dehydrogenase (A)	7.16611	9.10035	12.7311	12.5908
g12930.t1	sspl:121770797	1.1.1.324	sspl:121770797 K23232 8-hydroxygeraniol dehydrogenase [EC:1.1.1.324] | (RefSeq) geraniol dehydrogenase 1 (A)	29.4599	190.087	57.4215	61.1359
g13011.t1	ag:AEQ59233	1.1.1.386	ag:AEQ59233 K20142 ipsdienol dehydrogenase [EC:1.1.1.386] | (KEGG) IDOLDH; ipsdienol dehydrogenase (EC:1.1.1.386) (A)	57.5794	43.6415	54.2593	63.4611
g13062.t1	ag:AAD44152	1.14.14.99	ag:AAD44152 K15089 (S)-limonene 3-monooxygenase [EC:1.14.14.99] | (KEGG) CYP71D15; (S)-limonene 3-monooxygenase (EC:1.14.14.99) (A)	0	0	0	0
g13131.t1	ag:AGE93533	1.14.14.31	ag:AGE93533 K21069 ipsdienol synthase [EC:1.14.14.31] | (KEGG) CYP9T3; myrcene hydroxylase (EC:1.14.14.31) (A)	19.0479	17.6965	61.064	6.30897
g13132.t1	ag:AAA33106	1.14.19.62	ag:AAA33106 K13400 secologanin synthase [EC:1.14.19.62] | (KEGG) CYP72A1; secologanin synthase (EC:1.14.19.62) (A)	4.97641	7.41519	5.10361	0.954929
g13133.t1	aip:107634967	1.1.1.208	aip:107634967 K15095 (+)-neomenthol dehydrogenase [EC:1.1.1.208] | (RefSeq) (+)-neomenthol dehydrogenase (A)	0	0	0	0
g1778.t1	cjc:100389947	1.14.14.51 1.14.14.52 1.14.14.53 1.14.14.75 1.14.14.-	cjc:100389947 K17721 cytochrome P450 family 2 subfamily C19 [EC:1.14.14.51 1.14.14.52 1.14.14.53 1.14.14.75 1.14.14.-] | (RefSeq) CYP2C19; cytochrome P450 2C19 (A)	8.08506	3.60141	4.48547	6.80177
g2030.t1	dzi:111305930	1.1.1.208	dzi:111305930 K15095 (+)-neomenthol dehydrogenase [EC:1.1.1.208] | (RefSeq) (+)-neomenthol dehydrogenase-like isoform X1 (A)	15.7361	28.1131	33.6278	82.8749
g2062.t1	vvi:100254114	1.14.14.-	vvi:100254114 K23810 (E)-8-carboxylinalool synthase [EC:1.14.14.-] | (RefSeq) geraniol 8-hydroxylase (A)	22.9117	32.144	3.33319	29.6777
g2063.t1	ming:122073059	1.14.14.-	ming:122073059 K23810 (E)-8-carboxylinalool synthase [EC:1.14.14.-] | (RefSeq) geraniol 8-hydroxylase-like (A)	23.4761	23.0598	30.2532	32.3224
g2064.t1	ag:AAA33106	1.14.19.62	ag:AAA33106 K13400 secologanin synthase [EC:1.14.19.62] | (KEGG) CYP72A1; secologanin synthase (EC:1.14.19.62) (A)	9.05818	0.949128	9.92226	9.4569
g2091.t1	cal:CAALFM_CR06420WA	3.1.3.16	cal:CAALFM_CR06420WA K06269 serine/threonine-protein phosphatase PP1 catalytic subunit [EC:3.1.3.16] | (RefSeq) PPZ1, CaO19.726; salt homeostasis regulator (A)	10.5433	12.5039	13.8321	13.0367
g2107.t1	sind:105174133	1.14.14.161	sind:105174133 K20618 nepetalactol monooxygenase [EC:1.14.14.161] | (RefSeq) cytochrome P450 76A1-like (A)	32.5049	42.9897	111.567	102.774
g2150.t1	ag:AXF35971	1.1.1.419 5.5.1.34	ag:AXF35971 K23990 nepetalactol dehydrogenase / (+)-cis,trans-nepetalactol synthase [EC:1.1.1.419 5.5.1.34] | (KEGG) NEPS1; nepetalactol dehydrogenase / (+)-cis,trans-nepetalactol synthase (EC:1.1.1.419 5.5.1.34) (A)	3.67851	22.2828	22.4488	21.9773
g2252.t1	nle:100601437	1.14.14.51 1.14.14.52 1.14.14.53 1.14.14.75 1.14.14.-	nle:100601437 K17721 cytochrome P450 family 2 subfamily C19 [EC:1.14.14.51 1.14.14.52 1.14.14.53 1.14.14.75 1.14.14.-] | (RefSeq) cytochrome P450 2C19 isoform X1 (A)	350.063	424.08	489.078	398.213
g2253.t1	vvi:100254114	1.14.14.-	vvi:100254114 K23810 (E)-8-carboxylinalool synthase [EC:1.14.14.-] | (RefSeq) geraniol 8-hydroxylase (A)	4.94886	1.46563	5.10609	3.37315
g2260.t1	ccaj:109796959	1.1.1.208	ccaj:109796959 K15095 (+)-neomenthol dehydrogenase [EC:1.1.1.208] | (RefSeq) (+)-neomenthol dehydrogenase-like (A)	221.014	158.604	119.368	121.371
g233.t1	vvi:100254114	1.14.14.-	vvi:100254114 K23810 (E)-8-carboxylinalool synthase [EC:1.14.14.-] | (RefSeq) geraniol 8-hydroxylase (A)	6.41416	19.8099	47.6314	64.8335
g240.t1	csin:114277737	1.14.14.-	csin:114277737 K23810 (E)-8-carboxylinalool synthase [EC:1.14.14.-] | (RefSeq) geraniol 8-hydroxylase-like (A)	38.6094	46.2542	44.1163	45.2561
g2410.t1	tdc:119364899	1.1.1.208	tdc:119364899 K15095 (+)-neomenthol dehydrogenase [EC:1.1.1.208] | (RefSeq) salutaridine reductase-like (A)	15.9933	12.2249	8.73671	9.47638
g242.t1	pon:100439483	1.14.14.51 1.14.14.52 1.14.14.53 1.14.14.75 1.14.14.-	pon:100439483 K17721 cytochrome P450 family 2 subfamily C19 [EC:1.14.14.51 1.14.14.52 1.14.14.53 1.14.14.75 1.14.14.-] | (RefSeq) cytochrome P450 2C19 isoform X1 (A)	225.163	234.52	264.545	296.516
g260.t1	ming:122080632	1.14.14.-	ming:122080632 K23810 (E)-8-carboxylinalool synthase [EC:1.14.14.-] | (RefSeq) geraniol 8-hydroxylase-like (A)	499.631	398.489	214.881	275.537
g2693.t1	cann:107879228	1.1.1.208	cann:107879228 K15095 (+)-neomenthol dehydrogenase [EC:1.1.1.208] | (RefSeq) uncharacterized LOC107879228 (A)	18.8465	14.2684	24.6097	20.085
g2694.t1	ghi:107911966	1.1.1.208	ghi:107911966 K15095 (+)-neomenthol dehydrogenase [EC:1.1.1.208] | (RefSeq) (+)-neomenthol dehydrogenase isoform X2 (A)	14.2418	17.5217	17.0099	18.8333
g2736.t1	ecad:122603005	1.1.1.324	ecad:122603005 K23232 8-hydroxygeraniol dehydrogenase [EC:1.1.1.324] | (RefSeq) mannitol dehydrogenase-like (A)	0	0	3.30116	1.9326
g2762.t1	oeu:111386126	1.14.14.161	oeu:111386126 K20618 nepetalactol monooxygenase [EC:1.14.14.161] | (RefSeq) cytochrome P450 76A1-like (A)	0	0	0	0
g2770.t1	oeu:111412687	1.14.14.161	oeu:111412687 K20618 nepetalactol monooxygenase [EC:1.14.14.161] | (RefSeq) cytochrome P450 76A1-like (A)	0	0	0	0
g2771.t1	oeu:111386126	1.14.14.161	oeu:111386126 K20618 nepetalactol monooxygenase [EC:1.14.14.161] | (RefSeq) cytochrome P450 76A1-like (A)	0	0	0	0
g2771.t2	csin:114277737	1.14.14.-	csin:114277737 K23810 (E)-8-carboxylinalool synthase [EC:1.14.14.-] | (RefSeq) geraniol 8-hydroxylase-like (A)	0	0	2.83967	2.30907
g2774.t1	ag:AAL06397	1.14.14.143	ag:AAL06397 K15093 (+)-menthofuran synthase [EC:1.14.14.143] | (KEGG) (+)-menthofuran synthase (EC:1.14.14.143) (A)	0	0	0	0
g2774.t2	ag:AAL06397	1.14.14.143	ag:AAL06397 K15093 (+)-menthofuran synthase [EC:1.14.14.143] | (KEGG) (+)-menthofuran synthase (EC:1.14.14.143) (A)	16.5075	21.2372	17.5305	19.3354
g2796.t1	csin:114277737	1.14.14.-	csin:114277737 K23810 (E)-8-carboxylinalool synthase [EC:1.14.14.-] | (RefSeq) geraniol 8-hydroxylase-like (A)	6.76806	6.67638	3.85843	3.99762
g2798.t1	oeu:111386126	1.14.14.161	oeu:111386126 K20618 nepetalactol monooxygenase [EC:1.14.14.161] | (RefSeq) cytochrome P450 76A1-like (A)	6.67991	17.5233	12.8015	14.0368
g2799.t1	gas:123238232	1.14.14.51 1.14.14.52 1.14.14.53 1.14.14.75 1.14.14.-	gas:123238232 K17721 cytochrome P450 family 2 subfamily C19 [EC:1.14.14.51 1.14.14.52 1.14.14.53 1.14.14.75 1.14.14.-] | (RefSeq) cytochrome P450 2C19-like isoform X1 (A)	23.6337	15.5017	7.7925	10.0138
g2807.t1	sind:105174133	1.14.14.161	sind:105174133 K20618 nepetalactol monooxygenase [EC:1.14.14.161] | (RefSeq) cytochrome P450 76A1-like (A)	78.5738	71.6418	65.7572	55.4638
g2811.t1	oeu:111412687	1.14.14.161	oeu:111412687 K20618 nepetalactol monooxygenase [EC:1.14.14.161] | (RefSeq) cytochrome P450 76A1-like (A)	65.5338	35.0613	74.5379	64.4542
g2814.t1	sind:105174133	1.14.14.161	sind:105174133 K20618 nepetalactol monooxygenase [EC:1.14.14.161] | (RefSeq) cytochrome P450 76A1-like (A)	0	0	0	0
g2814.t2	sind:105174133	1.14.14.161	sind:105174133 K20618 nepetalactol monooxygenase [EC:1.14.14.161] | (RefSeq) cytochrome P450 76A1-like (A)	0	0	4.97877	3.24563
g2819.t1	pon:100439483	1.14.14.51 1.14.14.52 1.14.14.53 1.14.14.75 1.14.14.-	pon:100439483 K17721 cytochrome P450 family 2 subfamily C19 [EC:1.14.14.51 1.14.14.52 1.14.14.53 1.14.14.75 1.14.14.-] | (RefSeq) cytochrome P450 2C19 isoform X1 (A)	37.5687	46.8095	52.7086	57.7943
g2945.t1	ecad:122603005	1.1.1.324	ecad:122603005 K23232 8-hydroxygeraniol dehydrogenase [EC:1.1.1.324] | (RefSeq) mannitol dehydrogenase-like (A)	10.0194	11.8814	9.94277	12.22
g308.t1	mtr:MTR_7g076660	1.1.1.208	mtr:MTR_7g076660 K15095 (+)-neomenthol dehydrogenase [EC:1.1.1.208] | (GenBank) NAD(P)-binding rossmann-fold protein (A)	0	0	0	0
g3113.t1	ecad:122603360	1.1.1.324	ecad:122603360 K23232 8-hydroxygeraniol dehydrogenase [EC:1.1.1.324] | (RefSeq) 8-hydroxygeraniol dehydrogenase-like (A)	27.4027	30.0733	27.404	33.5558
g3121.t1	ini:109180307	1.1.1.324	ini:109180307 K23232 8-hydroxygeraniol dehydrogenase [EC:1.1.1.324] | (RefSeq) 8-hydroxygeraniol dehydrogenase-like (A)	33.0721	43.6334	27.4165	29.033
g325.t1	ag:AAA33106	1.14.19.62	ag:AAA33106 K13400 secologanin synthase [EC:1.14.19.62] | (KEGG) CYP72A1; secologanin synthase (EC:1.14.19.62) (A)	16.9048	19.483	17.2503	17.8626
g334.t1	ming:122080632	1.14.14.-	ming:122080632 K23810 (E)-8-carboxylinalool synthase [EC:1.14.14.-] | (RefSeq) geraniol 8-hydroxylase-like (A)	0	0	0	0
g334.t2	oeu:111386126	1.14.14.161	oeu:111386126 K20618 nepetalactol monooxygenase [EC:1.14.14.161] | (RefSeq) cytochrome P450 76A1-like (A)	699.441	722.468	683.658	741.927
g336.t1	csab:103216301	1.14.14.51 1.14.14.52 1.14.14.53 1.14.14.-	csab:103216301 K17719 cytochrome P450 family 2 subfamily C9 [EC:1.14.14.51 1.14.14.52 1.14.14.53 1.14.14.-] | (RefSeq) CYP2C9; cytochrome P450 family 2 subfamily C member 9 (A)	184.194	99.8728	49.5318	63.5163
g3384.t1	rcn:112167957	1.1.1.208	rcn:112167957 K15095 (+)-neomenthol dehydrogenase [EC:1.1.1.208] | (RefSeq) uncharacterized protein LOC112167957 (A)	0	0	0	0
g3385.t1	ag:AAU20370	1.1.1.223	ag:AAU20370 K15090 isopiperitenol dehydrogenase [EC:1.1.1.223] | (KEGG) isopiperitenol dehydrogenase (A)	6.13419	5.80273	6.91935	1.19962
g3386.t1	cal:CAALFM_CR06420WA	3.1.3.16	cal:CAALFM_CR06420WA K06269 serine/threonine-protein phosphatase PP1 catalytic subunit [EC:3.1.3.16] | (RefSeq) PPZ1, CaO19.726; salt homeostasis regulator (A)	4.86397	7.40857	9.02254	10.0878
g3399.t1	nle:100601437	1.14.14.51 1.14.14.52 1.14.14.53 1.14.14.75 1.14.14.-	nle:100601437 K17721 cytochrome P450 family 2 subfamily C19 [EC:1.14.14.51 1.14.14.52 1.14.14.53 1.14.14.75 1.14.14.-] | (RefSeq) cytochrome P450 2C19 isoform X1 (A)	35.7117	48.8176	38.1606	41.3825
g3402.t1	ag:AAU20370	1.1.1.223	ag:AAU20370 K15090 isopiperitenol dehydrogenase [EC:1.1.1.223] | (KEGG) isopiperitenol dehydrogenase (A)	8.64427	4.6733	7.00907	5.92495
g3408.t1	vvi:100855232	1.14.14.-	vvi:100855232 K23810 (E)-8-carboxylinalool synthase [EC:1.14.14.-] | (RefSeq) geraniol 8-hydroxylase (A)	0	0	0	0
g3408.t2	vvi:100855232	1.14.14.-	vvi:100855232 K23810 (E)-8-carboxylinalool synthase [EC:1.14.14.-] | (RefSeq) geraniol 8-hydroxylase (A)	22.6153	16.8407	17.1655	19.4705
g3409.t1	vvi:100855232	1.14.14.-	vvi:100855232 K23810 (E)-8-carboxylinalool synthase [EC:1.14.14.-] | (RefSeq) geraniol 8-hydroxylase (A)	0	1.04213	0	0
g3410.t1	ag:AAA33106	1.14.19.62	ag:AAA33106 K13400 secologanin synthase [EC:1.14.19.62] | (KEGG) CYP72A1; secologanin synthase (EC:1.14.19.62) (A)	5.77281	7.13164	10.6411	12.4122
g3412.t1	ag:AAA33106	1.14.19.62	ag:AAA33106 K13400 secologanin synthase [EC:1.14.19.62] | (KEGG) CYP72A1; secologanin synthase (EC:1.14.19.62) (A)	55.0277	73.9657	258.865	510.863
g3415.t1	ag:AAA33106	1.14.19.62	ag:AAA33106 K13400 secologanin synthase [EC:1.14.19.62] | (KEGG) CYP72A1; secologanin synthase (EC:1.14.19.62) (A)	54.7929	67.2484	73.5033	60.2982
g3417.t1	mesc:110620093	1.14.14.161	mesc:110620093 K20618 nepetalactol monooxygenase [EC:1.14.14.161] | (RefSeq) LOW QUALITY PROTEIN: iridoid oxidase-like (A)	1.29252	12.2521	9.66179	2.18137
g3423.t1	ag:AAQ75423	1.3.1.81	ag:AAQ75423 K15092 (+)-pulegone reductase [EC:1.3.1.81] | (KEGG) (+)-pulegone reductase (EC:1.3.1.81) (A)	0	0	0	0
g3423.t2	ag:AAQ75423	1.3.1.81	ag:AAQ75423 K15092 (+)-pulegone reductase [EC:1.3.1.81] | (KEGG) (+)-pulegone reductase (EC:1.3.1.81) (A)	49.8745	63.801	36.9073	38.1872
g3424.t1	ag:AAQ75423	1.3.1.81	ag:AAQ75423 K15092 (+)-pulegone reductase [EC:1.3.1.81] | (KEGG) (+)-pulegone reductase (EC:1.3.1.81) (A)	16.4547	20.1674	21.6398	24.1376
g3438.t1	ag:AHX24370	1.14.14.161	ag:AHX24370 K20618 nepetalactol monooxygenase [EC:1.14.14.161] | (KEGG) CYP76A26; 7-deoxyloganetic acid synthase (A)	3.56103	0	3.51413	2.20356
g3442.t1	oeu:111386126	1.14.14.161	oeu:111386126 K20618 nepetalactol monooxygenase [EC:1.14.14.161] | (RefSeq) cytochrome P450 76A1-like (A)	0	0	0	0
g3442.t2	ag:AHX24370	1.14.14.161	ag:AHX24370 K20618 nepetalactol monooxygenase [EC:1.14.14.161] | (KEGG) CYP76A26; 7-deoxyloganetic acid synthase (A)	0	0	0	0
g3442.t3	ag:AHX24370	1.14.14.161	ag:AHX24370 K20618 nepetalactol monooxygenase [EC:1.14.14.161] | (KEGG) CYP76A26; 7-deoxyloganetic acid synthase (A)	3.59489	7.39821	8.261	0.669025
g3447.t1	ag:AAA33106	1.14.19.62	ag:AAA33106 K13400 secologanin synthase [EC:1.14.19.62] | (KEGG) CYP72A1; secologanin synthase (EC:1.14.19.62) (A)	19.1211	26.3182	23.5992	4.78986
g3449.t1	ag:AAA33106	1.14.19.62	ag:AAA33106 K13400 secologanin synthase [EC:1.14.19.62] | (KEGG) CYP72A1; secologanin synthase (EC:1.14.19.62) (A)	74.2174	87.9411	76.1803	72.2591
g3460.t1	ag:AAQ75423	1.3.1.81	ag:AAQ75423 K15092 (+)-pulegone reductase [EC:1.3.1.81] | (KEGG) (+)-pulegone reductase (EC:1.3.1.81) (A)	0	0	2.7678	4.08795
g3637.t1	zju:107423543	1.1.1.208	zju:107423543 K15095 (+)-neomenthol dehydrogenase [EC:1.1.1.208] | (RefSeq) (+)-neomenthol dehydrogenase-like (A)	0	0	2.61219	0
g3640.t1	cmax:111485494	1.1.1.208	cmax:111485494 K15095 (+)-neomenthol dehydrogenase [EC:1.1.1.208] | (RefSeq) short-chain dehydrogenase/reductase 2b-like (A)	0	0	0	0
g3723.t1	mesc:122723121	1.14.14.-	mesc:122723121 K23810 (E)-8-carboxylinalool synthase [EC:1.14.14.-] | (RefSeq) geraniol 8-hydroxylase-like (A)	38.4439	43.4985	61.7215	70.9731
g3771.t1	ag:AAL06397	1.14.14.143	ag:AAL06397 K15093 (+)-menthofuran synthase [EC:1.14.14.143] | (KEGG) (+)-menthofuran synthase (EC:1.14.14.143) (A)	9.27045	3.91362	7.55117	0
g3776.t1	ag:AHK60834	1.14.14.85	ag:AHK60834 K23276 7-deoxyloganate 7-hydroxylase [EC:1.14.14.85] | (KEGG) CYP72A224; 7-deoxyloganate 7-hydroxylase (EC:1.14.14.85) (A)	168.218	67.128	106.95	91.4923
g3778.t1	ag:CAC80883	1.14.14.83	ag:CAC80883 K15099 geraniol 8-hydroxylase [EC:1.14.14.83] | (KEGG) CYP76B6; geraniol 8-hydroxylase (EC:1.14.14.83) (A)	0	0	0	0
g3786.t1	ag:AAU20370	1.1.1.223	ag:AAU20370 K15090 isopiperitenol dehydrogenase [EC:1.1.1.223] | (KEGG) isopiperitenol dehydrogenase (A)	24.2563	30.9329	30.8189	30.0241
g4427.t1	oeu:111386126	1.14.14.161	oeu:111386126 K20618 nepetalactol monooxygenase [EC:1.14.14.161] | (RefSeq) cytochrome P450 76A1-like (A)	10.2536	18.1499	14.8595	17.6622
g4485.t1	ggo:101126456	1.14.14.51 1.14.14.52 1.14.14.53 1.14.14.-	ggo:101126456 K17719 cytochrome P450 family 2 subfamily C9 [EC:1.14.14.51 1.14.14.52 1.14.14.53 1.14.14.-] | (RefSeq) cytochrome P450 2C9 (A)	0	0	0	0
g4486.t1	cal:CAALFM_CR06420WA	3.1.3.16	cal:CAALFM_CR06420WA K06269 serine/threonine-protein phosphatase PP1 catalytic subunit [EC:3.1.3.16] | (RefSeq) PPZ1, CaO19.726; salt homeostasis regulator (A)	12.3813	27.7105	51.6903	72.8867
g4605.t1	ag:AAA33106	1.14.19.62	ag:AAA33106 K13400 secologanin synthase [EC:1.14.19.62] | (KEGG) CYP72A1; secologanin synthase (EC:1.14.19.62) (A)	122.499	195.223	185.828	192.471
g470.t1	ag:AAL06397	1.14.14.143	ag:AAL06397 K15093 (+)-menthofuran synthase [EC:1.14.14.143] | (KEGG) (+)-menthofuran synthase (EC:1.14.14.143) (A)	6.31369	8.77738	9.28262	8.69933
g471.t1	ming:122074177	1.14.14.-	ming:122074177 K23810 (E)-8-carboxylinalool synthase [EC:1.14.14.-] | (RefSeq) geraniol 8-hydroxylase-like (A)	1.65715	2.44954	0	0
g4810.t1	ag:AAA33106	1.14.19.62	ag:AAA33106 K13400 secologanin synthase [EC:1.14.19.62] | (KEGG) CYP72A1; secologanin synthase (EC:1.14.19.62) (A)	9.17527	13.9747	9.97546	9.65459
g4926.t1	ag:AHX24370	1.14.14.161	ag:AHX24370 K20618 nepetalactol monooxygenase [EC:1.14.14.161] | (KEGG) CYP76A26; 7-deoxyloganetic acid synthase (A)	124.523	143.777	126.467	117.42
g4947.t1	mesc:122723150	1.14.14.161	mesc:122723150 K20618 nepetalactol monooxygenase [EC:1.14.14.161] | (RefSeq) iridoid oxidase-like (A)	30.5494	10.1426	3.22642	4.0422
g4984.t1	han:110939881	1.1.1.208	han:110939881 K15095 (+)-neomenthol dehydrogenase [EC:1.1.1.208] | (RefSeq) short-chain dehydrogenase/reductase 2b isoform X1 (A)	5.38619	5.62455	10.6811	7.93768
g5223.t1	ag:AXF35971	1.1.1.419 5.5.1.34	ag:AXF35971 K23990 nepetalactol dehydrogenase / (+)-cis,trans-nepetalactol synthase [EC:1.1.1.419 5.5.1.34] | (KEGG) NEPS1; nepetalactol dehydrogenase / (+)-cis,trans-nepetalactol synthase (EC:1.1.1.419 5.5.1.34) (A)	0	0	0	0
g5267.t1	pfp:PFL1_02990	1.1.1.208	pfp:PFL1_02990 K15095 (+)-neomenthol dehydrogenase [EC:1.1.1.208] | (RefSeq) hypothetical protein (A)	0	0	0	2.68553
g5454.t1	ghi:107954548	1.1.1.208	ghi:107954548 K15095 (+)-neomenthol dehydrogenase [EC:1.1.1.208] | (RefSeq) (+)-neomenthol dehydrogenase-like (A)	3038.15	2260.16	1146.54	1171.41
g5587.t1	ag:AAA33106	1.14.19.62	ag:AAA33106 K13400 secologanin synthase [EC:1.14.19.62] | (KEGG) CYP72A1; secologanin synthase (EC:1.14.19.62) (A)	23.7085	28.0394	29.148	26.1088
g5600.t1	sly:543602	1.1.1.324	sly:543602 K23232 8-hydroxygeraniol dehydrogenase [EC:1.1.1.324] | (RefSeq) 8-hydroxygeraniol dehydrogenase (A)	69.8101	88.7179	89.4439	79.1004
g5612.t1	ag:AXF35972	5.5.1.34	ag:AXF35972 K23862 (+)-cis,trans-nepetalactol synthase [EC:5.5.1.34] | (KEGG) NEPS2; (+)-cis,trans-nepetalactol synthase (EC:5.5.1.34) (A)	0	0	0	0
g5612.t2	ag:AXF35972	5.5.1.34	ag:AXF35972 K23862 (+)-cis,trans-nepetalactol synthase [EC:5.5.1.34] | (KEGG) NEPS2; (+)-cis,trans-nepetalactol synthase (EC:5.5.1.34) (A)	67.2145	122.132	120.016	99.0251
g5617.t1	ag:AAL06397	1.14.14.143	ag:AAL06397 K15093 (+)-menthofuran synthase [EC:1.14.14.143] | (KEGG) (+)-menthofuran synthase (EC:1.14.14.143) (A)	232.65	252.127	227.119	174.025
g5654.t1	ag:AHX24370	1.14.14.161	ag:AHX24370 K20618 nepetalactol monooxygenase [EC:1.14.14.161] | (KEGG) CYP76A26; 7-deoxyloganetic acid synthase (A)	40.4594	48.5831	47.0034	40.2401
g5655.t1	vvi:100232891	1.14.14.-	vvi:100232891 K23810 (E)-8-carboxylinalool synthase [EC:1.14.14.-] | (RefSeq) GFH2; ripening-related P-450 enzyme-like (A)	8.27899	5.72235	3.0588	3.18357
g5656.t1	sind:105174133	1.14.14.161	sind:105174133 K20618 nepetalactol monooxygenase [EC:1.14.14.161] | (RefSeq) cytochrome P450 76A1-like (A)	4.13237	3.89254	5.20402	4.48496
g5657.t1	sind:105174133	1.14.14.161	sind:105174133 K20618 nepetalactol monooxygenase [EC:1.14.14.161] | (RefSeq) cytochrome P450 76A1-like (A)	22.7007	26.9566	24.7138	27.4634
g5658.t1	oeu:111386126	1.14.14.161	oeu:111386126 K20618 nepetalactol monooxygenase [EC:1.14.14.161] | (RefSeq) cytochrome P450 76A1-like (A)	17.9454	23.1042	20.0486	20.4353
g5668.t1	oeu:111386126	1.14.14.161	oeu:111386126 K20618 nepetalactol monooxygenase [EC:1.14.14.161] | (RefSeq) cytochrome P450 76A1-like (A)	31.5579	29.2014	24.4596	26.278
g5670.t1	sind:105174133	1.14.14.161	sind:105174133 K20618 nepetalactol monooxygenase [EC:1.14.14.161] | (RefSeq) cytochrome P450 76A1-like (A)	45.0093	43.167	35.2995	38.755
g5679.t1	ag:AAA33106	1.14.19.62	ag:AAA33106 K13400 secologanin synthase [EC:1.14.19.62] | (KEGG) CYP72A1; secologanin synthase (EC:1.14.19.62) (A)	7.87252	1.60313	14.393	0.50967
g5688.t1	ecad:122603360	1.1.1.324	ecad:122603360 K23232 8-hydroxygeraniol dehydrogenase [EC:1.1.1.324] | (RefSeq) 8-hydroxygeraniol dehydrogenase-like (A)	8.7387	10.6537	9.12694	7.90755
g5789.t1	dcr:108193165	1.1.1.208	dcr:108193165 K15095 (+)-neomenthol dehydrogenase [EC:1.1.1.208] | (RefSeq) (+)-neomenthol dehydrogenase-like (A)	717.534	622	713.745	703.211
g5813.t1	egt:105970249	1.1.1.208	egt:105970249 K15095 (+)-neomenthol dehydrogenase [EC:1.1.1.208] | (RefSeq) short-chain dehydrogenase/reductase 2b-like (A)	85.767	97.8402	109.954	96.1238
g5954.t1	nle:100601437	1.14.14.51 1.14.14.52 1.14.14.53 1.14.14.75 1.14.14.-	nle:100601437 K17721 cytochrome P450 family 2 subfamily C19 [EC:1.14.14.51 1.14.14.52 1.14.14.53 1.14.14.75 1.14.14.-] | (RefSeq) cytochrome P450 2C19 isoform X1 (A)	3.55221	3.68708	1.60955	0.983976
g6696.t1	qsu:112038242	1.1.1.208	qsu:112038242 K15095 (+)-neomenthol dehydrogenase [EC:1.1.1.208] | (RefSeq) salutaridine reductase-like (A)	6.80585	21.4468	16.1426	81.6782
g6758.t1	sbq:101041912	1.14.14.51 1.14.14.52 1.14.14.53 1.14.14.75 1.14.14.-	sbq:101041912 K17721 cytochrome P450 family 2 subfamily C19 [EC:1.14.14.51 1.14.14.52 1.14.14.53 1.14.14.75 1.14.14.-] | (RefSeq) cytochrome P450 2C19 (A)	91.9662	84.1819	95.2723	90.3906
g7006.t1	ag:AHX24370	1.14.14.161	ag:AHX24370 K20618 nepetalactol monooxygenase [EC:1.14.14.161] | (KEGG) CYP76A26; 7-deoxyloganetic acid synthase (A)	30.1148	32.1318	44.7287	37.6996
g7008.t1	mesc:110620093	1.14.14.161	mesc:110620093 K20618 nepetalactol monooxygenase [EC:1.14.14.161] | (RefSeq) LOW QUALITY PROTEIN: iridoid oxidase-like (A)	31.612	45.8925	55.7897	59.5023
g7009.t1	nle:100601437	1.14.14.51 1.14.14.52 1.14.14.53 1.14.14.75 1.14.14.-	nle:100601437 K17721 cytochrome P450 family 2 subfamily C19 [EC:1.14.14.51 1.14.14.52 1.14.14.53 1.14.14.75 1.14.14.-] | (RefSeq) cytochrome P450 2C19 isoform X1 (A)	0	3.78191	2.75303	2.49915
g7278.t1	ag:AXF35972	5.5.1.34	ag:AXF35972 K23862 (+)-cis,trans-nepetalactol synthase [EC:5.5.1.34] | (KEGG) NEPS2; (+)-cis,trans-nepetalactol synthase (EC:5.5.1.34) (A)	16.1195	29.931	28.8667	2.45987
g7305.t1	cjc:100389947	1.14.14.51 1.14.14.52 1.14.14.53 1.14.14.75 1.14.14.-	cjc:100389947 K17721 cytochrome P450 family 2 subfamily C19 [EC:1.14.14.51 1.14.14.52 1.14.14.53 1.14.14.75 1.14.14.-] | (RefSeq) CYP2C19; cytochrome P450 2C19 (A)	24.0251	17.7413	24.1623	32.3184
g7306.t1	cjc:100389947	1.14.14.51 1.14.14.52 1.14.14.53 1.14.14.75 1.14.14.-	cjc:100389947 K17721 cytochrome P450 family 2 subfamily C19 [EC:1.14.14.51 1.14.14.52 1.14.14.53 1.14.14.75 1.14.14.-] | (RefSeq) CYP2C19; cytochrome P450 2C19 (A)	8.04589	10.2075	19.1285	15.5184
g7312.t1	pry:Prubr_33290	4.2.3.152	pry:Prubr_33290 K19969 2-epi-5-epi-valiolone synthase [EC:4.2.3.152] | (GenBank) hypothetical protein (A)	70.5692	92.7418	92.3079	95.5873
g7316.t1	sind:105174133	1.14.14.161	sind:105174133 K20618 nepetalactol monooxygenase [EC:1.14.14.161] | (RefSeq) cytochrome P450 76A1-like (A)	43.2458	55.821	64.9757	64.5558
g7318.t1	cjc:100389947	1.14.14.51 1.14.14.52 1.14.14.53 1.14.14.75 1.14.14.-	cjc:100389947 K17721 cytochrome P450 family 2 subfamily C19 [EC:1.14.14.51 1.14.14.52 1.14.14.53 1.14.14.75 1.14.14.-] | (RefSeq) CYP2C19; cytochrome P450 2C19 (A)	0	0	0	0
g7319.t1	mtr:MTR_7g076660	1.1.1.208	mtr:MTR_7g076660 K15095 (+)-neomenthol dehydrogenase [EC:1.1.1.208] | (GenBank) NAD(P)-binding rossmann-fold protein (A)	14.9044	19.0981	22.3949	20.807
g7470.t1	cal:CAALFM_CR06420WA	3.1.3.16	cal:CAALFM_CR06420WA K06269 serine/threonine-protein phosphatase PP1 catalytic subunit [EC:3.1.3.16] | (RefSeq) PPZ1, CaO19.726; salt homeostasis regulator (A)	38.9111	42.38	37.5096	35.8006
g7972.t1	qlo:115982595	1.1.1.208	qlo:115982595 K15095 (+)-neomenthol dehydrogenase [EC:1.1.1.208] | (RefSeq) short-chain dehydrogenase/reductase 2b-like isoform X1 (A)	0	3.11711	5.46719	1.15661
g8050.t1	ming:122074666	1.14.14.-	ming:122074666 K23810 (E)-8-carboxylinalool synthase [EC:1.14.14.-] | (RefSeq) geraniol 8-hydroxylase-like (A)	26.8401	18.2237	14.9586	18.0067
g8274.t1	mtr:MTR_8g031630	1.1.1.208	mtr:MTR_8g031630 K15095 (+)-neomenthol dehydrogenase [EC:1.1.1.208] | (GenBank) NAD(P)-binding rossmann-fold protein (A)	0	0	3.70663	2.13267
g850.t1	nsh:GXM_06694	4.2.3.154	nsh:GXM_06694 K21342 demethyl-4-deoxygadusol synthase [EC:4.2.3.154] | (GenBank) nos2, demethyl-4-deoxygadusol synthase (A)	6.6526	10.6823	11.4712	7.55262
g8531.t1	mesc:122723150	1.14.14.161	mesc:122723150 K20618 nepetalactol monooxygenase [EC:1.14.14.161] | (RefSeq) iridoid oxidase-like (A)	25.4877	34.8976	35.2606	29.0357
g8640.t1	cal:CAALFM_CR06420WA	3.1.3.16	cal:CAALFM_CR06420WA K06269 serine/threonine-protein phosphatase PP1 catalytic subunit [EC:3.1.3.16] | (RefSeq) PPZ1, CaO19.726; salt homeostasis regulator (A)	0	49.0017	57.577	0
g8653.t1	tdc:119356855	1.1.1.208	tdc:119356855 K15095 (+)-neomenthol dehydrogenase [EC:1.1.1.208] | (RefSeq) (+)-neomenthol dehydrogenase-like (A)	21.477	33.5667	29.4306	24.2409
g8745.t1	sind:105174133	1.14.14.161	sind:105174133 K20618 nepetalactol monooxygenase [EC:1.14.14.161] | (RefSeq) cytochrome P450 76A1-like (A)	12.8477	15.1604	15.7996	15.5572
g885.t1	pon:100439483	1.14.14.51 1.14.14.52 1.14.14.53 1.14.14.75 1.14.14.-	pon:100439483 K17721 cytochrome P450 family 2 subfamily C19 [EC:1.14.14.51 1.14.14.52 1.14.14.53 1.14.14.75 1.14.14.-] | (RefSeq) cytochrome P450 2C19 isoform X1 (A)	24.7771	29.4522	32.8034	36.7063
g9476.t1	adu:107473157	1.1.1.208	adu:107473157 K15095 (+)-neomenthol dehydrogenase [EC:1.1.1.208] | (RefSeq) (+)-neomenthol dehydrogenase isoform X1 (A)	8.42477	11.6305	14.861	11.3451
g9682.t1	cal:CAALFM_CR06420WA	3.1.3.16	cal:CAALFM_CR06420WA K06269 serine/threonine-protein phosphatase PP1 catalytic subunit [EC:3.1.3.16] | (RefSeq) PPZ1, CaO19.726; salt homeostasis regulator (A)	23.1579	26.4264	18.2087	20.4759
g9700.t1	pfp:PFL1_02990	1.1.1.208	pfp:PFL1_02990 K15095 (+)-neomenthol dehydrogenase [EC:1.1.1.208] | (RefSeq) hypothetical protein (A)	0	0	0	0
g9806.t1	egr:104441350	1.1.1.208	egr:104441350 K15095 (+)-neomenthol dehydrogenase [EC:1.1.1.208] | (RefSeq) (+)-neomenthol dehydrogenase isoform X2 (A)	67.3248	67.9051	54.2567	66.791

## Sheet: Ganoderma_sinense
query_id	subject_id	EC	description
PIL22427.1	spaq:STNY_R02470	1.17.4.1	spaq:STNY_R02470 K00525 ribonucleoside-diphosphate reductase alpha chain [EC:1.17.4.1] | (GenBank) ribonucleoside-diphosphate reductase subunit alpha (A)
PIL22485.1	ag:AAA33106	1.14.19.62	ag:AAA33106 K13400 secologanin synthase [EC:1.14.19.62] | (KEGG) CYP72A1; secologanin synthase (EC:1.14.19.62) (A)
PIL22534.1	pos:DT070_19910	4.2.3.156	pos:DT070_19910 K21679 hydroxysqualene synthase [EC:4.2.3.156] | (GenBank) hpnC; squalene synthase HpnC (A)
PIL22661.1	vvi:100254114	1.14.14.-	vvi:100254114 K23810 (E)-8-carboxylinalool synthase [EC:1.14.14.-] | (RefSeq) geraniol 8-hydroxylase (A)
PIL22674.1	mesc:110620093	1.14.14.161	mesc:110620093 K20618 nepetalactol monooxygenase [EC:1.14.14.161] | (RefSeq) LOW QUALITY PROTEIN: iridoid oxidase-like (A)
PIL22691.1	ming:122074666	1.14.14.-	ming:122074666 K23810 (E)-8-carboxylinalool synthase [EC:1.14.14.-] | (RefSeq) geraniol 8-hydroxylase-like (A)
PIL22693.1	mesc:122723150	1.14.14.161	mesc:122723150 K20618 nepetalactol monooxygenase [EC:1.14.14.161] | (RefSeq) iridoid oxidase-like (A)
PIL22724.1	ag:AAD44151	1.14.14.99	ag:AAD44151 K15089 (S)-limonene 3-monooxygenase [EC:1.14.14.99] | (KEGG) CYP71D13; (S)-limonene 3-monooxygenase (EC:1.14.14.99) (A)
PIL22725.1	sbq:101041912	1.14.14.51 1.14.14.52 1.14.14.53 1.14.14.75 1.14.14.-	sbq:101041912 K17721 cytochrome P450 family 2 subfamily C19 [EC:1.14.14.51 1.14.14.52 1.14.14.53 1.14.14.75 1.14.14.-] | (RefSeq) cytochrome P450 2C19 (A)
PIL22726.1	lja:Lj0g3v0163199.1	1.1.1.208	lja:Lj0g3v0163199.1 K15095 (+)-neomenthol dehydrogenase [EC:1.1.1.208] | (Kazusa) Lj0g3v0163199.1; - (A)
PIL22734.1	ag:AHX24370	1.14.14.161	ag:AHX24370 K20618 nepetalactol monooxygenase [EC:1.14.14.161] | (KEGG) CYP76A26; 7-deoxyloganetic acid synthase (A)
PIL22735.1	nle:100601437	1.14.14.51 1.14.14.52 1.14.14.53 1.14.14.75 1.14.14.-	nle:100601437 K17721 cytochrome P450 family 2 subfamily C19 [EC:1.14.14.51 1.14.14.52 1.14.14.53 1.14.14.75 1.14.14.-] | (RefSeq) cytochrome P450 2C19 isoform X1 (A)
PIL22785.1	mesc:122723121	1.14.14.-	mesc:122723121 K23810 (E)-8-carboxylinalool synthase [EC:1.14.14.-] | (RefSeq) geraniol 8-hydroxylase-like (A)
PIL22929.1	pper:18777166	1.1.1.208	pper:18777166 K15095 (+)-neomenthol dehydrogenase [EC:1.1.1.208] | (RefSeq) (+)-neomenthol dehydrogenase (A)
PIL22985.1	ag:AAD44150	1.14.14.51	ag:AAD44150 K07381 (S)-limonene 6-monooxygenase [EC:1.14.14.51] | (KEGG) CYP71D18; (S)-limonene 6-monooxygenase (A)
PIL22986.1	csin:114277737	1.14.14.-	csin:114277737 K23810 (E)-8-carboxylinalool synthase [EC:1.14.14.-] | (RefSeq) geraniol 8-hydroxylase-like (A)
PIL22998.1	ag:AAL06397	1.14.14.143	ag:AAL06397 K15093 (+)-menthofuran synthase [EC:1.14.14.143] | (KEGG) (+)-menthofuran synthase (EC:1.14.14.143) (A)
PIL23094.1	ag:AHK60834	1.14.14.85	ag:AHK60834 K23276 7-deoxyloganate 7-hydroxylase [EC:1.14.14.85] | (KEGG) CYP72A224; 7-deoxyloganate 7-hydroxylase (EC:1.14.14.85) (A)
PIL23096.1	ag:AAA33106	1.14.19.62	ag:AAA33106 K13400 secologanin synthase [EC:1.14.19.62] | (KEGG) CYP72A1; secologanin synthase (EC:1.14.19.62) (A)
PIL23173.1	ming:122088731	1.1.1.208	ming:122088731 K15095 (+)-neomenthol dehydrogenase [EC:1.1.1.208] | (RefSeq) salutaridine reductase-like (A)
PIL23231.1	ag:AAA33106	1.14.19.62	ag:AAA33106 K13400 secologanin synthase [EC:1.14.19.62] | (KEGG) CYP72A1; secologanin synthase (EC:1.14.19.62) (A)
PIL23252.1	vvi:100232891	1.14.14.-	vvi:100232891 K23810 (E)-8-carboxylinalool synthase [EC:1.14.14.-] | (RefSeq) GFH2; ripening-related P-450 enzyme-like (A)
PIL23287.1	cal:CAALFM_CR06420WA	3.1.3.16	cal:CAALFM_CR06420WA K06269 serine/threonine-protein phosphatase PP1 catalytic subunit [EC:3.1.3.16] | (RefSeq) PPZ1, CaO19.726; salt homeostasis regulator (A)
PIL23320.1	ini:109180307	1.1.1.324	ini:109180307 K23232 8-hydroxygeraniol dehydrogenase [EC:1.1.1.324] | (RefSeq) 8-hydroxygeraniol dehydrogenase-like (A)
PIL23347.1	ag:AAA33106	1.14.19.62	ag:AAA33106 K13400 secologanin synthase [EC:1.14.19.62] | (KEGG) CYP72A1; secologanin synthase (EC:1.14.19.62) (A)
PIL23354.1	oeu:111412687	1.14.14.161	oeu:111412687 K20618 nepetalactol monooxygenase [EC:1.14.14.161] | (RefSeq) cytochrome P450 76A1-like (A)
PIL23378.1	scl:sce8552	4.2.3.164	scl:sce8552 K22979 (+)-eremophilene synthase [EC:4.2.3.164] | (GenBank) geoA; putative terpene cyclase (A)
PIL23414.1	ag:AHX24370	1.14.14.161	ag:AHX24370 K20618 nepetalactol monooxygenase [EC:1.14.14.161] | (KEGG) CYP76A26; 7-deoxyloganetic acid synthase (A)
PIL23482.1	spaq:STNY_R02470	1.17.4.1	spaq:STNY_R02470 K00525 ribonucleoside-diphosphate reductase alpha chain [EC:1.17.4.1] | (GenBank) ribonucleoside-diphosphate reductase subunit alpha (A)
PIL23484.1	mesc:110620093	1.14.14.161	mesc:110620093 K20618 nepetalactol monooxygenase [EC:1.14.14.161] | (RefSeq) LOW QUALITY PROTEIN: iridoid oxidase-like (A)
PIL23515.1	ag:AAA33106	1.14.19.62	ag:AAA33106 K13400 secologanin synthase [EC:1.14.19.62] | (KEGG) CYP72A1; secologanin synthase (EC:1.14.19.62) (A)
PIL23519.1	itr:116012599	1.1.1.324	itr:116012599 K23232 8-hydroxygeraniol dehydrogenase [EC:1.1.1.324] | (RefSeq) 8-hydroxygeraniol dehydrogenase-like (A)
PIL23523.1	vvi:100855232	1.14.14.-	vvi:100855232 K23810 (E)-8-carboxylinalool synthase [EC:1.14.14.-] | (RefSeq) geraniol 8-hydroxylase (A)
PIL23557.1	ag:AAA33106	1.14.19.62	ag:AAA33106 K13400 secologanin synthase [EC:1.14.19.62] | (KEGG) CYP72A1; secologanin synthase (EC:1.14.19.62) (A)
PIL23630.1	ming:122073059	1.14.14.-	ming:122073059 K23810 (E)-8-carboxylinalool synthase [EC:1.14.14.-] | (RefSeq) geraniol 8-hydroxylase-like (A)
PIL23665.1	mesc:122723150	1.14.14.161	mesc:122723150 K20618 nepetalactol monooxygenase [EC:1.14.14.161] | (RefSeq) iridoid oxidase-like (A)
PIL23757.1	nle:100601437	1.14.14.51 1.14.14.52 1.14.14.53 1.14.14.75 1.14.14.-	nle:100601437 K17721 cytochrome P450 family 2 subfamily C19 [EC:1.14.14.51 1.14.14.52 1.14.14.53 1.14.14.75 1.14.14.-] | (RefSeq) cytochrome P450 2C19 isoform X1 (A)
PIL23762.1	caty:105586938	1.14.14.51 1.14.14.52 1.14.14.53 1.14.14.-	caty:105586938 K17719 cytochrome P450 family 2 subfamily C9 [EC:1.14.14.51 1.14.14.52 1.14.14.53 1.14.14.-] | (RefSeq) cytochrome P450 2C9 (A)
PIL23778.1	zma:100282055	1.1.1.208	zma:100282055 K15095 (+)-neomenthol dehydrogenase [EC:1.1.1.208] | (RefSeq) uncharacterized protein LOC10028205 (A)
PIL23927.1	minc:123215688	1.1.1.208	minc:123215688 K15095 (+)-neomenthol dehydrogenase [EC:1.1.1.208] | (RefSeq) (+)-neomenthol dehydrogenase-like (A)
PIL23936.1	spaq:STNY_R02470	1.17.4.1	spaq:STNY_R02470 K00525 ribonucleoside-diphosphate reductase alpha chain [EC:1.17.4.1] | (GenBank) ribonucleoside-diphosphate reductase subunit alpha (A)
PIL24289.1	minc:123215688	1.1.1.208	minc:123215688 K15095 (+)-neomenthol dehydrogenase [EC:1.1.1.208] | (RefSeq) (+)-neomenthol dehydrogenase-like (A)
PIL24516.1	mfb:MFUL124B02_21925	4.2.3.157	mfb:MFUL124B02_21925 K23043 (+)-isoafricanol synthase [EC:4.2.3.157] | (GenBank) hypothetical protein (A)
PIL24603.1	gas:123238232	1.14.14.51 1.14.14.52 1.14.14.53 1.14.14.75 1.14.14.-	gas:123238232 K17721 cytochrome P450 family 2 subfamily C19 [EC:1.14.14.51 1.14.14.52 1.14.14.53 1.14.14.75 1.14.14.-] | (RefSeq) cytochrome P450 2C19-like isoform X1 (A)
PIL24606.1	gas:123238232	1.14.14.51 1.14.14.52 1.14.14.53 1.14.14.75 1.14.14.-	gas:123238232 K17721 cytochrome P450 family 2 subfamily C19 [EC:1.14.14.51 1.14.14.52 1.14.14.53 1.14.14.75 1.14.14.-] | (RefSeq) cytochrome P450 2C19-like isoform X1 (A)
PIL24617.1	ag:AHX24370	1.14.14.161	ag:AHX24370 K20618 nepetalactol monooxygenase [EC:1.14.14.161] | (KEGG) CYP76A26; 7-deoxyloganetic acid synthase (A)
PIL24645.1	ming:122074178	1.14.14.-	ming:122074178 K23810 (E)-8-carboxylinalool synthase [EC:1.14.14.-] | (RefSeq) geraniol 8-hydroxylase-like (A)
PIL24653.1	ag:AXF35971	1.1.1.419 5.5.1.34	ag:AXF35971 K23990 nepetalactol dehydrogenase / (+)-cis,trans-nepetalactol synthase [EC:1.1.1.419 5.5.1.34] | (KEGG) NEPS1; nepetalactol dehydrogenase / (+)-cis,trans-nepetalactol synthase (EC:1.1.1.419 5.5.1.34) (A)
PIL24684.1	vvi:100232891	1.14.14.-	vvi:100232891 K23810 (E)-8-carboxylinalool synthase [EC:1.14.14.-] | (RefSeq) GFH2; ripening-related P-450 enzyme-like (A)
PIL24685.1	mesc:110620093	1.14.14.161	mesc:110620093 K20618 nepetalactol monooxygenase [EC:1.14.14.161] | (RefSeq) LOW QUALITY PROTEIN: iridoid oxidase-like (A)
PIL24686.1	csin:114277737	1.14.14.-	csin:114277737 K23810 (E)-8-carboxylinalool synthase [EC:1.14.14.-] | (RefSeq) geraniol 8-hydroxylase-like (A)
PIL24687.1	cjc:100389947	1.14.14.51 1.14.14.52 1.14.14.53 1.14.14.75 1.14.14.-	cjc:100389947 K17721 cytochrome P450 family 2 subfamily C19 [EC:1.14.14.51 1.14.14.52 1.14.14.53 1.14.14.75 1.14.14.-] | (RefSeq) CYP2C19; cytochrome P450 2C19 (A)
PIL24713.1	ag:ACZ48680	1.14.14.83	ag:ACZ48680 K15099 geraniol 8-hydroxylase [EC:1.14.14.83] | (KEGG) CYP76B6; geraniol 8-hydroxylase (EC:1.14.14.83) (A)
PIL24825.1	sind:105174133	1.14.14.161	sind:105174133 K20618 nepetalactol monooxygenase [EC:1.14.14.161] | (RefSeq) cytochrome P450 76A1-like (A)
PIL24832.1	ming:122074666	1.14.14.-	ming:122074666 K23810 (E)-8-carboxylinalool synthase [EC:1.14.14.-] | (RefSeq) geraniol 8-hydroxylase-like (A)
PIL24888.1	ag:AAA33106	1.14.19.62	ag:AAA33106 K13400 secologanin synthase [EC:1.14.19.62] | (KEGG) CYP72A1; secologanin synthase (EC:1.14.19.62) (A)
PIL24969.1	sbq:101041912	1.14.14.51 1.14.14.52 1.14.14.53 1.14.14.75 1.14.14.-	sbq:101041912 K17721 cytochrome P450 family 2 subfamily C19 [EC:1.14.14.51 1.14.14.52 1.14.14.53 1.14.14.75 1.14.14.-] | (RefSeq) cytochrome P450 2C19 (A)
PIL24977.1	qlo:115986358	1.1.1.208	qlo:115986358 K15095 (+)-neomenthol dehydrogenase [EC:1.1.1.208] | (RefSeq) (+)-neomenthol dehydrogenase-like (A)
PIL25355.1	ag:ACZ48680	1.14.14.83	ag:ACZ48680 K15099 geraniol 8-hydroxylase [EC:1.14.14.83] | (KEGG) CYP76B6; geraniol 8-hydroxylase (EC:1.14.14.83) (A)
PIL25357.1	sbq:101041912	1.14.14.51 1.14.14.52 1.14.14.53 1.14.14.75 1.14.14.-	sbq:101041912 K17721 cytochrome P450 family 2 subfamily C19 [EC:1.14.14.51 1.14.14.52 1.14.14.53 1.14.14.75 1.14.14.-] | (RefSeq) cytochrome P450 2C19 (A)
PIL25358.1	ag:AHX24370	1.14.14.161	ag:AHX24370 K20618 nepetalactol monooxygenase [EC:1.14.14.161] | (KEGG) CYP76A26; 7-deoxyloganetic acid synthase (A)
PIL25374.1	vvi:100232891	1.14.14.-	vvi:100232891 K23810 (E)-8-carboxylinalool synthase [EC:1.14.14.-] | (RefSeq) GFH2; ripening-related P-450 enzyme-like (A)
PIL25375.1	ming:122074666	1.14.14.-	ming:122074666 K23810 (E)-8-carboxylinalool synthase [EC:1.14.14.-] | (RefSeq) geraniol 8-hydroxylase-like (A)
PIL25523.1	ag:AXF35972	5.5.1.34	ag:AXF35972 K23862 (+)-cis,trans-nepetalactol synthase [EC:5.5.1.34] | (KEGG) NEPS2; (+)-cis,trans-nepetalactol synthase (EC:5.5.1.34) (A)
PIL25572.1	mcc:678695	1.14.14.51 1.14.14.52 1.14.14.53 1.14.14.-	mcc:678695 K17719 cytochrome P450 family 2 subfamily C9 [EC:1.14.14.51 1.14.14.52 1.14.14.53 1.14.14.-] | (RefSeq) CYP2C9; cytochrome P450, family 2, subfamily C, polypeptide 43 precursor (A)
PIL25581.1	ming:122086166	1.14.14.-	ming:122086166 K23810 (E)-8-carboxylinalool synthase [EC:1.14.14.-] | (RefSeq) geraniol 8-hydroxylase-like (A)
PIL25602.1	gas:123236335	1.14.14.51 1.14.14.52 1.14.14.53 1.14.14.75 1.14.14.-	gas:123236335 K17721 cytochrome P450 family 2 subfamily C19 [EC:1.14.14.51 1.14.14.52 1.14.14.53 1.14.14.75 1.14.14.-] | (RefSeq) cytochrome P450 2C42-like isoform X1 (A)
PIL25664.1	ecad:122603005	1.1.1.324	ecad:122603005 K23232 8-hydroxygeraniol dehydrogenase [EC:1.1.1.324] | (RefSeq) mannitol dehydrogenase-like (A)
PIL25684.1	oeu:111412687	1.14.14.161	oeu:111412687 K20618 nepetalactol monooxygenase [EC:1.14.14.161] | (RefSeq) cytochrome P450 76A1-like (A)
PIL25739.1	csab:103216301	1.14.14.51 1.14.14.52 1.14.14.53 1.14.14.-	csab:103216301 K17719 cytochrome P450 family 2 subfamily C9 [EC:1.14.14.51 1.14.14.52 1.14.14.53 1.14.14.-] | (RefSeq) CYP2C9; cytochrome P450 family 2 subfamily C member 9 (A)
PIL26201.1	mesc:122723150	1.14.14.161	mesc:122723150 K20618 nepetalactol monooxygenase [EC:1.14.14.161] | (RefSeq) iridoid oxidase-like (A)
PIL26242.1	spaq:STNY_R02470	1.17.4.1	spaq:STNY_R02470 K00525 ribonucleoside-diphosphate reductase alpha chain [EC:1.17.4.1] | (GenBank) ribonucleoside-diphosphate reductase subunit alpha (A)
PIL26259.1	sind:105174133	1.14.14.161	sind:105174133 K20618 nepetalactol monooxygenase [EC:1.14.14.161] | (RefSeq) cytochrome P450 76A1-like (A)
PIL26276.1	han:110921308	1.1.1.208	han:110921308 K15095 (+)-neomenthol dehydrogenase [EC:1.1.1.208] | (RefSeq) short-chain dehydrogenase/reductase 2b (A)
PIL26282.1	pon:100439483	1.14.14.51 1.14.14.52 1.14.14.53 1.14.14.75 1.14.14.-	pon:100439483 K17721 cytochrome P450 family 2 subfamily C19 [EC:1.14.14.51 1.14.14.52 1.14.14.53 1.14.14.75 1.14.14.-] | (RefSeq) cytochrome P450 2C19 isoform X1 (A)
PIL26396.1	cal:CAALFM_CR06420WA	3.1.3.16	cal:CAALFM_CR06420WA K06269 serine/threonine-protein phosphatase PP1 catalytic subunit [EC:3.1.3.16] | (RefSeq) PPZ1, CaO19.726; salt homeostasis regulator (A)
PIL26422.1	dcr:108193165	1.1.1.208	dcr:108193165 K15095 (+)-neomenthol dehydrogenase [EC:1.1.1.208] | (RefSeq) (+)-neomenthol dehydrogenase-like (A)
PIL26428.1	mcc:678695	1.14.14.51 1.14.14.52 1.14.14.53 1.14.14.-	mcc:678695 K17719 cytochrome P450 family 2 subfamily C9 [EC:1.14.14.51 1.14.14.52 1.14.14.53 1.14.14.-] | (RefSeq) CYP2C9; cytochrome P450, family 2, subfamily C, polypeptide 43 precursor (A)
PIL26448.1	ath:AT3G61220	1.1.1.208	ath:AT3G61220 K15095 (+)-neomenthol dehydrogenase [EC:1.1.1.208] | (RefSeq) SDR1; NAD(P)-binding Rossmann-fold superfamily protein (A)
PIL26450.1	pvu:PHAVU_008G068600g	1.1.1.208	pvu:PHAVU_008G068600g K15095 (+)-neomenthol dehydrogenase [EC:1.1.1.208] | (RefSeq) hypothetical protein (A)
PIL26481.1	spaq:STNY_R02470	1.17.4.1	spaq:STNY_R02470 K00525 ribonucleoside-diphosphate reductase alpha chain [EC:1.17.4.1] | (GenBank) ribonucleoside-diphosphate reductase subunit alpha (A)
PIL26517.1	csin:114277737	1.14.14.-	csin:114277737 K23810 (E)-8-carboxylinalool synthase [EC:1.14.14.-] | (RefSeq) geraniol 8-hydroxylase-like (A)
PIL26606.1	ag:AAA33106	1.14.19.62	ag:AAA33106 K13400 secologanin synthase [EC:1.14.19.62] | (KEGG) CYP72A1; secologanin synthase (EC:1.14.19.62) (A)
PIL26669.1	ag:AHK60834	1.14.14.85	ag:AHK60834 K23276 7-deoxyloganate 7-hydroxylase [EC:1.14.14.85] | (KEGG) CYP72A224; 7-deoxyloganate 7-hydroxylase (EC:1.14.14.85) (A)
PIL26672.1	ag:AAA33106	1.14.19.62	ag:AAA33106 K13400 secologanin synthase [EC:1.14.19.62] | (KEGG) CYP72A1; secologanin synthase (EC:1.14.19.62) (A)
PIL26706.1	ming:122086166	1.14.14.-	ming:122086166 K23810 (E)-8-carboxylinalool synthase [EC:1.14.14.-] | (RefSeq) geraniol 8-hydroxylase-like (A)
PIL26707.1	ag:AGE93533	1.14.14.31	ag:AGE93533 K21069 ipsdienol synthase [EC:1.14.14.31] | (KEGG) CYP9T3; myrcene hydroxylase (EC:1.14.14.31) (A)
PIL26719.1	ag:AHK60834	1.14.14.85	ag:AHK60834 K23276 7-deoxyloganate 7-hydroxylase [EC:1.14.14.85] | (KEGG) CYP72A224; 7-deoxyloganate 7-hydroxylase (EC:1.14.14.85) (A)
PIL26721.1	ag:AHX24370	1.14.14.161	ag:AHX24370 K20618 nepetalactol monooxygenase [EC:1.14.14.161] | (KEGG) CYP76A26; 7-deoxyloganetic acid synthase (A)
PIL26726.1	ag:AHX24370	1.14.14.161	ag:AHX24370 K20618 nepetalactol monooxygenase [EC:1.14.14.161] | (KEGG) CYP76A26; 7-deoxyloganetic acid synthase (A)
PIL26858.1	bdi:100837839	1.1.1.208	bdi:100837839 K15095 (+)-neomenthol dehydrogenase [EC:1.1.1.208] | (RefSeq) uncharacterized protein LOC100837839 (A)
PIL26863.1	ag:AXF35972	5.5.1.34	ag:AXF35972 K23862 (+)-cis,trans-nepetalactol synthase [EC:5.5.1.34] | (KEGG) NEPS2; (+)-cis,trans-nepetalactol synthase (EC:5.5.1.34) (A)
PIL26865.1	ag:AXF35972	5.5.1.34	ag:AXF35972 K23862 (+)-cis,trans-nepetalactol synthase [EC:5.5.1.34] | (KEGG) NEPS2; (+)-cis,trans-nepetalactol synthase (EC:5.5.1.34) (A)
PIL26866.1	tdc:119364899	1.1.1.208	tdc:119364899 K15095 (+)-neomenthol dehydrogenase [EC:1.1.1.208] | (RefSeq) salutaridine reductase-like (A)
PIL26868.1	ag:AXF35972	5.5.1.34	ag:AXF35972 K23862 (+)-cis,trans-nepetalactol synthase [EC:5.5.1.34] | (KEGG) NEPS2; (+)-cis,trans-nepetalactol synthase (EC:5.5.1.34) (A)
PIL26874.1	ag:AAU20370	1.1.1.223	ag:AAU20370 K15090 isopiperitenol dehydrogenase [EC:1.1.1.223] | (KEGG) isopiperitenol dehydrogenase (A)
PIL26887.1	bna:106416137	1.1.1.208	bna:106416137 K15095 (+)-neomenthol dehydrogenase [EC:1.1.1.208] | (RefSeq) (+)-neomenthol dehydrogenase (A)
PIL27010.1	ag:AAA33106	1.14.19.62	ag:AAA33106 K13400 secologanin synthase [EC:1.14.19.62] | (KEGG) CYP72A1; secologanin synthase (EC:1.14.19.62) (A)
PIL27013.1	ag:AAA33106	1.14.19.62	ag:AAA33106 K13400 secologanin synthase [EC:1.14.19.62] | (KEGG) CYP72A1; secologanin synthase (EC:1.14.19.62) (A)
PIL27015.1	ska:CP970_39485	4.2.3.152	ska:CP970_39485 K19969 2-epi-5-epi-valiolone synthase [EC:4.2.3.152] | (GenBank) sedoheptulose 7-phosphate cyclase (A)
PIL27070.1	mus:103984761	1.1.1.208	mus:103984761 K15095 (+)-neomenthol dehydrogenase [EC:1.1.1.208] | (RefSeq) uncharacterized protein LOC103984761 (A)
PIL27181.1	cal:CAALFM_CR06420WA	3.1.3.16	cal:CAALFM_CR06420WA K06269 serine/threonine-protein phosphatase PP1 catalytic subunit [EC:3.1.3.16] | (RefSeq) PPZ1, CaO19.726; salt homeostasis regulator (A)
PIL27185.1	sbq:101041912	1.14.14.51 1.14.14.52 1.14.14.53 1.14.14.75 1.14.14.-	sbq:101041912 K17721 cytochrome P450 family 2 subfamily C19 [EC:1.14.14.51 1.14.14.52 1.14.14.53 1.14.14.75 1.14.14.-] | (RefSeq) cytochrome P450 2C19 (A)
PIL27290.1	ag:AAA33106	1.14.19.62	ag:AAA33106 K13400 secologanin synthase [EC:1.14.19.62] | (KEGG) CYP72A1; secologanin synthase (EC:1.14.19.62) (A)
PIL27465.1	oeu:111386126	1.14.14.161	oeu:111386126 K20618 nepetalactol monooxygenase [EC:1.14.14.161] | (RefSeq) cytochrome P450 76A1-like (A)
PIL27477.1	ag:AHX24370	1.14.14.161	ag:AHX24370 K20618 nepetalactol monooxygenase [EC:1.14.14.161] | (KEGG) CYP76A26; 7-deoxyloganetic acid synthase (A)
PIL27559.1	nau:109215604	1.1.1.324	nau:109215604 K23232 8-hydroxygeraniol dehydrogenase [EC:1.1.1.324] | (RefSeq) 8-hydroxygeraniol dehydrogenase-like (A)
PIL27646.1	vra:106759137	1.1.1.208	vra:106759137 K15095 (+)-neomenthol dehydrogenase [EC:1.1.1.208] | (RefSeq) uncharacterized protein LOC106759137 (A)
PIL27670.1	ini:109180307	1.1.1.324	ini:109180307 K23232 8-hydroxygeraniol dehydrogenase [EC:1.1.1.324] | (RefSeq) 8-hydroxygeraniol dehydrogenase-like (A)
PIL27689.1	sot:102589753	1.1.1.324	sot:102589753 K23232 8-hydroxygeraniol dehydrogenase [EC:1.1.1.324] | (RefSeq) drd-1; 8-hydroxygeraniol dehydrogenase-like (A)
PIL27720.1	mesc:122723150	1.14.14.161	mesc:122723150 K20618 nepetalactol monooxygenase [EC:1.14.14.161] | (RefSeq) iridoid oxidase-like (A)
PIL27739.1	ag:AAA33106	1.14.19.62	ag:AAA33106 K13400 secologanin synthase [EC:1.14.19.62] | (KEGG) CYP72A1; secologanin synthase (EC:1.14.19.62) (A)
PIL27839.1	lja:Lj0g3v0163199.1	1.1.1.208	lja:Lj0g3v0163199.1 K15095 (+)-neomenthol dehydrogenase [EC:1.1.1.208] | (Kazusa) Lj0g3v0163199.1; - (A)
PIL27860.1	cal:CAALFM_CR06420WA	3.1.3.16	cal:CAALFM_CR06420WA K06269 serine/threonine-protein phosphatase PP1 catalytic subunit [EC:3.1.3.16] | (RefSeq) PPZ1, CaO19.726; salt homeostasis regulator (A)
PIL27874.1	bna:106370838	1.1.1.208	bna:106370838 K15095 (+)-neomenthol dehydrogenase [EC:1.1.1.208] | (RefSeq) (+)-neomenthol dehydrogenase isoform X1 (A)
PIL28118.1	ag:AAQ75423	1.3.1.81	ag:AAQ75423 K15092 (+)-pulegone reductase [EC:1.3.1.81] | (KEGG) (+)-pulegone reductase (EC:1.3.1.81) (A)
PIL28855.1	oeu:111385603	1.1.1.324	oeu:111385603 K23232 8-hydroxygeraniol dehydrogenase [EC:1.1.1.324] | (RefSeq) 8-hydroxygeraniol dehydrogenase-like isoform X1 (A)
PIL28856.1	oeu:111385603	1.1.1.324	oeu:111385603 K23232 8-hydroxygeraniol dehydrogenase [EC:1.1.1.324] | (RefSeq) 8-hydroxygeraniol dehydrogenase-like isoform X1 (A)
PIL28983.1	ag:AAU20370	1.1.1.223	ag:AAU20370 K15090 isopiperitenol dehydrogenase [EC:1.1.1.223] | (KEGG) isopiperitenol dehydrogenase (A)
PIL29115.1	ag:AAL06397	1.14.14.143	ag:AAL06397 K15093 (+)-menthofuran synthase [EC:1.14.14.143] | (KEGG) (+)-menthofuran synthase (EC:1.14.14.143) (A)
PIL29129.1	ag:ACZ48680	1.14.14.83	ag:ACZ48680 K15099 geraniol 8-hydroxylase [EC:1.14.14.83] | (KEGG) CYP76B6; geraniol 8-hydroxylase (EC:1.14.14.83) (A)
PIL29133.1	vvi:100232891	1.14.14.-	vvi:100232891 K23810 (E)-8-carboxylinalool synthase [EC:1.14.14.-] | (RefSeq) GFH2; ripening-related P-450 enzyme-like (A)
PIL29135.1	mesc:110620093	1.14.14.161	mesc:110620093 K20618 nepetalactol monooxygenase [EC:1.14.14.161] | (RefSeq) LOW QUALITY PROTEIN: iridoid oxidase-like (A)
PIL29136.1	csin:114277737	1.14.14.-	csin:114277737 K23810 (E)-8-carboxylinalool synthase [EC:1.14.14.-] | (RefSeq) geraniol 8-hydroxylase-like (A)
PIL29142.1	csin:114277737	1.14.14.-	csin:114277737 K23810 (E)-8-carboxylinalool synthase [EC:1.14.14.-] | (RefSeq) geraniol 8-hydroxylase-like (A)
PIL29143.1	sind:105174133	1.14.14.161	sind:105174133 K20618 nepetalactol monooxygenase [EC:1.14.14.161] | (RefSeq) cytochrome P450 76A1-like (A)
PIL29172.1	csin:114277737	1.14.14.-	csin:114277737 K23810 (E)-8-carboxylinalool synthase [EC:1.14.14.-] | (RefSeq) geraniol 8-hydroxylase-like (A)
PIL29212.1	gas:123238232	1.14.14.51 1.14.14.52 1.14.14.53 1.14.14.75 1.14.14.-	gas:123238232 K17721 cytochrome P450 family 2 subfamily C19 [EC:1.14.14.51 1.14.14.52 1.14.14.53 1.14.14.75 1.14.14.-] | (RefSeq) cytochrome P450 2C19-like isoform X1 (A)
PIL29235.1	ag:CAC80883	1.14.14.83	ag:CAC80883 K15099 geraniol 8-hydroxylase [EC:1.14.14.83] | (KEGG) CYP76B6; geraniol 8-hydroxylase (EC:1.14.14.83) (A)
PIL29242.1	oeu:111386126	1.14.14.161	oeu:111386126 K20618 nepetalactol monooxygenase [EC:1.14.14.161] | (RefSeq) cytochrome P450 76A1-like (A)
PIL29244.1	ag:AHX24370	1.14.14.161	ag:AHX24370 K20618 nepetalactol monooxygenase [EC:1.14.14.161] | (KEGG) CYP76A26; 7-deoxyloganetic acid synthase (A)
PIL29246.1	oeu:111412687	1.14.14.161	oeu:111412687 K20618 nepetalactol monooxygenase [EC:1.14.14.161] | (RefSeq) cytochrome P450 76A1-like (A)
PIL29248.1	tfn:117092015	1.14.14.51 1.14.14.52 1.14.14.53 1.14.14.-	tfn:117092015 K17719 cytochrome P450 family 2 subfamily C9 [EC:1.14.14.51 1.14.14.52 1.14.14.53 1.14.14.-] | (RefSeq) cytochrome P450 2C9-like isoform X1 (A)
PIL29249.1	vvi:100855232	1.14.14.-	vvi:100855232 K23810 (E)-8-carboxylinalool synthase [EC:1.14.14.-] | (RefSeq) geraniol 8-hydroxylase (A)
PIL29257.1	ag:ACZ48680	1.14.14.83	ag:ACZ48680 K15099 geraniol 8-hydroxylase [EC:1.14.14.83] | (KEGG) CYP76B6; geraniol 8-hydroxylase (EC:1.14.14.83) (A)
PIL29259.1	vvi:100855232	1.14.14.-	vvi:100855232 K23810 (E)-8-carboxylinalool synthase [EC:1.14.14.-] | (RefSeq) geraniol 8-hydroxylase (A)
PIL29261.1	sbq:101041912	1.14.14.51 1.14.14.52 1.14.14.53 1.14.14.75 1.14.14.-	sbq:101041912 K17721 cytochrome P450 family 2 subfamily C19 [EC:1.14.14.51 1.14.14.52 1.14.14.53 1.14.14.75 1.14.14.-] | (RefSeq) cytochrome P450 2C19 (A)
PIL29266.1	ag:AAA33106	1.14.19.62	ag:AAA33106 K13400 secologanin synthase [EC:1.14.19.62] | (KEGG) CYP72A1; secologanin synthase (EC:1.14.19.62) (A)
PIL29307.1	ag:AHX24370	1.14.14.161	ag:AHX24370 K20618 nepetalactol monooxygenase [EC:1.14.14.161] | (KEGG) CYP76A26; 7-deoxyloganetic acid synthase (A)
PIL29308.1	vvi:100855232	1.14.14.-	vvi:100855232 K23810 (E)-8-carboxylinalool synthase [EC:1.14.14.-] | (RefSeq) geraniol 8-hydroxylase (A)
PIL29320.1	ag:ACZ48680	1.14.14.83	ag:ACZ48680 K15099 geraniol 8-hydroxylase [EC:1.14.14.83] | (KEGG) CYP76B6; geraniol 8-hydroxylase (EC:1.14.14.83) (A)
PIL29373.1	mcc:678695	1.14.14.51 1.14.14.52 1.14.14.53 1.14.14.-	mcc:678695 K17719 cytochrome P450 family 2 subfamily C9 [EC:1.14.14.51 1.14.14.52 1.14.14.53 1.14.14.-] | (RefSeq) CYP2C9; cytochrome P450, family 2, subfamily C, polypeptide 43 precursor (A)
PIL29425.1	gas:123238232	1.14.14.51 1.14.14.52 1.14.14.53 1.14.14.75 1.14.14.-	gas:123238232 K17721 cytochrome P450 family 2 subfamily C19 [EC:1.14.14.51 1.14.14.52 1.14.14.53 1.14.14.75 1.14.14.-] | (RefSeq) cytochrome P450 2C19-like isoform X1 (A)
PIL29426.1	ag:ACZ48680	1.14.14.83	ag:ACZ48680 K15099 geraniol 8-hydroxylase [EC:1.14.14.83] | (KEGG) CYP76B6; geraniol 8-hydroxylase (EC:1.14.14.83) (A)
PIL29427.1	ag:AHX24370	1.14.14.161	ag:AHX24370 K20618 nepetalactol monooxygenase [EC:1.14.14.161] | (KEGG) CYP76A26; 7-deoxyloganetic acid synthase (A)
PIL29562.1	obr:102722109	1.1.1.208	obr:102722109 K15095 (+)-neomenthol dehydrogenase [EC:1.1.1.208] | (RefSeq) uncharacterized protein LOC102722109 (A)
PIL29600.1	ccaj:109803680	1.1.1.208	ccaj:109803680 K15095 (+)-neomenthol dehydrogenase [EC:1.1.1.208] | (RefSeq) (+)-neomenthol dehydrogenase-like (A)
PIL29859.1	ag:AHX24370	1.14.14.161	ag:AHX24370 K20618 nepetalactol monooxygenase [EC:1.14.14.161] | (KEGG) CYP76A26; 7-deoxyloganetic acid synthase (A)
PIL29914.1	ag:AAA33106	1.14.19.62	ag:AAA33106 K13400 secologanin synthase [EC:1.14.19.62] | (KEGG) CYP72A1; secologanin synthase (EC:1.14.19.62) (A)
PIL30007.1	ag:AXF35972	5.5.1.34	ag:AXF35972 K23862 (+)-cis,trans-nepetalactol synthase [EC:5.5.1.34] | (KEGG) NEPS2; (+)-cis,trans-nepetalactol synthase (EC:5.5.1.34) (A)
PIL30240.1	palz:118032394	1.1.1.208	palz:118032394 K15095 (+)-neomenthol dehydrogenase [EC:1.1.1.208] | (RefSeq) short-chain dehydrogenase/reductase 2b-like (A)
PIL30277.1	pvu:PHAVU_008G068600g	1.1.1.208	pvu:PHAVU_008G068600g K15095 (+)-neomenthol dehydrogenase [EC:1.1.1.208] | (RefSeq) hypothetical protein (A)
PIL30283.1	bna:106416137	1.1.1.208	bna:106416137 K15095 (+)-neomenthol dehydrogenase [EC:1.1.1.208] | (RefSeq) (+)-neomenthol dehydrogenase (A)
PIL30285.1	bna:106416137	1.1.1.208	bna:106416137 K15095 (+)-neomenthol dehydrogenase [EC:1.1.1.208] | (RefSeq) (+)-neomenthol dehydrogenase (A)
PIL30295.1	bna:106416137	1.1.1.208	bna:106416137 K15095 (+)-neomenthol dehydrogenase [EC:1.1.1.208] | (RefSeq) (+)-neomenthol dehydrogenase (A)
PIL30305.1	bna:106416137	1.1.1.208	bna:106416137 K15095 (+)-neomenthol dehydrogenase [EC:1.1.1.208] | (RefSeq) (+)-neomenthol dehydrogenase (A)
PIL30542.1	pvir:120640254	1.1.1.208	pvir:120640254 K15095 (+)-neomenthol dehydrogenase [EC:1.1.1.208] | (RefSeq) uncharacterized protein LOC120640254 (A)
PIL30543.1	brp:103841948	1.1.1.208	brp:103841948 K15095 (+)-neomenthol dehydrogenase [EC:1.1.1.208] | (RefSeq) (+)-neomenthol dehydrogenase (A)
PIL30547.1	lak:106157857	1.1.1.208	lak:106157857 K15095 (+)-neomenthol dehydrogenase [EC:1.1.1.208] | (RefSeq) uncharacterized protein LOC106157857 (A)
PIL30684.1	ag:AAA33106	1.14.19.62	ag:AAA33106 K13400 secologanin synthase [EC:1.14.19.62] | (KEGG) CYP72A1; secologanin synthase (EC:1.14.19.62) (A)
PIL30892.1	ag:AHX24370	1.14.14.161	ag:AHX24370 K20618 nepetalactol monooxygenase [EC:1.14.14.161] | (KEGG) CYP76A26; 7-deoxyloganetic acid synthase (A)
PIL30974.1	ag:CAC80883	1.14.14.83	ag:CAC80883 K15099 geraniol 8-hydroxylase [EC:1.14.14.83] | (KEGG) CYP76B6; geraniol 8-hydroxylase (EC:1.14.14.83) (A)
PIL31048.1	palz:118050093	1.1.1.208	palz:118050093 K15095 (+)-neomenthol dehydrogenase [EC:1.1.1.208] | (RefSeq) (+)-neomenthol dehydrogenase-like (A)
PIL31053.1	palz:118050093	1.1.1.208	palz:118050093 K15095 (+)-neomenthol dehydrogenase [EC:1.1.1.208] | (RefSeq) (+)-neomenthol dehydrogenase-like (A)
PIL31185.1	vvi:100254114	1.14.14.-	vvi:100254114 K23810 (E)-8-carboxylinalool synthase [EC:1.14.14.-] | (RefSeq) geraniol 8-hydroxylase (A)
PIL31353.1	oeu:111386126	1.14.14.161	oeu:111386126 K20618 nepetalactol monooxygenase [EC:1.14.14.161] | (RefSeq) cytochrome P450 76A1-like (A)
PIL31863.1	spaq:STNY_R02470	1.17.4.1	spaq:STNY_R02470 K00525 ribonucleoside-diphosphate reductase alpha chain [EC:1.17.4.1] | (GenBank) ribonucleoside-diphosphate reductase subunit alpha (A)
PIL31899.1	ag:AXF35972	5.5.1.34	ag:AXF35972 K23862 (+)-cis,trans-nepetalactol synthase [EC:5.5.1.34] | (KEGG) NEPS2; (+)-cis,trans-nepetalactol synthase (EC:5.5.1.34) (A)
PIL31923.1	cal:CAALFM_CR06420WA	3.1.3.16	cal:CAALFM_CR06420WA K06269 serine/threonine-protein phosphatase PP1 catalytic subunit [EC:3.1.3.16] | (RefSeq) PPZ1, CaO19.726; salt homeostasis regulator (A)
PIL32001.1	ag:AHX24370	1.14.14.161	ag:AHX24370 K20618 nepetalactol monooxygenase [EC:1.14.14.161] | (KEGG) CYP76A26; 7-deoxyloganetic acid synthase (A)
PIL32204.1	ming:122074178	1.14.14.-	ming:122074178 K23810 (E)-8-carboxylinalool synthase [EC:1.14.14.-] | (RefSeq) geraniol 8-hydroxylase-like (A)
PIL32213.1	ming:122074178	1.14.14.-	ming:122074178 K23810 (E)-8-carboxylinalool synthase [EC:1.14.14.-] | (RefSeq) geraniol 8-hydroxylase-like (A)
PIL32231.1	ag:AAL06397	1.14.14.143	ag:AAL06397 K15093 (+)-menthofuran synthase [EC:1.14.14.143] | (KEGG) (+)-menthofuran synthase (EC:1.14.14.143) (A)
PIL32248.1	ag:AAA33106	1.14.19.62	ag:AAA33106 K13400 secologanin synthase [EC:1.14.19.62] | (KEGG) CYP72A1; secologanin synthase (EC:1.14.19.62) (A)
PIL32261.1	ag:AAA33106	1.14.19.62	ag:AAA33106 K13400 secologanin synthase [EC:1.14.19.62] | (KEGG) CYP72A1; secologanin synthase (EC:1.14.19.62) (A)
PIL32467.1	mtr:MTR_8g031630	1.1.1.208	mtr:MTR_8g031630 K15095 (+)-neomenthol dehydrogenase [EC:1.1.1.208] | (GenBank) NAD(P)-binding rossmann-fold protein (A)
PIL32478.1	mtr:MTR_8g031630	1.1.1.208	mtr:MTR_8g031630 K15095 (+)-neomenthol dehydrogenase [EC:1.1.1.208] | (GenBank) NAD(P)-binding rossmann-fold protein (A)
PIL32480.1	mtr:MTR_8g031630	1.1.1.208	mtr:MTR_8g031630 K15095 (+)-neomenthol dehydrogenase [EC:1.1.1.208] | (GenBank) NAD(P)-binding rossmann-fold protein (A)
PIL32521.1	gas:123236335	1.14.14.51 1.14.14.52 1.14.14.53 1.14.14.75 1.14.14.-	gas:123236335 K17721 cytochrome P450 family 2 subfamily C19 [EC:1.14.14.51 1.14.14.52 1.14.14.53 1.14.14.75 1.14.14.-] | (RefSeq) cytochrome P450 2C42-like isoform X1 (A)
PIL33191.1	ecad:122578742	1.1.1.208	ecad:122578742 K15095 (+)-neomenthol dehydrogenase [EC:1.1.1.208] | (RefSeq) short-chain dehydrogenase/reductase 2b-like (A)
PIL33195.1	ccav:112527786	1.1.1.208	ccav:112527786 K15095 (+)-neomenthol dehydrogenase [EC:1.1.1.208] | (RefSeq) short-chain dehydrogenase/reductase 2b-like (A)
PIL33210.1	sind:105174133	1.14.14.161	sind:105174133 K20618 nepetalactol monooxygenase [EC:1.14.14.161] | (RefSeq) cytochrome P450 76A1-like (A)
PIL33240.1	ag:AAA33106	1.14.19.62	ag:AAA33106 K13400 secologanin synthase [EC:1.14.19.62] | (KEGG) CYP72A1; secologanin synthase (EC:1.14.19.62) (A)
PIL33301.1	ag:AAA33106	1.14.19.62	ag:AAA33106 K13400 secologanin synthase [EC:1.14.19.62] | (KEGG) CYP72A1; secologanin synthase (EC:1.14.19.62) (A)
PIL33302.1	ag:AAA33106	1.14.19.62	ag:AAA33106 K13400 secologanin synthase [EC:1.14.19.62] | (KEGG) CYP72A1; secologanin synthase (EC:1.14.19.62) (A)
PIL33307.1	ag:AHK60834	1.14.14.85	ag:AHK60834 K23276 7-deoxyloganate 7-hydroxylase [EC:1.14.14.85] | (KEGG) CYP72A224; 7-deoxyloganate 7-hydroxylase (EC:1.14.14.85) (A)
PIL33309.1	ag:AAA33106	1.14.19.62	ag:AAA33106 K13400 secologanin synthase [EC:1.14.19.62] | (KEGG) CYP72A1; secologanin synthase (EC:1.14.19.62) (A)
PIL33317.1	ag:AAA33106	1.14.19.62	ag:AAA33106 K13400 secologanin synthase [EC:1.14.19.62] | (KEGG) CYP72A1; secologanin synthase (EC:1.14.19.62) (A)
PIL33320.1	vvi:100248285	1.1.1.208	vvi:100248285 K15095 (+)-neomenthol dehydrogenase [EC:1.1.1.208] | (RefSeq) (+)-neomenthol dehydrogenase-like (A)
PIL33431.1	ag:AHX24370	1.14.14.161	ag:AHX24370 K20618 nepetalactol monooxygenase [EC:1.14.14.161] | (KEGG) CYP76A26; 7-deoxyloganetic acid synthase (A)
PIL33443.1	gas:123236335	1.14.14.51 1.14.14.52 1.14.14.53 1.14.14.75 1.14.14.-	gas:123236335 K17721 cytochrome P450 family 2 subfamily C19 [EC:1.14.14.51 1.14.14.52 1.14.14.53 1.14.14.75 1.14.14.-] | (RefSeq) cytochrome P450 2C42-like isoform X1 (A)
PIL33716.1	ag:AAA33106	1.14.19.62	ag:AAA33106 K13400 secologanin synthase [EC:1.14.19.62] | (KEGG) CYP72A1; secologanin synthase (EC:1.14.19.62) (A)
PIL33913.1	ag:AAA33106	1.14.19.62	ag:AAA33106 K13400 secologanin synthase [EC:1.14.19.62] | (KEGG) CYP72A1; secologanin synthase (EC:1.14.19.62) (A)
PIL33937.1	cmos:111461314	1.1.1.208	cmos:111461314 K15095 (+)-neomenthol dehydrogenase [EC:1.1.1.208] | (RefSeq) short-chain dehydrogenase/reductase 2b-like (A)
PIL33970.1	ag:AHA82031	1.1.1.324	ag:AHA82031 K23232 8-hydroxygeraniol dehydrogenase [EC:1.1.1.324] | (KEGG) 10HGO; 8-hydroxygeraniol dehydrogenase (EC:1.1.1.324) (A)
PIL33971.1	itr:116012599	1.1.1.324	itr:116012599 K23232 8-hydroxygeraniol dehydrogenase [EC:1.1.1.324] | (RefSeq) 8-hydroxygeraniol dehydrogenase-like (A)
PIL34047.1	ag:AHK60834	1.14.14.85	ag:AHK60834 K23276 7-deoxyloganate 7-hydroxylase [EC:1.14.14.85] | (KEGG) CYP72A224; 7-deoxyloganate 7-hydroxylase (EC:1.14.14.85) (A)
PIL34065.1	ag:AAA33106	1.14.19.62	ag:AAA33106 K13400 secologanin synthase [EC:1.14.19.62] | (KEGG) CYP72A1; secologanin synthase (EC:1.14.19.62) (A)
PIL34233.1	ag:AAA33106	1.14.19.62	ag:AAA33106 K13400 secologanin synthase [EC:1.14.19.62] | (KEGG) CYP72A1; secologanin synthase (EC:1.14.19.62) (A)
PIL34324.1	ag:AAA33106	1.14.19.62	ag:AAA33106 K13400 secologanin synthase [EC:1.14.19.62] | (KEGG) CYP72A1; secologanin synthase (EC:1.14.19.62) (A)
PIL34325.1	ag:AAA33106	1.14.19.62	ag:AAA33106 K13400 secologanin synthase [EC:1.14.19.62] | (KEGG) CYP72A1; secologanin synthase (EC:1.14.19.62) (A)
PIL34328.1	ag:AAA33106	1.14.19.62	ag:AAA33106 K13400 secologanin synthase [EC:1.14.19.62] | (KEGG) CYP72A1; secologanin synthase (EC:1.14.19.62) (A)
PIL34382.1	aly:9314440	1.1.1.208	aly:9314440 K15095 (+)-neomenthol dehydrogenase [EC:1.1.1.208] | (RefSeq) (+)-neomenthol dehydrogenase isoform X2 (A)
PIL34414.1	sind:105174133	1.14.14.161	sind:105174133 K20618 nepetalactol monooxygenase [EC:1.14.14.161] | (RefSeq) cytochrome P450 76A1-like (A)
PIL34515.1	oeu:111391378	1.1.1.208	oeu:111391378 K15095 (+)-neomenthol dehydrogenase [EC:1.1.1.208] | (RefSeq) (+)-neomenthol dehydrogenase-like isoform X1 (A)
PIL34516.1	gab:108473641	1.1.1.208	gab:108473641 K15095 (+)-neomenthol dehydrogenase [EC:1.1.1.208] | (RefSeq) (+)-neomenthol dehydrogenase-like (A)
PIL34518.1	qlo:115958624	1.1.1.208	qlo:115958624 K15095 (+)-neomenthol dehydrogenase [EC:1.1.1.208] | (RefSeq) (+)-neomenthol dehydrogenase-like (A)
PIL34519.1	ag:AAA33106	1.14.19.62	ag:AAA33106 K13400 secologanin synthase [EC:1.14.19.62] | (KEGG) CYP72A1; secologanin synthase (EC:1.14.19.62) (A)
PIL34523.1	ag:AAA33106	1.14.19.62	ag:AAA33106 K13400 secologanin synthase [EC:1.14.19.62] | (KEGG) CYP72A1; secologanin synthase (EC:1.14.19.62) (A)
PIL34527.1	ag:AAA33106	1.14.19.62	ag:AAA33106 K13400 secologanin synthase [EC:1.14.19.62] | (KEGG) CYP72A1; secologanin synthase (EC:1.14.19.62) (A)
PIL34529.1	oeu:111386126	1.14.14.161	oeu:111386126 K20618 nepetalactol monooxygenase [EC:1.14.14.161] | (RefSeq) cytochrome P450 76A1-like (A)
PIL34530.1	ag:CAC80883	1.14.14.83	ag:CAC80883 K15099 geraniol 8-hydroxylase [EC:1.14.14.83] | (KEGG) CYP76B6; geraniol 8-hydroxylase (EC:1.14.14.83) (A)
PIL34743.1	ming:122074666	1.14.14.-	ming:122074666 K23810 (E)-8-carboxylinalool synthase [EC:1.14.14.-] | (RefSeq) geraniol 8-hydroxylase-like (A)
PIL34775.1	ag:AAU20370	1.1.1.223	ag:AAU20370 K15090 isopiperitenol dehydrogenase [EC:1.1.1.223] | (KEGG) isopiperitenol dehydrogenase (A)
PIL34884.1	csin:114284156	1.1.1.208	csin:114284156 K15095 (+)-neomenthol dehydrogenase [EC:1.1.1.208] | (RefSeq) (+)-neomenthol dehydrogenase-like (A)
PIL34887.1	csin:114284156	1.1.1.208	csin:114284156 K15095 (+)-neomenthol dehydrogenase [EC:1.1.1.208] | (RefSeq) (+)-neomenthol dehydrogenase-like (A)
PIL34900.1	qlo:115958624	1.1.1.208	qlo:115958624 K15095 (+)-neomenthol dehydrogenase [EC:1.1.1.208] | (RefSeq) (+)-neomenthol dehydrogenase-like (A)
PIL34915.1	tdc:119355758	1.1.1.208	tdc:119355758 K15095 (+)-neomenthol dehydrogenase [EC:1.1.1.208] | (RefSeq) (-)-isopiperitenone reductase-like (A)
PIL34925.1	sot:102606373	1.1.1.208	sot:102606373 K15095 (+)-neomenthol dehydrogenase [EC:1.1.1.208] | (RefSeq) (+)-neomenthol dehydrogenase-like (A)
PIL34926.1	pxb:103958497	1.1.1.208	pxb:103958497 K15095 (+)-neomenthol dehydrogenase [EC:1.1.1.208] | (RefSeq) salutaridine reductase-like (A)
PIL34933.1	ecad:122580008	1.1.1.208	ecad:122580008 K15095 (+)-neomenthol dehydrogenase [EC:1.1.1.208] | (RefSeq) salutaridine reductase-like (A)
PIL34948.1	vra:106759137	1.1.1.208	vra:106759137 K15095 (+)-neomenthol dehydrogenase [EC:1.1.1.208] | (RefSeq) uncharacterized protein LOC106759137 (A)
PIL34954.1	vra:106759137	1.1.1.208	vra:106759137 K15095 (+)-neomenthol dehydrogenase [EC:1.1.1.208] | (RefSeq) uncharacterized protein LOC106759137 (A)
PIL34958.1	vra:106759137	1.1.1.208	vra:106759137 K15095 (+)-neomenthol dehydrogenase [EC:1.1.1.208] | (RefSeq) uncharacterized protein LOC106759137 (A)
PIL34966.1	vra:106759137	1.1.1.208	vra:106759137 K15095 (+)-neomenthol dehydrogenase [EC:1.1.1.208] | (RefSeq) uncharacterized protein LOC106759137 (A)
PIL34972.1	vra:106759137	1.1.1.208	vra:106759137 K15095 (+)-neomenthol dehydrogenase [EC:1.1.1.208] | (RefSeq) uncharacterized protein LOC106759137 (A)
PIL34990.1	csin:114284156	1.1.1.208	csin:114284156 K15095 (+)-neomenthol dehydrogenase [EC:1.1.1.208] | (RefSeq) (+)-neomenthol dehydrogenase-like (A)
PIL35018.1	sbi:8078896	1.1.1.208	sbi:8078896 K15095 (+)-neomenthol dehydrogenase [EC:1.1.1.208] | (RefSeq) salutaridine reductase (A)
PIL35051.1	ming:122080632	1.14.14.-	ming:122080632 K23810 (E)-8-carboxylinalool synthase [EC:1.14.14.-] | (RefSeq) geraniol 8-hydroxylase-like (A)
PIL35052.1	ming:122086166	1.14.14.-	ming:122086166 K23810 (E)-8-carboxylinalool synthase [EC:1.14.14.-] | (RefSeq) geraniol 8-hydroxylase-like (A)
PIL35060.1	sspl:121796498	1.1.1.208	sspl:121796498 K15095 (+)-neomenthol dehydrogenase [EC:1.1.1.208] | (RefSeq) (-)-isopiperitenone reductase-like (A)
PIL35078.1	ag:AHX24370	1.14.14.161	ag:AHX24370 K20618 nepetalactol monooxygenase [EC:1.14.14.161] | (KEGG) CYP76A26; 7-deoxyloganetic acid synthase (A)
PIL35085.1	ag:AHX24370	1.14.14.161	ag:AHX24370 K20618 nepetalactol monooxygenase [EC:1.14.14.161] | (KEGG) CYP76A26; 7-deoxyloganetic acid synthase (A)
PIL35108.1	ag:AHX24370	1.14.14.161	ag:AHX24370 K20618 nepetalactol monooxygenase [EC:1.14.14.161] | (KEGG) CYP76A26; 7-deoxyloganetic acid synthase (A)
PIL35151.1	ag:AXF35972	5.5.1.34	ag:AXF35972 K23862 (+)-cis,trans-nepetalactol synthase [EC:5.5.1.34] | (KEGG) NEPS2; (+)-cis,trans-nepetalactol synthase (EC:5.5.1.34) (A)
PIL35180.1	adu:107485633	1.1.1.208	adu:107485633 K15095 (+)-neomenthol dehydrogenase [EC:1.1.1.208] | (RefSeq) (+)-neomenthol dehydrogenase (A)
PIL35416.1	cal:CAALFM_CR06420WA	3.1.3.16	cal:CAALFM_CR06420WA K06269 serine/threonine-protein phosphatase PP1 catalytic subunit [EC:3.1.3.16] | (RefSeq) PPZ1, CaO19.726; salt homeostasis regulator (A)
PIL35536.1	ag:AAQ75423	1.3.1.81	ag:AAQ75423 K15092 (+)-pulegone reductase [EC:1.3.1.81] | (KEGG) (+)-pulegone reductase (EC:1.3.1.81) (A)
PIL35698.1	ming:122073059	1.14.14.-	ming:122073059 K23810 (E)-8-carboxylinalool synthase [EC:1.14.14.-] | (RefSeq) geraniol 8-hydroxylase-like (A)
PIL35773.1	ag:CCT75704
PIL36053.1	cal:CAALFM_CR06420WA	3.1.3.16	cal:CAALFM_CR06420WA K06269 serine/threonine-protein phosphatase PP1 catalytic subunit [EC:3.1.3.16] | (RefSeq) PPZ1, CaO19.726; salt homeostasis regulator (A)
PIL36127.1	nle:100601437	1.14.14.51 1.14.14.52 1.14.14.53 1.14.14.75 1.14.14.-	nle:100601437 K17721 cytochrome P450 family 2 subfamily C19 [EC:1.14.14.51 1.14.14.52 1.14.14.53 1.14.14.75 1.14.14.-] | (RefSeq) cytochrome P450 2C19 isoform X1 (A)
PIL36132.1	vvi:100254114	1.14.14.-	vvi:100254114 K23810 (E)-8-carboxylinalool synthase [EC:1.14.14.-] | (RefSeq) geraniol 8-hydroxylase (A)
PIL36157.1	pvir:120657289	1.1.1.208	pvir:120657289 K15095 (+)-neomenthol dehydrogenase [EC:1.1.1.208] | (RefSeq) uncharacterized protein LOC120657289 isoform X1 (A)
PIL36221.1	ag:BAO01109	2.4.1.323	ag:BAO01109 K21373 7-deoxyloganetic acid glucosyltransferase [EC:2.4.1.323] | (KEGG) UGT709C2; 7-deoxyloganetic acid glucosyltransferase (EC:2.4.1.323) (A)
PIL36478.1	obr:102721264	1.1.1.208	obr:102721264 K15095 (+)-neomenthol dehydrogenase [EC:1.1.1.208] | (RefSeq) short-chain dehydrogenase/reductase 2b-like (A)
PIL36501.1	ming:122074177	1.14.14.-	ming:122074177 K23810 (E)-8-carboxylinalool synthase [EC:1.14.14.-] | (RefSeq) geraniol 8-hydroxylase-like (A)
PIL36854.1	ag:AXF35972	5.5.1.34	ag:AXF35972 K23862 (+)-cis,trans-nepetalactol synthase [EC:5.5.1.34] | (KEGG) NEPS2; (+)-cis,trans-nepetalactol synthase (EC:5.5.1.34) (A)
PIL36855.1	oeu:111386126	1.14.14.161	oeu:111386126 K20618 nepetalactol monooxygenase [EC:1.14.14.161] | (RefSeq) cytochrome P450 76A1-like (A)
PIL36881.1	lsv:111883478	1.1.1.324	lsv:111883478 K23232 8-hydroxygeraniol dehydrogenase [EC:1.1.1.324] | (RefSeq) 8-hydroxygeraniol dehydrogenase (A)
PIL36913.1	vvi:100855232	1.14.14.-	vvi:100855232 K23810 (E)-8-carboxylinalool synthase [EC:1.14.14.-] | (RefSeq) geraniol 8-hydroxylase (A)
PIL36941.1	vvi:100855232	1.14.14.-	vvi:100855232 K23810 (E)-8-carboxylinalool synthase [EC:1.14.14.-] | (RefSeq) geraniol 8-hydroxylase (A)
PIL36942.1	vvi:100254114	1.14.14.-	vvi:100254114 K23810 (E)-8-carboxylinalool synthase [EC:1.14.14.-] | (RefSeq) geraniol 8-hydroxylase (A)
PIL37093.1	ini:109180306	1.1.1.324	ini:109180306 K23232 8-hydroxygeraniol dehydrogenase [EC:1.1.1.324] | (RefSeq) 8-hydroxygeraniol dehydrogenase-like (A)
PIL37115.1	aof:109823410	1.1.1.208	aof:109823410 K15095 (+)-neomenthol dehydrogenase [EC:1.1.1.208] | (RefSeq) short-chain dehydrogenase/reductase 2b-like (A)
PIL37582.1	ming:122074177	1.14.14.-	ming:122074177 K23810 (E)-8-carboxylinalool synthase [EC:1.14.14.-] | (RefSeq) geraniol 8-hydroxylase-like (A)
PIL37629.1	mnt:21405364	1.1.1.208	mnt:21405364 K15095 (+)-neomenthol dehydrogenase [EC:1.1.1.208] | (RefSeq) short-chain dehydrogenase/reductase 2b (A)
PIL37664.1	svl:Strvi_5748	4.2.3.157	svl:Strvi_5748 K23043 (+)-isoafricanol synthase [EC:4.2.3.157] | (GenBank) Terpene synthase metal-binding domain-containing protein (A)
PIL37676.1	svl:Strvi_5748	4.2.3.157	svl:Strvi_5748 K23043 (+)-isoafricanol synthase [EC:4.2.3.157] | (GenBank) Terpene synthase metal-binding domain-containing protein (A)
PIL37686.1	ming:122074666	1.14.14.-	ming:122074666 K23810 (E)-8-carboxylinalool synthase [EC:1.14.14.-] | (RefSeq) geraniol 8-hydroxylase-like (A)
PIL37688.1	ssoi:I1A49_07175	4.2.3.157	ssoi:I1A49_07175 K23043 (+)-isoafricanol synthase [EC:4.2.3.157] | (GenBank) pentalenene synthase (A)
PIL37690.1	ssoi:I1A49_07175	4.2.3.157	ssoi:I1A49_07175 K23043 (+)-isoafricanol synthase [EC:4.2.3.157] | (GenBank) pentalenene synthase (A)
PIL37703.1	svl:Strvi_5748	4.2.3.157	svl:Strvi_5748 K23043 (+)-isoafricanol synthase [EC:4.2.3.157] | (GenBank) Terpene synthase metal-binding domain-containing protein (A)
PIL37720.1	cal:CAALFM_CR06420WA	3.1.3.16	cal:CAALFM_CR06420WA K06269 serine/threonine-protein phosphatase PP1 catalytic subunit [EC:3.1.3.16] | (RefSeq) PPZ1, CaO19.726; salt homeostasis regulator (A)

## Sheet: Phanerochaete_carnosa
query_id	subject_id	EC	description
XP_007389869.1	ming:122073059	1.14.14.-	ming:122073059 K23810 (E)-8-carboxylinalool synthase [EC:1.14.14.-] | (RefSeq) geraniol 8-hydroxylase-like (A)
XP_007390106.1	ag:AAQ55960	1.1.1.207	ag:AAQ55960 K15094 (-)-menthol dehydrogenase [EC:1.1.1.207] | (KEGG) (-)-menthol dehydrogenase (A)
XP_007390159.1	ming:122074666	1.14.14.-	ming:122074666 K23810 (E)-8-carboxylinalool synthase [EC:1.14.14.-] | (RefSeq) geraniol 8-hydroxylase-like (A)
XP_007390223.1	csin:114277737	1.14.14.-	csin:114277737 K23810 (E)-8-carboxylinalool synthase [EC:1.14.14.-] | (RefSeq) geraniol 8-hydroxylase-like (A)
XP_007390503.1	cal:CAALFM_CR06420WA	3.1.3.16	cal:CAALFM_CR06420WA K06269 serine/threonine-protein phosphatase PP1 catalytic subunit [EC:3.1.3.16] | (RefSeq) PPZ1, CaO19.726; salt homeostasis regulator (A)
XP_007390518.1	qlo:115972005	1.1.1.208	qlo:115972005 K15095 (+)-neomenthol dehydrogenase [EC:1.1.1.208] | (RefSeq) (+)-neomenthol dehydrogenase-like (A)
XP_007390930.1	csin:114256052	1.1.1.208	csin:114256052 K15095 (+)-neomenthol dehydrogenase [EC:1.1.1.208] | (RefSeq) short-chain dehydrogenase/reductase 2b-like isoform X1 (A)
XP_007391094.1	dcr:108192441	1.1.1.208	dcr:108192441 K15095 (+)-neomenthol dehydrogenase [EC:1.1.1.208] | (RefSeq) short-chain dehydrogenase/reductase 2b-like (A)
XP_007391274.1	ag:BAO01109	2.4.1.323	ag:BAO01109 K21373 7-deoxyloganetic acid glucosyltransferase [EC:2.4.1.323] | (KEGG) UGT709C2; 7-deoxyloganetic acid glucosyltransferase (EC:2.4.1.323) (A)
XP_007391404.1	ag:AAA33106	1.14.19.62	ag:AAA33106 K13400 secologanin synthase [EC:1.14.19.62] | (KEGG) CYP72A1; secologanin synthase (EC:1.14.19.62) (A)
XP_007391405.1	ag:AAA33106	1.14.19.62	ag:AAA33106 K13400 secologanin synthase [EC:1.14.19.62] | (KEGG) CYP72A1; secologanin synthase (EC:1.14.19.62) (A)
XP_007391462.1	ag:AAA33106	1.14.19.62	ag:AAA33106 K13400 secologanin synthase [EC:1.14.19.62] | (KEGG) CYP72A1; secologanin synthase (EC:1.14.19.62) (A)
XP_007391687.1	ag:AAA33106	1.14.19.62	ag:AAA33106 K13400 secologanin synthase [EC:1.14.19.62] | (KEGG) CYP72A1; secologanin synthase (EC:1.14.19.62) (A)
XP_007391743.1	sind:105174133	1.14.14.161	sind:105174133 K20618 nepetalactol monooxygenase [EC:1.14.14.161] | (RefSeq) cytochrome P450 76A1-like (A)
XP_007391744.1	ag:AAL06397	1.14.14.143	ag:AAL06397 K15093 (+)-menthofuran synthase [EC:1.14.14.143] | (KEGG) (+)-menthofuran synthase (EC:1.14.14.143) (A)
XP_007391745.1	oeu:111386126	1.14.14.161	oeu:111386126 K20618 nepetalactol monooxygenase [EC:1.14.14.161] | (RefSeq) cytochrome P450 76A1-like (A)
XP_007391788.1	ghi:107954548	1.1.1.208	ghi:107954548 K15095 (+)-neomenthol dehydrogenase [EC:1.1.1.208] | (RefSeq) (+)-neomenthol dehydrogenase-like (A)
XP_007391807.1	vvi:100232891	1.14.14.-	vvi:100232891 K23810 (E)-8-carboxylinalool synthase [EC:1.14.14.-] | (RefSeq) GFH2; ripening-related P-450 enzyme-like (A)
XP_007391808.1	vvi:100254114	1.14.14.-	vvi:100254114 K23810 (E)-8-carboxylinalool synthase [EC:1.14.14.-] | (RefSeq) geraniol 8-hydroxylase (A)
XP_007391809.1	vvi:100254114	1.14.14.-	vvi:100254114 K23810 (E)-8-carboxylinalool synthase [EC:1.14.14.-] | (RefSeq) geraniol 8-hydroxylase (A)
XP_007391966.1	sind:105174133	1.14.14.161	sind:105174133 K20618 nepetalactol monooxygenase [EC:1.14.14.161] | (RefSeq) cytochrome P450 76A1-like (A)
XP_007392012.1	ag:AAA33106	1.14.19.62	ag:AAA33106 K13400 secologanin synthase [EC:1.14.19.62] | (KEGG) CYP72A1; secologanin synthase (EC:1.14.19.62) (A)
XP_007392022.1	ag:BAO01109	2.4.1.323	ag:BAO01109 K21373 7-deoxyloganetic acid glucosyltransferase [EC:2.4.1.323] | (KEGG) UGT709C2; 7-deoxyloganetic acid glucosyltransferase (EC:2.4.1.323) (A)
XP_007392025.1	ecad:122602767	1.1.1.324	ecad:122602767 K23232 8-hydroxygeraniol dehydrogenase [EC:1.1.1.324] | (RefSeq) 8-hydroxygeraniol dehydrogenase-like (A)
XP_007392034.1	ag:AXF35972	5.5.1.34	ag:AXF35972 K23862 (+)-cis,trans-nepetalactol synthase [EC:5.5.1.34] | (KEGG) NEPS2; (+)-cis,trans-nepetalactol synthase (EC:5.5.1.34) (A)
XP_007392035.1	oeu:111386126	1.14.14.161	oeu:111386126 K20618 nepetalactol monooxygenase [EC:1.14.14.161] | (RefSeq) cytochrome P450 76A1-like (A)
XP_007392040.1	ag:BAO01109	2.4.1.323	ag:BAO01109 K21373 7-deoxyloganetic acid glucosyltransferase [EC:2.4.1.323] | (KEGG) UGT709C2; 7-deoxyloganetic acid glucosyltransferase (EC:2.4.1.323) (A)
XP_007392172.1	tdc:119355756	1.1.1.208	tdc:119355756 K15095 (+)-neomenthol dehydrogenase [EC:1.1.1.208] | (RefSeq) (+)-neomenthol dehydrogenase-like (A)
XP_007392342.1	ag:CAC80883	1.14.14.83	ag:CAC80883 K15099 geraniol 8-hydroxylase [EC:1.14.14.83] | (KEGG) CYP76B6; geraniol 8-hydroxylase (EC:1.14.14.83) (A)
XP_007392343.1	ag:CAC80883	1.14.14.83	ag:CAC80883 K15099 geraniol 8-hydroxylase [EC:1.14.14.83] | (KEGG) CYP76B6; geraniol 8-hydroxylase (EC:1.14.14.83) (A)
XP_007392344.1	csin:114277737	1.14.14.-	csin:114277737 K23810 (E)-8-carboxylinalool synthase [EC:1.14.14.-] | (RefSeq) geraniol 8-hydroxylase-like (A)
XP_007392346.1	ag:AHX24370	1.14.14.161	ag:AHX24370 K20618 nepetalactol monooxygenase [EC:1.14.14.161] | (KEGG) CYP76A26; 7-deoxyloganetic acid synthase (A)
XP_007392352.1	ag:CAC80883	1.14.14.83	ag:CAC80883 K15099 geraniol 8-hydroxylase [EC:1.14.14.83] | (KEGG) CYP76B6; geraniol 8-hydroxylase (EC:1.14.14.83) (A)
XP_007392371.1	ag:CAC80883	1.14.14.83	ag:CAC80883 K15099 geraniol 8-hydroxylase [EC:1.14.14.83] | (KEGG) CYP76B6; geraniol 8-hydroxylase (EC:1.14.14.83) (A)
XP_007392372.1	ag:CAC80883	1.14.14.83	ag:CAC80883 K15099 geraniol 8-hydroxylase [EC:1.14.14.83] | (KEGG) CYP76B6; geraniol 8-hydroxylase (EC:1.14.14.83) (A)
XP_007392378.1	ag:CAC80883	1.14.14.83	ag:CAC80883 K15099 geraniol 8-hydroxylase [EC:1.14.14.83] | (KEGG) CYP76B6; geraniol 8-hydroxylase (EC:1.14.14.83) (A)
XP_007392379.1	ag:CAC80883	1.14.14.83	ag:CAC80883 K15099 geraniol 8-hydroxylase [EC:1.14.14.83] | (KEGG) CYP76B6; geraniol 8-hydroxylase (EC:1.14.14.83) (A)
XP_007392380.1	ag:CAC80883	1.14.14.83	ag:CAC80883 K15099 geraniol 8-hydroxylase [EC:1.14.14.83] | (KEGG) CYP76B6; geraniol 8-hydroxylase (EC:1.14.14.83) (A)
XP_007392571.1	oeu:111412687	1.14.14.161	oeu:111412687 K20618 nepetalactol monooxygenase [EC:1.14.14.161] | (RefSeq) cytochrome P450 76A1-like (A)
XP_007392581.1	nta:107759802	1.1.1.208	nta:107759802 K15095 (+)-neomenthol dehydrogenase [EC:1.1.1.208] | (RefSeq) short-chain dehydrogenase/reductase 2b-like (A)
XP_007392658.1	cal:CAALFM_CR06420WA	3.1.3.16	cal:CAALFM_CR06420WA K06269 serine/threonine-protein phosphatase PP1 catalytic subunit [EC:3.1.3.16] | (RefSeq) PPZ1, CaO19.726; salt homeostasis regulator (A)
XP_007392685.1	ming:122074177	1.14.14.-	ming:122074177 K23810 (E)-8-carboxylinalool synthase [EC:1.14.14.-] | (RefSeq) geraniol 8-hydroxylase-like (A)
XP_007392769.1	twl:119982704	1.1.1.208	twl:119982704 K15095 (+)-neomenthol dehydrogenase [EC:1.1.1.208] | (RefSeq) (+)-neomenthol dehydrogenase-like (A)
XP_007392835.1	csin:114277737	1.14.14.-	csin:114277737 K23810 (E)-8-carboxylinalool synthase [EC:1.14.14.-] | (RefSeq) geraniol 8-hydroxylase-like (A)
XP_007392941.1	ag:AHX24370	1.14.14.161	ag:AHX24370 K20618 nepetalactol monooxygenase [EC:1.14.14.161] | (KEGG) CYP76A26; 7-deoxyloganetic acid synthase (A)
XP_007393058.1	osa:4330113	1.1.1.208	osa:4330113 K15095 (+)-neomenthol dehydrogenase [EC:1.1.1.208] | (RefSeq) (+)-neomenthol dehydrogenase (A)
XP_007393344.1	cal:CAALFM_CR06420WA	3.1.3.16	cal:CAALFM_CR06420WA K06269 serine/threonine-protein phosphatase PP1 catalytic subunit [EC:3.1.3.16] | (RefSeq) PPZ1, CaO19.726; salt homeostasis regulator (A)
XP_007393380.1	nre:BES08_22970	1.14.14.84	nre:BES08_22970 K05525 linalool 8-monooxygenase [EC:1.14.14.84] | (GenBank) Linalool 8-monooxygenase (A)
XP_007393385.1	ag:CAC80883	1.14.14.83	ag:CAC80883 K15099 geraniol 8-hydroxylase [EC:1.14.14.83] | (KEGG) CYP76B6; geraniol 8-hydroxylase (EC:1.14.14.83) (A)
XP_007393453.1	ag:AAA33106	1.14.19.62	ag:AAA33106 K13400 secologanin synthase [EC:1.14.19.62] | (KEGG) CYP72A1; secologanin synthase (EC:1.14.19.62) (A)
XP_007393454.1	ag:AAA33106	1.14.19.62	ag:AAA33106 K13400 secologanin synthase [EC:1.14.19.62] | (KEGG) CYP72A1; secologanin synthase (EC:1.14.19.62) (A)
XP_007393459.1	mtr:MTR_7g076660	1.1.1.208	mtr:MTR_7g076660 K15095 (+)-neomenthol dehydrogenase [EC:1.1.1.208] | (GenBank) NAD(P)-binding rossmann-fold protein (A)
XP_007393464.1	mtr:MTR_7g076660	1.1.1.208	mtr:MTR_7g076660 K15095 (+)-neomenthol dehydrogenase [EC:1.1.1.208] | (GenBank) NAD(P)-binding rossmann-fold protein (A)
XP_007393488.1	ag:AAA33106	1.14.19.62	ag:AAA33106 K13400 secologanin synthase [EC:1.14.19.62] | (KEGG) CYP72A1; secologanin synthase (EC:1.14.19.62) (A)
XP_007393531.1	cam:101491811	1.1.1.208	cam:101491811 K15095 (+)-neomenthol dehydrogenase [EC:1.1.1.208] | (RefSeq) (+)-neomenthol dehydrogenase-like (A)
XP_007393658.1	ag:AAQ75423	1.3.1.81	ag:AAQ75423 K15092 (+)-pulegone reductase [EC:1.3.1.81] | (KEGG) (+)-pulegone reductase (EC:1.3.1.81) (A)
XP_007393725.1	cal:CAALFM_CR06420WA	3.1.3.16	cal:CAALFM_CR06420WA K06269 serine/threonine-protein phosphatase PP1 catalytic subunit [EC:3.1.3.16] | (RefSeq) PPZ1, CaO19.726; salt homeostasis regulator (A)
XP_007393859.1	ag:AHX24370	1.14.14.161	ag:AHX24370 K20618 nepetalactol monooxygenase [EC:1.14.14.161] | (KEGG) CYP76A26; 7-deoxyloganetic acid synthase (A)
XP_007393860.1	ag:AHX24370	1.14.14.161	ag:AHX24370 K20618 nepetalactol monooxygenase [EC:1.14.14.161] | (KEGG) CYP76A26; 7-deoxyloganetic acid synthase (A)
XP_007393871.1	ming:122074177	1.14.14.-	ming:122074177 K23810 (E)-8-carboxylinalool synthase [EC:1.14.14.-] | (RefSeq) geraniol 8-hydroxylase-like (A)
XP_007393872.1	sind:105174133	1.14.14.161	sind:105174133 K20618 nepetalactol monooxygenase [EC:1.14.14.161] | (RefSeq) cytochrome P450 76A1-like (A)
XP_007393902.1	nle:100601437	1.14.14.51 1.14.14.52 1.14.14.53 1.14.14.75 1.14.14.-	nle:100601437 K17721 cytochrome P450 family 2 subfamily C19 [EC:1.14.14.51 1.14.14.52 1.14.14.53 1.14.14.75 1.14.14.-] | (RefSeq) cytochrome P450 2C19 isoform X1 (A)
XP_007393907.1	ming:122088729	1.1.1.208	ming:122088729 K15095 (+)-neomenthol dehydrogenase [EC:1.1.1.208] | (RefSeq) salutaridine reductase-like (A)
XP_007394248.1	cal:CAALFM_CR06420WA	3.1.3.16	cal:CAALFM_CR06420WA K06269 serine/threonine-protein phosphatase PP1 catalytic subunit [EC:3.1.3.16] | (RefSeq) PPZ1, CaO19.726; salt homeostasis regulator (A)
XP_007394316.1	ming:122074838	1.14.14.-	ming:122074838 K23810 (E)-8-carboxylinalool synthase [EC:1.14.14.-] | (RefSeq) geraniol 8-hydroxylase-like (A)
XP_007394319.1	sind:105174133	1.14.14.161	sind:105174133 K20618 nepetalactol monooxygenase [EC:1.14.14.161] | (RefSeq) cytochrome P450 76A1-like (A)
XP_007394320.1	sind:105174133	1.14.14.161	sind:105174133 K20618 nepetalactol monooxygenase [EC:1.14.14.161] | (RefSeq) cytochrome P450 76A1-like (A)
XP_007394323.1	sind:105174133	1.14.14.161	sind:105174133 K20618 nepetalactol monooxygenase [EC:1.14.14.161] | (RefSeq) cytochrome P450 76A1-like (A)
XP_007394327.1	ag:AAA33106	1.14.19.62	ag:AAA33106 K13400 secologanin synthase [EC:1.14.19.62] | (KEGG) CYP72A1; secologanin synthase (EC:1.14.19.62) (A)
XP_007394432.1	ag:AHA82031	1.1.1.324	ag:AHA82031 K23232 8-hydroxygeraniol dehydrogenase [EC:1.1.1.324] | (KEGG) 10HGO; 8-hydroxygeraniol dehydrogenase (EC:1.1.1.324) (A)
XP_007394688.1	ag:ACZ48680	1.14.14.83	ag:ACZ48680 K15099 geraniol 8-hydroxylase [EC:1.14.14.83] | (KEGG) CYP76B6; geraniol 8-hydroxylase (EC:1.14.14.83) (A)
XP_007394693.1	ag:AAL06397	1.14.14.143	ag:AAL06397 K15093 (+)-menthofuran synthase [EC:1.14.14.143] | (KEGG) (+)-menthofuran synthase (EC:1.14.14.143) (A)
XP_007394746.1	qlo:115972005	1.1.1.208	qlo:115972005 K15095 (+)-neomenthol dehydrogenase [EC:1.1.1.208] | (RefSeq) (+)-neomenthol dehydrogenase-like (A)
XP_007394761.1	ag:AHX24370	1.14.14.161	ag:AHX24370 K20618 nepetalactol monooxygenase [EC:1.14.14.161] | (KEGG) CYP76A26; 7-deoxyloganetic acid synthase (A)
XP_007394765.1	pon:100439483	1.14.14.51 1.14.14.52 1.14.14.53 1.14.14.75 1.14.14.-	pon:100439483 K17721 cytochrome P450 family 2 subfamily C19 [EC:1.14.14.51 1.14.14.52 1.14.14.53 1.14.14.75 1.14.14.-] | (RefSeq) cytochrome P450 2C19 isoform X1 (A)
XP_007394859.1	ini:109180307	1.1.1.324	ini:109180307 K23232 8-hydroxygeraniol dehydrogenase [EC:1.1.1.324] | (RefSeq) 8-hydroxygeraniol dehydrogenase-like (A)
XP_007394870.1	ag:AAQ75423	1.3.1.81	ag:AAQ75423 K15092 (+)-pulegone reductase [EC:1.3.1.81] | (KEGG) (+)-pulegone reductase (EC:1.3.1.81) (A)
XP_007394943.1	ag:AAU20370	1.1.1.223	ag:AAU20370 K15090 isopiperitenol dehydrogenase [EC:1.1.1.223] | (KEGG) isopiperitenol dehydrogenase (A)
XP_007394946.1	mtr:MTR_7g076665	1.1.1.208	mtr:MTR_7g076665 K15095 (+)-neomenthol dehydrogenase [EC:1.1.1.208] | (GenBank) NAD(P)-binding rossmann-fold protein (A)
XP_007394953.1	mesc:122723121	1.14.14.-	mesc:122723121 K23810 (E)-8-carboxylinalool synthase [EC:1.14.14.-] | (RefSeq) geraniol 8-hydroxylase-like (A)
XP_007394980.1	ag:AAQ75423	1.3.1.81	ag:AAQ75423 K15092 (+)-pulegone reductase [EC:1.3.1.81] | (KEGG) (+)-pulegone reductase (EC:1.3.1.81) (A)
XP_007394981.1	ag:AAQ75423	1.3.1.81	ag:AAQ75423 K15092 (+)-pulegone reductase [EC:1.3.1.81] | (KEGG) (+)-pulegone reductase (EC:1.3.1.81) (A)
XP_007395000.1	ag:AAQ75423	1.3.1.81	ag:AAQ75423 K15092 (+)-pulegone reductase [EC:1.3.1.81] | (KEGG) (+)-pulegone reductase (EC:1.3.1.81) (A)
XP_007395100.1	nar:Saro_0759	1.14.14.84	nar:Saro_0759 K05525 linalool 8-monooxygenase [EC:1.14.14.84] | (GenBank) cytochrome P450 (A)
XP_007395185.1	lak:106157857	1.1.1.208	lak:106157857 K15095 (+)-neomenthol dehydrogenase [EC:1.1.1.208] | (RefSeq) uncharacterized protein LOC106157857 (A)
XP_007395301.1	ag:AHX24370	1.14.14.161	ag:AHX24370 K20618 nepetalactol monooxygenase [EC:1.14.14.161] | (KEGG) CYP76A26; 7-deoxyloganetic acid synthase (A)
XP_007395304.1	sind:105174133	1.14.14.161	sind:105174133 K20618 nepetalactol monooxygenase [EC:1.14.14.161] | (RefSeq) cytochrome P450 76A1-like (A)
XP_007395306.1	csin:114277737	1.14.14.-	csin:114277737 K23810 (E)-8-carboxylinalool synthase [EC:1.14.14.-] | (RefSeq) geraniol 8-hydroxylase-like (A)
XP_007395308.1	ag:AHX24370	1.14.14.161	ag:AHX24370 K20618 nepetalactol monooxygenase [EC:1.14.14.161] | (KEGG) CYP76A26; 7-deoxyloganetic acid synthase (A)
XP_007395311.1	ming:122074666	1.14.14.-	ming:122074666 K23810 (E)-8-carboxylinalool synthase [EC:1.14.14.-] | (RefSeq) geraniol 8-hydroxylase-like (A)
XP_007395317.1	ag:ACZ48680	1.14.14.83	ag:ACZ48680 K15099 geraniol 8-hydroxylase [EC:1.14.14.83] | (KEGG) CYP76B6; geraniol 8-hydroxylase (EC:1.14.14.83) (A)
XP_007395322.1	ming:122074177	1.14.14.-	ming:122074177 K23810 (E)-8-carboxylinalool synthase [EC:1.14.14.-] | (RefSeq) geraniol 8-hydroxylase-like (A)
XP_007395325.1	oeu:111386126	1.14.14.161	oeu:111386126 K20618 nepetalactol monooxygenase [EC:1.14.14.161] | (RefSeq) cytochrome P450 76A1-like (A)
XP_007395339.1	oeu:111386126	1.14.14.161	oeu:111386126 K20618 nepetalactol monooxygenase [EC:1.14.14.161] | (RefSeq) cytochrome P450 76A1-like (A)
XP_007395340.1	oeu:111386126	1.14.14.161	oeu:111386126 K20618 nepetalactol monooxygenase [EC:1.14.14.161] | (RefSeq) cytochrome P450 76A1-like (A)
XP_007395417.1	ag:AXF35972	5.5.1.34	ag:AXF35972 K23862 (+)-cis,trans-nepetalactol synthase [EC:5.5.1.34] | (KEGG) NEPS2; (+)-cis,trans-nepetalactol synthase (EC:5.5.1.34) (A)
XP_007395419.1	ag:AAU20370	1.1.1.223	ag:AAU20370 K15090 isopiperitenol dehydrogenase [EC:1.1.1.223] | (KEGG) isopiperitenol dehydrogenase (A)
XP_007395992.1	ecad:122603005	1.1.1.324	ecad:122603005 K23232 8-hydroxygeraniol dehydrogenase [EC:1.1.1.324] | (RefSeq) mannitol dehydrogenase-like (A)
XP_007395993.1	ecad:122602767	1.1.1.324	ecad:122602767 K23232 8-hydroxygeraniol dehydrogenase [EC:1.1.1.324] | (RefSeq) 8-hydroxygeraniol dehydrogenase-like (A)
XP_007396018.1	ag:AAA33106	1.14.19.62	ag:AAA33106 K13400 secologanin synthase [EC:1.14.19.62] | (KEGG) CYP72A1; secologanin synthase (EC:1.14.19.62) (A)
XP_007396047.1	zma:100282055	1.1.1.208	zma:100282055 K15095 (+)-neomenthol dehydrogenase [EC:1.1.1.208] | (RefSeq) uncharacterized protein LOC10028205 (A)
XP_007396085.1	ag:CAC80883	1.14.14.83	ag:CAC80883 K15099 geraniol 8-hydroxylase [EC:1.14.14.83] | (KEGG) CYP76B6; geraniol 8-hydroxylase (EC:1.14.14.83) (A)
XP_007396086.1	ag:AHX24370	1.14.14.161	ag:AHX24370 K20618 nepetalactol monooxygenase [EC:1.14.14.161] | (KEGG) CYP76A26; 7-deoxyloganetic acid synthase (A)
XP_007396087.1	ag:CAC80883	1.14.14.83	ag:CAC80883 K15099 geraniol 8-hydroxylase [EC:1.14.14.83] | (KEGG) CYP76B6; geraniol 8-hydroxylase (EC:1.14.14.83) (A)
XP_007396088.1	ag:CAC80883	1.14.14.83	ag:CAC80883 K15099 geraniol 8-hydroxylase [EC:1.14.14.83] | (KEGG) CYP76B6; geraniol 8-hydroxylase (EC:1.14.14.83) (A)
XP_007396131.1	sind:105174133	1.14.14.161	sind:105174133 K20618 nepetalactol monooxygenase [EC:1.14.14.161] | (RefSeq) cytochrome P450 76A1-like (A)
XP_007396135.1	mesc:122723150	1.14.14.161	mesc:122723150 K20618 nepetalactol monooxygenase [EC:1.14.14.161] | (RefSeq) iridoid oxidase-like (A)
XP_007396161.1	caty:105586938	1.14.14.51 1.14.14.52 1.14.14.53 1.14.14.-	caty:105586938 K17719 cytochrome P450 family 2 subfamily C9 [EC:1.14.14.51 1.14.14.52 1.14.14.53 1.14.14.-] | (RefSeq) cytochrome P450 2C9 (A)
XP_007396165.1	sind:105174133	1.14.14.161	sind:105174133 K20618 nepetalactol monooxygenase [EC:1.14.14.161] | (RefSeq) cytochrome P450 76A1-like (A)
XP_007396166.1	ming:122074666	1.14.14.-	ming:122074666 K23810 (E)-8-carboxylinalool synthase [EC:1.14.14.-] | (RefSeq) geraniol 8-hydroxylase-like (A)
XP_007396168.1	ming:122074177	1.14.14.-	ming:122074177 K23810 (E)-8-carboxylinalool synthase [EC:1.14.14.-] | (RefSeq) geraniol 8-hydroxylase-like (A)
XP_007396170.1	pon:100450749	1.14.14.51 1.14.14.52 1.14.14.53 1.14.14.-	pon:100450749 K17719 cytochrome P450 family 2 subfamily C9 [EC:1.14.14.51 1.14.14.52 1.14.14.53 1.14.14.-] | (RefSeq) cytochrome P450 2C9 isoform X1 (A)
XP_007396171.1	oeu:111386126	1.14.14.161	oeu:111386126 K20618 nepetalactol monooxygenase [EC:1.14.14.161] | (RefSeq) cytochrome P450 76A1-like (A)
XP_007396177.1	sind:105174133	1.14.14.161	sind:105174133 K20618 nepetalactol monooxygenase [EC:1.14.14.161] | (RefSeq) cytochrome P450 76A1-like (A)
XP_007396178.1	pon:100450749	1.14.14.51 1.14.14.52 1.14.14.53 1.14.14.-	pon:100450749 K17719 cytochrome P450 family 2 subfamily C9 [EC:1.14.14.51 1.14.14.52 1.14.14.53 1.14.14.-] | (RefSeq) cytochrome P450 2C9 isoform X1 (A)
XP_007396180.1	oeu:111386126	1.14.14.161	oeu:111386126 K20618 nepetalactol monooxygenase [EC:1.14.14.161] | (RefSeq) cytochrome P450 76A1-like (A)
XP_007396181.1	pon:100450749	1.14.14.51 1.14.14.52 1.14.14.53 1.14.14.-	pon:100450749 K17719 cytochrome P450 family 2 subfamily C9 [EC:1.14.14.51 1.14.14.52 1.14.14.53 1.14.14.-] | (RefSeq) cytochrome P450 2C9 isoform X1 (A)
XP_007396182.1	ggo:101151965	1.14.14.51 1.14.14.52 1.14.14.53 1.14.14.75 1.14.14.-	ggo:101151965 K17721 cytochrome P450 family 2 subfamily C19 [EC:1.14.14.51 1.14.14.52 1.14.14.53 1.14.14.75 1.14.14.-] | (RefSeq) cytochrome P450 2C19 isoform X1 (A)
XP_007396183.1	pon:100439483	1.14.14.51 1.14.14.52 1.14.14.53 1.14.14.75 1.14.14.-	pon:100439483 K17721 cytochrome P450 family 2 subfamily C19 [EC:1.14.14.51 1.14.14.52 1.14.14.53 1.14.14.75 1.14.14.-] | (RefSeq) cytochrome P450 2C19 isoform X1 (A)
XP_007396184.1	sind:105174133	1.14.14.161	sind:105174133 K20618 nepetalactol monooxygenase [EC:1.14.14.161] | (RefSeq) cytochrome P450 76A1-like (A)
XP_007396185.1	ptr:100616515	1.14.14.51 1.14.14.52 1.14.14.53 1.14.14.-	ptr:100616515 K17719 cytochrome P450 family 2 subfamily C9 [EC:1.14.14.51 1.14.14.52 1.14.14.53 1.14.14.-] | (RefSeq) CYP2C9; cytochrome P450 2C9 (A)
XP_007396186.1	pon:100450749	1.14.14.51 1.14.14.52 1.14.14.53 1.14.14.-	pon:100450749 K17719 cytochrome P450 family 2 subfamily C9 [EC:1.14.14.51 1.14.14.52 1.14.14.53 1.14.14.-] | (RefSeq) cytochrome P450 2C9 isoform X1 (A)
XP_007396187.1	oeu:111386126	1.14.14.161	oeu:111386126 K20618 nepetalactol monooxygenase [EC:1.14.14.161] | (RefSeq) cytochrome P450 76A1-like (A)
XP_007396188.1	ggo:101126456	1.14.14.51 1.14.14.52 1.14.14.53 1.14.14.-	ggo:101126456 K17719 cytochrome P450 family 2 subfamily C9 [EC:1.14.14.51 1.14.14.52 1.14.14.53 1.14.14.-] | (RefSeq) cytochrome P450 2C9 (A)
XP_007396189.1	mesc:110620093	1.14.14.161	mesc:110620093 K20618 nepetalactol monooxygenase [EC:1.14.14.161] | (RefSeq) LOW QUALITY PROTEIN: iridoid oxidase-like (A)
XP_007396190.1	mcc:678686	1.14.14.51 1.14.14.52 1.14.14.53 1.14.14.-	mcc:678686 K17719 cytochrome P450 family 2 subfamily C9 [EC:1.14.14.51 1.14.14.52 1.14.14.53 1.14.14.-] | (RefSeq) CYP2C75; cytochrome P450, family 2, subfamily C, polypeptide 75 precursor (A)
XP_007396191.1	ggo:101126456	1.14.14.51 1.14.14.52 1.14.14.53 1.14.14.-	ggo:101126456 K17719 cytochrome P450 family 2 subfamily C9 [EC:1.14.14.51 1.14.14.52 1.14.14.53 1.14.14.-] | (RefSeq) cytochrome P450 2C9 (A)
XP_007396192.1	sind:105174133	1.14.14.161	sind:105174133 K20618 nepetalactol monooxygenase [EC:1.14.14.161] | (RefSeq) cytochrome P450 76A1-like (A)
XP_007396193.1	hsa:1557	1.14.14.51 1.14.14.52 1.14.14.53 1.14.14.75 1.14.14.-	hsa:1557 K17721 cytochrome P450 family 2 subfamily C19 [EC:1.14.14.51 1.14.14.52 1.14.14.53 1.14.14.75 1.14.14.-] | (RefSeq) CYP2C19, CPCJ, CYP2C, CYPIIC17, CYPIIC19, P450C2C, P450IIC19; cytochrome P450 family 2 subfamily C member 19 (A)
XP_007396244.1	gas:123236335	1.14.14.51 1.14.14.52 1.14.14.53 1.14.14.75 1.14.14.-	gas:123236335 K17721 cytochrome P450 family 2 subfamily C19 [EC:1.14.14.51 1.14.14.52 1.14.14.53 1.14.14.75 1.14.14.-] | (RefSeq) cytochrome P450 2C42-like isoform X1 (A)
XP_007396248.1	pon:100439483	1.14.14.51 1.14.14.52 1.14.14.53 1.14.14.75 1.14.14.-	pon:100439483 K17721 cytochrome P450 family 2 subfamily C19 [EC:1.14.14.51 1.14.14.52 1.14.14.53 1.14.14.75 1.14.14.-] | (RefSeq) cytochrome P450 2C19 isoform X1 (A)
XP_007396283.1	ag:AAA33106	1.14.19.62	ag:AAA33106 K13400 secologanin synthase [EC:1.14.19.62] | (KEGG) CYP72A1; secologanin synthase (EC:1.14.19.62) (A)
XP_007396633.1	ath:AT2G24190	1.1.1.208	ath:AT2G24190 K15095 (+)-neomenthol dehydrogenase [EC:1.1.1.208] | (RefSeq) SDR2; NAD(P)-binding Rossmann-fold superfamily protein (A)
XP_007396810.1	egr:104441350	1.1.1.208	egr:104441350 K15095 (+)-neomenthol dehydrogenase [EC:1.1.1.208] | (RefSeq) (+)-neomenthol dehydrogenase isoform X2 (A)
XP_007396823.1	ming:122073059	1.14.14.-	ming:122073059 K23810 (E)-8-carboxylinalool synthase [EC:1.14.14.-] | (RefSeq) geraniol 8-hydroxylase-like (A)
XP_007396840.1	mesc:122723150	1.14.14.161	mesc:122723150 K20618 nepetalactol monooxygenase [EC:1.14.14.161] | (RefSeq) iridoid oxidase-like (A)
XP_007397121.1	gmx:100802560	1.1.1.208	gmx:100802560 K15095 (+)-neomenthol dehydrogenase [EC:1.1.1.208] | (RefSeq) (+)-neomenthol dehydrogenase (A)
XP_007397138.1	sspl:121762039	1.1.1.208	sspl:121762039 K15095 (+)-neomenthol dehydrogenase [EC:1.1.1.208] | (RefSeq) (-)-isopiperitenone reductase-like isoform X1 (A)
XP_007397205.1	cam:101510344	1.1.1.208	cam:101510344 K15095 (+)-neomenthol dehydrogenase [EC:1.1.1.208] | (RefSeq) uncharacterized LOC101510344 (A)
XP_007397214.1	pfp:PFL1_02990	1.1.1.208	pfp:PFL1_02990 K15095 (+)-neomenthol dehydrogenase [EC:1.1.1.208] | (RefSeq) hypothetical protein (A)
XP_007397215.1	pfp:PFL1_02990	1.1.1.208	pfp:PFL1_02990 K15095 (+)-neomenthol dehydrogenase [EC:1.1.1.208] | (RefSeq) hypothetical protein (A)
XP_007397278.1	ag:AAL06397	1.14.14.143	ag:AAL06397 K15093 (+)-menthofuran synthase [EC:1.14.14.143] | (KEGG) (+)-menthofuran synthase (EC:1.14.14.143) (A)
XP_007397279.1	ag:ABG74909	1.14.14.31	ag:ABG74909 K21069 ipsdienol synthase [EC:1.14.14.31] | (KEGG) CYP9T2; ipsdienol synthase (EC:1.14.14.31) (A)
XP_007397280.1	csab:103216301	1.14.14.51 1.14.14.52 1.14.14.53 1.14.14.-	csab:103216301 K17719 cytochrome P450 family 2 subfamily C9 [EC:1.14.14.51 1.14.14.52 1.14.14.53 1.14.14.-] | (RefSeq) CYP2C9; cytochrome P450 family 2 subfamily C member 9 (A)
XP_007397281.1	caty:105586929	1.14.14.51 1.14.14.52 1.14.14.53 1.14.14.-	caty:105586929 K17719 cytochrome P450 family 2 subfamily C9 [EC:1.14.14.51 1.14.14.52 1.14.14.53 1.14.14.-] | (RefSeq) cytochrome P450 2C9-like (A)
XP_007397282.1	oeu:111386126	1.14.14.161	oeu:111386126 K20618 nepetalactol monooxygenase [EC:1.14.14.161] | (RefSeq) cytochrome P450 76A1-like (A)
XP_007397295.1	csin:114277737	1.14.14.-	csin:114277737 K23810 (E)-8-carboxylinalool synthase [EC:1.14.14.-] | (RefSeq) geraniol 8-hydroxylase-like (A)
XP_007397296.1	mesc:110620093	1.14.14.161	mesc:110620093 K20618 nepetalactol monooxygenase [EC:1.14.14.161] | (RefSeq) LOW QUALITY PROTEIN: iridoid oxidase-like (A)
XP_007397297.1	pon:100439483	1.14.14.51 1.14.14.52 1.14.14.53 1.14.14.75 1.14.14.-	pon:100439483 K17721 cytochrome P450 family 2 subfamily C19 [EC:1.14.14.51 1.14.14.52 1.14.14.53 1.14.14.75 1.14.14.-] | (RefSeq) cytochrome P450 2C19 isoform X1 (A)
XP_007397302.1	csab:103216301	1.14.14.51 1.14.14.52 1.14.14.53 1.14.14.-	csab:103216301 K17719 cytochrome P450 family 2 subfamily C9 [EC:1.14.14.51 1.14.14.52 1.14.14.53 1.14.14.-] | (RefSeq) CYP2C9; cytochrome P450 family 2 subfamily C member 9 (A)
XP_007397412.1	cal:CAALFM_CR06420WA	3.1.3.16	cal:CAALFM_CR06420WA K06269 serine/threonine-protein phosphatase PP1 catalytic subunit [EC:3.1.3.16] | (RefSeq) PPZ1, CaO19.726; salt homeostasis regulator (A)
XP_007397763.1	pry:Prubr_33290	4.2.3.152	pry:Prubr_33290 K19969 2-epi-5-epi-valiolone synthase [EC:4.2.3.152] | (GenBank) hypothetical protein (A)
XP_007397845.1	cal:CAALFM_CR06420WA	3.1.3.16	cal:CAALFM_CR06420WA K06269 serine/threonine-protein phosphatase PP1 catalytic subunit [EC:3.1.3.16] | (RefSeq) PPZ1, CaO19.726; salt homeostasis regulator (A)
XP_007397990.1	sbq:101041912	1.14.14.51 1.14.14.52 1.14.14.53 1.14.14.75 1.14.14.-	sbq:101041912 K17721 cytochrome P450 family 2 subfamily C19 [EC:1.14.14.51 1.14.14.52 1.14.14.53 1.14.14.75 1.14.14.-] | (RefSeq) cytochrome P450 2C19 (A)
XP_007398027.1	ag:AAQ75423	1.3.1.81	ag:AAQ75423 K15092 (+)-pulegone reductase [EC:1.3.1.81] | (KEGG) (+)-pulegone reductase (EC:1.3.1.81) (A)
XP_007398040.1	sind:105174133	1.14.14.161	sind:105174133 K20618 nepetalactol monooxygenase [EC:1.14.14.161] | (RefSeq) cytochrome P450 76A1-like (A)
XP_007398042.1	sind:105174133	1.14.14.161	sind:105174133 K20618 nepetalactol monooxygenase [EC:1.14.14.161] | (RefSeq) cytochrome P450 76A1-like (A)
XP_007398044.1	ag:AHK60834	1.14.14.85	ag:AHK60834 K23276 7-deoxyloganate 7-hydroxylase [EC:1.14.14.85] | (KEGG) CYP72A224; 7-deoxyloganate 7-hydroxylase (EC:1.14.14.85) (A)
XP_007398165.1	egr:104442081	1.1.1.208	egr:104442081 K15095 (+)-neomenthol dehydrogenase [EC:1.1.1.208] | (RefSeq) (+)-neomenthol dehydrogenase (A)
XP_007398200.1	ming:122087017	1.1.1.208	ming:122087017 K15095 (+)-neomenthol dehydrogenase [EC:1.1.1.208] | (RefSeq) (+)-neomenthol dehydrogenase-like (A)
XP_007398354.1	ming:122086166	1.14.14.-	ming:122086166 K23810 (E)-8-carboxylinalool synthase [EC:1.14.14.-] | (RefSeq) geraniol 8-hydroxylase-like (A)
XP_007398409.1	mesc:122723150	1.14.14.161	mesc:122723150 K20618 nepetalactol monooxygenase [EC:1.14.14.161] | (RefSeq) iridoid oxidase-like (A)
XP_007398414.1	han:110939881	1.1.1.208	han:110939881 K15095 (+)-neomenthol dehydrogenase [EC:1.1.1.208] | (RefSeq) short-chain dehydrogenase/reductase 2b isoform X1 (A)
XP_007398646.1	ag:AAA33106	1.14.19.62	ag:AAA33106 K13400 secologanin synthase [EC:1.14.19.62] | (KEGG) CYP72A1; secologanin synthase (EC:1.14.19.62) (A)
XP_007398661.1	pon:100439483	1.14.14.51 1.14.14.52 1.14.14.53 1.14.14.75 1.14.14.-	pon:100439483 K17721 cytochrome P450 family 2 subfamily C19 [EC:1.14.14.51 1.14.14.52 1.14.14.53 1.14.14.75 1.14.14.-] | (RefSeq) cytochrome P450 2C19 isoform X1 (A)
XP_007398670.1	ag:AAA33106	1.14.19.62	ag:AAA33106 K13400 secologanin synthase [EC:1.14.19.62] | (KEGG) CYP72A1; secologanin synthase (EC:1.14.19.62) (A)
XP_007398672.1	ag:AAA33106	1.14.19.62	ag:AAA33106 K13400 secologanin synthase [EC:1.14.19.62] | (KEGG) CYP72A1; secologanin synthase (EC:1.14.19.62) (A)
XP_007398683.1	vvi:100855232	1.14.14.-	vvi:100855232 K23810 (E)-8-carboxylinalool synthase [EC:1.14.14.-] | (RefSeq) geraniol 8-hydroxylase (A)
XP_007398704.1	ag:CAC80883	1.14.14.83	ag:CAC80883 K15099 geraniol 8-hydroxylase [EC:1.14.14.83] | (KEGG) CYP76B6; geraniol 8-hydroxylase (EC:1.14.14.83) (A)
XP_007398808.1	ming:122080632	1.14.14.-	ming:122080632 K23810 (E)-8-carboxylinalool synthase [EC:1.14.14.-] | (RefSeq) geraniol 8-hydroxylase-like (A)
XP_007398812.1	qsu:111996009	1.1.1.208	qsu:111996009 K15095 (+)-neomenthol dehydrogenase [EC:1.1.1.208] | (RefSeq) LOW QUALITY PROTEIN: (+)-neomenthol dehydrogenase-like (A)
XP_007398813.1	var:108327763	1.1.1.208	var:108327763 K15095 (+)-neomenthol dehydrogenase [EC:1.1.1.208] | (RefSeq) (+)-neomenthol dehydrogenase-like (A)
XP_007398829.1	hsa:1557	1.14.14.51 1.14.14.52 1.14.14.53 1.14.14.75 1.14.14.-	hsa:1557 K17721 cytochrome P450 family 2 subfamily C19 [EC:1.14.14.51 1.14.14.52 1.14.14.53 1.14.14.75 1.14.14.-] | (RefSeq) CYP2C19, CPCJ, CYP2C, CYPIIC17, CYPIIC19, P450C2C, P450IIC19; cytochrome P450 family 2 subfamily C member 19 (A)
XP_007398836.1	mesc:122723150	1.14.14.161	mesc:122723150 K20618 nepetalactol monooxygenase [EC:1.14.14.161] | (RefSeq) iridoid oxidase-like (A)
XP_007399057.1	mesc:122723150	1.14.14.161	mesc:122723150 K20618 nepetalactol monooxygenase [EC:1.14.14.161] | (RefSeq) iridoid oxidase-like (A)
XP_007399061.1	sind:105174133	1.14.14.161	sind:105174133 K20618 nepetalactol monooxygenase [EC:1.14.14.161] | (RefSeq) cytochrome P450 76A1-like (A)
XP_007399062.1	sind:105174133	1.14.14.161	sind:105174133 K20618 nepetalactol monooxygenase [EC:1.14.14.161] | (RefSeq) cytochrome P450 76A1-like (A)
XP_007399063.1	mesc:122723150	1.14.14.161	mesc:122723150 K20618 nepetalactol monooxygenase [EC:1.14.14.161] | (RefSeq) iridoid oxidase-like (A)
XP_007399068.1	mesc:122723150	1.14.14.161	mesc:122723150 K20618 nepetalactol monooxygenase [EC:1.14.14.161] | (RefSeq) iridoid oxidase-like (A)
XP_007399127.1	cal:CAALFM_CR06420WA	3.1.3.16	cal:CAALFM_CR06420WA K06269 serine/threonine-protein phosphatase PP1 catalytic subunit [EC:3.1.3.16] | (RefSeq) PPZ1, CaO19.726; salt homeostasis regulator (A)
XP_007399145.1	sind:105174133	1.14.14.161	sind:105174133 K20618 nepetalactol monooxygenase [EC:1.14.14.161] | (RefSeq) cytochrome P450 76A1-like (A)
XP_007399275.1	egr:104441310	1.1.1.208	egr:104441310 K15095 (+)-neomenthol dehydrogenase [EC:1.1.1.208] | (RefSeq) (+)-neomenthol dehydrogenase (A)
XP_007399313.1	ghi:107952926	1.1.1.208	ghi:107952926 K15095 (+)-neomenthol dehydrogenase [EC:1.1.1.208] | (RefSeq) (+)-neomenthol dehydrogenase isoform X2 (A)
XP_007399356.1	spaq:STNY_R02470	1.17.4.1	spaq:STNY_R02470 K00525 ribonucleoside-diphosphate reductase alpha chain [EC:1.17.4.1] | (GenBank) ribonucleoside-diphosphate reductase subunit alpha (A)
XP_007399359.1	oeu:111386126	1.14.14.161	oeu:111386126 K20618 nepetalactol monooxygenase [EC:1.14.14.161] | (RefSeq) cytochrome P450 76A1-like (A)
XP_007399360.1	tfn:117083900	1.14.14.51 1.14.14.52 1.14.14.53 1.14.14.-	tfn:117083900 K17719 cytochrome P450 family 2 subfamily C9 [EC:1.14.14.51 1.14.14.52 1.14.14.53 1.14.14.-] | (RefSeq) cytochrome P450 2C9 (A)
XP_007399439.1	ag:AXF35972	5.5.1.34	ag:AXF35972 K23862 (+)-cis,trans-nepetalactol synthase [EC:5.5.1.34] | (KEGG) NEPS2; (+)-cis,trans-nepetalactol synthase (EC:5.5.1.34) (A)
XP_007399491.1	oeu:111386126	1.14.14.161	oeu:111386126 K20618 nepetalactol monooxygenase [EC:1.14.14.161] | (RefSeq) cytochrome P450 76A1-like (A)
XP_007399492.1	sbq:101041912	1.14.14.51 1.14.14.52 1.14.14.53 1.14.14.75 1.14.14.-	sbq:101041912 K17721 cytochrome P450 family 2 subfamily C19 [EC:1.14.14.51 1.14.14.52 1.14.14.53 1.14.14.75 1.14.14.-] | (RefSeq) cytochrome P450 2C19 (A)
XP_007399493.1	ag:AHX24370	1.14.14.161	ag:AHX24370 K20618 nepetalactol monooxygenase [EC:1.14.14.161] | (KEGG) CYP76A26; 7-deoxyloganetic acid synthase (A)
XP_007399553.1	ag:BAO01109	2.4.1.323	ag:BAO01109 K21373 7-deoxyloganetic acid glucosyltransferase [EC:2.4.1.323] | (KEGG) UGT709C2; 7-deoxyloganetic acid glucosyltransferase (EC:2.4.1.323) (A)
XP_007399578.1	ag:AXF35972	5.5.1.34	ag:AXF35972 K23862 (+)-cis,trans-nepetalactol synthase [EC:5.5.1.34] | (KEGG) NEPS2; (+)-cis,trans-nepetalactol synthase (EC:5.5.1.34) (A)
XP_007399661.1	ag:AAA33106	1.14.19.62	ag:AAA33106 K13400 secologanin synthase [EC:1.14.19.62] | (KEGG) CYP72A1; secologanin synthase (EC:1.14.19.62) (A)
XP_007399662.1	ag:AAA33106	1.14.19.62	ag:AAA33106 K13400 secologanin synthase [EC:1.14.19.62] | (KEGG) CYP72A1; secologanin synthase (EC:1.14.19.62) (A)
XP_007399699.1	ming:122073059	1.14.14.-	ming:122073059 K23810 (E)-8-carboxylinalool synthase [EC:1.14.14.-] | (RefSeq) geraniol 8-hydroxylase-like (A)
XP_007399733.1	ag:AAA33106	1.14.19.62	ag:AAA33106 K13400 secologanin synthase [EC:1.14.19.62] | (KEGG) CYP72A1; secologanin synthase (EC:1.14.19.62) (A)
XP_007399735.1	ag:AAA33106	1.14.19.62	ag:AAA33106 K13400 secologanin synthase [EC:1.14.19.62] | (KEGG) CYP72A1; secologanin synthase (EC:1.14.19.62) (A)
XP_007399736.1	ag:AAA33106	1.14.19.62	ag:AAA33106 K13400 secologanin synthase [EC:1.14.19.62] | (KEGG) CYP72A1; secologanin synthase (EC:1.14.19.62) (A)
XP_007399737.1	ag:AAA33106	1.14.19.62	ag:AAA33106 K13400 secologanin synthase [EC:1.14.19.62] | (KEGG) CYP72A1; secologanin synthase (EC:1.14.19.62) (A)
XP_007399776.1	oeu:111386126	1.14.14.161	oeu:111386126 K20618 nepetalactol monooxygenase [EC:1.14.14.161] | (RefSeq) cytochrome P450 76A1-like (A)
XP_007399789.1	gmx:100801677	1.1.1.208	gmx:100801677 K15095 (+)-neomenthol dehydrogenase [EC:1.1.1.208] | (RefSeq) (+)-neomenthol dehydrogenase-like (A)
XP_007399803.1	cqi:110688225	1.1.1.208	cqi:110688225 K15095 (+)-neomenthol dehydrogenase [EC:1.1.1.208] | (RefSeq) (+)-neomenthol dehydrogenase-like (A)
XP_007399816.1	adu:107473153	1.1.1.208	adu:107473153 K15095 (+)-neomenthol dehydrogenase [EC:1.1.1.208] | (RefSeq) (+)-neomenthol dehydrogenase (A)
XP_007399817.1	vra:106773603	1.1.1.208	vra:106773603 K15095 (+)-neomenthol dehydrogenase [EC:1.1.1.208] | (RefSeq) (+)-neomenthol dehydrogenase (A)
XP_007399826.1	qlo:115986302	1.1.1.208	qlo:115986302 K15095 (+)-neomenthol dehydrogenase [EC:1.1.1.208] | (RefSeq) (+)-neomenthol dehydrogenase-like (A)
XP_007399918.1	han:110867824	1.1.1.324	han:110867824 K23232 8-hydroxygeraniol dehydrogenase [EC:1.1.1.324] | (RefSeq) 8-hydroxygeraniol dehydrogenase (A)
XP_007399959.1	ag:ACZ48680	1.14.14.83	ag:ACZ48680 K15099 geraniol 8-hydroxylase [EC:1.14.14.83] | (KEGG) CYP76B6; geraniol 8-hydroxylase (EC:1.14.14.83) (A)
XP_007400067.1	ag:AAA33106	1.14.19.62	ag:AAA33106 K13400 secologanin synthase [EC:1.14.19.62] | (KEGG) CYP72A1; secologanin synthase (EC:1.14.19.62) (A)
XP_007400068.1	vvi:100254114	1.14.14.-	vvi:100254114 K23810 (E)-8-carboxylinalool synthase [EC:1.14.14.-] | (RefSeq) geraniol 8-hydroxylase (A)
XP_007400085.1	ag:AAA33106	1.14.19.62	ag:AAA33106 K13400 secologanin synthase [EC:1.14.19.62] | (KEGG) CYP72A1; secologanin synthase (EC:1.14.19.62) (A)
XP_007400087.1	ag:AHX24370	1.14.14.161	ag:AHX24370 K20618 nepetalactol monooxygenase [EC:1.14.14.161] | (KEGG) CYP76A26; 7-deoxyloganetic acid synthase (A)
XP_007400091.1	mesc:110620093	1.14.14.161	mesc:110620093 K20618 nepetalactol monooxygenase [EC:1.14.14.161] | (RefSeq) LOW QUALITY PROTEIN: iridoid oxidase-like (A)
XP_007400389.1	sind:105174133	1.14.14.161	sind:105174133 K20618 nepetalactol monooxygenase [EC:1.14.14.161] | (RefSeq) cytochrome P450 76A1-like (A)
XP_007400485.1	mesc:110620093	1.14.14.161	mesc:110620093 K20618 nepetalactol monooxygenase [EC:1.14.14.161] | (RefSeq) LOW QUALITY PROTEIN: iridoid oxidase-like (A)
XP_007400592.1	ag:AHK60834	1.14.14.85	ag:AHK60834 K23276 7-deoxyloganate 7-hydroxylase [EC:1.14.14.85] | (KEGG) CYP72A224; 7-deoxyloganate 7-hydroxylase (EC:1.14.14.85) (A)
XP_007400734.1	nle:100601437	1.14.14.51 1.14.14.52 1.14.14.53 1.14.14.75 1.14.14.-	nle:100601437 K17721 cytochrome P450 family 2 subfamily C19 [EC:1.14.14.51 1.14.14.52 1.14.14.53 1.14.14.75 1.14.14.-] | (RefSeq) cytochrome P450 2C19 isoform X1 (A)
XP_007400755.1	mesc:122723121	1.14.14.-	mesc:122723121 K23810 (E)-8-carboxylinalool synthase [EC:1.14.14.-] | (RefSeq) geraniol 8-hydroxylase-like (A)
XP_007400771.1	scs:Sta7437_1639	4.2.3.154	scs:Sta7437_1639 K21342 demethyl-4-deoxygadusol synthase [EC:4.2.3.154] | (GenBank) 3-dehydroquinate synthase (A)
XP_007400861.1	ag:AAA33106	1.14.19.62	ag:AAA33106 K13400 secologanin synthase [EC:1.14.19.62] | (KEGG) CYP72A1; secologanin synthase (EC:1.14.19.62) (A)
XP_007400893.1	rro:104666123	1.14.14.51 1.14.14.52 1.14.14.53 1.14.14.-	rro:104666123 K17719 cytochrome P450 family 2 subfamily C9 [EC:1.14.14.51 1.14.14.52 1.14.14.53 1.14.14.-] | (RefSeq) cytochrome P450 2C9 isoform X1 (A)
XP_007400894.1	pon:100450749	1.14.14.51 1.14.14.52 1.14.14.53 1.14.14.-	pon:100450749 K17719 cytochrome P450 family 2 subfamily C9 [EC:1.14.14.51 1.14.14.52 1.14.14.53 1.14.14.-] | (RefSeq) cytochrome P450 2C9 isoform X1 (A)
XP_007400895.1	caty:105586938	1.14.14.51 1.14.14.52 1.14.14.53 1.14.14.-	caty:105586938 K17719 cytochrome P450 family 2 subfamily C9 [EC:1.14.14.51 1.14.14.52 1.14.14.53 1.14.14.-] | (RefSeq) cytochrome P450 2C9 (A)
XP_007400900.1	tfn:117083900	1.14.14.51 1.14.14.52 1.14.14.53 1.14.14.-	tfn:117083900 K17719 cytochrome P450 family 2 subfamily C9 [EC:1.14.14.51 1.14.14.52 1.14.14.53 1.14.14.-] | (RefSeq) cytochrome P450 2C9 (A)
XP_007400904.1	vra:106759137	1.1.1.208	vra:106759137 K15095 (+)-neomenthol dehydrogenase [EC:1.1.1.208] | (RefSeq) uncharacterized protein LOC106759137 (A)
XP_007401186.1	qlo:115986358	1.1.1.208	qlo:115986358 K15095 (+)-neomenthol dehydrogenase [EC:1.1.1.208] | (RefSeq) (+)-neomenthol dehydrogenase-like (A)
XP_007401425.1	ag:AHX24370	1.14.14.161	ag:AHX24370 K20618 nepetalactol monooxygenase [EC:1.14.14.161] | (KEGG) CYP76A26; 7-deoxyloganetic acid synthase (A)
XP_007401448.1	ming:122080632	1.14.14.-	ming:122080632 K23810 (E)-8-carboxylinalool synthase [EC:1.14.14.-] | (RefSeq) geraniol 8-hydroxylase-like (A)
XP_007401471.1	ag:CAC80883	1.14.14.83	ag:CAC80883 K15099 geraniol 8-hydroxylase [EC:1.14.14.83] | (KEGG) CYP76B6; geraniol 8-hydroxylase (EC:1.14.14.83) (A)
XP_007401647.1	ag:AHX24370	1.14.14.161	ag:AHX24370 K20618 nepetalactol monooxygenase [EC:1.14.14.161] | (KEGG) CYP76A26; 7-deoxyloganetic acid synthase (A)
XP_007401704.1	ming:122086166	1.14.14.-	ming:122086166 K23810 (E)-8-carboxylinalool synthase [EC:1.14.14.-] | (RefSeq) geraniol 8-hydroxylase-like (A)
XP_007401776.1	gsj:114405778	1.1.1.208	gsj:114405778 K15095 (+)-neomenthol dehydrogenase [EC:1.1.1.208] | (RefSeq) (+)-neomenthol dehydrogenase-like (A)
XP_007401795.1	nle:100601437	1.14.14.51 1.14.14.52 1.14.14.53 1.14.14.75 1.14.14.-	nle:100601437 K17721 cytochrome P450 family 2 subfamily C19 [EC:1.14.14.51 1.14.14.52 1.14.14.53 1.14.14.75 1.14.14.-] | (RefSeq) cytochrome P450 2C19 isoform X1 (A)
XP_007401812.1	pmum:103331881	1.1.1.208	pmum:103331881 K15095 (+)-neomenthol dehydrogenase [EC:1.1.1.208] | (RefSeq) short-chain dehydrogenase/reductase 2b-like (A)
XP_007401814.1	ag:AHK60834	1.14.14.85	ag:AHK60834 K23276 7-deoxyloganate 7-hydroxylase [EC:1.14.14.85] | (KEGG) CYP72A224; 7-deoxyloganate 7-hydroxylase (EC:1.14.14.85) (A)
XP_007401816.1	ag:AHK60834	1.14.14.85	ag:AHK60834 K23276 7-deoxyloganate 7-hydroxylase [EC:1.14.14.85] | (KEGG) CYP72A224; 7-deoxyloganate 7-hydroxylase (EC:1.14.14.85) (A)
XP_007401817.1	ag:AHK60834	1.14.14.85	ag:AHK60834 K23276 7-deoxyloganate 7-hydroxylase [EC:1.14.14.85] | (KEGG) CYP72A224; 7-deoxyloganate 7-hydroxylase (EC:1.14.14.85) (A)
XP_007401818.1	ag:AAA33106	1.14.19.62	ag:AAA33106 K13400 secologanin synthase [EC:1.14.19.62] | (KEGG) CYP72A1; secologanin synthase (EC:1.14.19.62) (A)
XP_007401825.1	mtr:MTR_8g031630	1.1.1.208	mtr:MTR_8g031630 K15095 (+)-neomenthol dehydrogenase [EC:1.1.1.208] | (GenBank) NAD(P)-binding rossmann-fold protein (A)
XP_007401832.1	vvi:100254114	1.14.14.-	vvi:100254114 K23810 (E)-8-carboxylinalool synthase [EC:1.14.14.-] | (RefSeq) geraniol 8-hydroxylase (A)
XP_007401839.1	gas:123236335	1.14.14.51 1.14.14.52 1.14.14.53 1.14.14.75 1.14.14.-	gas:123236335 K17721 cytochrome P450 family 2 subfamily C19 [EC:1.14.14.51 1.14.14.52 1.14.14.53 1.14.14.75 1.14.14.-] | (RefSeq) cytochrome P450 2C42-like isoform X1 (A)
XP_007401865.1	ag:AHK60834	1.14.14.85	ag:AHK60834 K23276 7-deoxyloganate 7-hydroxylase [EC:1.14.14.85] | (KEGG) CYP72A224; 7-deoxyloganate 7-hydroxylase (EC:1.14.14.85) (A)
XP_007401952.1	csin:114284156	1.1.1.208	csin:114284156 K15095 (+)-neomenthol dehydrogenase [EC:1.1.1.208] | (RefSeq) (+)-neomenthol dehydrogenase-like (A)
XP_007402309.1	oeu:111412687	1.14.14.161	oeu:111412687 K20618 nepetalactol monooxygenase [EC:1.14.14.161] | (RefSeq) cytochrome P450 76A1-like (A)
XP_007402348.1	mesc:110620093	1.14.14.161	mesc:110620093 K20618 nepetalactol monooxygenase [EC:1.14.14.161] | (RefSeq) LOW QUALITY PROTEIN: iridoid oxidase-like (A)
XP_007402524.1	cal:CAALFM_CR06420WA	3.1.3.16	cal:CAALFM_CR06420WA K06269 serine/threonine-protein phosphatase PP1 catalytic subunit [EC:3.1.3.16] | (RefSeq) PPZ1, CaO19.726; salt homeostasis regulator (A)
XP_007402667.1	ming:122074177	1.14.14.-	ming:122074177 K23810 (E)-8-carboxylinalool synthase [EC:1.14.14.-] | (RefSeq) geraniol 8-hydroxylase-like (A)
XP_007402705.1	itr:116012599	1.1.1.324	itr:116012599 K23232 8-hydroxygeraniol dehydrogenase [EC:1.1.1.324] | (RefSeq) 8-hydroxygeraniol dehydrogenase-like (A)
XP_007402741.1	hsa:1559	1.14.14.51 1.14.14.52 1.14.14.53 1.14.14.-	hsa:1559 K17719 cytochrome P450 family 2 subfamily C9 [EC:1.14.14.51 1.14.14.52 1.14.14.53 1.14.14.-] | (RefSeq) CYP2C9, CPC9, CYP2C, CYP2C10, CYPIIC9, P450-2C9, P450IIC9; cytochrome P450 family 2 subfamily C member 9 (A)
XP_007402746.1	sind:105174133	1.14.14.161	sind:105174133 K20618 nepetalactol monooxygenase [EC:1.14.14.161] | (RefSeq) cytochrome P450 76A1-like (A)
XP_007402762.1	mcc:678686	1.14.14.51 1.14.14.52 1.14.14.53 1.14.14.-	mcc:678686 K17719 cytochrome P450 family 2 subfamily C9 [EC:1.14.14.51 1.14.14.52 1.14.14.53 1.14.14.-] | (RefSeq) CYP2C75; cytochrome P450, family 2, subfamily C, polypeptide 75 precursor (A)
XP_007403053.1	vvi:100254114	1.14.14.-	vvi:100254114 K23810 (E)-8-carboxylinalool synthase [EC:1.14.14.-] | (RefSeq) geraniol 8-hydroxylase (A)
XP_007403144.1	ag:AAD44152	1.14.14.99	ag:AAD44152 K15089 (S)-limonene 3-monooxygenase [EC:1.14.14.99] | (KEGG) CYP71D15; (S)-limonene 3-monooxygenase (EC:1.14.14.99) (A)
XP_007403148.1	sind:105174133	1.14.14.161	sind:105174133 K20618 nepetalactol monooxygenase [EC:1.14.14.161] | (RefSeq) cytochrome P450 76A1-like (A)
XP_007403234.1	ag:CAC80883	1.14.14.83	ag:CAC80883 K15099 geraniol 8-hydroxylase [EC:1.14.14.83] | (KEGG) CYP76B6; geraniol 8-hydroxylase (EC:1.14.14.83) (A)
XP_007403297.1	palz:118050093	1.1.1.208	palz:118050093 K15095 (+)-neomenthol dehydrogenase [EC:1.1.1.208] | (RefSeq) (+)-neomenthol dehydrogenase-like (A)
XP_007403474.1	ming:122086166	1.14.14.-	ming:122086166 K23810 (E)-8-carboxylinalool synthase [EC:1.14.14.-] | (RefSeq) geraniol 8-hydroxylase-like (A)

## Sheet: Phlebia_centrifuga
query_id	subject_id	EC	description
PSR70426.1	oeu:111386126	1.14.14.161	oeu:111386126 K20618 nepetalactol monooxygenase [EC:1.14.14.161] | (RefSeq) cytochrome P450 76A1-like (A)
PSR70455.1	ag:AXF35972	5.5.1.34	ag:AXF35972 K23862 (+)-cis,trans-nepetalactol synthase [EC:5.5.1.34] | (KEGG) NEPS2; (+)-cis,trans-nepetalactol synthase (EC:5.5.1.34) (A)
PSR70553.1	spaq:STNY_R02470	1.17.4.1	spaq:STNY_R02470 K00525 ribonucleoside-diphosphate reductase alpha chain [EC:1.17.4.1] | (GenBank) ribonucleoside-diphosphate reductase subunit alpha (A)
PSR70592.1	sya:A6768_11830	1.14.14.84	sya:A6768_11830 K05525 linalool 8-monooxygenase [EC:1.14.14.84] | (GenBank) Linalool 8-monooxygenase (A)
PSR70598.1	ag:AHX24370	1.14.14.161	ag:AHX24370 K20618 nepetalactol monooxygenase [EC:1.14.14.161] | (KEGG) CYP76A26; 7-deoxyloganetic acid synthase (A)
PSR70846.1	nar:Saro_0759	1.14.14.84	nar:Saro_0759 K05525 linalool 8-monooxygenase [EC:1.14.14.84] | (GenBank) cytochrome P450 (A)
PSR70849.1	mesc:122723121	1.14.14.-	mesc:122723121 K23810 (E)-8-carboxylinalool synthase [EC:1.14.14.-] | (RefSeq) geraniol 8-hydroxylase-like (A)
PSR70858.1	ming:122073059	1.14.14.-	ming:122073059 K23810 (E)-8-carboxylinalool synthase [EC:1.14.14.-] | (RefSeq) geraniol 8-hydroxylase-like (A)
PSR70928.1	csin:114284156	1.1.1.208	csin:114284156 K15095 (+)-neomenthol dehydrogenase [EC:1.1.1.208] | (RefSeq) (+)-neomenthol dehydrogenase-like (A)
PSR70954.1	ag:AXF35972	5.5.1.34	ag:AXF35972 K23862 (+)-cis,trans-nepetalactol synthase [EC:5.5.1.34] | (KEGG) NEPS2; (+)-cis,trans-nepetalactol synthase (EC:5.5.1.34) (A)
PSR71381.1	cal:CAALFM_CR06420WA	3.1.3.16	cal:CAALFM_CR06420WA K06269 serine/threonine-protein phosphatase PP1 catalytic subunit [EC:3.1.3.16] | (RefSeq) PPZ1, CaO19.726; salt homeostasis regulator (A)
PSR71422.1	nta:107759802	1.1.1.208	nta:107759802 K15095 (+)-neomenthol dehydrogenase [EC:1.1.1.208] | (RefSeq) short-chain dehydrogenase/reductase 2b-like (A)
PSR71537.1	mesc:110620093	1.14.14.161	mesc:110620093 K20618 nepetalactol monooxygenase [EC:1.14.14.161] | (RefSeq) LOW QUALITY PROTEIN: iridoid oxidase-like (A)
PSR71633.1	ming:122074178	1.14.14.-	ming:122074178 K23810 (E)-8-carboxylinalool synthase [EC:1.14.14.-] | (RefSeq) geraniol 8-hydroxylase-like (A)
PSR71640.1	hsa:1557	1.14.14.51 1.14.14.52 1.14.14.53 1.14.14.75 1.14.14.-	hsa:1557 K17721 cytochrome P450 family 2 subfamily C19 [EC:1.14.14.51 1.14.14.52 1.14.14.53 1.14.14.75 1.14.14.-] | (RefSeq) CYP2C19, CPCJ, CYP2C, CYPIIC17, CYPIIC19, P450C2C, P450IIC19; cytochrome P450 family 2 subfamily C member 19 (A)
PSR71810.1	sbq:101041912	1.14.14.51 1.14.14.52 1.14.14.53 1.14.14.75 1.14.14.-	sbq:101041912 K17721 cytochrome P450 family 2 subfamily C19 [EC:1.14.14.51 1.14.14.52 1.14.14.53 1.14.14.75 1.14.14.-] | (RefSeq) cytochrome P450 2C19 (A)
PSR71896.1	var:108327221	1.1.1.208	var:108327221 K15095 (+)-neomenthol dehydrogenase [EC:1.1.1.208] | (RefSeq) uncharacterized LOC108327221 (A)
PSR71971.1	pavi:110745644	1.1.1.208	pavi:110745644 K15095 (+)-neomenthol dehydrogenase [EC:1.1.1.208] | (RefSeq) (+)-neomenthol dehydrogenase-like (A)
PSR72012.1	dcr:108192441	1.1.1.208	dcr:108192441 K15095 (+)-neomenthol dehydrogenase [EC:1.1.1.208] | (RefSeq) short-chain dehydrogenase/reductase 2b-like (A)
PSR72168.1	sind:105174133	1.14.14.161	sind:105174133 K20618 nepetalactol monooxygenase [EC:1.14.14.161] | (RefSeq) cytochrome P450 76A1-like (A)
PSR72458.1	qlo:115958624	1.1.1.208	qlo:115958624 K15095 (+)-neomenthol dehydrogenase [EC:1.1.1.208] | (RefSeq) (+)-neomenthol dehydrogenase-like (A)
PSR72530.1	sspl:121770797	1.1.1.324	sspl:121770797 K23232 8-hydroxygeraniol dehydrogenase [EC:1.1.1.324] | (RefSeq) geraniol dehydrogenase 1 (A)
PSR72531.1	ini:109180302	1.1.1.324	ini:109180302 K23232 8-hydroxygeraniol dehydrogenase [EC:1.1.1.324] | (RefSeq) 8-hydroxygeraniol dehydrogenase-like (A)
PSR72559.1	ming:122086166	1.14.14.-	ming:122086166 K23810 (E)-8-carboxylinalool synthase [EC:1.14.14.-] | (RefSeq) geraniol 8-hydroxylase-like (A)
PSR72740.1	ming:122073059	1.14.14.-	ming:122073059 K23810 (E)-8-carboxylinalool synthase [EC:1.14.14.-] | (RefSeq) geraniol 8-hydroxylase-like (A)
PSR73370.1	hsa:1559	1.14.14.51 1.14.14.52 1.14.14.53 1.14.14.-	hsa:1559 K17719 cytochrome P450 family 2 subfamily C9 [EC:1.14.14.51 1.14.14.52 1.14.14.53 1.14.14.-] | (RefSeq) CYP2C9, CPC9, CYP2C, CYP2C10, CYPIIC9, P450-2C9, P450IIC9; cytochrome P450 family 2 subfamily C member 9 (A)
PSR73371.1	oeu:111386126	1.14.14.161	oeu:111386126 K20618 nepetalactol monooxygenase [EC:1.14.14.161] | (RefSeq) cytochrome P450 76A1-like (A)
PSR73379.1	ag:ACZ48680	1.14.14.83	ag:ACZ48680 K15099 geraniol 8-hydroxylase [EC:1.14.14.83] | (KEGG) CYP76B6; geraniol 8-hydroxylase (EC:1.14.14.83) (A)
PSR73384.1	ag:AHX24370	1.14.14.161	ag:AHX24370 K20618 nepetalactol monooxygenase [EC:1.14.14.161] | (KEGG) CYP76A26; 7-deoxyloganetic acid synthase (A)
PSR73385.1	ag:AHX24370	1.14.14.161	ag:AHX24370 K20618 nepetalactol monooxygenase [EC:1.14.14.161] | (KEGG) CYP76A26; 7-deoxyloganetic acid synthase (A)
PSR73438.1	ag:AAA33106	1.14.19.62	ag:AAA33106 K13400 secologanin synthase [EC:1.14.19.62] | (KEGG) CYP72A1; secologanin synthase (EC:1.14.19.62) (A)
PSR73456.1	ag:AAA33106	1.14.19.62	ag:AAA33106 K13400 secologanin synthase [EC:1.14.19.62] | (KEGG) CYP72A1; secologanin synthase (EC:1.14.19.62) (A)
PSR73475.1	ag:AHK60834	1.14.14.85	ag:AHK60834 K23276 7-deoxyloganate 7-hydroxylase [EC:1.14.14.85] | (KEGG) CYP72A224; 7-deoxyloganate 7-hydroxylase (EC:1.14.14.85) (A)
PSR73546.1	nle:100601437	1.14.14.51 1.14.14.52 1.14.14.53 1.14.14.75 1.14.14.-	nle:100601437 K17721 cytochrome P450 family 2 subfamily C19 [EC:1.14.14.51 1.14.14.52 1.14.14.53 1.14.14.75 1.14.14.-] | (RefSeq) cytochrome P450 2C19 isoform X1 (A)
PSR73547.1	ats:109768416	1.1.1.208	ats:109768416 K15095 (+)-neomenthol dehydrogenase [EC:1.1.1.208] | (RefSeq) (+)-neomenthol dehydrogenase-like (A)
PSR73937.1	vra:106759137	1.1.1.208	vra:106759137 K15095 (+)-neomenthol dehydrogenase [EC:1.1.1.208] | (RefSeq) uncharacterized protein LOC106759137 (A)
PSR74011.1	tfn:117092015	1.14.14.51 1.14.14.52 1.14.14.53 1.14.14.-	tfn:117092015 K17719 cytochrome P450 family 2 subfamily C9 [EC:1.14.14.51 1.14.14.52 1.14.14.53 1.14.14.-] | (RefSeq) cytochrome P450 2C9-like isoform X1 (A)
PSR74012.1	ag:ACZ48680	1.14.14.83	ag:ACZ48680 K15099 geraniol 8-hydroxylase [EC:1.14.14.83] | (KEGG) CYP76B6; geraniol 8-hydroxylase (EC:1.14.14.83) (A)
PSR74371.1	ming:122074666	1.14.14.-	ming:122074666 K23810 (E)-8-carboxylinalool synthase [EC:1.14.14.-] | (RefSeq) geraniol 8-hydroxylase-like (A)
PSR74400.1	ming:122080632	1.14.14.-	ming:122080632 K23810 (E)-8-carboxylinalool synthase [EC:1.14.14.-] | (RefSeq) geraniol 8-hydroxylase-like (A)
PSR74430.1	cal:CAALFM_CR06420WA	3.1.3.16	cal:CAALFM_CR06420WA K06269 serine/threonine-protein phosphatase PP1 catalytic subunit [EC:3.1.3.16] | (RefSeq) PPZ1, CaO19.726; salt homeostasis regulator (A)
PSR74725.1	cpep:111779651	1.1.1.208	cpep:111779651 K15095 (+)-neomenthol dehydrogenase [EC:1.1.1.208] | (RefSeq) short-chain dehydrogenase/reductase 2b-like (A)
PSR74727.1	cmax:111485494	1.1.1.208	cmax:111485494 K15095 (+)-neomenthol dehydrogenase [EC:1.1.1.208] | (RefSeq) short-chain dehydrogenase/reductase 2b-like (A)
PSR74832.1	csin:114256052	1.1.1.208	csin:114256052 K15095 (+)-neomenthol dehydrogenase [EC:1.1.1.208] | (RefSeq) short-chain dehydrogenase/reductase 2b-like isoform X1 (A)
PSR74906.1	zma:100217017	1.1.1.208	zma:100217017 K15095 (+)-neomenthol dehydrogenase [EC:1.1.1.208] | (RefSeq) (+)-neomenthol dehydrogenase (A)
PSR74974.1	vvi:100232891	1.14.14.-	vvi:100232891 K23810 (E)-8-carboxylinalool synthase [EC:1.14.14.-] | (RefSeq) GFH2; ripening-related P-450 enzyme-like (A)
PSR75208.1	mcc:678686	1.14.14.51 1.14.14.52 1.14.14.53 1.14.14.-	mcc:678686 K17719 cytochrome P450 family 2 subfamily C9 [EC:1.14.14.51 1.14.14.52 1.14.14.53 1.14.14.-] | (RefSeq) CYP2C75; cytochrome P450, family 2, subfamily C, polypeptide 75 precursor (A)
PSR75209.1	ag:AHX24370	1.14.14.161	ag:AHX24370 K20618 nepetalactol monooxygenase [EC:1.14.14.161] | (KEGG) CYP76A26; 7-deoxyloganetic acid synthase (A)
PSR75211.1	pon:100439483	1.14.14.51 1.14.14.52 1.14.14.53 1.14.14.75 1.14.14.-	pon:100439483 K17721 cytochrome P450 family 2 subfamily C19 [EC:1.14.14.51 1.14.14.52 1.14.14.53 1.14.14.75 1.14.14.-] | (RefSeq) cytochrome P450 2C19 isoform X1 (A)
PSR75405.1	sind:105174133	1.14.14.161	sind:105174133 K20618 nepetalactol monooxygenase [EC:1.14.14.161] | (RefSeq) cytochrome P450 76A1-like (A)
PSR75609.1	ag:AAQ75423	1.3.1.81	ag:AAQ75423 K15092 (+)-pulegone reductase [EC:1.3.1.81] | (KEGG) (+)-pulegone reductase (EC:1.3.1.81) (A)
PSR75712.1	mesc:122723121	1.14.14.-	mesc:122723121 K23810 (E)-8-carboxylinalool synthase [EC:1.14.14.-] | (RefSeq) geraniol 8-hydroxylase-like (A)
PSR75713.1	ag:AAL06397	1.14.14.143	ag:AAL06397 K15093 (+)-menthofuran synthase [EC:1.14.14.143] | (KEGG) (+)-menthofuran synthase (EC:1.14.14.143) (A)
PSR76191.1	csin:114284156	1.1.1.208	csin:114284156 K15095 (+)-neomenthol dehydrogenase [EC:1.1.1.208] | (RefSeq) (+)-neomenthol dehydrogenase-like (A)
PSR76380.1	pry:Prubr_33290	4.2.3.152	pry:Prubr_33290 K19969 2-epi-5-epi-valiolone synthase [EC:4.2.3.152] | (GenBank) hypothetical protein (A)
PSR76488.1	tdc:119355760	1.1.1.208	tdc:119355760 K15095 (+)-neomenthol dehydrogenase [EC:1.1.1.208] | (RefSeq) salutaridine reductase-like (A)
PSR76584.1	aip:107634967	1.1.1.208	aip:107634967 K15095 (+)-neomenthol dehydrogenase [EC:1.1.1.208] | (RefSeq) (+)-neomenthol dehydrogenase (A)
PSR76806.1	vra:106759137	1.1.1.208	vra:106759137 K15095 (+)-neomenthol dehydrogenase [EC:1.1.1.208] | (RefSeq) uncharacterized protein LOC106759137 (A)
PSR76809.1	oeu:111412687	1.14.14.161	oeu:111412687 K20618 nepetalactol monooxygenase [EC:1.14.14.161] | (RefSeq) cytochrome P450 76A1-like (A)
PSR76828.1	csin:114277737	1.14.14.-	csin:114277737 K23810 (E)-8-carboxylinalool synthase [EC:1.14.14.-] | (RefSeq) geraniol 8-hydroxylase-like (A)
PSR76829.1	ag:ACZ48680	1.14.14.83	ag:ACZ48680 K15099 geraniol 8-hydroxylase [EC:1.14.14.83] | (KEGG) CYP76B6; geraniol 8-hydroxylase (EC:1.14.14.83) (A)
PSR76830.1	ag:AHX24370	1.14.14.161	ag:AHX24370 K20618 nepetalactol monooxygenase [EC:1.14.14.161] | (KEGG) CYP76A26; 7-deoxyloganetic acid synthase (A)
PSR77093.1	ag:AAA33106	1.14.19.62	ag:AAA33106 K13400 secologanin synthase [EC:1.14.19.62] | (KEGG) CYP72A1; secologanin synthase (EC:1.14.19.62) (A)
PSR77648.1	bdi:112269524	1.1.1.208	bdi:112269524 K15095 (+)-neomenthol dehydrogenase [EC:1.1.1.208] | (RefSeq) salutaridine reductase-like (A)
PSR77780.1	itr:116012599	1.1.1.324	itr:116012599 K23232 8-hydroxygeraniol dehydrogenase [EC:1.1.1.324] | (RefSeq) 8-hydroxygeraniol dehydrogenase-like (A)
PSR77855.1	vvi:100254114	1.14.14.-	vvi:100254114 K23810 (E)-8-carboxylinalool synthase [EC:1.14.14.-] | (RefSeq) geraniol 8-hydroxylase (A)
PSR77908.1	gas:123236335	1.14.14.51 1.14.14.52 1.14.14.53 1.14.14.75 1.14.14.-	gas:123236335 K17721 cytochrome P450 family 2 subfamily C19 [EC:1.14.14.51 1.14.14.52 1.14.14.53 1.14.14.75 1.14.14.-] | (RefSeq) cytochrome P450 2C42-like isoform X1 (A)
PSR77910.1	ag:AAL06397	1.14.14.143	ag:AAL06397 K15093 (+)-menthofuran synthase [EC:1.14.14.143] | (KEGG) (+)-menthofuran synthase (EC:1.14.14.143) (A)
PSR77911.1	sind:105174133	1.14.14.161	sind:105174133 K20618 nepetalactol monooxygenase [EC:1.14.14.161] | (RefSeq) cytochrome P450 76A1-like (A)
PSR77912.1	nle:100601437	1.14.14.51 1.14.14.52 1.14.14.53 1.14.14.75 1.14.14.-	nle:100601437 K17721 cytochrome P450 family 2 subfamily C19 [EC:1.14.14.51 1.14.14.52 1.14.14.53 1.14.14.75 1.14.14.-] | (RefSeq) cytochrome P450 2C19 isoform X1 (A)
PSR78612.1	ini:109180307	1.1.1.324	ini:109180307 K23232 8-hydroxygeraniol dehydrogenase [EC:1.1.1.324] | (RefSeq) 8-hydroxygeraniol dehydrogenase-like (A)
PSR78710.1	ecad:122606860	1.1.1.208	ecad:122606860 K15095 (+)-neomenthol dehydrogenase [EC:1.1.1.208] | (RefSeq) short-chain dehydrogenase/reductase 2b-like (A)
PSR79020.1	ag:CAC80883	1.14.14.83	ag:CAC80883 K15099 geraniol 8-hydroxylase [EC:1.14.14.83] | (KEGG) CYP76B6; geraniol 8-hydroxylase (EC:1.14.14.83) (A)
PSR79232.1	mesc:122723121	1.14.14.-	mesc:122723121 K23810 (E)-8-carboxylinalool synthase [EC:1.14.14.-] | (RefSeq) geraniol 8-hydroxylase-like (A)
PSR79564.1	oeu:111386126	1.14.14.161	oeu:111386126 K20618 nepetalactol monooxygenase [EC:1.14.14.161] | (RefSeq) cytochrome P450 76A1-like (A)
PSR79569.1	ag:AHK60834	1.14.14.85	ag:AHK60834 K23276 7-deoxyloganate 7-hydroxylase [EC:1.14.14.85] | (KEGG) CYP72A224; 7-deoxyloganate 7-hydroxylase (EC:1.14.14.85) (A)
PSR79607.1	brp:103862836	1.1.1.208	brp:103862836 K15095 (+)-neomenthol dehydrogenase [EC:1.1.1.208] | (RefSeq) (+)-neomenthol dehydrogenase isoform X1 (A)
PSR79622.1	ag:BAK55737	2.4.1.324	ag:BAK55737 K21374 7-deoxyloganetin glucosyltransferase [EC:2.4.1.324] | (KEGG) UGT85A24; 7-deoxyloganetin glucosyltransferase (EC:2.4.1.324) (A)
PSR79623.1	ag:BAO01109	2.4.1.323	ag:BAO01109 K21373 7-deoxyloganetic acid glucosyltransferase [EC:2.4.1.323] | (KEGG) UGT709C2; 7-deoxyloganetic acid glucosyltransferase (EC:2.4.1.323) (A)
PSR79624.1	ag:BAK55737	2.4.1.324	ag:BAK55737 K21374 7-deoxyloganetin glucosyltransferase [EC:2.4.1.324] | (KEGG) UGT85A24; 7-deoxyloganetin glucosyltransferase (EC:2.4.1.324) (A)
PSR79872.1	sbi:8078896	1.1.1.208	sbi:8078896 K15095 (+)-neomenthol dehydrogenase [EC:1.1.1.208] | (RefSeq) salutaridine reductase (A)
PSR81343.1	oeu:111386126	1.14.14.161	oeu:111386126 K20618 nepetalactol monooxygenase [EC:1.14.14.161] | (RefSeq) cytochrome P450 76A1-like (A)
PSR81817.1	ag:AHK60834	1.14.14.85	ag:AHK60834 K23276 7-deoxyloganate 7-hydroxylase [EC:1.14.14.85] | (KEGG) CYP72A224; 7-deoxyloganate 7-hydroxylase (EC:1.14.14.85) (A)
PSR81829.1	ag:AAA33106	1.14.19.62	ag:AAA33106 K13400 secologanin synthase [EC:1.14.19.62] | (KEGG) CYP72A1; secologanin synthase (EC:1.14.19.62) (A)
PSR81867.1	ming:122073059	1.14.14.-	ming:122073059 K23810 (E)-8-carboxylinalool synthase [EC:1.14.14.-] | (RefSeq) geraniol 8-hydroxylase-like (A)
PSR82969.1	nle:100601437	1.14.14.51 1.14.14.52 1.14.14.53 1.14.14.75 1.14.14.-	nle:100601437 K17721 cytochrome P450 family 2 subfamily C19 [EC:1.14.14.51 1.14.14.52 1.14.14.53 1.14.14.75 1.14.14.-] | (RefSeq) cytochrome P450 2C19 isoform X1 (A)
PSR83147.1	aprc:113849292	1.1.1.208	aprc:113849292 K15095 (+)-neomenthol dehydrogenase [EC:1.1.1.208] | (RefSeq) (+)-neomenthol dehydrogenase-like isoform X1 (A)
PSR83435.1	pda:103698030	1.1.1.208	pda:103698030 K15095 (+)-neomenthol dehydrogenase [EC:1.1.1.208] | (RefSeq) (+)-neomenthol dehydrogenase-like (A)
PSR83473.1	ag:AHX24370	1.14.14.161	ag:AHX24370 K20618 nepetalactol monooxygenase [EC:1.14.14.161] | (KEGG) CYP76A26; 7-deoxyloganetic acid synthase (A)
PSR83733.1	sbq:101041912	1.14.14.51 1.14.14.52 1.14.14.53 1.14.14.75 1.14.14.-	sbq:101041912 K17721 cytochrome P450 family 2 subfamily C19 [EC:1.14.14.51 1.14.14.52 1.14.14.53 1.14.14.75 1.14.14.-] | (RefSeq) cytochrome P450 2C19 (A)
PSR83999.1	ag:AAA33106	1.14.19.62	ag:AAA33106 K13400 secologanin synthase [EC:1.14.19.62] | (KEGG) CYP72A1; secologanin synthase (EC:1.14.19.62) (A)
PSR84002.1	ag:AAA33106	1.14.19.62	ag:AAA33106 K13400 secologanin synthase [EC:1.14.19.62] | (KEGG) CYP72A1; secologanin synthase (EC:1.14.19.62) (A)
PSR85632.1	ming:122074177	1.14.14.-	ming:122074177 K23810 (E)-8-carboxylinalool synthase [EC:1.14.14.-] | (RefSeq) geraniol 8-hydroxylase-like (A)
PSR85636.1	mesc:110620093	1.14.14.161	mesc:110620093 K20618 nepetalactol monooxygenase [EC:1.14.14.161] | (RefSeq) LOW QUALITY PROTEIN: iridoid oxidase-like (A)
PSR85637.1	gas:123238232	1.14.14.51 1.14.14.52 1.14.14.53 1.14.14.75 1.14.14.-	gas:123238232 K17721 cytochrome P450 family 2 subfamily C19 [EC:1.14.14.51 1.14.14.52 1.14.14.53 1.14.14.75 1.14.14.-] | (RefSeq) cytochrome P450 2C19-like isoform X1 (A)
PSR88460.1	var:108327221	1.1.1.208	var:108327221 K15095 (+)-neomenthol dehydrogenase [EC:1.1.1.208] | (RefSeq) uncharacterized LOC108327221 (A)
PSR88461.1	aprc:113850408	1.1.1.208	aprc:113850408 K15095 (+)-neomenthol dehydrogenase [EC:1.1.1.208] | (RefSeq) (+)-neomenthol dehydrogenase-like (A)
PSR88837.1	vvi:100254114	1.14.14.-	vvi:100254114 K23810 (E)-8-carboxylinalool synthase [EC:1.14.14.-] | (RefSeq) geraniol 8-hydroxylase (A)
PSR88889.1	phai:112899151	1.1.1.208	phai:112899151 K15095 (+)-neomenthol dehydrogenase [EC:1.1.1.208] | (RefSeq) salutaridine reductase-like (A)
PSR88979.1	ksk:KSE_12950	4.2.3.163 4.2.3.171	ksk:KSE_12950 K23023 (+)-corvol ether B/A synthase [EC:4.2.3.163 4.2.3.171] | (GenBank) putative sesquiterpene cyclase (A)
PSR93708.1	gas:123238232	1.14.14.51 1.14.14.52 1.14.14.53 1.14.14.75 1.14.14.-	gas:123238232 K17721 cytochrome P450 family 2 subfamily C19 [EC:1.14.14.51 1.14.14.52 1.14.14.53 1.14.14.75 1.14.14.-] | (RefSeq) cytochrome P450 2C19-like isoform X1 (A)
PSR93709.1	oeu:111386126	1.14.14.161	oeu:111386126 K20618 nepetalactol monooxygenase [EC:1.14.14.161] | (RefSeq) cytochrome P450 76A1-like (A)
PSR93711.1	nle:100601437	1.14.14.51 1.14.14.52 1.14.14.53 1.14.14.75 1.14.14.-	nle:100601437 K17721 cytochrome P450 family 2 subfamily C19 [EC:1.14.14.51 1.14.14.52 1.14.14.53 1.14.14.75 1.14.14.-] | (RefSeq) cytochrome P450 2C19 isoform X1 (A)
PSR97081.1	ming:122073059	1.14.14.-	ming:122073059 K23810 (E)-8-carboxylinalool synthase [EC:1.14.14.-] | (RefSeq) geraniol 8-hydroxylase-like (A)
PSR97714.1	vvi:100254114	1.14.14.-	vvi:100254114 K23810 (E)-8-carboxylinalool synthase [EC:1.14.14.-] | (RefSeq) geraniol 8-hydroxylase (A)
PSR97715.1	vvi:100855232	1.14.14.-	vvi:100855232 K23810 (E)-8-carboxylinalool synthase [EC:1.14.14.-] | (RefSeq) geraniol 8-hydroxylase (A)
PSR98912.1	cal:CAALFM_CR06420WA	3.1.3.16	cal:CAALFM_CR06420WA K06269 serine/threonine-protein phosphatase PP1 catalytic subunit [EC:3.1.3.16] | (RefSeq) PPZ1, CaO19.726; salt homeostasis regulator (A)
PSR98926.1	pfp:PFL1_02990	1.1.1.208	pfp:PFL1_02990 K15095 (+)-neomenthol dehydrogenase [EC:1.1.1.208] | (RefSeq) hypothetical protein (A)
PSR98927.1	pfp:PFL1_02990	1.1.1.208	pfp:PFL1_02990 K15095 (+)-neomenthol dehydrogenase [EC:1.1.1.208] | (RefSeq) hypothetical protein (A)
PSR98928.1	bdi:104583414	1.1.1.208	bdi:104583414 K15095 (+)-neomenthol dehydrogenase [EC:1.1.1.208] | (RefSeq) short-chain dehydrogenase/reductase 2b (A)
PSS01015.1	oeu:111386126	1.14.14.161	oeu:111386126 K20618 nepetalactol monooxygenase [EC:1.14.14.161] | (RefSeq) cytochrome P450 76A1-like (A)
PSS06488.1	csin:114277737	1.14.14.-	csin:114277737 K23810 (E)-8-carboxylinalool synthase [EC:1.14.14.-] | (RefSeq) geraniol 8-hydroxylase-like (A)
PSS08853.1	cal:CAALFM_CR06420WA	3.1.3.16	cal:CAALFM_CR06420WA K06269 serine/threonine-protein phosphatase PP1 catalytic subunit [EC:3.1.3.16] | (RefSeq) PPZ1, CaO19.726; salt homeostasis regulator (A)
PSS08856.1	ag:AHX24370	1.14.14.161	ag:AHX24370 K20618 nepetalactol monooxygenase [EC:1.14.14.161] | (KEGG) CYP76A26; 7-deoxyloganetic acid synthase (A)
PSS10457.1	oeu:111391378	1.1.1.208	oeu:111391378 K15095 (+)-neomenthol dehydrogenase [EC:1.1.1.208] | (RefSeq) (+)-neomenthol dehydrogenase-like isoform X1 (A)
PSS17126.1	pfp:PFL1_02990	1.1.1.208	pfp:PFL1_02990 K15095 (+)-neomenthol dehydrogenase [EC:1.1.1.208] | (RefSeq) hypothetical protein (A)
PSS17133.1	vvi:100254114	1.14.14.-	vvi:100254114 K23810 (E)-8-carboxylinalool synthase [EC:1.14.14.-] | (RefSeq) geraniol 8-hydroxylase (A)
PSS17134.1	csin:114277737	1.14.14.-	csin:114277737 K23810 (E)-8-carboxylinalool synthase [EC:1.14.14.-] | (RefSeq) geraniol 8-hydroxylase-like (A)
PSS18915.1	ag:AXF35971	1.1.1.419 5.5.1.34	ag:AXF35971 K23990 nepetalactol dehydrogenase / (+)-cis,trans-nepetalactol synthase [EC:1.1.1.419 5.5.1.34] | (KEGG) NEPS1; nepetalactol dehydrogenase / (+)-cis,trans-nepetalactol synthase (EC:1.1.1.419 5.5.1.34) (A)
PSS29641.1	bna:106370838	1.1.1.208	bna:106370838 K15095 (+)-neomenthol dehydrogenase [EC:1.1.1.208] | (RefSeq) (+)-neomenthol dehydrogenase isoform X1 (A)
PSS29889.1	sbq:101041912	1.14.14.51 1.14.14.52 1.14.14.53 1.14.14.75 1.14.14.-	sbq:101041912 K17721 cytochrome P450 family 2 subfamily C19 [EC:1.14.14.51 1.14.14.52 1.14.14.53 1.14.14.75 1.14.14.-] | (RefSeq) cytochrome P450 2C19 (A)
PSS30875.1	ag:AAA33106	1.14.19.62	ag:AAA33106 K13400 secologanin synthase [EC:1.14.19.62] | (KEGG) CYP72A1; secologanin synthase (EC:1.14.19.62) (A)
PSS30876.1	ag:AAA33106	1.14.19.62	ag:AAA33106 K13400 secologanin synthase [EC:1.14.19.62] | (KEGG) CYP72A1; secologanin synthase (EC:1.14.19.62) (A)
PSS30979.1	pon:100439483	1.14.14.51 1.14.14.52 1.14.14.53 1.14.14.75 1.14.14.-	pon:100439483 K17721 cytochrome P450 family 2 subfamily C19 [EC:1.14.14.51 1.14.14.52 1.14.14.53 1.14.14.75 1.14.14.-] | (RefSeq) cytochrome P450 2C19 isoform X1 (A)
PSS32167.1	aer:AERYTH_01590	4.2.3.154	aer:AERYTH_01590 K21342 demethyl-4-deoxygadusol synthase [EC:4.2.3.154] | (GenBank) 3-dehydroquinate synthase (A)
PSS32170.1	sbq:101041912	1.14.14.51 1.14.14.52 1.14.14.53 1.14.14.75 1.14.14.-	sbq:101041912 K17721 cytochrome P450 family 2 subfamily C19 [EC:1.14.14.51 1.14.14.52 1.14.14.53 1.14.14.75 1.14.14.-] | (RefSeq) cytochrome P450 2C19 (A)
PSS32209.1	var:108327221	1.1.1.208	var:108327221 K15095 (+)-neomenthol dehydrogenase [EC:1.1.1.208] | (RefSeq) uncharacterized LOC108327221 (A)
PSS34169.1	ag:AAA33106	1.14.19.62	ag:AAA33106 K13400 secologanin synthase [EC:1.14.19.62] | (KEGG) CYP72A1; secologanin synthase (EC:1.14.19.62) (A)
PSS35523.1	ag:AAU20370	1.1.1.223	ag:AAU20370 K15090 isopiperitenol dehydrogenase [EC:1.1.1.223] | (KEGG) isopiperitenol dehydrogenase (A)
PSS35616.1	sind:105174133	1.14.14.161	sind:105174133 K20618 nepetalactol monooxygenase [EC:1.14.14.161] | (RefSeq) cytochrome P450 76A1-like (A)
PSS36872.1	twl:119984791	1.1.1.208	twl:119984791 K15095 (+)-neomenthol dehydrogenase [EC:1.1.1.208] | (RefSeq) (+)-neomenthol dehydrogenase-like isoform X1 (A)
PSS36919.1	han:110867824	1.1.1.324	han:110867824 K23232 8-hydroxygeraniol dehydrogenase [EC:1.1.1.324] | (RefSeq) 8-hydroxygeraniol dehydrogenase (A)
PSS36985.1	cal:CAALFM_CR06420WA	3.1.3.16	cal:CAALFM_CR06420WA K06269 serine/threonine-protein phosphatase PP1 catalytic subunit [EC:3.1.3.16] | (RefSeq) PPZ1, CaO19.726; salt homeostasis regulator (A)
PSS37007.1	cal:CAALFM_CR06420WA	3.1.3.16	cal:CAALFM_CR06420WA K06269 serine/threonine-protein phosphatase PP1 catalytic subunit [EC:3.1.3.16] | (RefSeq) PPZ1, CaO19.726; salt homeostasis regulator (A)
PSS37177.1	ag:AHX24370	1.14.14.161	ag:AHX24370 K20618 nepetalactol monooxygenase [EC:1.14.14.161] | (KEGG) CYP76A26; 7-deoxyloganetic acid synthase (A)
PSS37288.1	ag:AHX24370	1.14.14.161	ag:AHX24370 K20618 nepetalactol monooxygenase [EC:1.14.14.161] | (KEGG) CYP76A26; 7-deoxyloganetic acid synthase (A)
PSS37289.1	gas:123238232	1.14.14.51 1.14.14.52 1.14.14.53 1.14.14.75 1.14.14.-	gas:123238232 K17721 cytochrome P450 family 2 subfamily C19 [EC:1.14.14.51 1.14.14.52 1.14.14.53 1.14.14.75 1.14.14.-] | (RefSeq) cytochrome P450 2C19-like isoform X1 (A)
PSS37292.1	ag:AAL06397	1.14.14.143	ag:AAL06397 K15093 (+)-menthofuran synthase [EC:1.14.14.143] | (KEGG) (+)-menthofuran synthase (EC:1.14.14.143) (A)
PSS37493.1	osa:4330113	1.1.1.208	osa:4330113 K15095 (+)-neomenthol dehydrogenase [EC:1.1.1.208] | (RefSeq) (+)-neomenthol dehydrogenase (A)
PSS37539.1	sspl:121767850	3.6.1.68	sspl:121767850 K20986 geranyl diphosphate phosphohydrolase [EC:3.6.1.68] | (RefSeq) geranyl diphosphate phosphohydrolase-like (A)
PSS37644.1	han:110867824	1.1.1.324	han:110867824 K23232 8-hydroxygeraniol dehydrogenase [EC:1.1.1.324] | (RefSeq) 8-hydroxygeraniol dehydrogenase (A)
PSS37647.1	cal:CAALFM_CR06420WA	3.1.3.16	cal:CAALFM_CR06420WA K06269 serine/threonine-protein phosphatase PP1 catalytic subunit [EC:3.1.3.16] | (RefSeq) PPZ1, CaO19.726; salt homeostasis regulator (A)
PSS37906.1	mesc:122723150	1.14.14.161	mesc:122723150 K20618 nepetalactol monooxygenase [EC:1.14.14.161] | (RefSeq) iridoid oxidase-like (A)
PSS37907.1	gas:123238232	1.14.14.51 1.14.14.52 1.14.14.53 1.14.14.75 1.14.14.-	gas:123238232 K17721 cytochrome P450 family 2 subfamily C19 [EC:1.14.14.51 1.14.14.52 1.14.14.53 1.14.14.75 1.14.14.-] | (RefSeq) cytochrome P450 2C19-like isoform X1 (A)
PSS37992.1	ag:AAL06397	1.14.14.143	ag:AAL06397 K15093 (+)-menthofuran synthase [EC:1.14.14.143] | (KEGG) (+)-menthofuran synthase (EC:1.14.14.143) (A)
PSS38121.1	oeu:111412687	1.14.14.161	oeu:111412687 K20618 nepetalactol monooxygenase [EC:1.14.14.161] | (RefSeq) cytochrome P450 76A1-like (A)

## Sheet: Phlebiopsis_gigantea
query_id	subject_id	EC	description
KIP01265.1	pps:100995695	1.14.14.51 1.14.14.52 1.14.14.53 1.14.14.75 1.14.14.-	pps:100995695 K17721 cytochrome P450 family 2 subfamily C19 [EC:1.14.14.51 1.14.14.52 1.14.14.53 1.14.14.75 1.14.14.-] | (RefSeq) cytochrome P450 2C19 (A)
KIP01271.1	ag:AAA33106	1.14.19.62	ag:AAA33106 K13400 secologanin synthase [EC:1.14.19.62] | (KEGG) CYP72A1; secologanin synthase (EC:1.14.19.62) (A)
KIP01299.1	ag:AAA33106	1.14.19.62	ag:AAA33106 K13400 secologanin synthase [EC:1.14.19.62] | (KEGG) CYP72A1; secologanin synthase (EC:1.14.19.62) (A)
KIP01367.1	vri:117916897	1.1.1.208	vri:117916897 K15095 (+)-neomenthol dehydrogenase [EC:1.1.1.208] | (RefSeq) salutaridine reductase-like (A)
KIP01399.1	psom:113310206	1.1.1.208	psom:113310206 K15095 (+)-neomenthol dehydrogenase [EC:1.1.1.208] | (RefSeq) (+)-neomenthol dehydrogenase-like (A)
KIP01419.1	ag:AHX24370	1.14.14.161	ag:AHX24370 K20618 nepetalactol monooxygenase [EC:1.14.14.161] | (KEGG) CYP76A26; 7-deoxyloganetic acid synthase (A)
KIP01476.1	psom:113310206	1.1.1.208	psom:113310206 K15095 (+)-neomenthol dehydrogenase [EC:1.1.1.208] | (RefSeq) (+)-neomenthol dehydrogenase-like (A)
KIP01706.1	ag:AHX24370	1.14.14.161	ag:AHX24370 K20618 nepetalactol monooxygenase [EC:1.14.14.161] | (KEGG) CYP76A26; 7-deoxyloganetic acid synthase (A)
KIP01781.1	han:110867824	1.1.1.324	han:110867824 K23232 8-hydroxygeraniol dehydrogenase [EC:1.1.1.324] | (RefSeq) 8-hydroxygeraniol dehydrogenase (A)
KIP01864.1	ming:122074666	1.14.14.-	ming:122074666 K23810 (E)-8-carboxylinalool synthase [EC:1.14.14.-] | (RefSeq) geraniol 8-hydroxylase-like (A)
KIP01865.1	ini:109180302	1.1.1.324	ini:109180302 K23232 8-hydroxygeraniol dehydrogenase [EC:1.1.1.324] | (RefSeq) 8-hydroxygeraniol dehydrogenase-like (A)
KIP01888.1	scs:Sta7437_1639	4.2.3.154	scs:Sta7437_1639 K21342 demethyl-4-deoxygadusol synthase [EC:4.2.3.154] | (GenBank) 3-dehydroquinate synthase (A)
KIP01931.1	ag:AAA33106	1.14.19.62	ag:AAA33106 K13400 secologanin synthase [EC:1.14.19.62] | (KEGG) CYP72A1; secologanin synthase (EC:1.14.19.62) (A)
KIP01933.1	sind:105174133	1.14.14.161	sind:105174133 K20618 nepetalactol monooxygenase [EC:1.14.14.161] | (RefSeq) cytochrome P450 76A1-like (A)
KIP02142.1	ini:109180307	1.1.1.324	ini:109180307 K23232 8-hydroxygeraniol dehydrogenase [EC:1.1.1.324] | (RefSeq) 8-hydroxygeraniol dehydrogenase-like (A)
KIP02196.1	ag:AAA33106	1.14.19.62	ag:AAA33106 K13400 secologanin synthase [EC:1.14.19.62] | (KEGG) CYP72A1; secologanin synthase (EC:1.14.19.62) (A)
KIP02197.1	ag:AAA33106	1.14.19.62	ag:AAA33106 K13400 secologanin synthase [EC:1.14.19.62] | (KEGG) CYP72A1; secologanin synthase (EC:1.14.19.62) (A)
KIP02276.1	sesp:BN6_52640	4.2.3.152	sesp:BN6_52640 K19969 2-epi-5-epi-valiolone synthase [EC:4.2.3.152] | (GenBank) putative 2-epi-5-epi-valiolone synthase (A)
KIP02444.1	ag:AAQ75423	1.3.1.81	ag:AAQ75423 K15092 (+)-pulegone reductase [EC:1.3.1.81] | (KEGG) (+)-pulegone reductase (EC:1.3.1.81) (A)
KIP02446.1	mesc:110620093	1.14.14.161	mesc:110620093 K20618 nepetalactol monooxygenase [EC:1.14.14.161] | (RefSeq) LOW QUALITY PROTEIN: iridoid oxidase-like (A)
KIP02463.1	ag:AAA33106	1.14.19.62	ag:AAA33106 K13400 secologanin synthase [EC:1.14.19.62] | (KEGG) CYP72A1; secologanin synthase (EC:1.14.19.62) (A)
KIP02696.1	ag:AHX24370	1.14.14.161	ag:AHX24370 K20618 nepetalactol monooxygenase [EC:1.14.14.161] | (KEGG) CYP76A26; 7-deoxyloganetic acid synthase (A)
KIP02697.1	ag:AHX24370	1.14.14.161	ag:AHX24370 K20618 nepetalactol monooxygenase [EC:1.14.14.161] | (KEGG) CYP76A26; 7-deoxyloganetic acid synthase (A)
KIP02725.1	pop:7460092	1.1.1.208	pop:7460092 K15095 (+)-neomenthol dehydrogenase [EC:1.1.1.208] | (RefSeq) short-chain dehydrogenase/reductase 2b isoform X1 (A)
KIP02837.1	ag:AHX24370	1.14.14.161	ag:AHX24370 K20618 nepetalactol monooxygenase [EC:1.14.14.161] | (KEGG) CYP76A26; 7-deoxyloganetic acid synthase (A)
KIP02838.1	ming:122074177	1.14.14.-	ming:122074177 K23810 (E)-8-carboxylinalool synthase [EC:1.14.14.-] | (RefSeq) geraniol 8-hydroxylase-like (A)
KIP02865.1	oeu:111386126	1.14.14.161	oeu:111386126 K20618 nepetalactol monooxygenase [EC:1.14.14.161] | (RefSeq) cytochrome P450 76A1-like (A)
KIP02966.1	brp:103862836	1.1.1.208	brp:103862836 K15095 (+)-neomenthol dehydrogenase [EC:1.1.1.208] | (RefSeq) (+)-neomenthol dehydrogenase isoform X1 (A)
KIP02999.1	ini:109180302	1.1.1.324	ini:109180302 K23232 8-hydroxygeraniol dehydrogenase [EC:1.1.1.324] | (RefSeq) 8-hydroxygeraniol dehydrogenase-like (A)
KIP03074.1	ag:AXF35971	1.1.1.419 5.5.1.34	ag:AXF35971 K23990 nepetalactol dehydrogenase / (+)-cis,trans-nepetalactol synthase [EC:1.1.1.419 5.5.1.34] | (KEGG) NEPS1; nepetalactol dehydrogenase / (+)-cis,trans-nepetalactol synthase (EC:1.1.1.419 5.5.1.34) (A)
KIP03346.1	rcn:112181196	1.1.1.208	rcn:112181196 K15095 (+)-neomenthol dehydrogenase [EC:1.1.1.208] | (RefSeq) (+)-neomenthol dehydrogenase (A)
KIP03405.1	ag:AAD44151	1.14.14.99	ag:AAD44151 K15089 (S)-limonene 3-monooxygenase [EC:1.14.14.99] | (KEGG) CYP71D13; (S)-limonene 3-monooxygenase (EC:1.14.14.99) (A)
KIP03527.1	ag:AXF35972	5.5.1.34	ag:AXF35972 K23862 (+)-cis,trans-nepetalactol synthase [EC:5.5.1.34] | (KEGG) NEPS2; (+)-cis,trans-nepetalactol synthase (EC:5.5.1.34) (A)
KIP03703.1	ahf:112726768	1.1.1.208	ahf:112726768 K15095 (+)-neomenthol dehydrogenase [EC:1.1.1.208] | (RefSeq) (+)-neomenthol dehydrogenase (A)
KIP03708.1	twl:120003664	1.1.1.208	twl:120003664 K15095 (+)-neomenthol dehydrogenase [EC:1.1.1.208] | (RefSeq) LOW QUALITY PROTEIN: uncharacterized protein LOC120003664 (A)
KIP03759.1	ming:122086166	1.14.14.-	ming:122086166 K23810 (E)-8-carboxylinalool synthase [EC:1.14.14.-] | (RefSeq) geraniol 8-hydroxylase-like (A)
KIP03776.1	pla:Plav_0029	1.14.14.84	pla:Plav_0029 K05525 linalool 8-monooxygenase [EC:1.14.14.84] | (GenBank) cytochrome P450 (A)
KIP03779.1	ming:122073059	1.14.14.-	ming:122073059 K23810 (E)-8-carboxylinalool synthase [EC:1.14.14.-] | (RefSeq) geraniol 8-hydroxylase-like (A)
KIP03797.1	cal:CAALFM_CR06420WA	3.1.3.16	cal:CAALFM_CR06420WA K06269 serine/threonine-protein phosphatase PP1 catalytic subunit [EC:3.1.3.16] | (RefSeq) PPZ1, CaO19.726; salt homeostasis regulator (A)
KIP03799.1	ag:AGE93533	1.14.14.31	ag:AGE93533 K21069 ipsdienol synthase [EC:1.14.14.31] | (KEGG) CYP9T3; myrcene hydroxylase (EC:1.14.14.31) (A)
KIP03837.1	cjc:100389947	1.14.14.51 1.14.14.52 1.14.14.53 1.14.14.75 1.14.14.-	cjc:100389947 K17721 cytochrome P450 family 2 subfamily C19 [EC:1.14.14.51 1.14.14.52 1.14.14.53 1.14.14.75 1.14.14.-] | (RefSeq) CYP2C19; cytochrome P450 2C19 (A)
KIP03841.1	gas:123238232	1.14.14.51 1.14.14.52 1.14.14.53 1.14.14.75 1.14.14.-	gas:123238232 K17721 cytochrome P450 family 2 subfamily C19 [EC:1.14.14.51 1.14.14.52 1.14.14.53 1.14.14.75 1.14.14.-] | (RefSeq) cytochrome P450 2C19-like isoform X1 (A)
KIP03859.1	mdm:103417586	1.1.1.208	mdm:103417586 K15095 (+)-neomenthol dehydrogenase [EC:1.1.1.208] | (RefSeq) (-)-isopiperitenone reductase-like (A)
KIP03860.1	tdc:119356855	1.1.1.208	tdc:119356855 K15095 (+)-neomenthol dehydrogenase [EC:1.1.1.208] | (RefSeq) (+)-neomenthol dehydrogenase-like (A)
KIP03956.1	pavi:110759268	1.1.1.208	pavi:110759268 K15095 (+)-neomenthol dehydrogenase [EC:1.1.1.208] | (RefSeq) (+)-neomenthol dehydrogenase-like (A)
KIP03973.1	cal:CAALFM_CR06420WA	3.1.3.16	cal:CAALFM_CR06420WA K06269 serine/threonine-protein phosphatase PP1 catalytic subunit [EC:3.1.3.16] | (RefSeq) PPZ1, CaO19.726; salt homeostasis regulator (A)
KIP03984.1	ming:122086166	1.14.14.-	ming:122086166 K23810 (E)-8-carboxylinalool synthase [EC:1.14.14.-] | (RefSeq) geraniol 8-hydroxylase-like (A)
KIP04176.1	ag:AAA33106	1.14.19.62	ag:AAA33106 K13400 secologanin synthase [EC:1.14.19.62] | (KEGG) CYP72A1; secologanin synthase (EC:1.14.19.62) (A)
KIP04210.1	pfp:PFL1_02990	1.1.1.208	pfp:PFL1_02990 K15095 (+)-neomenthol dehydrogenase [EC:1.1.1.208] | (RefSeq) hypothetical protein (A)
KIP04211.1	pfp:PFL1_02990	1.1.1.208	pfp:PFL1_02990 K15095 (+)-neomenthol dehydrogenase [EC:1.1.1.208] | (RefSeq) hypothetical protein (A)
KIP04214.1	pfp:PFL1_02990	1.1.1.208	pfp:PFL1_02990 K15095 (+)-neomenthol dehydrogenase [EC:1.1.1.208] | (RefSeq) hypothetical protein (A)
KIP04228.1	mtr:MTR_8g031630	1.1.1.208	mtr:MTR_8g031630 K15095 (+)-neomenthol dehydrogenase [EC:1.1.1.208] | (GenBank) NAD(P)-binding rossmann-fold protein (A)
KIP04231.1	ag:AXF35972	5.5.1.34	ag:AXF35972 K23862 (+)-cis,trans-nepetalactol synthase [EC:5.5.1.34] | (KEGG) NEPS2; (+)-cis,trans-nepetalactol synthase (EC:5.5.1.34) (A)
KIP04386.1	sbq:101041912	1.14.14.51 1.14.14.52 1.14.14.53 1.14.14.75 1.14.14.-	sbq:101041912 K17721 cytochrome P450 family 2 subfamily C19 [EC:1.14.14.51 1.14.14.52 1.14.14.53 1.14.14.75 1.14.14.-] | (RefSeq) cytochrome P450 2C19 (A)
KIP04400.1	ag:CAC80883	1.14.14.83	ag:CAC80883 K15099 geraniol 8-hydroxylase [EC:1.14.14.83] | (KEGG) CYP76B6; geraniol 8-hydroxylase (EC:1.14.14.83) (A)
KIP04460.1	ag:AAA33106	1.14.19.62	ag:AAA33106 K13400 secologanin synthase [EC:1.14.19.62] | (KEGG) CYP72A1; secologanin synthase (EC:1.14.19.62) (A)
KIP04732.1	mesc:122723150	1.14.14.161	mesc:122723150 K20618 nepetalactol monooxygenase [EC:1.14.14.161] | (RefSeq) iridoid oxidase-like (A)
KIP04789.1	vvi:100254114	1.14.14.-	vvi:100254114 K23810 (E)-8-carboxylinalool synthase [EC:1.14.14.-] | (RefSeq) geraniol 8-hydroxylase (A)
KIP04792.1	oeu:111412687	1.14.14.161	oeu:111412687 K20618 nepetalactol monooxygenase [EC:1.14.14.161] | (RefSeq) cytochrome P450 76A1-like (A)
KIP05004.1	vri:117916413	1.1.1.208	vri:117916413 K15095 (+)-neomenthol dehydrogenase [EC:1.1.1.208] | (RefSeq) (+)-neomenthol dehydrogenase-like isoform X1 (A)
KIP05083.1	lang:109361380	1.1.1.208	lang:109361380 K15095 (+)-neomenthol dehydrogenase [EC:1.1.1.208] | (RefSeq) (+)-neomenthol dehydrogenase-like (A)
KIP05100.1	ag:AXF35971	1.1.1.419 5.5.1.34	ag:AXF35971 K23990 nepetalactol dehydrogenase / (+)-cis,trans-nepetalactol synthase [EC:1.1.1.419 5.5.1.34] | (KEGG) NEPS1; nepetalactol dehydrogenase / (+)-cis,trans-nepetalactol synthase (EC:1.1.1.419 5.5.1.34) (A)
KIP05242.1	ag:AAA33106	1.14.19.62	ag:AAA33106 K13400 secologanin synthase [EC:1.14.19.62] | (KEGG) CYP72A1; secologanin synthase (EC:1.14.19.62) (A)
KIP05287.1	sind:105174133	1.14.14.161	sind:105174133 K20618 nepetalactol monooxygenase [EC:1.14.14.161] | (RefSeq) cytochrome P450 76A1-like (A)
KIP05288.1	ag:AHK60834	1.14.14.85	ag:AHK60834 K23276 7-deoxyloganate 7-hydroxylase [EC:1.14.14.85] | (KEGG) CYP72A224; 7-deoxyloganate 7-hydroxylase (EC:1.14.14.85) (A)
KIP05289.1	ag:AXF35972	5.5.1.34	ag:AXF35972 K23862 (+)-cis,trans-nepetalactol synthase [EC:5.5.1.34] | (KEGG) NEPS2; (+)-cis,trans-nepetalactol synthase (EC:5.5.1.34) (A)
KIP05290.1	ag:AXF35972	5.5.1.34	ag:AXF35972 K23862 (+)-cis,trans-nepetalactol synthase [EC:5.5.1.34] | (KEGG) NEPS2; (+)-cis,trans-nepetalactol synthase (EC:5.5.1.34) (A)
KIP05532.1	ag:AXF35972	5.5.1.34	ag:AXF35972 K23862 (+)-cis,trans-nepetalactol synthase [EC:5.5.1.34] | (KEGG) NEPS2; (+)-cis,trans-nepetalactol synthase (EC:5.5.1.34) (A)
KIP05569.1	panu:101012978	1.14.14.51 1.14.14.52 1.14.14.53 1.14.14.-	panu:101012978 K17719 cytochrome P450 family 2 subfamily C9 [EC:1.14.14.51 1.14.14.52 1.14.14.53 1.14.14.-] | (RefSeq) cytochrome P450 2C9-like isoform X1 (A)
KIP05645.1	sbq:101041912	1.14.14.51 1.14.14.52 1.14.14.53 1.14.14.75 1.14.14.-	sbq:101041912 K17721 cytochrome P450 family 2 subfamily C19 [EC:1.14.14.51 1.14.14.52 1.14.14.53 1.14.14.75 1.14.14.-] | (RefSeq) cytochrome P450 2C19 (A)
KIP05741.1	cal:CAALFM_CR06420WA	3.1.3.16	cal:CAALFM_CR06420WA K06269 serine/threonine-protein phosphatase PP1 catalytic subunit [EC:3.1.3.16] | (RefSeq) PPZ1, CaO19.726; salt homeostasis regulator (A)
KIP05952.1	ini:109180302	1.1.1.324	ini:109180302 K23232 8-hydroxygeraniol dehydrogenase [EC:1.1.1.324] | (RefSeq) 8-hydroxygeraniol dehydrogenase-like (A)
KIP05980.1	sind:105174133	1.14.14.161	sind:105174133 K20618 nepetalactol monooxygenase [EC:1.14.14.161] | (RefSeq) cytochrome P450 76A1-like (A)
KIP05981.1	mesc:122723150	1.14.14.161	mesc:122723150 K20618 nepetalactol monooxygenase [EC:1.14.14.161] | (RefSeq) iridoid oxidase-like (A)
KIP06008.1	bdi:100837839	1.1.1.208	bdi:100837839 K15095 (+)-neomenthol dehydrogenase [EC:1.1.1.208] | (RefSeq) uncharacterized protein LOC100837839 (A)
KIP06171.1	egu:105042877	1.1.1.208	egu:105042877 K15095 (+)-neomenthol dehydrogenase [EC:1.1.1.208] | (RefSeq) salutaridine reductase-like (A)
KIP06252.1	fve:101298207	1.1.1.208	fve:101298207 K15095 (+)-neomenthol dehydrogenase [EC:1.1.1.208] | (RefSeq) (+)-neomenthol dehydrogenase-like (A)
KIP06302.1	ag:ACZ48680	1.14.14.83	ag:ACZ48680 K15099 geraniol 8-hydroxylase [EC:1.14.14.83] | (KEGG) CYP76B6; geraniol 8-hydroxylase (EC:1.14.14.83) (A)
KIP06314.1	pda:103699077	1.1.1.208	pda:103699077 K15095 (+)-neomenthol dehydrogenase [EC:1.1.1.208] | (RefSeq) (+)-neomenthol dehydrogenase-like (A)
KIP06462.1	itr:116012599	1.1.1.324	itr:116012599 K23232 8-hydroxygeraniol dehydrogenase [EC:1.1.1.324] | (RefSeq) 8-hydroxygeraniol dehydrogenase-like (A)
KIP06537.1	cal:CAALFM_CR06420WA	3.1.3.16	cal:CAALFM_CR06420WA K06269 serine/threonine-protein phosphatase PP1 catalytic subunit [EC:3.1.3.16] | (RefSeq) PPZ1, CaO19.726; salt homeostasis regulator (A)
KIP06567.1	mesc:122723121	1.14.14.-	mesc:122723121 K23810 (E)-8-carboxylinalool synthase [EC:1.14.14.-] | (RefSeq) geraniol 8-hydroxylase-like (A)
KIP06579.1	vvi:100254114	1.14.14.-	vvi:100254114 K23810 (E)-8-carboxylinalool synthase [EC:1.14.14.-] | (RefSeq) geraniol 8-hydroxylase (A)
KIP06674.1	ag:AAQ75423	1.3.1.81	ag:AAQ75423 K15092 (+)-pulegone reductase [EC:1.3.1.81] | (KEGG) (+)-pulegone reductase (EC:1.3.1.81) (A)
KIP06675.1	ag:AAQ75423	1.3.1.81	ag:AAQ75423 K15092 (+)-pulegone reductase [EC:1.3.1.81] | (KEGG) (+)-pulegone reductase (EC:1.3.1.81) (A)
KIP06725.1	cal:CAALFM_CR06420WA	3.1.3.16	cal:CAALFM_CR06420WA K06269 serine/threonine-protein phosphatase PP1 catalytic subunit [EC:3.1.3.16] | (RefSeq) PPZ1, CaO19.726; salt homeostasis regulator (A)
KIP07170.1	ag:AHK60834	1.14.14.85	ag:AHK60834 K23276 7-deoxyloganate 7-hydroxylase [EC:1.14.14.85] | (KEGG) CYP72A224; 7-deoxyloganate 7-hydroxylase (EC:1.14.14.85) (A)
KIP07182.1	ag:AHK60834	1.14.14.85	ag:AHK60834 K23276 7-deoxyloganate 7-hydroxylase [EC:1.14.14.85] | (KEGG) CYP72A224; 7-deoxyloganate 7-hydroxylase (EC:1.14.14.85) (A)
KIP07245.1	ag:AAA33106	1.14.19.62	ag:AAA33106 K13400 secologanin synthase [EC:1.14.19.62] | (KEGG) CYP72A1; secologanin synthase (EC:1.14.19.62) (A)
KIP07298.1	cal:CAALFM_CR06420WA	3.1.3.16	cal:CAALFM_CR06420WA K06269 serine/threonine-protein phosphatase PP1 catalytic subunit [EC:3.1.3.16] | (RefSeq) PPZ1, CaO19.726; salt homeostasis regulator (A)
KIP07320.1	ag:AAQ55960	1.1.1.207	ag:AAQ55960 K15094 (-)-menthol dehydrogenase [EC:1.1.1.207] | (KEGG) (-)-menthol dehydrogenase (A)
KIP07376.1	nta:107783835	1.1.1.208	nta:107783835 K15095 (+)-neomenthol dehydrogenase [EC:1.1.1.208] | (RefSeq) (+)-neomenthol dehydrogenase-like (A)
KIP07466.1	oeu:111386126	1.14.14.161	oeu:111386126 K20618 nepetalactol monooxygenase [EC:1.14.14.161] | (RefSeq) cytochrome P450 76A1-like (A)
KIP07530.1	ag:AAA33106	1.14.19.62	ag:AAA33106 K13400 secologanin synthase [EC:1.14.19.62] | (KEGG) CYP72A1; secologanin synthase (EC:1.14.19.62) (A)
KIP07533.1	ag:AAA33106	1.14.19.62	ag:AAA33106 K13400 secologanin synthase [EC:1.14.19.62] | (KEGG) CYP72A1; secologanin synthase (EC:1.14.19.62) (A)
KIP07594.1	nle:100601437	1.14.14.51 1.14.14.52 1.14.14.53 1.14.14.75 1.14.14.-	nle:100601437 K17721 cytochrome P450 family 2 subfamily C19 [EC:1.14.14.51 1.14.14.52 1.14.14.53 1.14.14.75 1.14.14.-] | (RefSeq) cytochrome P450 2C19 isoform X1 (A)
KIP07601.1	ag:AHX24370	1.14.14.161	ag:AHX24370 K20618 nepetalactol monooxygenase [EC:1.14.14.161] | (KEGG) CYP76A26; 7-deoxyloganetic acid synthase (A)
KIP07620.1	ag:AAQ75423	1.3.1.81	ag:AAQ75423 K15092 (+)-pulegone reductase [EC:1.3.1.81] | (KEGG) (+)-pulegone reductase (EC:1.3.1.81) (A)
KIP07714.1	sspl:121760094	1.1.1.324	sspl:121760094 K23232 8-hydroxygeraniol dehydrogenase [EC:1.1.1.324] | (RefSeq) geraniol dehydrogenase 1-like (A)
KIP07728.1	ag:AXF35972	5.5.1.34	ag:AXF35972 K23862 (+)-cis,trans-nepetalactol synthase [EC:5.5.1.34] | (KEGG) NEPS2; (+)-cis,trans-nepetalactol synthase (EC:5.5.1.34) (A)
KIP07729.1	ag:AAL06397	1.14.14.143	ag:AAL06397 K15093 (+)-menthofuran synthase [EC:1.14.14.143] | (KEGG) (+)-menthofuran synthase (EC:1.14.14.143) (A)
KIP07825.1	ming:122074177	1.14.14.-	ming:122074177 K23810 (E)-8-carboxylinalool synthase [EC:1.14.14.-] | (RefSeq) geraniol 8-hydroxylase-like (A)
KIP07830.1	ag:AHX24370	1.14.14.161	ag:AHX24370 K20618 nepetalactol monooxygenase [EC:1.14.14.161] | (KEGG) CYP76A26; 7-deoxyloganetic acid synthase (A)
KIP07831.1	oeu:111412687	1.14.14.161	oeu:111412687 K20618 nepetalactol monooxygenase [EC:1.14.14.161] | (RefSeq) cytochrome P450 76A1-like (A)
KIP07928.1	csin:114284156	1.1.1.208	csin:114284156 K15095 (+)-neomenthol dehydrogenase [EC:1.1.1.208] | (RefSeq) (+)-neomenthol dehydrogenase-like (A)
KIP07953.1	ag:AAA33106	1.14.19.62	ag:AAA33106 K13400 secologanin synthase [EC:1.14.19.62] | (KEGG) CYP72A1; secologanin synthase (EC:1.14.19.62) (A)
KIP07977.1	mesc:110620093	1.14.14.161	mesc:110620093 K20618 nepetalactol monooxygenase [EC:1.14.14.161] | (RefSeq) LOW QUALITY PROTEIN: iridoid oxidase-like (A)
KIP07997.1	oeu:111386126	1.14.14.161	oeu:111386126 K20618 nepetalactol monooxygenase [EC:1.14.14.161] | (RefSeq) cytochrome P450 76A1-like (A)
KIP08000.1	cjc:100389947	1.14.14.51 1.14.14.52 1.14.14.53 1.14.14.75 1.14.14.-	cjc:100389947 K17721 cytochrome P450 family 2 subfamily C19 [EC:1.14.14.51 1.14.14.52 1.14.14.53 1.14.14.75 1.14.14.-] | (RefSeq) CYP2C19; cytochrome P450 2C19 (A)
KIP08006.1	mesc:122723150	1.14.14.161	mesc:122723150 K20618 nepetalactol monooxygenase [EC:1.14.14.161] | (RefSeq) iridoid oxidase-like (A)
KIP08070.1	nau:109215451	1.1.1.208	nau:109215451 K15095 (+)-neomenthol dehydrogenase [EC:1.1.1.208] | (RefSeq) (+)-neomenthol dehydrogenase-like (A)
KIP08126.1	vra:106759137	1.1.1.208	vra:106759137 K15095 (+)-neomenthol dehydrogenase [EC:1.1.1.208] | (RefSeq) uncharacterized protein LOC106759137 (A)
KIP08248.1	cal:CAALFM_CR06420WA	3.1.3.16	cal:CAALFM_CR06420WA K06269 serine/threonine-protein phosphatase PP1 catalytic subunit [EC:3.1.3.16] | (RefSeq) PPZ1, CaO19.726; salt homeostasis regulator (A)
KIP08455.1	cpep:111779651	1.1.1.208	cpep:111779651 K15095 (+)-neomenthol dehydrogenase [EC:1.1.1.208] | (RefSeq) short-chain dehydrogenase/reductase 2b-like (A)
KIP08580.1	ag:AXF35972	5.5.1.34	ag:AXF35972 K23862 (+)-cis,trans-nepetalactol synthase [EC:5.5.1.34] | (KEGG) NEPS2; (+)-cis,trans-nepetalactol synthase (EC:5.5.1.34) (A)
KIP08622.1	ag:AAA33106	1.14.19.62	ag:AAA33106 K13400 secologanin synthase [EC:1.14.19.62] | (KEGG) CYP72A1; secologanin synthase (EC:1.14.19.62) (A)
KIP08897.1	ag:AXF35972	5.5.1.34	ag:AXF35972 K23862 (+)-cis,trans-nepetalactol synthase [EC:5.5.1.34] | (KEGG) NEPS2; (+)-cis,trans-nepetalactol synthase (EC:5.5.1.34) (A)
KIP08901.1	ag:CCT75704
KIP08907.1	ag:CCT65043	4.2.3.164	ag:CCT65043 K22978 (+)-eremophilene synthase [EC:4.2.3.164] | (KEGG) STC3; (+)-eremophilene synthase (EC:4.2.3.164) (A)
KIP08929.1	mesc:122723150	1.14.14.161	mesc:122723150 K20618 nepetalactol monooxygenase [EC:1.14.14.161] | (RefSeq) iridoid oxidase-like (A)
KIP08950.1	ag:AHX24370	1.14.14.161	ag:AHX24370 K20618 nepetalactol monooxygenase [EC:1.14.14.161] | (KEGG) CYP76A26; 7-deoxyloganetic acid synthase (A)
KIP09041.1	mtr:MTR_7g076660	1.1.1.208	mtr:MTR_7g076660 K15095 (+)-neomenthol dehydrogenase [EC:1.1.1.208] | (GenBank) NAD(P)-binding rossmann-fold protein (A)
KIP09052.1	ecad:122590660	1.1.1.208	ecad:122590660 K15095 (+)-neomenthol dehydrogenase [EC:1.1.1.208] | (RefSeq) (+)-neomenthol dehydrogenase-like (A)
KIP09063.1	fve:101296098	1.1.1.208	fve:101296098 K15095 (+)-neomenthol dehydrogenase [EC:1.1.1.208] | (RefSeq) short-chain dehydrogenase/reductase 2b-like (A)
KIP09162.1	oeu:111391378	1.1.1.208	oeu:111391378 K15095 (+)-neomenthol dehydrogenase [EC:1.1.1.208] | (RefSeq) (+)-neomenthol dehydrogenase-like isoform X1 (A)
KIP09182.1	ag:AHK60834	1.14.14.85	ag:AHK60834 K23276 7-deoxyloganate 7-hydroxylase [EC:1.14.14.85] | (KEGG) CYP72A224; 7-deoxyloganate 7-hydroxylase (EC:1.14.14.85) (A)
KIP09193.1	ecad:122603360	1.1.1.324	ecad:122603360 K23232 8-hydroxygeraniol dehydrogenase [EC:1.1.1.324] | (RefSeq) 8-hydroxygeraniol dehydrogenase-like (A)
KIP09454.1	sind:105174133	1.14.14.161	sind:105174133 K20618 nepetalactol monooxygenase [EC:1.14.14.161] | (RefSeq) cytochrome P450 76A1-like (A)
KIP09650.1	ag:AAA33106	1.14.19.62	ag:AAA33106 K13400 secologanin synthase [EC:1.14.19.62] | (KEGG) CYP72A1; secologanin synthase (EC:1.14.19.62) (A)
KIP09651.1	ag:AAA33106	1.14.19.62	ag:AAA33106 K13400 secologanin synthase [EC:1.14.19.62] | (KEGG) CYP72A1; secologanin synthase (EC:1.14.19.62) (A)
KIP09709.1	pmum:103337493	1.1.1.208	pmum:103337493 K15095 (+)-neomenthol dehydrogenase [EC:1.1.1.208] | (RefSeq) salutaridine reductase-like (A)
KIP09748.1	ini:109180307	1.1.1.324	ini:109180307 K23232 8-hydroxygeraniol dehydrogenase [EC:1.1.1.324] | (RefSeq) 8-hydroxygeraniol dehydrogenase-like (A)
KIP09788.1	ag:AGE93533	1.14.14.31	ag:AGE93533 K21069 ipsdienol synthase [EC:1.14.14.31] | (KEGG) CYP9T3; myrcene hydroxylase (EC:1.14.14.31) (A)
KIP09853.1	pvu:PHAVU_008G068200g	1.1.1.208	pvu:PHAVU_008G068200g K15095 (+)-neomenthol dehydrogenase [EC:1.1.1.208] | (RefSeq) hypothetical protein (A)
KIP09875.1	tdc:119355756	1.1.1.208	tdc:119355756 K15095 (+)-neomenthol dehydrogenase [EC:1.1.1.208] | (RefSeq) (+)-neomenthol dehydrogenase-like (A)
KIP09976.1	csin:114277737	1.14.14.-	csin:114277737 K23810 (E)-8-carboxylinalool synthase [EC:1.14.14.-] | (RefSeq) geraniol 8-hydroxylase-like (A)
KIP10037.1	qlo:115986358	1.1.1.208	qlo:115986358 K15095 (+)-neomenthol dehydrogenase [EC:1.1.1.208] | (RefSeq) (+)-neomenthol dehydrogenase-like (A)
KIP10187.1	ag:AXF35972	5.5.1.34	ag:AXF35972 K23862 (+)-cis,trans-nepetalactol synthase [EC:5.5.1.34] | (KEGG) NEPS2; (+)-cis,trans-nepetalactol synthase (EC:5.5.1.34) (A)
KIP10204.1	spaq:STNY_R02470	1.17.4.1	spaq:STNY_R02470 K00525 ribonucleoside-diphosphate reductase alpha chain [EC:1.17.4.1] | (GenBank) ribonucleoside-diphosphate reductase subunit alpha (A)
KIP10341.1	tfn:117092015	1.14.14.51 1.14.14.52 1.14.14.53 1.14.14.-	tfn:117092015 K17719 cytochrome P450 family 2 subfamily C9 [EC:1.14.14.51 1.14.14.52 1.14.14.53 1.14.14.-] | (RefSeq) cytochrome P450 2C9-like isoform X1 (A)
KIP10629.1	ming:122073059	1.14.14.-	ming:122073059 K23810 (E)-8-carboxylinalool synthase [EC:1.14.14.-] | (RefSeq) geraniol 8-hydroxylase-like (A)
KIP10692.1	vvi:100855232	1.14.14.-	vvi:100855232 K23810 (E)-8-carboxylinalool synthase [EC:1.14.14.-] | (RefSeq) geraniol 8-hydroxylase (A)
KIP10719.1	ghi:107954548	1.1.1.208	ghi:107954548 K15095 (+)-neomenthol dehydrogenase [EC:1.1.1.208] | (RefSeq) (+)-neomenthol dehydrogenase-like (A)
KIP10750.1	lsv:111883478	1.1.1.324	lsv:111883478 K23232 8-hydroxygeraniol dehydrogenase [EC:1.1.1.324] | (RefSeq) 8-hydroxygeraniol dehydrogenase (A)
KIP10796.1	ag:AAU20370	1.1.1.223	ag:AAU20370 K15090 isopiperitenol dehydrogenase [EC:1.1.1.223] | (KEGG) isopiperitenol dehydrogenase (A)
KIP10801.1	mesc:122723121	1.14.14.-	mesc:122723121 K23810 (E)-8-carboxylinalool synthase [EC:1.14.14.-] | (RefSeq) geraniol 8-hydroxylase-like (A)
KIP11264.1	pfp:PFL1_02990	1.1.1.208	pfp:PFL1_02990 K15095 (+)-neomenthol dehydrogenase [EC:1.1.1.208] | (RefSeq) hypothetical protein (A)
KIP11313.1	sbq:101041912	1.14.14.51 1.14.14.52 1.14.14.53 1.14.14.75 1.14.14.-	sbq:101041912 K17721 cytochrome P450 family 2 subfamily C19 [EC:1.14.14.51 1.14.14.52 1.14.14.53 1.14.14.75 1.14.14.-] | (RefSeq) cytochrome P450 2C19 (A)
KIP11599.1	ag:BAO01109	2.4.1.323	ag:BAO01109 K21373 7-deoxyloganetic acid glucosyltransferase [EC:2.4.1.323] | (KEGG) UGT709C2; 7-deoxyloganetic acid glucosyltransferase (EC:2.4.1.323) (A)
KIP11851.1	cal:CAALFM_CR06420WA	3.1.3.16	cal:CAALFM_CR06420WA K06269 serine/threonine-protein phosphatase PP1 catalytic subunit [EC:3.1.3.16] | (RefSeq) PPZ1, CaO19.726; salt homeostasis regulator (A)
KIP11869.1	mesc:122723150	1.14.14.161	mesc:122723150 K20618 nepetalactol monooxygenase [EC:1.14.14.161] | (RefSeq) iridoid oxidase-like (A)
KIP11873.1	oeu:111386126	1.14.14.161	oeu:111386126 K20618 nepetalactol monooxygenase [EC:1.14.14.161] | (RefSeq) cytochrome P450 76A1-like (A)
KIP11878.1	oeu:111386126	1.14.14.161	oeu:111386126 K20618 nepetalactol monooxygenase [EC:1.14.14.161] | (RefSeq) cytochrome P450 76A1-like (A)
KIP11879.1	csin:114277737	1.14.14.-	csin:114277737 K23810 (E)-8-carboxylinalool synthase [EC:1.14.14.-] | (RefSeq) geraniol 8-hydroxylase-like (A)
KIP12085.1	ag:CCT75704
KIP12107.1	spyg:YGS_C1P1370	1.14.14.84	spyg:YGS_C1P1370 K05525 linalool 8-monooxygenase [EC:1.14.14.84] | (GenBank) linalool 8-monooxygenase (A)
KIP12117.1	ag:AHX24370	1.14.14.161	ag:AHX24370 K20618 nepetalactol monooxygenase [EC:1.14.14.161] | (KEGG) CYP76A26; 7-deoxyloganetic acid synthase (A)
KIP12131.1	sya:A6768_11830	1.14.14.84	sya:A6768_11830 K05525 linalool 8-monooxygenase [EC:1.14.14.84] | (GenBank) Linalool 8-monooxygenase (A)
KIP12343.1	twl:119989373	1.1.1.208	twl:119989373 K15095 (+)-neomenthol dehydrogenase [EC:1.1.1.208] | (RefSeq) (+)-neomenthol dehydrogenase-like (A)
KIP12354.1	ag:AAU20370	1.1.1.223	ag:AAU20370 K15090 isopiperitenol dehydrogenase [EC:1.1.1.223] | (KEGG) isopiperitenol dehydrogenase (A)
KIP12379.1	pon:100439483	1.14.14.51 1.14.14.52 1.14.14.53 1.14.14.75 1.14.14.-	pon:100439483 K17721 cytochrome P450 family 2 subfamily C19 [EC:1.14.14.51 1.14.14.52 1.14.14.53 1.14.14.75 1.14.14.-] | (RefSeq) cytochrome P450 2C19 isoform X1 (A)
KIP12382.1	sind:105174133	1.14.14.161	sind:105174133 K20618 nepetalactol monooxygenase [EC:1.14.14.161] | (RefSeq) cytochrome P450 76A1-like (A)
KIP12390.1	sind:105174133	1.14.14.161	sind:105174133 K20618 nepetalactol monooxygenase [EC:1.14.14.161] | (RefSeq) cytochrome P450 76A1-like (A)
KIP12391.1	gas:123238232	1.14.14.51 1.14.14.52 1.14.14.53 1.14.14.75 1.14.14.-	gas:123238232 K17721 cytochrome P450 family 2 subfamily C19 [EC:1.14.14.51 1.14.14.52 1.14.14.53 1.14.14.75 1.14.14.-] | (RefSeq) cytochrome P450 2C19-like isoform X1 (A)
KIP12415.1	sbq:101041912	1.14.14.51 1.14.14.52 1.14.14.53 1.14.14.75 1.14.14.-	sbq:101041912 K17721 cytochrome P450 family 2 subfamily C19 [EC:1.14.14.51 1.14.14.52 1.14.14.53 1.14.14.75 1.14.14.-] | (RefSeq) cytochrome P450 2C19 (A)
KIP12486.1	mesc:122723150	1.14.14.161	mesc:122723150 K20618 nepetalactol monooxygenase [EC:1.14.14.161] | (RefSeq) iridoid oxidase-like (A)
KIP12529.1	egu:105061362	1.1.1.208	egu:105061362 K15095 (+)-neomenthol dehydrogenase [EC:1.1.1.208] | (RefSeq) (+)-neomenthol dehydrogenase-like isoform X1 (A)
KIP12642.1	sind:105174133	1.14.14.161	sind:105174133 K20618 nepetalactol monooxygenase [EC:1.14.14.161] | (RefSeq) cytochrome P450 76A1-like (A)
KIP12644.1	sind:105174133	1.14.14.161	sind:105174133 K20618 nepetalactol monooxygenase [EC:1.14.14.161] | (RefSeq) cytochrome P450 76A1-like (A)
KIP12772.1	ag:AAU20370	1.1.1.223	ag:AAU20370 K15090 isopiperitenol dehydrogenase [EC:1.1.1.223] | (KEGG) isopiperitenol dehydrogenase (A)

## Sheet: Trametes_cinnabarina
query_id	subject_id	EC	description
CDO68067.1	oeu:111386126	1.14.14.161	oeu:111386126 K20618 nepetalactol monooxygenase [EC:1.14.14.161] | (RefSeq) cytochrome P450 76A1-like (A)
CDO68134.1	vvi:100254114	1.14.14.-	vvi:100254114 K23810 (E)-8-carboxylinalool synthase [EC:1.14.14.-] | (RefSeq) geraniol 8-hydroxylase (A)
CDO68135.1	ag:AAD44151	1.14.14.99	ag:AAD44151 K15089 (S)-limonene 3-monooxygenase [EC:1.14.14.99] | (KEGG) CYP71D13; (S)-limonene 3-monooxygenase (EC:1.14.14.99) (A)
CDO68341.1	zma:100217017	1.1.1.208	zma:100217017 K15095 (+)-neomenthol dehydrogenase [EC:1.1.1.208] | (RefSeq) (+)-neomenthol dehydrogenase (A)
CDO68382.1	mesc:110620093	1.14.14.161	mesc:110620093 K20618 nepetalactol monooxygenase [EC:1.14.14.161] | (RefSeq) LOW QUALITY PROTEIN: iridoid oxidase-like (A)
CDO68425.1	ag:AHK60834	1.14.14.85	ag:AHK60834 K23276 7-deoxyloganate 7-hydroxylase [EC:1.14.14.85] | (KEGG) CYP72A224; 7-deoxyloganate 7-hydroxylase (EC:1.14.14.85) (A)
CDO68551.1	ag:AAA33106	1.14.19.62	ag:AAA33106 K13400 secologanin synthase [EC:1.14.19.62] | (KEGG) CYP72A1; secologanin synthase (EC:1.14.19.62) (A)
CDO68552.1	tdc:119355756	1.1.1.208	tdc:119355756 K15095 (+)-neomenthol dehydrogenase [EC:1.1.1.208] | (RefSeq) (+)-neomenthol dehydrogenase-like (A)
CDO68654.1	ag:CCT75704
CDO68741.1	vvi:100254114	1.14.14.-	vvi:100254114 K23810 (E)-8-carboxylinalool synthase [EC:1.14.14.-] | (RefSeq) geraniol 8-hydroxylase (A)
CDO68742.1	ag:AHX24370	1.14.14.161	ag:AHX24370 K20618 nepetalactol monooxygenase [EC:1.14.14.161] | (KEGG) CYP76A26; 7-deoxyloganetic acid synthase (A)
CDO68982.1	vra:106773603	1.1.1.208	vra:106773603 K15095 (+)-neomenthol dehydrogenase [EC:1.1.1.208] | (RefSeq) (+)-neomenthol dehydrogenase (A)
CDO68983.1	sesp:BN6_52640	4.2.3.152	sesp:BN6_52640 K19969 2-epi-5-epi-valiolone synthase [EC:4.2.3.152] | (GenBank) putative 2-epi-5-epi-valiolone synthase (A)
CDO69014.1	gas:123238232	1.14.14.51 1.14.14.52 1.14.14.53 1.14.14.75 1.14.14.-	gas:123238232 K17721 cytochrome P450 family 2 subfamily C19 [EC:1.14.14.51 1.14.14.52 1.14.14.53 1.14.14.75 1.14.14.-] | (RefSeq) cytochrome P450 2C19-like isoform X1 (A)
CDO69024.1	cjc:100389947	1.14.14.51 1.14.14.52 1.14.14.53 1.14.14.75 1.14.14.-	cjc:100389947 K17721 cytochrome P450 family 2 subfamily C19 [EC:1.14.14.51 1.14.14.52 1.14.14.53 1.14.14.75 1.14.14.-] | (RefSeq) CYP2C19; cytochrome P450 2C19 (A)
CDO69104.1	egt:105963774	1.1.1.208	egt:105963774 K15095 (+)-neomenthol dehydrogenase [EC:1.1.1.208] | (RefSeq) (-)-isopiperitenone reductase-like (A)
CDO69105.1	aprc:113849290	1.1.1.208	aprc:113849290 K15095 (+)-neomenthol dehydrogenase [EC:1.1.1.208] | (RefSeq) (+)-neomenthol dehydrogenase-like isoform X1 (A)
CDO69106.1	nta:107783835	1.1.1.208	nta:107783835 K15095 (+)-neomenthol dehydrogenase [EC:1.1.1.208] | (RefSeq) (+)-neomenthol dehydrogenase-like (A)
CDO69107.1	fve:101296098	1.1.1.208	fve:101296098 K15095 (+)-neomenthol dehydrogenase [EC:1.1.1.208] | (RefSeq) short-chain dehydrogenase/reductase 2b-like (A)
CDO69112.1	ncol:116261846	1.1.1.208	ncol:116261846 K15095 (+)-neomenthol dehydrogenase [EC:1.1.1.208] | (RefSeq) short-chain dehydrogenase/reductase 2b-like (A)
CDO69176.1	cal:CAALFM_CR06420WA	3.1.3.16	cal:CAALFM_CR06420WA K06269 serine/threonine-protein phosphatase PP1 catalytic subunit [EC:3.1.3.16] | (RefSeq) PPZ1, CaO19.726; salt homeostasis regulator (A)
CDO69247.1	ag:BAO01109	2.4.1.323	ag:BAO01109 K21373 7-deoxyloganetic acid glucosyltransferase [EC:2.4.1.323] | (KEGG) UGT709C2; 7-deoxyloganetic acid glucosyltransferase (EC:2.4.1.323) (A)
CDO69439.1	ming:122086166	1.14.14.-	ming:122086166 K23810 (E)-8-carboxylinalool synthase [EC:1.14.14.-] | (RefSeq) geraniol 8-hydroxylase-like (A)
CDO69675.1	ag:AXF35972	5.5.1.34	ag:AXF35972 K23862 (+)-cis,trans-nepetalactol synthase [EC:5.5.1.34] | (KEGG) NEPS2; (+)-cis,trans-nepetalactol synthase (EC:5.5.1.34) (A)
CDO69788.1	sind:105174133	1.14.14.161	sind:105174133 K20618 nepetalactol monooxygenase [EC:1.14.14.161] | (RefSeq) cytochrome P450 76A1-like (A)
CDO69829.1	tcc:108663166	1.1.1.208	tcc:108663166 K15095 (+)-neomenthol dehydrogenase [EC:1.1.1.208] | (RefSeq) (+)-neomenthol dehydrogenase-like (A)
CDO69938.1	ag:AAL06397	1.14.14.143	ag:AAL06397 K15093 (+)-menthofuran synthase [EC:1.14.14.143] | (KEGG) (+)-menthofuran synthase (EC:1.14.14.143) (A)
CDO69945.1	pfp:PFL1_02990	1.1.1.208	pfp:PFL1_02990 K15095 (+)-neomenthol dehydrogenase [EC:1.1.1.208] | (RefSeq) hypothetical protein (A)
CDO69947.1	sot:102589753	1.1.1.324	sot:102589753 K23232 8-hydroxygeraniol dehydrogenase [EC:1.1.1.324] | (RefSeq) drd-1; 8-hydroxygeraniol dehydrogenase-like (A)
CDO69964.1	oeu:111386126	1.14.14.161	oeu:111386126 K20618 nepetalactol monooxygenase [EC:1.14.14.161] | (RefSeq) cytochrome P450 76A1-like (A)
CDO70100.1	ag:AXF35971	1.1.1.419 5.5.1.34	ag:AXF35971 K23990 nepetalactol dehydrogenase / (+)-cis,trans-nepetalactol synthase [EC:1.1.1.419 5.5.1.34] | (KEGG) NEPS1; nepetalactol dehydrogenase / (+)-cis,trans-nepetalactol synthase (EC:1.1.1.419 5.5.1.34) (A)
CDO70175.1	ming:122080632	1.14.14.-	ming:122080632 K23810 (E)-8-carboxylinalool synthase [EC:1.14.14.-] | (RefSeq) geraniol 8-hydroxylase-like (A)
CDO70229.1	ag:AAA33106	1.14.19.62	ag:AAA33106 K13400 secologanin synthase [EC:1.14.19.62] | (KEGG) CYP72A1; secologanin synthase (EC:1.14.19.62) (A)
CDO70377.1	mesc:122723150	1.14.14.161	mesc:122723150 K20618 nepetalactol monooxygenase [EC:1.14.14.161] | (RefSeq) iridoid oxidase-like (A)
CDO70484.1	ming:122080632	1.14.14.-	ming:122080632 K23810 (E)-8-carboxylinalool synthase [EC:1.14.14.-] | (RefSeq) geraniol 8-hydroxylase-like (A)
CDO70489.1	spyg:YGS_C1P1370	1.14.14.84	spyg:YGS_C1P1370 K05525 linalool 8-monooxygenase [EC:1.14.14.84] | (GenBank) linalool 8-monooxygenase (A)
CDO70499.1	sind:105174133	1.14.14.161	sind:105174133 K20618 nepetalactol monooxygenase [EC:1.14.14.161] | (RefSeq) cytochrome P450 76A1-like (A)
CDO70501.1	sind:105174133	1.14.14.161	sind:105174133 K20618 nepetalactol monooxygenase [EC:1.14.14.161] | (RefSeq) cytochrome P450 76A1-like (A)
CDO70505.1	itr:116012599	1.1.1.324	itr:116012599 K23232 8-hydroxygeraniol dehydrogenase [EC:1.1.1.324] | (RefSeq) 8-hydroxygeraniol dehydrogenase-like (A)
CDO70506.1	vvi:100855232	1.14.14.-	vvi:100855232 K23810 (E)-8-carboxylinalool synthase [EC:1.14.14.-] | (RefSeq) geraniol 8-hydroxylase (A)
CDO70510.1	ag:AAA33106	1.14.19.62	ag:AAA33106 K13400 secologanin synthase [EC:1.14.19.62] | (KEGG) CYP72A1; secologanin synthase (EC:1.14.19.62) (A)
CDO70522.1	ag:AAA33106	1.14.19.62	ag:AAA33106 K13400 secologanin synthase [EC:1.14.19.62] | (KEGG) CYP72A1; secologanin synthase (EC:1.14.19.62) (A)
CDO70546.1	ag:AAA33106	1.14.19.62	ag:AAA33106 K13400 secologanin synthase [EC:1.14.19.62] | (KEGG) CYP72A1; secologanin synthase (EC:1.14.19.62) (A)
CDO70552.1	ming:122073059	1.14.14.-	ming:122073059 K23810 (E)-8-carboxylinalool synthase [EC:1.14.14.-] | (RefSeq) geraniol 8-hydroxylase-like (A)
CDO70606.1	ini:109180307	1.1.1.324	ini:109180307 K23232 8-hydroxygeraniol dehydrogenase [EC:1.1.1.324] | (RefSeq) 8-hydroxygeraniol dehydrogenase-like (A)
CDO70644.1	ag:AAQ75423	1.3.1.81	ag:AAQ75423 K15092 (+)-pulegone reductase [EC:1.3.1.81] | (KEGG) (+)-pulegone reductase (EC:1.3.1.81) (A)
CDO70845.1	pmum:103337493	1.1.1.208	pmum:103337493 K15095 (+)-neomenthol dehydrogenase [EC:1.1.1.208] | (RefSeq) salutaridine reductase-like (A)
CDO70910.1	ming:122074666	1.14.14.-	ming:122074666 K23810 (E)-8-carboxylinalool synthase [EC:1.14.14.-] | (RefSeq) geraniol 8-hydroxylase-like (A)
CDO70993.1	ag:AAA33106	1.14.19.62	ag:AAA33106 K13400 secologanin synthase [EC:1.14.19.62] | (KEGG) CYP72A1; secologanin synthase (EC:1.14.19.62) (A)
CDO70995.1	mtr:MTR_7g076660	1.1.1.208	mtr:MTR_7g076660 K15095 (+)-neomenthol dehydrogenase [EC:1.1.1.208] | (GenBank) NAD(P)-binding rossmann-fold protein (A)
CDO71020.1	sind:105163752	1.1.1.208	sind:105163752 K15095 (+)-neomenthol dehydrogenase [EC:1.1.1.208] | (RefSeq) short-chain dehydrogenase/reductase 2b (A)
CDO71115.1	ag:AAA33106	1.14.19.62	ag:AAA33106 K13400 secologanin synthase [EC:1.14.19.62] | (KEGG) CYP72A1; secologanin synthase (EC:1.14.19.62) (A)
CDO71117.1	ag:AAA33106	1.14.19.62	ag:AAA33106 K13400 secologanin synthase [EC:1.14.19.62] | (KEGG) CYP72A1; secologanin synthase (EC:1.14.19.62) (A)
CDO71119.1	ag:AAA33106	1.14.19.62	ag:AAA33106 K13400 secologanin synthase [EC:1.14.19.62] | (KEGG) CYP72A1; secologanin synthase (EC:1.14.19.62) (A)
CDO71141.1	cal:CAALFM_CR06420WA	3.1.3.16	cal:CAALFM_CR06420WA K06269 serine/threonine-protein phosphatase PP1 catalytic subunit [EC:3.1.3.16] | (RefSeq) PPZ1, CaO19.726; salt homeostasis regulator (A)
CDO71258.1	ghi:107954548	1.1.1.208	ghi:107954548 K15095 (+)-neomenthol dehydrogenase [EC:1.1.1.208] | (RefSeq) (+)-neomenthol dehydrogenase-like (A)
CDO71400.1	ag:AAD44152	1.14.14.99	ag:AAD44152 K15089 (S)-limonene 3-monooxygenase [EC:1.14.14.99] | (KEGG) CYP71D15; (S)-limonene 3-monooxygenase (EC:1.14.14.99) (A)
CDO71507.1	ag:CAC80883	1.14.14.83	ag:CAC80883 K15099 geraniol 8-hydroxylase [EC:1.14.14.83] | (KEGG) CYP76B6; geraniol 8-hydroxylase (EC:1.14.14.83) (A)
CDO71513.1	ag:AHX24370	1.14.14.161	ag:AHX24370 K20618 nepetalactol monooxygenase [EC:1.14.14.161] | (KEGG) CYP76A26; 7-deoxyloganetic acid synthase (A)
CDO71599.1	cal:CAALFM_CR06420WA	3.1.3.16	cal:CAALFM_CR06420WA K06269 serine/threonine-protein phosphatase PP1 catalytic subunit [EC:3.1.3.16] | (RefSeq) PPZ1, CaO19.726; salt homeostasis regulator (A)
CDO71620.1	ag:AXF35972	5.5.1.34	ag:AXF35972 K23862 (+)-cis,trans-nepetalactol synthase [EC:5.5.1.34] | (KEGG) NEPS2; (+)-cis,trans-nepetalactol synthase (EC:5.5.1.34) (A)
CDO71675.1	nle:100591471	1.14.14.51 1.14.14.52 1.14.14.53 1.14.14.-	nle:100591471 K17719 cytochrome P450 family 2 subfamily C9 [EC:1.14.14.51 1.14.14.52 1.14.14.53 1.14.14.-] | (RefSeq) cytochrome P450 2C9 isoform X1 (A)
CDO71706.1	mesc:110620093	1.14.14.161	mesc:110620093 K20618 nepetalactol monooxygenase [EC:1.14.14.161] | (RefSeq) LOW QUALITY PROTEIN: iridoid oxidase-like (A)
CDO71862.1	ag:ACZ48680	1.14.14.83	ag:ACZ48680 K15099 geraniol 8-hydroxylase [EC:1.14.14.83] | (KEGG) CYP76B6; geraniol 8-hydroxylase (EC:1.14.14.83) (A)
CDO71882.1	ecad:122603005	1.1.1.324	ecad:122603005 K23232 8-hydroxygeraniol dehydrogenase [EC:1.1.1.324] | (RefSeq) mannitol dehydrogenase-like (A)
CDO71924.1	ag:AAA33106	1.14.19.62	ag:AAA33106 K13400 secologanin synthase [EC:1.14.19.62] | (KEGG) CYP72A1; secologanin synthase (EC:1.14.19.62) (A)
CDO71925.1	ag:AAA33106	1.14.19.62	ag:AAA33106 K13400 secologanin synthase [EC:1.14.19.62] | (KEGG) CYP72A1; secologanin synthase (EC:1.14.19.62) (A)
CDO71953.1	ag:AHK60834	1.14.14.85	ag:AHK60834 K23276 7-deoxyloganate 7-hydroxylase [EC:1.14.14.85] | (KEGG) CYP72A224; 7-deoxyloganate 7-hydroxylase (EC:1.14.14.85) (A)
CDO72127.1	nta:107805342	1.1.1.208	nta:107805342 K15095 (+)-neomenthol dehydrogenase [EC:1.1.1.208] | (RefSeq) (+)-neomenthol dehydrogenase-like (A)
CDO72162.1	ncol:116260105	1.1.1.208	ncol:116260105 K15095 (+)-neomenthol dehydrogenase [EC:1.1.1.208] | (RefSeq) short-chain dehydrogenase/reductase 2b-like (A)
CDO72179.1	ag:AXF35972	5.5.1.34	ag:AXF35972 K23862 (+)-cis,trans-nepetalactol synthase [EC:5.5.1.34] | (KEGG) NEPS2; (+)-cis,trans-nepetalactol synthase (EC:5.5.1.34) (A)
CDO72208.1	ag:AHX24370	1.14.14.161	ag:AHX24370 K20618 nepetalactol monooxygenase [EC:1.14.14.161] | (KEGG) CYP76A26; 7-deoxyloganetic acid synthase (A)
CDO72209.1	ag:CAC80883	1.14.14.83	ag:CAC80883 K15099 geraniol 8-hydroxylase [EC:1.14.14.83] | (KEGG) CYP76B6; geraniol 8-hydroxylase (EC:1.14.14.83) (A)
CDO72225.1	oeu:111386126	1.14.14.161	oeu:111386126 K20618 nepetalactol monooxygenase [EC:1.14.14.161] | (RefSeq) cytochrome P450 76A1-like (A)
CDO72236.1	ming:122086166	1.14.14.-	ming:122086166 K23810 (E)-8-carboxylinalool synthase [EC:1.14.14.-] | (RefSeq) geraniol 8-hydroxylase-like (A)
CDO72258.1	vra:106759137	1.1.1.208	vra:106759137 K15095 (+)-neomenthol dehydrogenase [EC:1.1.1.208] | (RefSeq) uncharacterized protein LOC106759137 (A)
CDO72262.1	csin:114284156	1.1.1.208	csin:114284156 K15095 (+)-neomenthol dehydrogenase [EC:1.1.1.208] | (RefSeq) (+)-neomenthol dehydrogenase-like (A)
CDO72275.1	var:108327221	1.1.1.208	var:108327221 K15095 (+)-neomenthol dehydrogenase [EC:1.1.1.208] | (RefSeq) uncharacterized LOC108327221 (A)
CDO72296.1	ming:122072105	1.1.1.208	ming:122072105 K15095 (+)-neomenthol dehydrogenase [EC:1.1.1.208] | (RefSeq) salutaridine reductase-like (A)
CDO72297.1	ag:AAA33106	1.14.19.62	ag:AAA33106 K13400 secologanin synthase [EC:1.14.19.62] | (KEGG) CYP72A1; secologanin synthase (EC:1.14.19.62) (A)
CDO72747.1	ag:AHK60834	1.14.14.85	ag:AHK60834 K23276 7-deoxyloganate 7-hydroxylase [EC:1.14.14.85] | (KEGG) CYP72A224; 7-deoxyloganate 7-hydroxylase (EC:1.14.14.85) (A)
CDO72757.1	ag:BAO01109	2.4.1.323	ag:BAO01109 K21373 7-deoxyloganetic acid glucosyltransferase [EC:2.4.1.323] | (KEGG) UGT709C2; 7-deoxyloganetic acid glucosyltransferase (EC:2.4.1.323) (A)
CDO72764.1	ag:BAK55749	2.4.1.324	ag:BAK55749 K21374 7-deoxyloganetin glucosyltransferase [EC:2.4.1.324] | (KEGG) UGT85A23; 7-deoxyloganetin glucosyltransferase (EC:2.4.1.324) (A)
CDO73035.1	ini:109180307	1.1.1.324	ini:109180307 K23232 8-hydroxygeraniol dehydrogenase [EC:1.1.1.324] | (RefSeq) 8-hydroxygeraniol dehydrogenase-like (A)
CDO73057.1	sind:105174332	1.1.1.208	sind:105174332 K15095 (+)-neomenthol dehydrogenase [EC:1.1.1.208] | (RefSeq) uncharacterized protein LOC105174332 (A)
CDO73060.1	sspl:121764654	1.1.1.208	sspl:121764654 K15095 (+)-neomenthol dehydrogenase [EC:1.1.1.208] | (RefSeq) (-)-isopiperitenone reductase-like (A)
CDO73279.1	qlo:115986358	1.1.1.208	qlo:115986358 K15095 (+)-neomenthol dehydrogenase [EC:1.1.1.208] | (RefSeq) (+)-neomenthol dehydrogenase-like (A)
CDO73447.1	oeu:111386126	1.14.14.161	oeu:111386126 K20618 nepetalactol monooxygenase [EC:1.14.14.161] | (RefSeq) cytochrome P450 76A1-like (A)
CDO73602.1	ag:AXF35971	1.1.1.419 5.5.1.34	ag:AXF35971 K23990 nepetalactol dehydrogenase / (+)-cis,trans-nepetalactol synthase [EC:1.1.1.419 5.5.1.34] | (KEGG) NEPS1; nepetalactol dehydrogenase / (+)-cis,trans-nepetalactol synthase (EC:1.1.1.419 5.5.1.34) (A)
CDO73677.1	pda:103712117	1.1.1.208	pda:103712117 K15095 (+)-neomenthol dehydrogenase [EC:1.1.1.208] | (RefSeq) uncharacterized protein LOC103712117 (A)
CDO74110.1	ats:109768416	1.1.1.208	ats:109768416 K15095 (+)-neomenthol dehydrogenase [EC:1.1.1.208] | (RefSeq) (+)-neomenthol dehydrogenase-like (A)
CDO74111.1	twl:120003664	1.1.1.208	twl:120003664 K15095 (+)-neomenthol dehydrogenase [EC:1.1.1.208] | (RefSeq) LOW QUALITY PROTEIN: uncharacterized protein LOC120003664 (A)
CDO74150.1	ming:122073059	1.14.14.-	ming:122073059 K23810 (E)-8-carboxylinalool synthase [EC:1.14.14.-] | (RefSeq) geraniol 8-hydroxylase-like (A)
CDO74375.1	psom:113304449	1.1.1.208	psom:113304449 K15095 (+)-neomenthol dehydrogenase [EC:1.1.1.208] | (RefSeq) (+)-neomenthol dehydrogenase-like (A)
CDO74376.1	pvy:116115609	1.1.1.208	pvy:116115609 K15095 (+)-neomenthol dehydrogenase [EC:1.1.1.208] | (RefSeq) short-chain dehydrogenase/reductase 2b-like (A)
CDO74443.1	hsa:1559	1.14.14.51 1.14.14.52 1.14.14.53 1.14.14.-	hsa:1559 K17719 cytochrome P450 family 2 subfamily C9 [EC:1.14.14.51 1.14.14.52 1.14.14.53 1.14.14.-] | (RefSeq) CYP2C9, CPC9, CYP2C, CYP2C10, CYPIIC9, P450-2C9, P450IIC9; cytochrome P450 family 2 subfamily C member 9 (A)
CDO74477.1	cal:CAALFM_CR06420WA	3.1.3.16	cal:CAALFM_CR06420WA K06269 serine/threonine-protein phosphatase PP1 catalytic subunit [EC:3.1.3.16] | (RefSeq) PPZ1, CaO19.726; salt homeostasis regulator (A)
CDO74547.1	ag:AXF35972	5.5.1.34	ag:AXF35972 K23862 (+)-cis,trans-nepetalactol synthase [EC:5.5.1.34] | (KEGG) NEPS2; (+)-cis,trans-nepetalactol synthase (EC:5.5.1.34) (A)
CDO74548.1	oeu:111386126	1.14.14.161	oeu:111386126 K20618 nepetalactol monooxygenase [EC:1.14.14.161] | (RefSeq) cytochrome P450 76A1-like (A)
CDO74579.1	cal:CAALFM_CR06420WA	3.1.3.16	cal:CAALFM_CR06420WA K06269 serine/threonine-protein phosphatase PP1 catalytic subunit [EC:3.1.3.16] | (RefSeq) PPZ1, CaO19.726; salt homeostasis regulator (A)
CDO74770.1	sind:105174133	1.14.14.161	sind:105174133 K20618 nepetalactol monooxygenase [EC:1.14.14.161] | (RefSeq) cytochrome P450 76A1-like (A)
CDO74920.1	cmos:111461314	1.1.1.208	cmos:111461314 K15095 (+)-neomenthol dehydrogenase [EC:1.1.1.208] | (RefSeq) short-chain dehydrogenase/reductase 2b-like (A)
CDO74936.1	ag:AAU20370	1.1.1.223	ag:AAU20370 K15090 isopiperitenol dehydrogenase [EC:1.1.1.223] | (KEGG) isopiperitenol dehydrogenase (A)
CDO74969.1	sspl:121770797	1.1.1.324	sspl:121770797 K23232 8-hydroxygeraniol dehydrogenase [EC:1.1.1.324] | (RefSeq) geraniol dehydrogenase 1 (A)
CDO74990.1	ag:CAC80883	1.14.14.83	ag:CAC80883 K15099 geraniol 8-hydroxylase [EC:1.14.14.83] | (KEGG) CYP76B6; geraniol 8-hydroxylase (EC:1.14.14.83) (A)
CDO75034.1	ag:AHK60834	1.14.14.85	ag:AHK60834 K23276 7-deoxyloganate 7-hydroxylase [EC:1.14.14.85] | (KEGG) CYP72A224; 7-deoxyloganate 7-hydroxylase (EC:1.14.14.85) (A)
CDO75038.1	ag:AAA33106	1.14.19.62	ag:AAA33106 K13400 secologanin synthase [EC:1.14.19.62] | (KEGG) CYP72A1; secologanin synthase (EC:1.14.19.62) (A)
CDO75040.1	ag:CAC80883	1.14.14.83	ag:CAC80883 K15099 geraniol 8-hydroxylase [EC:1.14.14.83] | (KEGG) CYP76B6; geraniol 8-hydroxylase (EC:1.14.14.83) (A)
CDO75111.1	ecad:122603005	1.1.1.324	ecad:122603005 K23232 8-hydroxygeraniol dehydrogenase [EC:1.1.1.324] | (RefSeq) mannitol dehydrogenase-like (A)
CDO75112.1	ecad:122603005	1.1.1.324	ecad:122603005 K23232 8-hydroxygeraniol dehydrogenase [EC:1.1.1.324] | (RefSeq) mannitol dehydrogenase-like (A)
CDO75198.1	ming:122073059	1.14.14.-	ming:122073059 K23810 (E)-8-carboxylinalool synthase [EC:1.14.14.-] | (RefSeq) geraniol 8-hydroxylase-like (A)
CDO75200.1	ag:AAL06397	1.14.14.143	ag:AAL06397 K15093 (+)-menthofuran synthase [EC:1.14.14.143] | (KEGG) (+)-menthofuran synthase (EC:1.14.14.143) (A)
CDO75353.1	vvi:100254114	1.14.14.-	vvi:100254114 K23810 (E)-8-carboxylinalool synthase [EC:1.14.14.-] | (RefSeq) geraniol 8-hydroxylase (A)
CDO75710.1	sind:105174133	1.14.14.161	sind:105174133 K20618 nepetalactol monooxygenase [EC:1.14.14.161] | (RefSeq) cytochrome P450 76A1-like (A)
CDO75736.1	sot:102589753	1.1.1.324	sot:102589753 K23232 8-hydroxygeraniol dehydrogenase [EC:1.1.1.324] | (RefSeq) drd-1; 8-hydroxygeraniol dehydrogenase-like (A)
CDO75750.1	ini:109180307	1.1.1.324	ini:109180307 K23232 8-hydroxygeraniol dehydrogenase [EC:1.1.1.324] | (RefSeq) 8-hydroxygeraniol dehydrogenase-like (A)
CDO75751.1	gas:123238232	1.14.14.51 1.14.14.52 1.14.14.53 1.14.14.75 1.14.14.-	gas:123238232 K17721 cytochrome P450 family 2 subfamily C19 [EC:1.14.14.51 1.14.14.52 1.14.14.53 1.14.14.75 1.14.14.-] | (RefSeq) cytochrome P450 2C19-like isoform X1 (A)
CDO75795.1	ag:AAA33106	1.14.19.62	ag:AAA33106 K13400 secologanin synthase [EC:1.14.19.62] | (KEGG) CYP72A1; secologanin synthase (EC:1.14.19.62) (A)
CDO75801.1	ag:CCT75704
CDO75872.1	ag:AHK60834	1.14.14.85	ag:AHK60834 K23276 7-deoxyloganate 7-hydroxylase [EC:1.14.14.85] | (KEGG) CYP72A224; 7-deoxyloganate 7-hydroxylase (EC:1.14.14.85) (A)
CDO75921.1	twl:120003664	1.1.1.208	twl:120003664 K15095 (+)-neomenthol dehydrogenase [EC:1.1.1.208] | (RefSeq) LOW QUALITY PROTEIN: uncharacterized protein LOC120003664 (A)
CDO75988.1	ag:AHK60834	1.14.14.85	ag:AHK60834 K23276 7-deoxyloganate 7-hydroxylase [EC:1.14.14.85] | (KEGG) CYP72A224; 7-deoxyloganate 7-hydroxylase (EC:1.14.14.85) (A)
CDO75989.1	ag:CAC80883	1.14.14.83	ag:CAC80883 K15099 geraniol 8-hydroxylase [EC:1.14.14.83] | (KEGG) CYP76B6; geraniol 8-hydroxylase (EC:1.14.14.83) (A)
CDO76021.1	brp:103862836	1.1.1.208	brp:103862836 K15095 (+)-neomenthol dehydrogenase [EC:1.1.1.208] | (RefSeq) (+)-neomenthol dehydrogenase isoform X1 (A)
CDO76023.1	sind:105163752	1.1.1.208	sind:105163752 K15095 (+)-neomenthol dehydrogenase [EC:1.1.1.208] | (RefSeq) short-chain dehydrogenase/reductase 2b (A)
CDO76234.1	pon:100450749	1.14.14.51 1.14.14.52 1.14.14.53 1.14.14.-	pon:100450749 K17719 cytochrome P450 family 2 subfamily C9 [EC:1.14.14.51 1.14.14.52 1.14.14.53 1.14.14.-] | (RefSeq) cytochrome P450 2C9 isoform X1 (A)
CDO76298.1	ag:AAA33106	1.14.19.62	ag:AAA33106 K13400 secologanin synthase [EC:1.14.19.62] | (KEGG) CYP72A1; secologanin synthase (EC:1.14.19.62) (A)
CDO76360.1	zma:103646153	1.1.1.208	zma:103646153 K15095 (+)-neomenthol dehydrogenase [EC:1.1.1.208] | (RefSeq) salutaridine reductase (A)
CDO76361.1	tdc:119364897	1.1.1.208	tdc:119364897 K15095 (+)-neomenthol dehydrogenase [EC:1.1.1.208] | (RefSeq) (+)-neomenthol dehydrogenase-like (A)
CDO76362.1	rcn:112167998	1.1.1.208	rcn:112167998 K15095 (+)-neomenthol dehydrogenase [EC:1.1.1.208] | (RefSeq) (+)-neomenthol dehydrogenase (A)
CDO76372.1	ming:122074177	1.14.14.-	ming:122074177 K23810 (E)-8-carboxylinalool synthase [EC:1.14.14.-] | (RefSeq) geraniol 8-hydroxylase-like (A)
CDO76414.1	ag:AAL06397	1.14.14.143	ag:AAL06397 K15093 (+)-menthofuran synthase [EC:1.14.14.143] | (KEGG) (+)-menthofuran synthase (EC:1.14.14.143) (A)
CDO76590.1	minc:123224299	1.1.1.208	minc:123224299 K15095 (+)-neomenthol dehydrogenase [EC:1.1.1.208] | (RefSeq) (+)-neomenthol dehydrogenase-like (A)
CDO76596.1	ming:122074666	1.14.14.-	ming:122074666 K23810 (E)-8-carboxylinalool synthase [EC:1.14.14.-] | (RefSeq) geraniol 8-hydroxylase-like (A)
CDO76601.1	oeu:111386126	1.14.14.161	oeu:111386126 K20618 nepetalactol monooxygenase [EC:1.14.14.161] | (RefSeq) cytochrome P450 76A1-like (A)
CDO76673.1	ag:AAU20370	1.1.1.223	ag:AAU20370 K15090 isopiperitenol dehydrogenase [EC:1.1.1.223] | (KEGG) isopiperitenol dehydrogenase (A)
CDO76674.1	csin:114256052	1.1.1.208	csin:114256052 K15095 (+)-neomenthol dehydrogenase [EC:1.1.1.208] | (RefSeq) short-chain dehydrogenase/reductase 2b-like isoform X1 (A)
CDO76737.1	mesc:122723121	1.14.14.-	mesc:122723121 K23810 (E)-8-carboxylinalool synthase [EC:1.14.14.-] | (RefSeq) geraniol 8-hydroxylase-like (A)
CDO76937.1	ming:122073059	1.14.14.-	ming:122073059 K23810 (E)-8-carboxylinalool synthase [EC:1.14.14.-] | (RefSeq) geraniol 8-hydroxylase-like (A)
CDO76961.1	gas:123236335	1.14.14.51 1.14.14.52 1.14.14.53 1.14.14.75 1.14.14.-	gas:123236335 K17721 cytochrome P450 family 2 subfamily C19 [EC:1.14.14.51 1.14.14.52 1.14.14.53 1.14.14.75 1.14.14.-] | (RefSeq) cytochrome P450 2C42-like isoform X1 (A)
CDO77053.1	jre:108997034	1.1.1.208	jre:108997034 K15095 (+)-neomenthol dehydrogenase [EC:1.1.1.208] | (RefSeq) salutaridine reductase-like (A)
CDO77157.1	spaq:STNY_R02470	1.17.4.1	spaq:STNY_R02470 K00525 ribonucleoside-diphosphate reductase alpha chain [EC:1.17.4.1] | (GenBank) ribonucleoside-diphosphate reductase subunit alpha (A)
CDO77189.1	nta:107759802	1.1.1.208	nta:107759802 K15095 (+)-neomenthol dehydrogenase [EC:1.1.1.208] | (RefSeq) short-chain dehydrogenase/reductase 2b-like (A)
CDO77211.1	dfa:DFA_09346	4.2.3.160	dfa:DFA_09346 K23021 (2S,3R,6S,9S)-(-)-protoillud-7-ene synthase [EC:4.2.3.160] | (RefSeq) hypothetical protein (A)
CDO77274.1	ag:AAA33106	1.14.19.62	ag:AAA33106 K13400 secologanin synthase [EC:1.14.19.62] | (KEGG) CYP72A1; secologanin synthase (EC:1.14.19.62) (A)
CDO77640.1	oeu:111373464	1.1.1.324	oeu:111373464 K23232 8-hydroxygeraniol dehydrogenase [EC:1.1.1.324] | (RefSeq) 8-hydroxygeraniol dehydrogenase-like (A)
CDO77905.1	ming:122074177	1.14.14.-	ming:122074177 K23810 (E)-8-carboxylinalool synthase [EC:1.14.14.-] | (RefSeq) geraniol 8-hydroxylase-like (A)
CDO77937.1	ag:AHX24370	1.14.14.161	ag:AHX24370 K20618 nepetalactol monooxygenase [EC:1.14.14.161] | (KEGG) CYP76A26; 7-deoxyloganetic acid synthase (A)
CDO78259.1	mcc:678695	1.14.14.51 1.14.14.52 1.14.14.53 1.14.14.-	mcc:678695 K17719 cytochrome P450 family 2 subfamily C9 [EC:1.14.14.51 1.14.14.52 1.14.14.53 1.14.14.-] | (RefSeq) CYP2C9; cytochrome P450, family 2, subfamily C, polypeptide 43 precursor (A)
CDO78260.1	ag:ACZ48680	1.14.14.83	ag:ACZ48680 K15099 geraniol 8-hydroxylase [EC:1.14.14.83] | (KEGG) CYP76B6; geraniol 8-hydroxylase (EC:1.14.14.83) (A)

## Sheet: Trametes_coccinea
query_id	subject_id	EC	description
OSC96348.1	ag:AHX24370	1.14.14.161	ag:AHX24370 K20618 nepetalactol monooxygenase [EC:1.14.14.161] | (KEGG) CYP76A26; 7-deoxyloganetic acid synthase (A)
OSC96390.1	ccaj:109801817	1.1.1.208	ccaj:109801817 K15095 (+)-neomenthol dehydrogenase [EC:1.1.1.208] | (RefSeq) (+)-neomenthol dehydrogenase-like (A)
OSC96392.1	cal:CAALFM_CR06420WA	3.1.3.16	cal:CAALFM_CR06420WA K06269 serine/threonine-protein phosphatase PP1 catalytic subunit [EC:3.1.3.16] | (RefSeq) PPZ1, CaO19.726; salt homeostasis regulator (A)
OSC96472.1	sbq:101041912	1.14.14.51 1.14.14.52 1.14.14.53 1.14.14.75 1.14.14.-	sbq:101041912 K17721 cytochrome P450 family 2 subfamily C19 [EC:1.14.14.51 1.14.14.52 1.14.14.53 1.14.14.75 1.14.14.-] | (RefSeq) cytochrome P450 2C19 (A)
OSC96592.1	mesc:110620093	1.14.14.161	mesc:110620093 K20618 nepetalactol monooxygenase [EC:1.14.14.161] | (RefSeq) LOW QUALITY PROTEIN: iridoid oxidase-like (A)
OSC96858.1	lsv:111883478	1.1.1.324	lsv:111883478 K23232 8-hydroxygeraniol dehydrogenase [EC:1.1.1.324] | (RefSeq) 8-hydroxygeraniol dehydrogenase (A)
OSC96931.1	ag:BAO01109	2.4.1.323	ag:BAO01109 K21373 7-deoxyloganetic acid glucosyltransferase [EC:2.4.1.323] | (KEGG) UGT709C2; 7-deoxyloganetic acid glucosyltransferase (EC:2.4.1.323) (A)
OSC96963.1	ccav:112510743	1.1.1.324	ccav:112510743 K23232 8-hydroxygeraniol dehydrogenase [EC:1.1.1.324] | (RefSeq) 8-hydroxygeraniol dehydrogenase-like (A)
OSC96966.1	ecad:122603005	1.1.1.324	ecad:122603005 K23232 8-hydroxygeraniol dehydrogenase [EC:1.1.1.324] | (RefSeq) mannitol dehydrogenase-like (A)
OSC97213.1	tfn:117092015	1.14.14.51 1.14.14.52 1.14.14.53 1.14.14.-	tfn:117092015 K17719 cytochrome P450 family 2 subfamily C9 [EC:1.14.14.51 1.14.14.52 1.14.14.53 1.14.14.-] | (RefSeq) cytochrome P450 2C9-like isoform X1 (A)
OSC97327.1	psom:113304449	1.1.1.208	psom:113304449 K15095 (+)-neomenthol dehydrogenase [EC:1.1.1.208] | (RefSeq) (+)-neomenthol dehydrogenase-like (A)
OSC97328.1	pxb:103958496	1.1.1.208	pxb:103958496 K15095 (+)-neomenthol dehydrogenase [EC:1.1.1.208] | (RefSeq) salutaridine reductase-like (A)
OSC97576.1	ag:AAA33106	1.14.19.62	ag:AAA33106 K13400 secologanin synthase [EC:1.14.19.62] | (KEGG) CYP72A1; secologanin synthase (EC:1.14.19.62) (A)
OSC97587.1	ag:ACZ48680	1.14.14.83	ag:ACZ48680 K15099 geraniol 8-hydroxylase [EC:1.14.14.83] | (KEGG) CYP76B6; geraniol 8-hydroxylase (EC:1.14.14.83) (A)
OSC97747.1	cal:CAALFM_CR06420WA	3.1.3.16	cal:CAALFM_CR06420WA K06269 serine/threonine-protein phosphatase PP1 catalytic subunit [EC:3.1.3.16] | (RefSeq) PPZ1, CaO19.726; salt homeostasis regulator (A)
OSC97770.1	ag:AAA33106	1.14.19.62	ag:AAA33106 K13400 secologanin synthase [EC:1.14.19.62] | (KEGG) CYP72A1; secologanin synthase (EC:1.14.19.62) (A)
OSC97778.1	ag:AAA33106	1.14.19.62	ag:AAA33106 K13400 secologanin synthase [EC:1.14.19.62] | (KEGG) CYP72A1; secologanin synthase (EC:1.14.19.62) (A)
OSC97804.1	scu:SCE1572_49565	4.2.3.164	scu:SCE1572_49565 K22979 (+)-eremophilene synthase [EC:4.2.3.164] | (GenBank) hypothetical protein (A)
OSC97940.1	dpp:DICPUDRAFT_152610	4.2.3.160	dpp:DICPUDRAFT_152610 K23021 (2S,3R,6S,9S)-(-)-protoillud-7-ene synthase [EC:4.2.3.160] | (RefSeq) hypothetical protein (A)
OSC97971.1	nta:107759802	1.1.1.208	nta:107759802 K15095 (+)-neomenthol dehydrogenase [EC:1.1.1.208] | (RefSeq) short-chain dehydrogenase/reductase 2b-like (A)
OSC97991.1	tdc:119362346	1.1.1.208	tdc:119362346 K15095 (+)-neomenthol dehydrogenase [EC:1.1.1.208] | (RefSeq) short-chain dehydrogenase/reductase 2b-like (A)
OSC98018.1	ag:CAC80883	1.14.14.83	ag:CAC80883 K15099 geraniol 8-hydroxylase [EC:1.14.14.83] | (KEGG) CYP76B6; geraniol 8-hydroxylase (EC:1.14.14.83) (A)
OSC98019.1	ag:CAC80883	1.14.14.83	ag:CAC80883 K15099 geraniol 8-hydroxylase [EC:1.14.14.83] | (KEGG) CYP76B6; geraniol 8-hydroxylase (EC:1.14.14.83) (A)
OSC98034.1	ag:AHX24370	1.14.14.161	ag:AHX24370 K20618 nepetalactol monooxygenase [EC:1.14.14.161] | (KEGG) CYP76A26; 7-deoxyloganetic acid synthase (A)
OSC98049.1	ming:122080632	1.14.14.-	ming:122080632 K23810 (E)-8-carboxylinalool synthase [EC:1.14.14.-] | (RefSeq) geraniol 8-hydroxylase-like (A)
OSC98059.1	nau:109215279	1.1.1.208	nau:109215279 K15095 (+)-neomenthol dehydrogenase [EC:1.1.1.208] | (RefSeq) (+)-neomenthol dehydrogenase-like isoform X1 (A)
OSC98172.1	ag:AAA33106	1.14.19.62	ag:AAA33106 K13400 secologanin synthase [EC:1.14.19.62] | (KEGG) CYP72A1; secologanin synthase (EC:1.14.19.62) (A)
OSC98179.1	ming:122072105	1.1.1.208	ming:122072105 K15095 (+)-neomenthol dehydrogenase [EC:1.1.1.208] | (RefSeq) salutaridine reductase-like (A)
OSC98197.1	pvu:PHAVU_008G068600g	1.1.1.208	pvu:PHAVU_008G068600g K15095 (+)-neomenthol dehydrogenase [EC:1.1.1.208] | (RefSeq) hypothetical protein (A)
OSC98198.1	ncol:116261846	1.1.1.208	ncol:116261846 K15095 (+)-neomenthol dehydrogenase [EC:1.1.1.208] | (RefSeq) short-chain dehydrogenase/reductase 2b-like (A)
OSC98205.1	csin:114284156	1.1.1.208	csin:114284156 K15095 (+)-neomenthol dehydrogenase [EC:1.1.1.208] | (RefSeq) (+)-neomenthol dehydrogenase-like (A)
OSC98208.1	ghi:107952926	1.1.1.208	ghi:107952926 K15095 (+)-neomenthol dehydrogenase [EC:1.1.1.208] | (RefSeq) (+)-neomenthol dehydrogenase isoform X2 (A)
OSC98221.1	aip:107623133	1.1.1.208	aip:107623133 K15095 (+)-neomenthol dehydrogenase [EC:1.1.1.208] | (RefSeq) (+)-neomenthol dehydrogenase isoform X1 (A)
OSC98222.1	pxb:103958497	1.1.1.208	pxb:103958497 K15095 (+)-neomenthol dehydrogenase [EC:1.1.1.208] | (RefSeq) salutaridine reductase-like (A)
OSC98224.1	sbi:8083006	1.1.1.208	sbi:8083006 K15095 (+)-neomenthol dehydrogenase [EC:1.1.1.208] | (RefSeq) (+)-neomenthol dehydrogenase isoform X2 (A)
OSC98286.1	cal:CAALFM_CR06420WA	3.1.3.16	cal:CAALFM_CR06420WA K06269 serine/threonine-protein phosphatase PP1 catalytic subunit [EC:3.1.3.16] | (RefSeq) PPZ1, CaO19.726; salt homeostasis regulator (A)
OSC98300.1	han:110867824	1.1.1.324	han:110867824 K23232 8-hydroxygeraniol dehydrogenase [EC:1.1.1.324] | (RefSeq) 8-hydroxygeraniol dehydrogenase (A)
OSC98380.1	cal:CAALFM_CR06420WA	3.1.3.16	cal:CAALFM_CR06420WA K06269 serine/threonine-protein phosphatase PP1 catalytic subunit [EC:3.1.3.16] | (RefSeq) PPZ1, CaO19.726; salt homeostasis regulator (A)
OSC98461.1	ag:AGE93533	1.14.14.31	ag:AGE93533 K21069 ipsdienol synthase [EC:1.14.14.31] | (KEGG) CYP9T3; myrcene hydroxylase (EC:1.14.14.31) (A)
OSC98629.1	ag:AXF35971	1.1.1.419 5.5.1.34	ag:AXF35971 K23990 nepetalactol dehydrogenase / (+)-cis,trans-nepetalactol synthase [EC:1.1.1.419 5.5.1.34] | (KEGG) NEPS1; nepetalactol dehydrogenase / (+)-cis,trans-nepetalactol synthase (EC:1.1.1.419 5.5.1.34) (A)
OSC98685.1	ecad:122603360	1.1.1.324	ecad:122603360 K23232 8-hydroxygeraniol dehydrogenase [EC:1.1.1.324] | (RefSeq) 8-hydroxygeraniol dehydrogenase-like (A)
OSC98711.1	vvi:100254114	1.14.14.-	vvi:100254114 K23810 (E)-8-carboxylinalool synthase [EC:1.14.14.-] | (RefSeq) geraniol 8-hydroxylase (A)
OSC98712.1	oeu:111386126	1.14.14.161	oeu:111386126 K20618 nepetalactol monooxygenase [EC:1.14.14.161] | (RefSeq) cytochrome P450 76A1-like (A)
OSC98713.1	ag:AXF35972	5.5.1.34	ag:AXF35972 K23862 (+)-cis,trans-nepetalactol synthase [EC:5.5.1.34] | (KEGG) NEPS2; (+)-cis,trans-nepetalactol synthase (EC:5.5.1.34) (A)
OSC98877.1	vra:106773603	1.1.1.208	vra:106773603 K15095 (+)-neomenthol dehydrogenase [EC:1.1.1.208] | (RefSeq) (+)-neomenthol dehydrogenase (A)
OSC98882.1	sesp:BN6_52640	4.2.3.152	sesp:BN6_52640 K19969 2-epi-5-epi-valiolone synthase [EC:4.2.3.152] | (GenBank) putative 2-epi-5-epi-valiolone synthase (A)
OSC98991.1	ag:AHK60834	1.14.14.85	ag:AHK60834 K23276 7-deoxyloganate 7-hydroxylase [EC:1.14.14.85] | (KEGG) CYP72A224; 7-deoxyloganate 7-hydroxylase (EC:1.14.14.85) (A)
OSC98996.1	ag:AAD44152	1.14.14.99	ag:AAD44152 K15089 (S)-limonene 3-monooxygenase [EC:1.14.14.99] | (KEGG) CYP71D15; (S)-limonene 3-monooxygenase (EC:1.14.14.99) (A)
OSC98998.1	ming:122073059	1.14.14.-	ming:122073059 K23810 (E)-8-carboxylinalool synthase [EC:1.14.14.-] | (RefSeq) geraniol 8-hydroxylase-like (A)
OSC98999.1	ag:AAD44150	1.14.14.51	ag:AAD44150 K07381 (S)-limonene 6-monooxygenase [EC:1.14.14.51] | (KEGG) CYP71D18; (S)-limonene 6-monooxygenase (A)
OSC99148.1	nle:100601437	1.14.14.51 1.14.14.52 1.14.14.53 1.14.14.75 1.14.14.-	nle:100601437 K17721 cytochrome P450 family 2 subfamily C19 [EC:1.14.14.51 1.14.14.52 1.14.14.53 1.14.14.75 1.14.14.-] | (RefSeq) cytochrome P450 2C19 isoform X1 (A)
OSC99152.1	ag:AAL06397	1.14.14.143	ag:AAL06397 K15093 (+)-menthofuran synthase [EC:1.14.14.143] | (KEGG) (+)-menthofuran synthase (EC:1.14.14.143) (A)
OSC99274.1	ini:109157635	1.1.1.208	ini:109157635 K15095 (+)-neomenthol dehydrogenase [EC:1.1.1.208] | (RefSeq) (+)-neomenthol dehydrogenase-like (A)
OSC99351.1	ag:AHK60834	1.14.14.85	ag:AHK60834 K23276 7-deoxyloganate 7-hydroxylase [EC:1.14.14.85] | (KEGG) CYP72A224; 7-deoxyloganate 7-hydroxylase (EC:1.14.14.85) (A)
OSC99352.1	ag:AHK60834	1.14.14.85	ag:AHK60834 K23276 7-deoxyloganate 7-hydroxylase [EC:1.14.14.85] | (KEGG) CYP72A224; 7-deoxyloganate 7-hydroxylase (EC:1.14.14.85) (A)
OSC99360.1	cmax:111485494	1.1.1.208	cmax:111485494 K15095 (+)-neomenthol dehydrogenase [EC:1.1.1.208] | (RefSeq) short-chain dehydrogenase/reductase 2b-like (A)
OSC99371.1	csab:103216299	1.14.14.51 1.14.14.52 1.14.14.53 1.14.14.-	csab:103216299 K17719 cytochrome P450 family 2 subfamily C9 [EC:1.14.14.51 1.14.14.52 1.14.14.53 1.14.14.-] | (RefSeq) CYP2C19; cytochrome P450 family 2 subfamily C member 19 (A)
OSC99394.1	sly:543602	1.1.1.324	sly:543602 K23232 8-hydroxygeraniol dehydrogenase [EC:1.1.1.324] | (RefSeq) 8-hydroxygeraniol dehydrogenase (A)
OSC99397.1	sly:543602	1.1.1.324	sly:543602 K23232 8-hydroxygeraniol dehydrogenase [EC:1.1.1.324] | (RefSeq) 8-hydroxygeraniol dehydrogenase (A)
OSC99681.1	gas:123238232	1.14.14.51 1.14.14.52 1.14.14.53 1.14.14.75 1.14.14.-	gas:123238232 K17721 cytochrome P450 family 2 subfamily C19 [EC:1.14.14.51 1.14.14.52 1.14.14.53 1.14.14.75 1.14.14.-] | (RefSeq) cytochrome P450 2C19-like isoform X1 (A)
OSD00071.1	ming:122074178	1.14.14.-	ming:122074178 K23810 (E)-8-carboxylinalool synthase [EC:1.14.14.-] | (RefSeq) geraniol 8-hydroxylase-like (A)
OSD00072.1	mesc:122723150	1.14.14.161	mesc:122723150 K20618 nepetalactol monooxygenase [EC:1.14.14.161] | (RefSeq) iridoid oxidase-like (A)
OSD00375.1	ag:AHX24370	1.14.14.161	ag:AHX24370 K20618 nepetalactol monooxygenase [EC:1.14.14.161] | (KEGG) CYP76A26; 7-deoxyloganetic acid synthase (A)
OSD00376.1	sind:105174133	1.14.14.161	sind:105174133 K20618 nepetalactol monooxygenase [EC:1.14.14.161] | (RefSeq) cytochrome P450 76A1-like (A)
OSD00444.1	ag:AAU20370	1.1.1.223	ag:AAU20370 K15090 isopiperitenol dehydrogenase [EC:1.1.1.223] | (KEGG) isopiperitenol dehydrogenase (A)
OSD00651.1	csin:114277737	1.14.14.-	csin:114277737 K23810 (E)-8-carboxylinalool synthase [EC:1.14.14.-] | (RefSeq) geraniol 8-hydroxylase-like (A)
OSD00668.1	sind:105174133	1.14.14.161	sind:105174133 K20618 nepetalactol monooxygenase [EC:1.14.14.161] | (RefSeq) cytochrome P450 76A1-like (A)
OSD00673.1	ag:CAC80883	1.14.14.83	ag:CAC80883 K15099 geraniol 8-hydroxylase [EC:1.14.14.83] | (KEGG) CYP76B6; geraniol 8-hydroxylase (EC:1.14.14.83) (A)
OSD00712.1	sind:105174133	1.14.14.161	sind:105174133 K20618 nepetalactol monooxygenase [EC:1.14.14.161] | (RefSeq) cytochrome P450 76A1-like (A)
OSD00736.1	sind:105174133	1.14.14.161	sind:105174133 K20618 nepetalactol monooxygenase [EC:1.14.14.161] | (RefSeq) cytochrome P450 76A1-like (A)
OSD00761.1	ggo:101126456	1.14.14.51 1.14.14.52 1.14.14.53 1.14.14.-	ggo:101126456 K17719 cytochrome P450 family 2 subfamily C9 [EC:1.14.14.51 1.14.14.52 1.14.14.53 1.14.14.-] | (RefSeq) cytochrome P450 2C9 (A)
OSD00805.1	ag:AAA33106	1.14.19.62	ag:AAA33106 K13400 secologanin synthase [EC:1.14.19.62] | (KEGG) CYP72A1; secologanin synthase (EC:1.14.19.62) (A)
OSD01175.1	ag:AAA33106	1.14.19.62	ag:AAA33106 K13400 secologanin synthase [EC:1.14.19.62] | (KEGG) CYP72A1; secologanin synthase (EC:1.14.19.62) (A)
OSD01192.1	vvi:100254114	1.14.14.-	vvi:100254114 K23810 (E)-8-carboxylinalool synthase [EC:1.14.14.-] | (RefSeq) geraniol 8-hydroxylase (A)
OSD01250.1	ag:BAK55749	2.4.1.324	ag:BAK55749 K21374 7-deoxyloganetin glucosyltransferase [EC:2.4.1.324] | (KEGG) UGT85A23; 7-deoxyloganetin glucosyltransferase (EC:2.4.1.324) (A)
OSD01251.1	ag:BAO01109	2.4.1.323	ag:BAO01109 K21373 7-deoxyloganetic acid glucosyltransferase [EC:2.4.1.323] | (KEGG) UGT709C2; 7-deoxyloganetic acid glucosyltransferase (EC:2.4.1.323) (A)
OSD01334.1	ag:AAA33106	1.14.19.62	ag:AAA33106 K13400 secologanin synthase [EC:1.14.19.62] | (KEGG) CYP72A1; secologanin synthase (EC:1.14.19.62) (A)
OSD01429.1	ag:AAA33106	1.14.19.62	ag:AAA33106 K13400 secologanin synthase [EC:1.14.19.62] | (KEGG) CYP72A1; secologanin synthase (EC:1.14.19.62) (A)
OSD01441.1	csin:114277737	1.14.14.-	csin:114277737 K23810 (E)-8-carboxylinalool synthase [EC:1.14.14.-] | (RefSeq) geraniol 8-hydroxylase-like (A)
OSD01442.1	mesc:110620093	1.14.14.161	mesc:110620093 K20618 nepetalactol monooxygenase [EC:1.14.14.161] | (RefSeq) LOW QUALITY PROTEIN: iridoid oxidase-like (A)
OSD01446.1	ag:AAA33106	1.14.19.62	ag:AAA33106 K13400 secologanin synthase [EC:1.14.19.62] | (KEGG) CYP72A1; secologanin synthase (EC:1.14.19.62) (A)
OSD01451.1	ag:ACZ48680	1.14.14.83	ag:ACZ48680 K15099 geraniol 8-hydroxylase [EC:1.14.14.83] | (KEGG) CYP76B6; geraniol 8-hydroxylase (EC:1.14.14.83) (A)
OSD01452.1	itr:116012599	1.1.1.324	itr:116012599 K23232 8-hydroxygeraniol dehydrogenase [EC:1.1.1.324] | (RefSeq) 8-hydroxygeraniol dehydrogenase-like (A)
OSD01453.1	sind:105174133	1.14.14.161	sind:105174133 K20618 nepetalactol monooxygenase [EC:1.14.14.161] | (RefSeq) cytochrome P450 76A1-like (A)
OSD01467.1	ag:AAA33106	1.14.19.62	ag:AAA33106 K13400 secologanin synthase [EC:1.14.19.62] | (KEGG) CYP72A1; secologanin synthase (EC:1.14.19.62) (A)
OSD01474.1	ag:AAD44150	1.14.14.51	ag:AAD44150 K07381 (S)-limonene 6-monooxygenase [EC:1.14.14.51] | (KEGG) CYP71D18; (S)-limonene 6-monooxygenase (A)
OSD01580.1	zma:100217017	1.1.1.208	zma:100217017 K15095 (+)-neomenthol dehydrogenase [EC:1.1.1.208] | (RefSeq) (+)-neomenthol dehydrogenase (A)
OSD01693.1	oeu:111386126	1.14.14.161	oeu:111386126 K20618 nepetalactol monooxygenase [EC:1.14.14.161] | (RefSeq) cytochrome P450 76A1-like (A)
OSD01842.1	twl:120003664	1.1.1.208	twl:120003664 K15095 (+)-neomenthol dehydrogenase [EC:1.1.1.208] | (RefSeq) LOW QUALITY PROTEIN: uncharacterized protein LOC120003664 (A)
OSD01843.1	ats:109768416	1.1.1.208	ats:109768416 K15095 (+)-neomenthol dehydrogenase [EC:1.1.1.208] | (RefSeq) (+)-neomenthol dehydrogenase-like (A)
OSD01954.1	lsv:111920813	1.1.1.208	lsv:111920813 K15095 (+)-neomenthol dehydrogenase [EC:1.1.1.208] | (RefSeq) salutaridine reductase (A)
OSD01955.1	pxb:103949331	1.1.1.208	pxb:103949331 K15095 (+)-neomenthol dehydrogenase [EC:1.1.1.208] | (RefSeq) salutaridine reductase-like (A)
OSD01969.1	ming:122074177	1.14.14.-	ming:122074177 K23810 (E)-8-carboxylinalool synthase [EC:1.14.14.-] | (RefSeq) geraniol 8-hydroxylase-like (A)
OSD02067.1	ag:CAC80883	1.14.14.83	ag:CAC80883 K15099 geraniol 8-hydroxylase [EC:1.14.14.83] | (KEGG) CYP76B6; geraniol 8-hydroxylase (EC:1.14.14.83) (A)
OSD02091.1	ecad:122603005	1.1.1.324	ecad:122603005 K23232 8-hydroxygeraniol dehydrogenase [EC:1.1.1.324] | (RefSeq) mannitol dehydrogenase-like (A)
OSD02143.1	ag:AAA33106	1.14.19.62	ag:AAA33106 K13400 secologanin synthase [EC:1.14.19.62] | (KEGG) CYP72A1; secologanin synthase (EC:1.14.19.62) (A)
OSD02144.1	ag:AAA33106	1.14.19.62	ag:AAA33106 K13400 secologanin synthase [EC:1.14.19.62] | (KEGG) CYP72A1; secologanin synthase (EC:1.14.19.62) (A)
OSD02190.1	ag:AHK60834	1.14.14.85	ag:AHK60834 K23276 7-deoxyloganate 7-hydroxylase [EC:1.14.14.85] | (KEGG) CYP72A224; 7-deoxyloganate 7-hydroxylase (EC:1.14.14.85) (A)
OSD02193.1	ag:AAA33106	1.14.19.62	ag:AAA33106 K13400 secologanin synthase [EC:1.14.19.62] | (KEGG) CYP72A1; secologanin synthase (EC:1.14.19.62) (A)
OSD02196.1	ag:AAA33106	1.14.19.62	ag:AAA33106 K13400 secologanin synthase [EC:1.14.19.62] | (KEGG) CYP72A1; secologanin synthase (EC:1.14.19.62) (A)
OSD02379.1	ncol:116260105	1.1.1.208	ncol:116260105 K15095 (+)-neomenthol dehydrogenase [EC:1.1.1.208] | (RefSeq) short-chain dehydrogenase/reductase 2b-like (A)
OSD02488.1	tdc:119356855	1.1.1.208	tdc:119356855 K15095 (+)-neomenthol dehydrogenase [EC:1.1.1.208] | (RefSeq) (+)-neomenthol dehydrogenase-like (A)
OSD02535.1	csin:114256052	1.1.1.208	csin:114256052 K15095 (+)-neomenthol dehydrogenase [EC:1.1.1.208] | (RefSeq) short-chain dehydrogenase/reductase 2b-like isoform X1 (A)
OSD02536.1	aprc:113849292	1.1.1.208	aprc:113849292 K15095 (+)-neomenthol dehydrogenase [EC:1.1.1.208] | (RefSeq) (+)-neomenthol dehydrogenase-like isoform X1 (A)
OSD02537.1	ag:AAU20370	1.1.1.223	ag:AAU20370 K15090 isopiperitenol dehydrogenase [EC:1.1.1.223] | (KEGG) isopiperitenol dehydrogenase (A)
OSD02538.1	ag:AXF35972	5.5.1.34	ag:AXF35972 K23862 (+)-cis,trans-nepetalactol synthase [EC:5.5.1.34] | (KEGG) NEPS2; (+)-cis,trans-nepetalactol synthase (EC:5.5.1.34) (A)
OSD02623.1	cal:CAALFM_CR06420WA	3.1.3.16	cal:CAALFM_CR06420WA K06269 serine/threonine-protein phosphatase PP1 catalytic subunit [EC:3.1.3.16] | (RefSeq) PPZ1, CaO19.726; salt homeostasis regulator (A)
OSD02652.1	ag:AAL06397	1.14.14.143	ag:AAL06397 K15093 (+)-menthofuran synthase [EC:1.14.14.143] | (KEGG) (+)-menthofuran synthase (EC:1.14.14.143) (A)
OSD02803.1	gas:123238232	1.14.14.51 1.14.14.52 1.14.14.53 1.14.14.75 1.14.14.-	gas:123238232 K17721 cytochrome P450 family 2 subfamily C19 [EC:1.14.14.51 1.14.14.52 1.14.14.53 1.14.14.75 1.14.14.-] | (RefSeq) cytochrome P450 2C19-like isoform X1 (A)
OSD02813.1	ag:AHX24370	1.14.14.161	ag:AHX24370 K20618 nepetalactol monooxygenase [EC:1.14.14.161] | (KEGG) CYP76A26; 7-deoxyloganetic acid synthase (A)
OSD02841.1	tdc:119366096	1.1.1.208	tdc:119366096 K15095 (+)-neomenthol dehydrogenase [EC:1.1.1.208] | (RefSeq) (+)-neomenthol dehydrogenase-like (A)
OSD02925.1	nle:100601437	1.14.14.51 1.14.14.52 1.14.14.53 1.14.14.75 1.14.14.-	nle:100601437 K17721 cytochrome P450 family 2 subfamily C19 [EC:1.14.14.51 1.14.14.52 1.14.14.53 1.14.14.75 1.14.14.-] | (RefSeq) cytochrome P450 2C19 isoform X1 (A)
OSD03098.1	qlo:115986358	1.1.1.208	qlo:115986358 K15095 (+)-neomenthol dehydrogenase [EC:1.1.1.208] | (RefSeq) (+)-neomenthol dehydrogenase-like (A)
OSD03114.1	mcc:678695	1.14.14.51 1.14.14.52 1.14.14.53 1.14.14.-	mcc:678695 K17719 cytochrome P450 family 2 subfamily C9 [EC:1.14.14.51 1.14.14.52 1.14.14.53 1.14.14.-] | (RefSeq) CYP2C9; cytochrome P450, family 2, subfamily C, polypeptide 43 precursor (A)
OSD03131.1	ag:AXF35972	5.5.1.34	ag:AXF35972 K23862 (+)-cis,trans-nepetalactol synthase [EC:5.5.1.34] | (KEGG) NEPS2; (+)-cis,trans-nepetalactol synthase (EC:5.5.1.34) (A)
OSD03339.1	han:110867824	1.1.1.324	han:110867824 K23232 8-hydroxygeraniol dehydrogenase [EC:1.1.1.324] | (RefSeq) 8-hydroxygeraniol dehydrogenase (A)
OSD03376.1	bna:106370838	1.1.1.208	bna:106370838 K15095 (+)-neomenthol dehydrogenase [EC:1.1.1.208] | (RefSeq) (+)-neomenthol dehydrogenase isoform X1 (A)
OSD03398.1	cal:CAALFM_CR06420WA	3.1.3.16	cal:CAALFM_CR06420WA K06269 serine/threonine-protein phosphatase PP1 catalytic subunit [EC:3.1.3.16] | (RefSeq) PPZ1, CaO19.726; salt homeostasis regulator (A)
OSD03797.1	ming:122074177	1.14.14.-	ming:122074177 K23810 (E)-8-carboxylinalool synthase [EC:1.14.14.-] | (RefSeq) geraniol 8-hydroxylase-like (A)
OSD03845.1	ag:AAL06397	1.14.14.143	ag:AAL06397 K15093 (+)-menthofuran synthase [EC:1.14.14.143] | (KEGG) (+)-menthofuran synthase (EC:1.14.14.143) (A)
OSD03851.1	ag:CCT65043	4.2.3.164	ag:CCT65043 K22978 (+)-eremophilene synthase [EC:4.2.3.164] | (KEGG) STC3; (+)-eremophilene synthase (EC:4.2.3.164) (A)
OSD03859.1	ag:AHX24370	1.14.14.161	ag:AHX24370 K20618 nepetalactol monooxygenase [EC:1.14.14.161] | (KEGG) CYP76A26; 7-deoxyloganetic acid synthase (A)
OSD03860.1	oeu:111386126	1.14.14.161	oeu:111386126 K20618 nepetalactol monooxygenase [EC:1.14.14.161] | (RefSeq) cytochrome P450 76A1-like (A)
OSD03862.1	ag:CAC80883	1.14.14.83	ag:CAC80883 K15099 geraniol 8-hydroxylase [EC:1.14.14.83] | (KEGG) CYP76B6; geraniol 8-hydroxylase (EC:1.14.14.83) (A)
OSD03875.1	ming:122074666	1.14.14.-	ming:122074666 K23810 (E)-8-carboxylinalool synthase [EC:1.14.14.-] | (RefSeq) geraniol 8-hydroxylase-like (A)
OSD03881.1	minc:123224299	1.1.1.208	minc:123224299 K15095 (+)-neomenthol dehydrogenase [EC:1.1.1.208] | (RefSeq) (+)-neomenthol dehydrogenase-like (A)
OSD03897.1	ag:BAK55749	2.4.1.324	ag:BAK55749 K21374 7-deoxyloganetin glucosyltransferase [EC:2.4.1.324] | (KEGG) UGT85A23; 7-deoxyloganetin glucosyltransferase (EC:2.4.1.324) (A)
OSD03898.1	ag:BAO01109	2.4.1.323	ag:BAO01109 K21373 7-deoxyloganetic acid glucosyltransferase [EC:2.4.1.323] | (KEGG) UGT709C2; 7-deoxyloganetic acid glucosyltransferase (EC:2.4.1.323) (A)
OSD03955.1	sbi:8078896	1.1.1.208	sbi:8078896 K15095 (+)-neomenthol dehydrogenase [EC:1.1.1.208] | (RefSeq) salutaridine reductase (A)
OSD04092.1	sspl:121794705	1.1.1.208	sspl:121794705 K15095 (+)-neomenthol dehydrogenase [EC:1.1.1.208] | (RefSeq) (-)-isopiperitenone reductase-like (A)
OSD04094.1	sind:105163752	1.1.1.208	sind:105163752 K15095 (+)-neomenthol dehydrogenase [EC:1.1.1.208] | (RefSeq) short-chain dehydrogenase/reductase 2b (A)
OSD04213.1	ghi:107954548	1.1.1.208	ghi:107954548 K15095 (+)-neomenthol dehydrogenase [EC:1.1.1.208] | (RefSeq) (+)-neomenthol dehydrogenase-like (A)
OSD04423.1	ggo:101126456	1.14.14.51 1.14.14.52 1.14.14.53 1.14.14.-	ggo:101126456 K17719 cytochrome P450 family 2 subfamily C9 [EC:1.14.14.51 1.14.14.52 1.14.14.53 1.14.14.-] | (RefSeq) cytochrome P450 2C9 (A)
OSD04426.1	ag:AHX24370	1.14.14.161	ag:AHX24370 K20618 nepetalactol monooxygenase [EC:1.14.14.161] | (KEGG) CYP76A26; 7-deoxyloganetic acid synthase (A)
OSD04727.1	ag:AAL06397	1.14.14.143	ag:AAL06397 K15093 (+)-menthofuran synthase [EC:1.14.14.143] | (KEGG) (+)-menthofuran synthase (EC:1.14.14.143) (A)
OSD04901.1	ag:AXF35972	5.5.1.34	ag:AXF35972 K23862 (+)-cis,trans-nepetalactol synthase [EC:5.5.1.34] | (KEGG) NEPS2; (+)-cis,trans-nepetalactol synthase (EC:5.5.1.34) (A)
OSD04958.1	vra:106773221	1.1.1.208	vra:106773221 K15095 (+)-neomenthol dehydrogenase [EC:1.1.1.208] | (RefSeq) (+)-neomenthol dehydrogenase-like (A)
OSD04960.1	vvi:104881903	1.1.1.208	vvi:104881903 K15095 (+)-neomenthol dehydrogenase [EC:1.1.1.208] | (RefSeq) (+)-neomenthol dehydrogenase (A)
OSD04961.1	lang:109347952	1.1.1.208	lang:109347952 K15095 (+)-neomenthol dehydrogenase [EC:1.1.1.208] | (RefSeq) (+)-neomenthol dehydrogenase-like (A)
OSD04962.1	gra:105762144	1.1.1.208	gra:105762144 K15095 (+)-neomenthol dehydrogenase [EC:1.1.1.208] | (RefSeq) (+)-neomenthol dehydrogenase-like (A)
OSD04963.1	gmx:100804943	1.1.1.208	gmx:100804943 K15095 (+)-neomenthol dehydrogenase [EC:1.1.1.208] | (RefSeq) (+)-neomenthol dehydrogenase (A)
OSD04964.1	vvi:100248214	1.1.1.208	vvi:100248214 K15095 (+)-neomenthol dehydrogenase [EC:1.1.1.208] | (RefSeq) (+)-neomenthol dehydrogenase (A)
OSD04969.1	lang:109340833	1.1.1.208	lang:109340833 K15095 (+)-neomenthol dehydrogenase [EC:1.1.1.208] | (RefSeq) (+)-neomenthol dehydrogenase-like (A)
OSD04970.1	mtr:MTR_8g032010	1.1.1.208	mtr:MTR_8g032010 K15095 (+)-neomenthol dehydrogenase [EC:1.1.1.208] | (GenBank) NAD(P)-binding rossmann-fold protein (A)
OSD04994.1	ncol:116261846	1.1.1.208	ncol:116261846 K15095 (+)-neomenthol dehydrogenase [EC:1.1.1.208] | (RefSeq) short-chain dehydrogenase/reductase 2b-like (A)
OSD05029.1	sind:105163752	1.1.1.208	sind:105163752 K15095 (+)-neomenthol dehydrogenase [EC:1.1.1.208] | (RefSeq) short-chain dehydrogenase/reductase 2b (A)
OSD05151.1	ag:AAA33106	1.14.19.62	ag:AAA33106 K13400 secologanin synthase [EC:1.14.19.62] | (KEGG) CYP72A1; secologanin synthase (EC:1.14.19.62) (A)
OSD05152.1	mesc:122723121	1.14.14.-	mesc:122723121 K23810 (E)-8-carboxylinalool synthase [EC:1.14.14.-] | (RefSeq) geraniol 8-hydroxylase-like (A)
OSD05153.1	ag:AAA33106	1.14.19.62	ag:AAA33106 K13400 secologanin synthase [EC:1.14.19.62] | (KEGG) CYP72A1; secologanin synthase (EC:1.14.19.62) (A)
OSD05154.1	vvi:100254114	1.14.14.-	vvi:100254114 K23810 (E)-8-carboxylinalool synthase [EC:1.14.14.-] | (RefSeq) geraniol 8-hydroxylase (A)
OSD05177.1	ag:AAA33106	1.14.19.62	ag:AAA33106 K13400 secologanin synthase [EC:1.14.19.62] | (KEGG) CYP72A1; secologanin synthase (EC:1.14.19.62) (A)
OSD05199.1	oeu:111386126	1.14.14.161	oeu:111386126 K20618 nepetalactol monooxygenase [EC:1.14.14.161] | (RefSeq) cytochrome P450 76A1-like (A)
OSD05201.1	oeu:111386126	1.14.14.161	oeu:111386126 K20618 nepetalactol monooxygenase [EC:1.14.14.161] | (RefSeq) cytochrome P450 76A1-like (A)
OSD05202.1	oeu:111386126	1.14.14.161	oeu:111386126 K20618 nepetalactol monooxygenase [EC:1.14.14.161] | (RefSeq) cytochrome P450 76A1-like (A)
OSD05205.1	mtr:MTR_7g076660	1.1.1.208	mtr:MTR_7g076660 K15095 (+)-neomenthol dehydrogenase [EC:1.1.1.208] | (GenBank) NAD(P)-binding rossmann-fold protein (A)
OSD05209.1	aip:107634967	1.1.1.208	aip:107634967 K15095 (+)-neomenthol dehydrogenase [EC:1.1.1.208] | (RefSeq) (+)-neomenthol dehydrogenase (A)
OSD05210.1	ag:AAA33106	1.14.19.62	ag:AAA33106 K13400 secologanin synthase [EC:1.14.19.62] | (KEGG) CYP72A1; secologanin synthase (EC:1.14.19.62) (A)
OSD05293.1	ming:122074666	1.14.14.-	ming:122074666 K23810 (E)-8-carboxylinalool synthase [EC:1.14.14.-] | (RefSeq) geraniol 8-hydroxylase-like (A)
OSD05340.1	sind:105174133	1.14.14.161	sind:105174133 K20618 nepetalactol monooxygenase [EC:1.14.14.161] | (RefSeq) cytochrome P450 76A1-like (A)
OSD05587.1	sspl:121762040	1.1.1.208	sspl:121762040 K15095 (+)-neomenthol dehydrogenase [EC:1.1.1.208] | (RefSeq) (-)-isopiperitenone reductase-like (A)
OSD05805.1	ag:AHX24370	1.14.14.161	ag:AHX24370 K20618 nepetalactol monooxygenase [EC:1.14.14.161] | (KEGG) CYP76A26; 7-deoxyloganetic acid synthase (A)
OSD05864.1	ag:AHK60834	1.14.14.85	ag:AHK60834 K23276 7-deoxyloganate 7-hydroxylase [EC:1.14.14.85] | (KEGG) CYP72A224; 7-deoxyloganate 7-hydroxylase (EC:1.14.14.85) (A)
OSD05876.1	ag:AHK60834	1.14.14.85	ag:AHK60834 K23276 7-deoxyloganate 7-hydroxylase [EC:1.14.14.85] | (KEGG) CYP72A224; 7-deoxyloganate 7-hydroxylase (EC:1.14.14.85) (A)
OSD05889.1	ag:AHK60834	1.14.14.85	ag:AHK60834 K23276 7-deoxyloganate 7-hydroxylase [EC:1.14.14.85] | (KEGG) CYP72A224; 7-deoxyloganate 7-hydroxylase (EC:1.14.14.85) (A)
OSD05893.1	ag:AHK60834	1.14.14.85	ag:AHK60834 K23276 7-deoxyloganate 7-hydroxylase [EC:1.14.14.85] | (KEGG) CYP72A224; 7-deoxyloganate 7-hydroxylase (EC:1.14.14.85) (A)
OSD06255.1	sspl:121764655	1.1.1.208	sspl:121764655 K15095 (+)-neomenthol dehydrogenase [EC:1.1.1.208] | (RefSeq) (-)-isopiperitenone reductase-like (A)
OSD06256.1	mtr:MTR_8g031630	1.1.1.208	mtr:MTR_8g031630 K15095 (+)-neomenthol dehydrogenase [EC:1.1.1.208] | (GenBank) NAD(P)-binding rossmann-fold protein (A)
OSD06380.1	ag:CCT75704
OSD06387.1	ag:AAA33106	1.14.19.62	ag:AAA33106 K13400 secologanin synthase [EC:1.14.19.62] | (KEGG) CYP72A1; secologanin synthase (EC:1.14.19.62) (A)
OSD06447.1	csin:114277737	1.14.14.-	csin:114277737 K23810 (E)-8-carboxylinalool synthase [EC:1.14.14.-] | (RefSeq) geraniol 8-hydroxylase-like (A)
OSD06477.1	sspl:121770797	1.1.1.324	sspl:121770797 K23232 8-hydroxygeraniol dehydrogenase [EC:1.1.1.324] | (RefSeq) geraniol dehydrogenase 1 (A)
OSD06614.1	ag:AAQ75423	1.3.1.81	ag:AAQ75423 K15092 (+)-pulegone reductase [EC:1.3.1.81] | (KEGG) (+)-pulegone reductase (EC:1.3.1.81) (A)
OSD06808.1	mesc:110620093	1.14.14.161	mesc:110620093 K20618 nepetalactol monooxygenase [EC:1.14.14.161] | (RefSeq) LOW QUALITY PROTEIN: iridoid oxidase-like (A)
OSD06956.1	gas:123236335	1.14.14.51 1.14.14.52 1.14.14.53 1.14.14.75 1.14.14.-	gas:123236335 K17721 cytochrome P450 family 2 subfamily C19 [EC:1.14.14.51 1.14.14.52 1.14.14.53 1.14.14.75 1.14.14.-] | (RefSeq) cytochrome P450 2C42-like isoform X1 (A)
OSD07046.1	cal:CAALFM_CR06420WA	3.1.3.16	cal:CAALFM_CR06420WA K06269 serine/threonine-protein phosphatase PP1 catalytic subunit [EC:3.1.3.16] | (RefSeq) PPZ1, CaO19.726; salt homeostasis regulator (A)
OSD07326.1	spaq:STNY_R02470	1.17.4.1	spaq:STNY_R02470 K00525 ribonucleoside-diphosphate reductase alpha chain [EC:1.17.4.1] | (GenBank) ribonucleoside-diphosphate reductase subunit alpha (A)
OSD07365.1	mesc:110620093	1.14.14.161	mesc:110620093 K20618 nepetalactol monooxygenase [EC:1.14.14.161] | (RefSeq) LOW QUALITY PROTEIN: iridoid oxidase-like (A)
OSD07367.1	mesc:122723150	1.14.14.161	mesc:122723150 K20618 nepetalactol monooxygenase [EC:1.14.14.161] | (RefSeq) iridoid oxidase-like (A)
OSD07368.1	gas:123238232	1.14.14.51 1.14.14.52 1.14.14.53 1.14.14.75 1.14.14.-	gas:123238232 K17721 cytochrome P450 family 2 subfamily C19 [EC:1.14.14.51 1.14.14.52 1.14.14.53 1.14.14.75 1.14.14.-] | (RefSeq) cytochrome P450 2C19-like isoform X1 (A)
OSD07374.1	ming:122086166	1.14.14.-	ming:122086166 K23810 (E)-8-carboxylinalool synthase [EC:1.14.14.-] | (RefSeq) geraniol 8-hydroxylase-like (A)
OSD07376.1	oeu:111412687	1.14.14.161	oeu:111412687 K20618 nepetalactol monooxygenase [EC:1.14.14.161] | (RefSeq) cytochrome P450 76A1-like (A)
OSD07435.1	vvi:100855232	1.14.14.-	vvi:100855232 K23810 (E)-8-carboxylinalool synthase [EC:1.14.14.-] | (RefSeq) geraniol 8-hydroxylase (A)
OSD07441.1	sind:105174133	1.14.14.161	sind:105174133 K20618 nepetalactol monooxygenase [EC:1.14.14.161] | (RefSeq) cytochrome P450 76A1-like (A)
OSD07442.1	nle:100601437	1.14.14.51 1.14.14.52 1.14.14.53 1.14.14.75 1.14.14.-	nle:100601437 K17721 cytochrome P450 family 2 subfamily C19 [EC:1.14.14.51 1.14.14.52 1.14.14.53 1.14.14.75 1.14.14.-] | (RefSeq) cytochrome P450 2C19 isoform X1 (A)
OSD07463.1	ag:AHX24370	1.14.14.161	ag:AHX24370 K20618 nepetalactol monooxygenase [EC:1.14.14.161] | (KEGG) CYP76A26; 7-deoxyloganetic acid synthase (A)
OSD07587.1	pavi:110745644	1.1.1.208	pavi:110745644 K15095 (+)-neomenthol dehydrogenase [EC:1.1.1.208] | (RefSeq) (+)-neomenthol dehydrogenase-like (A)
OSD07658.1	cal:CAALFM_CR06420WA	3.1.3.16	cal:CAALFM_CR06420WA K06269 serine/threonine-protein phosphatase PP1 catalytic subunit [EC:3.1.3.16] | (RefSeq) PPZ1, CaO19.726; salt homeostasis regulator (A)
OSD07755.1	ag:AAA33106	1.14.19.62	ag:AAA33106 K13400 secologanin synthase [EC:1.14.19.62] | (KEGG) CYP72A1; secologanin synthase (EC:1.14.19.62) (A)
OSD07831.1	ag:AHX24370	1.14.14.161	ag:AHX24370 K20618 nepetalactol monooxygenase [EC:1.14.14.161] | (KEGG) CYP76A26; 7-deoxyloganetic acid synthase (A)
OSD07975.1	sind:105174133	1.14.14.161	sind:105174133 K20618 nepetalactol monooxygenase [EC:1.14.14.161] | (RefSeq) cytochrome P450 76A1-like (A)
OSD07978.1	gas:123238232	1.14.14.51 1.14.14.52 1.14.14.53 1.14.14.75 1.14.14.-	gas:123238232 K17721 cytochrome P450 family 2 subfamily C19 [EC:1.14.14.51 1.14.14.52 1.14.14.53 1.14.14.75 1.14.14.-] | (RefSeq) cytochrome P450 2C19-like isoform X1 (A)
OSD08021.1	ag:AXF35972	5.5.1.34	ag:AXF35972 K23862 (+)-cis,trans-nepetalactol synthase [EC:5.5.1.34] | (KEGG) NEPS2; (+)-cis,trans-nepetalactol synthase (EC:5.5.1.34) (A)
OSD08068.1	nsy:104232065	1.1.1.324	nsy:104232065 K23232 8-hydroxygeraniol dehydrogenase [EC:1.1.1.324] | (RefSeq) 8-hydroxygeraniol dehydrogenase-like (A)
OSD08182.1	sita:101760474	1.1.1.208	sita:101760474 K15095 (+)-neomenthol dehydrogenase [EC:1.1.1.208] | (RefSeq) (+)-neomenthol dehydrogenase (A)
OSD08523.1	ag:AXF35971	1.1.1.419 5.5.1.34	ag:AXF35971 K23990 nepetalactol dehydrogenase / (+)-cis,trans-nepetalactol synthase [EC:1.1.1.419 5.5.1.34] | (KEGG) NEPS1; nepetalactol dehydrogenase / (+)-cis,trans-nepetalactol synthase (EC:1.1.1.419 5.5.1.34) (A)
OSD08730.1	csab:103216301	1.14.14.51 1.14.14.52 1.14.14.53 1.14.14.-	csab:103216301 K17719 cytochrome P450 family 2 subfamily C9 [EC:1.14.14.51 1.14.14.52 1.14.14.53 1.14.14.-] | (RefSeq) CYP2C9; cytochrome P450 family 2 subfamily C member 9 (A)
OSD08731.1	ini:109180307	1.1.1.324	ini:109180307 K23232 8-hydroxygeraniol dehydrogenase [EC:1.1.1.324] | (RefSeq) 8-hydroxygeraniol dehydrogenase-like (A)
OSD08748.1	sot:102589753	1.1.1.324	sot:102589753 K23232 8-hydroxygeraniol dehydrogenase [EC:1.1.1.324] | (RefSeq) drd-1; 8-hydroxygeraniol dehydrogenase-like (A)
OSD08794.1	ming:122080632	1.14.14.-	ming:122080632 K23810 (E)-8-carboxylinalool synthase [EC:1.14.14.-] | (RefSeq) geraniol 8-hydroxylase-like (A)

## Sheet: Trametes_pubescens
query_id	subject_id	EC	description
OJT01759.1	itr:116013949	1.1.1.324	itr:116013949 K23232 8-hydroxygeraniol dehydrogenase [EC:1.1.1.324] | (RefSeq) 8-hydroxygeraniol dehydrogenase-like (A)
OJT01897.1	qlo:115986358	1.1.1.208	qlo:115986358 K15095 (+)-neomenthol dehydrogenase [EC:1.1.1.208] | (RefSeq) (+)-neomenthol dehydrogenase-like (A)
OJT02010.1	ag:AHX24370	1.14.14.161	ag:AHX24370 K20618 nepetalactol monooxygenase [EC:1.14.14.161] | (KEGG) CYP76A26; 7-deoxyloganetic acid synthase (A)
OJT02020.1	sind:105174133	1.14.14.161	sind:105174133 K20618 nepetalactol monooxygenase [EC:1.14.14.161] | (RefSeq) cytochrome P450 76A1-like (A)
OJT02021.1	ag:AHX24370	1.14.14.161	ag:AHX24370 K20618 nepetalactol monooxygenase [EC:1.14.14.161] | (KEGG) CYP76A26; 7-deoxyloganetic acid synthase (A)
OJT02037.1	sbq:101041912	1.14.14.51 1.14.14.52 1.14.14.53 1.14.14.75 1.14.14.-	sbq:101041912 K17721 cytochrome P450 family 2 subfamily C19 [EC:1.14.14.51 1.14.14.52 1.14.14.53 1.14.14.75 1.14.14.-] | (RefSeq) cytochrome P450 2C19 (A)
OJT02039.1	sbq:101041912	1.14.14.51 1.14.14.52 1.14.14.53 1.14.14.75 1.14.14.-	sbq:101041912 K17721 cytochrome P450 family 2 subfamily C19 [EC:1.14.14.51 1.14.14.52 1.14.14.53 1.14.14.75 1.14.14.-] | (RefSeq) cytochrome P450 2C19 (A)
OJT02059.1	vvi:100855232	1.14.14.-	vvi:100855232 K23810 (E)-8-carboxylinalool synthase [EC:1.14.14.-] | (RefSeq) geraniol 8-hydroxylase (A)
OJT02060.1	vvi:100855232	1.14.14.-	vvi:100855232 K23810 (E)-8-carboxylinalool synthase [EC:1.14.14.-] | (RefSeq) geraniol 8-hydroxylase (A)
OJT02061.1	oeu:111386126	1.14.14.161	oeu:111386126 K20618 nepetalactol monooxygenase [EC:1.14.14.161] | (RefSeq) cytochrome P450 76A1-like (A)
OJT02063.1	oeu:111386126	1.14.14.161	oeu:111386126 K20618 nepetalactol monooxygenase [EC:1.14.14.161] | (RefSeq) cytochrome P450 76A1-like (A)
OJT02190.1	ag:AAA33106	1.14.19.62	ag:AAA33106 K13400 secologanin synthase [EC:1.14.19.62] | (KEGG) CYP72A1; secologanin synthase (EC:1.14.19.62) (A)
OJT02198.1	ncol:116261846	1.1.1.208	ncol:116261846 K15095 (+)-neomenthol dehydrogenase [EC:1.1.1.208] | (RefSeq) short-chain dehydrogenase/reductase 2b-like (A)
OJT02200.1	csin:114277737	1.14.14.-	csin:114277737 K23810 (E)-8-carboxylinalool synthase [EC:1.14.14.-] | (RefSeq) geraniol 8-hydroxylase-like (A)
OJT02202.1	ag:AHK60834	1.14.14.85	ag:AHK60834 K23276 7-deoxyloganate 7-hydroxylase [EC:1.14.14.85] | (KEGG) CYP72A224; 7-deoxyloganate 7-hydroxylase (EC:1.14.14.85) (A)
OJT02204.1	tdc:119362346	1.1.1.208	tdc:119362346 K15095 (+)-neomenthol dehydrogenase [EC:1.1.1.208] | (RefSeq) short-chain dehydrogenase/reductase 2b-like (A)
OJT02316.1	ming:122086166	1.14.14.-	ming:122086166 K23810 (E)-8-carboxylinalool synthase [EC:1.14.14.-] | (RefSeq) geraniol 8-hydroxylase-like (A)
OJT02403.1	pxb:103958516	1.1.1.208	pxb:103958516 K15095 (+)-neomenthol dehydrogenase [EC:1.1.1.208] | (RefSeq) (+)-neomenthol dehydrogenase-like (A)
OJT02502.1	han:110916832	1.1.1.208	han:110916832 K15095 (+)-neomenthol dehydrogenase [EC:1.1.1.208] | (RefSeq) (+)-neomenthol dehydrogenase (A)
OJT02509.1	ag:AHK60834	1.14.14.85	ag:AHK60834 K23276 7-deoxyloganate 7-hydroxylase [EC:1.14.14.85] | (KEGG) CYP72A224; 7-deoxyloganate 7-hydroxylase (EC:1.14.14.85) (A)
OJT02558.1	cjc:100389947	1.14.14.51 1.14.14.52 1.14.14.53 1.14.14.75 1.14.14.-	cjc:100389947 K17721 cytochrome P450 family 2 subfamily C19 [EC:1.14.14.51 1.14.14.52 1.14.14.53 1.14.14.75 1.14.14.-] | (RefSeq) CYP2C19; cytochrome P450 2C19 (A)
OJT02649.1	ag:BAK55737	2.4.1.324	ag:BAK55737 K21374 7-deoxyloganetin glucosyltransferase [EC:2.4.1.324] | (KEGG) UGT85A24; 7-deoxyloganetin glucosyltransferase (EC:2.4.1.324) (A)
OJT02791.1	pvir:120640254	1.1.1.208	pvir:120640254 K15095 (+)-neomenthol dehydrogenase [EC:1.1.1.208] | (RefSeq) uncharacterized protein LOC120640254 (A)
OJT02819.1	phai:112899151	1.1.1.208	phai:112899151 K15095 (+)-neomenthol dehydrogenase [EC:1.1.1.208] | (RefSeq) salutaridine reductase-like (A)
OJT02820.1	sita:101760474	1.1.1.208	sita:101760474 K15095 (+)-neomenthol dehydrogenase [EC:1.1.1.208] | (RefSeq) (+)-neomenthol dehydrogenase (A)
OJT02889.1	ggo:101126456	1.14.14.51 1.14.14.52 1.14.14.53 1.14.14.-	ggo:101126456 K17719 cytochrome P450 family 2 subfamily C9 [EC:1.14.14.51 1.14.14.52 1.14.14.53 1.14.14.-] | (RefSeq) cytochrome P450 2C9 (A)
OJT02911.1	csin:114277737	1.14.14.-	csin:114277737 K23810 (E)-8-carboxylinalool synthase [EC:1.14.14.-] | (RefSeq) geraniol 8-hydroxylase-like (A)
OJT02967.1	ag:AAA33106	1.14.19.62	ag:AAA33106 K13400 secologanin synthase [EC:1.14.19.62] | (KEGG) CYP72A1; secologanin synthase (EC:1.14.19.62) (A)
OJT02968.1	ag:AAA33106	1.14.19.62	ag:AAA33106 K13400 secologanin synthase [EC:1.14.19.62] | (KEGG) CYP72A1; secologanin synthase (EC:1.14.19.62) (A)
OJT02970.1	oeu:111386126	1.14.14.161	oeu:111386126 K20618 nepetalactol monooxygenase [EC:1.14.14.161] | (RefSeq) cytochrome P450 76A1-like (A)
OJT02977.1	itr:116012599	1.1.1.324	itr:116012599 K23232 8-hydroxygeraniol dehydrogenase [EC:1.1.1.324] | (RefSeq) 8-hydroxygeraniol dehydrogenase-like (A)
OJT02987.1	ag:AAA33106	1.14.19.62	ag:AAA33106 K13400 secologanin synthase [EC:1.14.19.62] | (KEGG) CYP72A1; secologanin synthase (EC:1.14.19.62) (A)
OJT02991.1	sind:105174133	1.14.14.161	sind:105174133 K20618 nepetalactol monooxygenase [EC:1.14.14.161] | (RefSeq) cytochrome P450 76A1-like (A)
OJT02992.1	ag:AAA33106	1.14.19.62	ag:AAA33106 K13400 secologanin synthase [EC:1.14.19.62] | (KEGG) CYP72A1; secologanin synthase (EC:1.14.19.62) (A)
OJT02994.1	ag:AAA33106	1.14.19.62	ag:AAA33106 K13400 secologanin synthase [EC:1.14.19.62] | (KEGG) CYP72A1; secologanin synthase (EC:1.14.19.62) (A)
OJT03125.1	csin:114277737	1.14.14.-	csin:114277737 K23810 (E)-8-carboxylinalool synthase [EC:1.14.14.-] | (RefSeq) geraniol 8-hydroxylase-like (A)
OJT03281.1	vvi:104881903	1.1.1.208	vvi:104881903 K15095 (+)-neomenthol dehydrogenase [EC:1.1.1.208] | (RefSeq) (+)-neomenthol dehydrogenase (A)
OJT03314.1	sbq:101041912	1.14.14.51 1.14.14.52 1.14.14.53 1.14.14.75 1.14.14.-	sbq:101041912 K17721 cytochrome P450 family 2 subfamily C19 [EC:1.14.14.51 1.14.14.52 1.14.14.53 1.14.14.75 1.14.14.-] | (RefSeq) cytochrome P450 2C19 (A)
OJT03323.1	ming:122073059	1.14.14.-	ming:122073059 K23810 (E)-8-carboxylinalool synthase [EC:1.14.14.-] | (RefSeq) geraniol 8-hydroxylase-like (A)
OJT03325.1	ming:122074177	1.14.14.-	ming:122074177 K23810 (E)-8-carboxylinalool synthase [EC:1.14.14.-] | (RefSeq) geraniol 8-hydroxylase-like (A)
OJT03472.1	ini:109180307	1.1.1.324	ini:109180307 K23232 8-hydroxygeraniol dehydrogenase [EC:1.1.1.324] | (RefSeq) 8-hydroxygeraniol dehydrogenase-like (A)
OJT03485.1	itr:116025915	1.1.1.324	itr:116025915 K23232 8-hydroxygeraniol dehydrogenase [EC:1.1.1.324] | (RefSeq) 8-hydroxygeraniol dehydrogenase-like (A)
OJT03486.1	rro:104665355	1.14.14.51 1.14.14.52 1.14.14.53 1.14.14.-	rro:104665355 K17719 cytochrome P450 family 2 subfamily C9 [EC:1.14.14.51 1.14.14.52 1.14.14.53 1.14.14.-] | (RefSeq) LOW QUALITY PROTEIN: cytochrome P450 2C9-like (A)
OJT03503.1	mcf:102147103	1.14.14.51 1.14.14.52 1.14.14.53 1.14.14.-	mcf:102147103 K17719 cytochrome P450 family 2 subfamily C9 [EC:1.14.14.51 1.14.14.52 1.14.14.53 1.14.14.-] | (RefSeq) CYP2C75; cytochrome P450 2C9-like (A)
OJT03695.1	oeu:111385603	1.1.1.324	oeu:111385603 K23232 8-hydroxygeraniol dehydrogenase [EC:1.1.1.324] | (RefSeq) 8-hydroxygeraniol dehydrogenase-like isoform X1 (A)
OJT03711.1	ming:122073059	1.14.14.-	ming:122073059 K23810 (E)-8-carboxylinalool synthase [EC:1.14.14.-] | (RefSeq) geraniol 8-hydroxylase-like (A)
OJT03836.1	egr:104442081	1.1.1.208	egr:104442081 K15095 (+)-neomenthol dehydrogenase [EC:1.1.1.208] | (RefSeq) (+)-neomenthol dehydrogenase (A)
OJT03839.1	egr:104442081	1.1.1.208	egr:104442081 K15095 (+)-neomenthol dehydrogenase [EC:1.1.1.208] | (RefSeq) (+)-neomenthol dehydrogenase (A)
OJT03841.1	gmx:111064653	1.1.1.208	gmx:111064653 K15095 (+)-neomenthol dehydrogenase [EC:1.1.1.208] | (RefSeq) short-chain dehydrogenase/reductase domain-containing protein (A)
OJT03861.1	ming:122086166	1.14.14.-	ming:122086166 K23810 (E)-8-carboxylinalool synthase [EC:1.14.14.-] | (RefSeq) geraniol 8-hydroxylase-like (A)
OJT03868.1	ming:122061067	1.1.1.208	ming:122061067 K15095 (+)-neomenthol dehydrogenase [EC:1.1.1.208] | (RefSeq) salutaridine reductase-like (A)
OJT03939.1	vvi:100246450	1.1.1.208	vvi:100246450 K15095 (+)-neomenthol dehydrogenase [EC:1.1.1.208] | (RefSeq) salutaridine reductase (A)
OJT04152.1	pvy:116118167	1.1.1.208	pvy:116118167 K15095 (+)-neomenthol dehydrogenase [EC:1.1.1.208] | (RefSeq) (+)-neomenthol dehydrogenase-like isoform X1 (A)
OJT04235.1	oeu:111386126	1.14.14.161	oeu:111386126 K20618 nepetalactol monooxygenase [EC:1.14.14.161] | (RefSeq) cytochrome P450 76A1-like (A)
OJT04437.1	sbq:101041912	1.14.14.51 1.14.14.52 1.14.14.53 1.14.14.75 1.14.14.-	sbq:101041912 K17721 cytochrome P450 family 2 subfamily C19 [EC:1.14.14.51 1.14.14.52 1.14.14.53 1.14.14.75 1.14.14.-] | (RefSeq) cytochrome P450 2C19 (A)
OJT04488.1	qlo:115972119	1.1.1.208	qlo:115972119 K15095 (+)-neomenthol dehydrogenase [EC:1.1.1.208] | (RefSeq) (+)-neomenthol dehydrogenase-like (A)
OJT04489.1	qsu:112038242	1.1.1.208	qsu:112038242 K15095 (+)-neomenthol dehydrogenase [EC:1.1.1.208] | (RefSeq) salutaridine reductase-like (A)
OJT04490.1	bna:106370838	1.1.1.208	bna:106370838 K15095 (+)-neomenthol dehydrogenase [EC:1.1.1.208] | (RefSeq) (+)-neomenthol dehydrogenase isoform X1 (A)
OJT04545.1	sspl:121772668	1.1.1.324	sspl:121772668 K23232 8-hydroxygeraniol dehydrogenase [EC:1.1.1.324] | (RefSeq) geraniol dehydrogenase 1-like (A)
OJT04605.1	fve:101296098	1.1.1.208	fve:101296098 K15095 (+)-neomenthol dehydrogenase [EC:1.1.1.208] | (RefSeq) short-chain dehydrogenase/reductase 2b-like (A)
OJT04681.1	cal:CAALFM_CR06420WA	3.1.3.16	cal:CAALFM_CR06420WA K06269 serine/threonine-protein phosphatase PP1 catalytic subunit [EC:3.1.3.16] | (RefSeq) PPZ1, CaO19.726; salt homeostasis regulator (A)
OJT04716.1	ag:AXF35971	1.1.1.419 5.5.1.34	ag:AXF35971 K23990 nepetalactol dehydrogenase / (+)-cis,trans-nepetalactol synthase [EC:1.1.1.419 5.5.1.34] | (KEGG) NEPS1; nepetalactol dehydrogenase / (+)-cis,trans-nepetalactol synthase (EC:1.1.1.419 5.5.1.34) (A)
OJT04811.1	csin:114256052	1.1.1.208	csin:114256052 K15095 (+)-neomenthol dehydrogenase [EC:1.1.1.208] | (RefSeq) short-chain dehydrogenase/reductase 2b-like isoform X1 (A)
OJT04844.1	stsu:B7R87_12705	4.2.3.159	stsu:B7R87_12705 K25134 tsukubadiene synthase [EC:4.2.3.159] | (GenBank) hypothetical protein (A)
OJT04845.1	ag:CCT75704
OJT04851.1	ag:AAA33106	1.14.19.62	ag:AAA33106 K13400 secologanin synthase [EC:1.14.19.62] | (KEGG) CYP72A1; secologanin synthase (EC:1.14.19.62) (A)
OJT04852.1	ag:AAA33106	1.14.19.62	ag:AAA33106 K13400 secologanin synthase [EC:1.14.19.62] | (KEGG) CYP72A1; secologanin synthase (EC:1.14.19.62) (A)
OJT04913.1	vvi:100246450	1.1.1.208	vvi:100246450 K15095 (+)-neomenthol dehydrogenase [EC:1.1.1.208] | (RefSeq) salutaridine reductase (A)
OJT04914.1	vvi:100232891	1.14.14.-	vvi:100232891 K23810 (E)-8-carboxylinalool synthase [EC:1.14.14.-] | (RefSeq) GFH2; ripening-related P-450 enzyme-like (A)
OJT04970.1	ming:122074177	1.14.14.-	ming:122074177 K23810 (E)-8-carboxylinalool synthase [EC:1.14.14.-] | (RefSeq) geraniol 8-hydroxylase-like (A)
OJT05026.1	ag:AAA33106	1.14.19.62	ag:AAA33106 K13400 secologanin synthase [EC:1.14.19.62] | (KEGG) CYP72A1; secologanin synthase (EC:1.14.19.62) (A)
OJT05031.1	sind:105174133	1.14.14.161	sind:105174133 K20618 nepetalactol monooxygenase [EC:1.14.14.161] | (RefSeq) cytochrome P450 76A1-like (A)
OJT05054.1	sind:105174133	1.14.14.161	sind:105174133 K20618 nepetalactol monooxygenase [EC:1.14.14.161] | (RefSeq) cytochrome P450 76A1-like (A)
OJT05069.1	ag:AHX24370	1.14.14.161	ag:AHX24370 K20618 nepetalactol monooxygenase [EC:1.14.14.161] | (KEGG) CYP76A26; 7-deoxyloganetic acid synthase (A)
OJT05091.1	nto:104103376	1.1.1.324	nto:104103376 K23232 8-hydroxygeraniol dehydrogenase [EC:1.1.1.324] | (RefSeq) 8-hydroxygeraniol dehydrogenase-like (A)
OJT05094.1	sly:543602	1.1.1.324	sly:543602 K23232 8-hydroxygeraniol dehydrogenase [EC:1.1.1.324] | (RefSeq) 8-hydroxygeraniol dehydrogenase (A)
OJT05097.1	ag:AHK60834	1.14.14.85	ag:AHK60834 K23276 7-deoxyloganate 7-hydroxylase [EC:1.14.14.85] | (KEGG) CYP72A224; 7-deoxyloganate 7-hydroxylase (EC:1.14.14.85) (A)
OJT05105.1	ag:AHK60834	1.14.14.85	ag:AHK60834 K23276 7-deoxyloganate 7-hydroxylase [EC:1.14.14.85] | (KEGG) CYP72A224; 7-deoxyloganate 7-hydroxylase (EC:1.14.14.85) (A)
OJT05109.1	ag:AHK60834	1.14.14.85	ag:AHK60834 K23276 7-deoxyloganate 7-hydroxylase [EC:1.14.14.85] | (KEGG) CYP72A224; 7-deoxyloganate 7-hydroxylase (EC:1.14.14.85) (A)
OJT05249.1	sind:105174133	1.14.14.161	sind:105174133 K20618 nepetalactol monooxygenase [EC:1.14.14.161] | (RefSeq) cytochrome P450 76A1-like (A)
OJT05250.1	mcf:102147103	1.14.14.51 1.14.14.52 1.14.14.53 1.14.14.-	mcf:102147103 K17719 cytochrome P450 family 2 subfamily C9 [EC:1.14.14.51 1.14.14.52 1.14.14.53 1.14.14.-] | (RefSeq) CYP2C75; cytochrome P450 2C9-like (A)
OJT05294.1	mesc:122723121	1.14.14.-	mesc:122723121 K23810 (E)-8-carboxylinalool synthase [EC:1.14.14.-] | (RefSeq) geraniol 8-hydroxylase-like (A)
OJT05308.1	fve:101296098	1.1.1.208	fve:101296098 K15095 (+)-neomenthol dehydrogenase [EC:1.1.1.208] | (RefSeq) short-chain dehydrogenase/reductase 2b-like (A)
OJT05309.1	fve:101296098	1.1.1.208	fve:101296098 K15095 (+)-neomenthol dehydrogenase [EC:1.1.1.208] | (RefSeq) short-chain dehydrogenase/reductase 2b-like (A)
OJT05310.1	pavi:110759262	1.1.1.208	pavi:110759262 K15095 (+)-neomenthol dehydrogenase [EC:1.1.1.208] | (RefSeq) (+)-neomenthol dehydrogenase-like (A)
OJT05568.1	ag:AAL06397	1.14.14.143	ag:AAL06397 K15093 (+)-menthofuran synthase [EC:1.14.14.143] | (KEGG) (+)-menthofuran synthase (EC:1.14.14.143) (A)
OJT05879.1	cpap:110807697	1.1.1.208	cpap:110807697 K15095 (+)-neomenthol dehydrogenase [EC:1.1.1.208] | (RefSeq) (+)-neomenthol dehydrogenase-like (A)
OJT05880.1	vvi:104881903	1.1.1.208	vvi:104881903 K15095 (+)-neomenthol dehydrogenase [EC:1.1.1.208] | (RefSeq) (+)-neomenthol dehydrogenase (A)
OJT05980.1	sesp:BN6_52640	4.2.3.152	sesp:BN6_52640 K19969 2-epi-5-epi-valiolone synthase [EC:4.2.3.152] | (GenBank) putative 2-epi-5-epi-valiolone synthase (A)
OJT05981.1	gpb:HDN1F_13870	4.2.3.152	gpb:HDN1F_13870 K19969 2-epi-5-epi-valiolone synthase [EC:4.2.3.152] | (GenBank) acbC; Putative 2-epi-5-epi-valiolone synthase (A)
OJT05994.1	ming:122082874	1.1.1.208	ming:122082874 K15095 (+)-neomenthol dehydrogenase [EC:1.1.1.208] | (RefSeq) (+)-neomenthol dehydrogenase-like (A)
OJT06075.1	zma:100217017	1.1.1.208	zma:100217017 K15095 (+)-neomenthol dehydrogenase [EC:1.1.1.208] | (RefSeq) (+)-neomenthol dehydrogenase (A)
OJT06167.1	ag:AAT39473	1.14.14.99	ag:AAT39473 K15089 (S)-limonene 3-monooxygenase [EC:1.14.14.99] | (KEGG) CYP71D95; (S)-limonene 3-monooxygenase (A)
OJT06168.1	ag:ACZ48680	1.14.14.83	ag:ACZ48680 K15099 geraniol 8-hydroxylase [EC:1.14.14.83] | (KEGG) CYP76B6; geraniol 8-hydroxylase (EC:1.14.14.83) (A)
OJT06171.1	ag:AHK60834	1.14.14.85	ag:AHK60834 K23276 7-deoxyloganate 7-hydroxylase [EC:1.14.14.85] | (KEGG) CYP72A224; 7-deoxyloganate 7-hydroxylase (EC:1.14.14.85) (A)
OJT06217.1	han:110867824	1.1.1.324	han:110867824 K23232 8-hydroxygeraniol dehydrogenase [EC:1.1.1.324] | (RefSeq) 8-hydroxygeraniol dehydrogenase (A)
OJT06232.1	ini:109157629	1.1.1.208	ini:109157629 K15095 (+)-neomenthol dehydrogenase [EC:1.1.1.208] | (RefSeq) (+)-neomenthol dehydrogenase-like (A)
OJT06233.1	ag:AAA33106	1.14.19.62	ag:AAA33106 K13400 secologanin synthase [EC:1.14.19.62] | (KEGG) CYP72A1; secologanin synthase (EC:1.14.19.62) (A)
OJT06234.1	ag:AAA33106	1.14.19.62	ag:AAA33106 K13400 secologanin synthase [EC:1.14.19.62] | (KEGG) CYP72A1; secologanin synthase (EC:1.14.19.62) (A)
OJT06831.1	ag:AHK60834	1.14.14.85	ag:AHK60834 K23276 7-deoxyloganate 7-hydroxylase [EC:1.14.14.85] | (KEGG) CYP72A224; 7-deoxyloganate 7-hydroxylase (EC:1.14.14.85) (A)
OJT06838.1	ag:AHK60834	1.14.14.85	ag:AHK60834 K23276 7-deoxyloganate 7-hydroxylase [EC:1.14.14.85] | (KEGG) CYP72A224; 7-deoxyloganate 7-hydroxylase (EC:1.14.14.85) (A)
OJT06841.1	ag:AAA33106	1.14.19.62	ag:AAA33106 K13400 secologanin synthase [EC:1.14.19.62] | (KEGG) CYP72A1; secologanin synthase (EC:1.14.19.62) (A)
OJT06881.1	gmx:111064653	1.1.1.208	gmx:111064653 K15095 (+)-neomenthol dehydrogenase [EC:1.1.1.208] | (RefSeq) short-chain dehydrogenase/reductase domain-containing protein (A)
OJT06893.1	ag:CAC80883	1.14.14.83	ag:CAC80883 K15099 geraniol 8-hydroxylase [EC:1.14.14.83] | (KEGG) CYP76B6; geraniol 8-hydroxylase (EC:1.14.14.83) (A)
OJT07059.1	qsu:112002043	1.1.1.208	qsu:112002043 K15095 (+)-neomenthol dehydrogenase [EC:1.1.1.208] | (RefSeq) salutaridine reductase-like (A)
OJT07174.1	ag:AXF35972	5.5.1.34	ag:AXF35972 K23862 (+)-cis,trans-nepetalactol synthase [EC:5.5.1.34] | (KEGG) NEPS2; (+)-cis,trans-nepetalactol synthase (EC:5.5.1.34) (A)
OJT07191.1	csab:103216301	1.14.14.51 1.14.14.52 1.14.14.53 1.14.14.-	csab:103216301 K17719 cytochrome P450 family 2 subfamily C9 [EC:1.14.14.51 1.14.14.52 1.14.14.53 1.14.14.-] | (RefSeq) CYP2C9; cytochrome P450 family 2 subfamily C member 9 (A)
OJT07218.1	ecad:122603005	1.1.1.324	ecad:122603005 K23232 8-hydroxygeraniol dehydrogenase [EC:1.1.1.324] | (RefSeq) mannitol dehydrogenase-like (A)
OJT07393.1	ag:BAO01109	2.4.1.323	ag:BAO01109 K21373 7-deoxyloganetic acid glucosyltransferase [EC:2.4.1.323] | (KEGG) UGT709C2; 7-deoxyloganetic acid glucosyltransferase (EC:2.4.1.323) (A)
OJT07445.1	ag:AAQ75423	1.3.1.81	ag:AAQ75423 K15092 (+)-pulegone reductase [EC:1.3.1.81] | (KEGG) (+)-pulegone reductase (EC:1.3.1.81) (A)
OJT07489.1	ag:AAA25810	1.14.14.84	ag:AAA25810 K05525 linalool 8-monooxygenase [EC:1.14.14.84] | (KEGG) linC; linalool 8-monooxygenase (EC:1.14.14.84) (A)
OJT07496.1	ag:AAD44150	1.14.14.51	ag:AAD44150 K07381 (S)-limonene 6-monooxygenase [EC:1.14.14.51] | (KEGG) CYP71D18; (S)-limonene 6-monooxygenase (A)
OJT07561.1	ag:AHX24370	1.14.14.161	ag:AHX24370 K20618 nepetalactol monooxygenase [EC:1.14.14.161] | (KEGG) CYP76A26; 7-deoxyloganetic acid synthase (A)
OJT07567.1	mtr:MTR_7g076660	1.1.1.208	mtr:MTR_7g076660 K15095 (+)-neomenthol dehydrogenase [EC:1.1.1.208] | (GenBank) NAD(P)-binding rossmann-fold protein (A)
OJT07575.1	oeu:111386126	1.14.14.161	oeu:111386126 K20618 nepetalactol monooxygenase [EC:1.14.14.161] | (RefSeq) cytochrome P450 76A1-like (A)
OJT07680.1	psom:113304449	1.1.1.208	psom:113304449 K15095 (+)-neomenthol dehydrogenase [EC:1.1.1.208] | (RefSeq) (+)-neomenthol dehydrogenase-like (A)
OJT07681.1	rcn:112177151	1.1.1.208	rcn:112177151 K15095 (+)-neomenthol dehydrogenase [EC:1.1.1.208] | (RefSeq) salutaridine reductase (A)
OJT07719.1	vri:117916897	1.1.1.208	vri:117916897 K15095 (+)-neomenthol dehydrogenase [EC:1.1.1.208] | (RefSeq) salutaridine reductase-like (A)
OJT07744.1	tfn:117092015	1.14.14.51 1.14.14.52 1.14.14.53 1.14.14.-	tfn:117092015 K17719 cytochrome P450 family 2 subfamily C9 [EC:1.14.14.51 1.14.14.52 1.14.14.53 1.14.14.-] | (RefSeq) cytochrome P450 2C9-like isoform X1 (A)
OJT07746.1	oeu:111386126	1.14.14.161	oeu:111386126 K20618 nepetalactol monooxygenase [EC:1.14.14.161] | (RefSeq) cytochrome P450 76A1-like (A)
OJT07814.1	mus:103984761	1.1.1.208	mus:103984761 K15095 (+)-neomenthol dehydrogenase [EC:1.1.1.208] | (RefSeq) uncharacterized protein LOC103984761 (A)
OJT07885.1	vun:114165810	1.1.1.208	vun:114165810 K15095 (+)-neomenthol dehydrogenase [EC:1.1.1.208] | (RefSeq) (+)-neomenthol dehydrogenase-like (A)
OJT07887.1	rcn:112177151	1.1.1.208	rcn:112177151 K15095 (+)-neomenthol dehydrogenase [EC:1.1.1.208] | (RefSeq) salutaridine reductase (A)
OJT07888.1	lang:109347952	1.1.1.208	lang:109347952 K15095 (+)-neomenthol dehydrogenase [EC:1.1.1.208] | (RefSeq) (+)-neomenthol dehydrogenase-like (A)
OJT07986.1	ag:AAA33106	1.14.19.62	ag:AAA33106 K13400 secologanin synthase [EC:1.14.19.62] | (KEGG) CYP72A1; secologanin synthase (EC:1.14.19.62) (A)
OJT08032.1	vvi:100254114	1.14.14.-	vvi:100254114 K23810 (E)-8-carboxylinalool synthase [EC:1.14.14.-] | (RefSeq) geraniol 8-hydroxylase (A)
OJT08111.1	ag:AAA33106	1.14.19.62	ag:AAA33106 K13400 secologanin synthase [EC:1.14.19.62] | (KEGG) CYP72A1; secologanin synthase (EC:1.14.19.62) (A)
OJT08114.1	ag:AAA33106	1.14.19.62	ag:AAA33106 K13400 secologanin synthase [EC:1.14.19.62] | (KEGG) CYP72A1; secologanin synthase (EC:1.14.19.62) (A)
OJT08132.1	ag:AAA33106	1.14.19.62	ag:AAA33106 K13400 secologanin synthase [EC:1.14.19.62] | (KEGG) CYP72A1; secologanin synthase (EC:1.14.19.62) (A)
OJT08218.1	gas:123238232	1.14.14.51 1.14.14.52 1.14.14.53 1.14.14.75 1.14.14.-	gas:123238232 K17721 cytochrome P450 family 2 subfamily C19 [EC:1.14.14.51 1.14.14.52 1.14.14.53 1.14.14.75 1.14.14.-] | (RefSeq) cytochrome P450 2C19-like isoform X1 (A)
OJT08227.1	ag:AAA33106	1.14.19.62	ag:AAA33106 K13400 secologanin synthase [EC:1.14.19.62] | (KEGG) CYP72A1; secologanin synthase (EC:1.14.19.62) (A)
OJT08238.1	oeu:111386126	1.14.14.161	oeu:111386126 K20618 nepetalactol monooxygenase [EC:1.14.14.161] | (RefSeq) cytochrome P450 76A1-like (A)
OJT08281.1	cal:CAALFM_CR06420WA	3.1.3.16	cal:CAALFM_CR06420WA K06269 serine/threonine-protein phosphatase PP1 catalytic subunit [EC:3.1.3.16] | (RefSeq) PPZ1, CaO19.726; salt homeostasis regulator (A)
OJT08357.1	gra:105762144	1.1.1.208	gra:105762144 K15095 (+)-neomenthol dehydrogenase [EC:1.1.1.208] | (RefSeq) (+)-neomenthol dehydrogenase-like (A)
OJT08358.1	pdul:117618277	1.1.1.208	pdul:117618277 K15095 (+)-neomenthol dehydrogenase [EC:1.1.1.208] | (RefSeq) (+)-neomenthol dehydrogenase-like (A)
OJT08359.1	egr:104442075	1.1.1.208	egr:104442075 K15095 (+)-neomenthol dehydrogenase [EC:1.1.1.208] | (RefSeq) (+)-neomenthol dehydrogenase isoform X1 (A)
OJT08362.1	var:108327221	1.1.1.208	var:108327221 K15095 (+)-neomenthol dehydrogenase [EC:1.1.1.208] | (RefSeq) uncharacterized LOC108327221 (A)
OJT08363.1	egr:104430350	1.1.1.208	egr:104430350 K15095 (+)-neomenthol dehydrogenase [EC:1.1.1.208] | (RefSeq) (+)-neomenthol dehydrogenase (A)
OJT08364.1	aof:109836848	1.1.1.208	aof:109836848 K15095 (+)-neomenthol dehydrogenase [EC:1.1.1.208] | (RefSeq) salutaridine reductase-like (A)
OJT08415.1	sind:105174133	1.14.14.161	sind:105174133 K20618 nepetalactol monooxygenase [EC:1.14.14.161] | (RefSeq) cytochrome P450 76A1-like (A)
OJT08537.1	ag:AAA33106	1.14.19.62	ag:AAA33106 K13400 secologanin synthase [EC:1.14.19.62] | (KEGG) CYP72A1; secologanin synthase (EC:1.14.19.62) (A)
OJT08558.1	ag:CAC80883	1.14.14.83	ag:CAC80883 K15099 geraniol 8-hydroxylase [EC:1.14.14.83] | (KEGG) CYP76B6; geraniol 8-hydroxylase (EC:1.14.14.83) (A)
OJT08559.1	ag:AAA33106	1.14.19.62	ag:AAA33106 K13400 secologanin synthase [EC:1.14.19.62] | (KEGG) CYP72A1; secologanin synthase (EC:1.14.19.62) (A)
OJT08570.1	ag:AHX24370	1.14.14.161	ag:AHX24370 K20618 nepetalactol monooxygenase [EC:1.14.14.161] | (KEGG) CYP76A26; 7-deoxyloganetic acid synthase (A)
OJT08609.1	ag:AHX24370	1.14.14.161	ag:AHX24370 K20618 nepetalactol monooxygenase [EC:1.14.14.161] | (KEGG) CYP76A26; 7-deoxyloganetic acid synthase (A)
OJT08735.1	mesc:122723150	1.14.14.161	mesc:122723150 K20618 nepetalactol monooxygenase [EC:1.14.14.161] | (RefSeq) iridoid oxidase-like (A)
OJT08804.1	cal:CAALFM_CR06420WA	3.1.3.16	cal:CAALFM_CR06420WA K06269 serine/threonine-protein phosphatase PP1 catalytic subunit [EC:3.1.3.16] | (RefSeq) PPZ1, CaO19.726; salt homeostasis regulator (A)
OJT08829.1	ag:BAO01109	2.4.1.323	ag:BAO01109 K21373 7-deoxyloganetic acid glucosyltransferase [EC:2.4.1.323] | (KEGG) UGT709C2; 7-deoxyloganetic acid glucosyltransferase (EC:2.4.1.323) (A)
OJT09013.1	ag:AHX24370	1.14.14.161	ag:AHX24370 K20618 nepetalactol monooxygenase [EC:1.14.14.161] | (KEGG) CYP76A26; 7-deoxyloganetic acid synthase (A)
OJT09016.1	ming:122074666	1.14.14.-	ming:122074666 K23810 (E)-8-carboxylinalool synthase [EC:1.14.14.-] | (RefSeq) geraniol 8-hydroxylase-like (A)
OJT09203.1	ag:AAA33106	1.14.19.62	ag:AAA33106 K13400 secologanin synthase [EC:1.14.19.62] | (KEGG) CYP72A1; secologanin synthase (EC:1.14.19.62) (A)
OJT09221.1	ag:AAA33106	1.14.19.62	ag:AAA33106 K13400 secologanin synthase [EC:1.14.19.62] | (KEGG) CYP72A1; secologanin synthase (EC:1.14.19.62) (A)
OJT09223.1	ag:AAA33106	1.14.19.62	ag:AAA33106 K13400 secologanin synthase [EC:1.14.19.62] | (KEGG) CYP72A1; secologanin synthase (EC:1.14.19.62) (A)
OJT09224.1	ag:AAA33106	1.14.19.62	ag:AAA33106 K13400 secologanin synthase [EC:1.14.19.62] | (KEGG) CYP72A1; secologanin synthase (EC:1.14.19.62) (A)
OJT09225.1	ag:AHX24370	1.14.14.161	ag:AHX24370 K20618 nepetalactol monooxygenase [EC:1.14.14.161] | (KEGG) CYP76A26; 7-deoxyloganetic acid synthase (A)
OJT09290.1	ag:BAO01109	2.4.1.323	ag:BAO01109 K21373 7-deoxyloganetic acid glucosyltransferase [EC:2.4.1.323] | (KEGG) UGT709C2; 7-deoxyloganetic acid glucosyltransferase (EC:2.4.1.323) (A)
OJT09427.1	ag:ACZ48680	1.14.14.83	ag:ACZ48680 K15099 geraniol 8-hydroxylase [EC:1.14.14.83] | (KEGG) CYP76B6; geraniol 8-hydroxylase (EC:1.14.14.83) (A)
OJT09430.1	ag:ABG74909	1.14.14.31	ag:ABG74909 K21069 ipsdienol synthase [EC:1.14.14.31] | (KEGG) CYP9T2; ipsdienol synthase (EC:1.14.14.31) (A)
OJT09450.1	ming:122080632	1.14.14.-	ming:122080632 K23810 (E)-8-carboxylinalool synthase [EC:1.14.14.-] | (RefSeq) geraniol 8-hydroxylase-like (A)
OJT09745.1	sind:105174133	1.14.14.161	sind:105174133 K20618 nepetalactol monooxygenase [EC:1.14.14.161] | (RefSeq) cytochrome P450 76A1-like (A)
OJT09894.1	sbq:101041912	1.14.14.51 1.14.14.52 1.14.14.53 1.14.14.75 1.14.14.-	sbq:101041912 K17721 cytochrome P450 family 2 subfamily C19 [EC:1.14.14.51 1.14.14.52 1.14.14.53 1.14.14.75 1.14.14.-] | (RefSeq) cytochrome P450 2C19 (A)
OJT09959.1	fve:101296098	1.1.1.208	fve:101296098 K15095 (+)-neomenthol dehydrogenase [EC:1.1.1.208] | (RefSeq) short-chain dehydrogenase/reductase 2b-like (A)
OJT10010.1	ming:122086166	1.14.14.-	ming:122086166 K23810 (E)-8-carboxylinalool synthase [EC:1.14.14.-] | (RefSeq) geraniol 8-hydroxylase-like (A)
OJT10131.1	ag:AHX24370	1.14.14.161	ag:AHX24370 K20618 nepetalactol monooxygenase [EC:1.14.14.161] | (KEGG) CYP76A26; 7-deoxyloganetic acid synthase (A)
OJT10335.1	ag:ABG74909	1.14.14.31	ag:ABG74909 K21069 ipsdienol synthase [EC:1.14.14.31] | (KEGG) CYP9T2; ipsdienol synthase (EC:1.14.14.31) (A)
OJT10336.1	sind:105174133	1.14.14.161	sind:105174133 K20618 nepetalactol monooxygenase [EC:1.14.14.161] | (RefSeq) cytochrome P450 76A1-like (A)
OJT10369.1	ming:122073059	1.14.14.-	ming:122073059 K23810 (E)-8-carboxylinalool synthase [EC:1.14.14.-] | (RefSeq) geraniol 8-hydroxylase-like (A)
OJT10472.1	gra:105762144	1.1.1.208	gra:105762144 K15095 (+)-neomenthol dehydrogenase [EC:1.1.1.208] | (RefSeq) (+)-neomenthol dehydrogenase-like (A)
OJT10542.1	ag:AXF35972	5.5.1.34	ag:AXF35972 K23862 (+)-cis,trans-nepetalactol synthase [EC:5.5.1.34] | (KEGG) NEPS2; (+)-cis,trans-nepetalactol synthase (EC:5.5.1.34) (A)
OJT10543.1	oeu:111386126	1.14.14.161	oeu:111386126 K20618 nepetalactol monooxygenase [EC:1.14.14.161] | (RefSeq) cytochrome P450 76A1-like (A)
OJT10545.1	pon:100439483	1.14.14.51 1.14.14.52 1.14.14.53 1.14.14.75 1.14.14.-	pon:100439483 K17721 cytochrome P450 family 2 subfamily C19 [EC:1.14.14.51 1.14.14.52 1.14.14.53 1.14.14.75 1.14.14.-] | (RefSeq) cytochrome P450 2C19 isoform X1 (A)
OJT10602.1	pxb:103949331	1.1.1.208	pxb:103949331 K15095 (+)-neomenthol dehydrogenase [EC:1.1.1.208] | (RefSeq) salutaridine reductase-like (A)
OJT10656.1	mesc:122723150	1.14.14.161	mesc:122723150 K20618 nepetalactol monooxygenase [EC:1.14.14.161] | (RefSeq) iridoid oxidase-like (A)
OJT10724.1	oeu:111385603	1.1.1.324	oeu:111385603 K23232 8-hydroxygeraniol dehydrogenase [EC:1.1.1.324] | (RefSeq) 8-hydroxygeraniol dehydrogenase-like isoform X1 (A)
OJT10788.1	sind:105163752	1.1.1.208	sind:105163752 K15095 (+)-neomenthol dehydrogenase [EC:1.1.1.208] | (RefSeq) short-chain dehydrogenase/reductase 2b (A)
OJT10789.1	vra:106759137	1.1.1.208	vra:106759137 K15095 (+)-neomenthol dehydrogenase [EC:1.1.1.208] | (RefSeq) uncharacterized protein LOC106759137 (A)
OJT10796.1	ag:AXF35971	1.1.1.419 5.5.1.34	ag:AXF35971 K23990 nepetalactol dehydrogenase / (+)-cis,trans-nepetalactol synthase [EC:1.1.1.419 5.5.1.34] | (KEGG) NEPS1; nepetalactol dehydrogenase / (+)-cis,trans-nepetalactol synthase (EC:1.1.1.419 5.5.1.34) (A)
OJT10856.1	cal:CAALFM_CR06420WA	3.1.3.16	cal:CAALFM_CR06420WA K06269 serine/threonine-protein phosphatase PP1 catalytic subunit [EC:3.1.3.16] | (RefSeq) PPZ1, CaO19.726; salt homeostasis regulator (A)
OJT10959.1	sind:105163752	1.1.1.208	sind:105163752 K15095 (+)-neomenthol dehydrogenase [EC:1.1.1.208] | (RefSeq) short-chain dehydrogenase/reductase 2b (A)
OJT10986.1	oeu:111386126	1.14.14.161	oeu:111386126 K20618 nepetalactol monooxygenase [EC:1.14.14.161] | (RefSeq) cytochrome P450 76A1-like (A)
OJT11085.1	oeu:111386126	1.14.14.161	oeu:111386126 K20618 nepetalactol monooxygenase [EC:1.14.14.161] | (RefSeq) cytochrome P450 76A1-like (A)
OJT11086.1	mesc:122723150	1.14.14.161	mesc:122723150 K20618 nepetalactol monooxygenase [EC:1.14.14.161] | (RefSeq) iridoid oxidase-like (A)
OJT11090.1	cjc:100389947	1.14.14.51 1.14.14.52 1.14.14.53 1.14.14.75 1.14.14.-	cjc:100389947 K17721 cytochrome P450 family 2 subfamily C19 [EC:1.14.14.51 1.14.14.52 1.14.14.53 1.14.14.75 1.14.14.-] | (RefSeq) CYP2C19; cytochrome P450 2C19 (A)
OJT11091.1	hsa:1559	1.14.14.51 1.14.14.52 1.14.14.53 1.14.14.-	hsa:1559 K17719 cytochrome P450 family 2 subfamily C9 [EC:1.14.14.51 1.14.14.52 1.14.14.53 1.14.14.-] | (RefSeq) CYP2C9, CPC9, CYP2C, CYP2C10, CYPIIC9, P450-2C9, P450IIC9; cytochrome P450 family 2 subfamily C member 9 (A)
OJT11092.1	hsa:1559	1.14.14.51 1.14.14.52 1.14.14.53 1.14.14.-	hsa:1559 K17719 cytochrome P450 family 2 subfamily C9 [EC:1.14.14.51 1.14.14.52 1.14.14.53 1.14.14.-] | (RefSeq) CYP2C9, CPC9, CYP2C, CYP2C10, CYPIIC9, P450-2C9, P450IIC9; cytochrome P450 family 2 subfamily C member 9 (A)
OJT11095.1	ag:CAC80883	1.14.14.83	ag:CAC80883 K15099 geraniol 8-hydroxylase [EC:1.14.14.83] | (KEGG) CYP76B6; geraniol 8-hydroxylase (EC:1.14.14.83) (A)
OJT11103.1	ag:CCT65043	4.2.3.164	ag:CCT65043 K22978 (+)-eremophilene synthase [EC:4.2.3.164] | (KEGG) STC3; (+)-eremophilene synthase (EC:4.2.3.164) (A)
OJT11108.1	mesc:122723121	1.14.14.-	mesc:122723121 K23810 (E)-8-carboxylinalool synthase [EC:1.14.14.-] | (RefSeq) geraniol 8-hydroxylase-like (A)
OJT11109.1	ag:AHX24370	1.14.14.161	ag:AHX24370 K20618 nepetalactol monooxygenase [EC:1.14.14.161] | (KEGG) CYP76A26; 7-deoxyloganetic acid synthase (A)
OJT11373.1	zma:100273237	1.1.1.208	zma:100273237 K15095 (+)-neomenthol dehydrogenase [EC:1.1.1.208] | (RefSeq) uncharacterized protein LOC100273237 (A)
OJT11404.1	lang:109347952	1.1.1.208	lang:109347952 K15095 (+)-neomenthol dehydrogenase [EC:1.1.1.208] | (RefSeq) (+)-neomenthol dehydrogenase-like (A)
OJT11405.1	tcc:18614183	1.1.1.208	tcc:18614183 K15095 (+)-neomenthol dehydrogenase [EC:1.1.1.208] | (RefSeq) (+)-neomenthol dehydrogenase (A)
OJT11694.1	gmx:111064653	1.1.1.208	gmx:111064653 K15095 (+)-neomenthol dehydrogenase [EC:1.1.1.208] | (RefSeq) short-chain dehydrogenase/reductase domain-containing protein (A)
OJT11705.1	ag:AHK60834	1.14.14.85	ag:AHK60834 K23276 7-deoxyloganate 7-hydroxylase [EC:1.14.14.85] | (KEGG) CYP72A224; 7-deoxyloganate 7-hydroxylase (EC:1.14.14.85) (A)
OJT11791.1	spaq:STNY_R02470	1.17.4.1	spaq:STNY_R02470 K00525 ribonucleoside-diphosphate reductase alpha chain [EC:1.17.4.1] | (GenBank) ribonucleoside-diphosphate reductase subunit alpha (A)
OJT11861.1	oeu:111386126	1.14.14.161	oeu:111386126 K20618 nepetalactol monooxygenase [EC:1.14.14.161] | (RefSeq) cytochrome P450 76A1-like (A)
OJT11862.1	ag:ACZ48680	1.14.14.83	ag:ACZ48680 K15099 geraniol 8-hydroxylase [EC:1.14.14.83] | (KEGG) CYP76B6; geraniol 8-hydroxylase (EC:1.14.14.83) (A)
OJT11863.1	ag:AAL06397	1.14.14.143	ag:AAL06397 K15093 (+)-menthofuran synthase [EC:1.14.14.143] | (KEGG) (+)-menthofuran synthase (EC:1.14.14.143) (A)
OJT11865.1	ggo:101151965	1.14.14.51 1.14.14.52 1.14.14.53 1.14.14.75 1.14.14.-	ggo:101151965 K17721 cytochrome P450 family 2 subfamily C19 [EC:1.14.14.51 1.14.14.52 1.14.14.53 1.14.14.75 1.14.14.-] | (RefSeq) cytochrome P450 2C19 isoform X1 (A)
OJT11870.1	ag:AAA33106	1.14.19.62	ag:AAA33106 K13400 secologanin synthase [EC:1.14.19.62] | (KEGG) CYP72A1; secologanin synthase (EC:1.14.19.62) (A)
OJT11871.1	ag:AAA33106	1.14.19.62	ag:AAA33106 K13400 secologanin synthase [EC:1.14.19.62] | (KEGG) CYP72A1; secologanin synthase (EC:1.14.19.62) (A)
OJT11873.1	ag:AHX24370	1.14.14.161	ag:AHX24370 K20618 nepetalactol monooxygenase [EC:1.14.14.161] | (KEGG) CYP76A26; 7-deoxyloganetic acid synthase (A)
OJT11891.1	egr:104442072	1.1.1.208	egr:104442072 K15095 (+)-neomenthol dehydrogenase [EC:1.1.1.208] | (RefSeq) (+)-neomenthol dehydrogenase (A)
OJT12016.1	ag:AXF35971	1.1.1.419 5.5.1.34	ag:AXF35971 K23990 nepetalactol dehydrogenase / (+)-cis,trans-nepetalactol synthase [EC:1.1.1.419 5.5.1.34] | (KEGG) NEPS1; nepetalactol dehydrogenase / (+)-cis,trans-nepetalactol synthase (EC:1.1.1.419 5.5.1.34) (A)
OJT12058.1	mesc:110620093	1.14.14.161	mesc:110620093 K20618 nepetalactol monooxygenase [EC:1.14.14.161] | (RefSeq) LOW QUALITY PROTEIN: iridoid oxidase-like (A)
OJT12093.1	oeu:111386126	1.14.14.161	oeu:111386126 K20618 nepetalactol monooxygenase [EC:1.14.14.161] | (RefSeq) cytochrome P450 76A1-like (A)
OJT12108.1	sind:105174133	1.14.14.161	sind:105174133 K20618 nepetalactol monooxygenase [EC:1.14.14.161] | (RefSeq) cytochrome P450 76A1-like (A)
OJT12110.1	sind:105174133	1.14.14.161	sind:105174133 K20618 nepetalactol monooxygenase [EC:1.14.14.161] | (RefSeq) cytochrome P450 76A1-like (A)
OJT12140.1	pvir:120681239	1.1.1.208	pvir:120681239 K15095 (+)-neomenthol dehydrogenase [EC:1.1.1.208] | (RefSeq) uncharacterized short-chain type dehydrogenase/reductase y4vI-like (A)
OJT12146.1	rcn:112181196	1.1.1.208	rcn:112181196 K15095 (+)-neomenthol dehydrogenase [EC:1.1.1.208] | (RefSeq) (+)-neomenthol dehydrogenase (A)
OJT12239.1	pper:18785421	1.1.1.208	pper:18785421 K15095 (+)-neomenthol dehydrogenase [EC:1.1.1.208] | (RefSeq) uncharacterized protein LOC18785421 (A)
OJT12258.1	cal:CAALFM_CR06420WA	3.1.3.16	cal:CAALFM_CR06420WA K06269 serine/threonine-protein phosphatase PP1 catalytic subunit [EC:3.1.3.16] | (RefSeq) PPZ1, CaO19.726; salt homeostasis regulator (A)
OJT12525.1	ag:AXF35971	1.1.1.419 5.5.1.34	ag:AXF35971 K23990 nepetalactol dehydrogenase / (+)-cis,trans-nepetalactol synthase [EC:1.1.1.419 5.5.1.34] | (KEGG) NEPS1; nepetalactol dehydrogenase / (+)-cis,trans-nepetalactol synthase (EC:1.1.1.419 5.5.1.34) (A)
OJT12698.1	ag:AHK60834	1.14.14.85	ag:AHK60834 K23276 7-deoxyloganate 7-hydroxylase [EC:1.14.14.85] | (KEGG) CYP72A224; 7-deoxyloganate 7-hydroxylase (EC:1.14.14.85) (A)
OJT12826.1	pmum:103337493	1.1.1.208	pmum:103337493 K15095 (+)-neomenthol dehydrogenase [EC:1.1.1.208] | (RefSeq) salutaridine reductase-like (A)
OJT12951.1	ag:AHX24370	1.14.14.161	ag:AHX24370 K20618 nepetalactol monooxygenase [EC:1.14.14.161] | (KEGG) CYP76A26; 7-deoxyloganetic acid synthase (A)
OJT12990.1	ag:CAC80883	1.14.14.83	ag:CAC80883 K15099 geraniol 8-hydroxylase [EC:1.14.14.83] | (KEGG) CYP76B6; geraniol 8-hydroxylase (EC:1.14.14.83) (A)
OJT12991.1	ag:CAC80883	1.14.14.83	ag:CAC80883 K15099 geraniol 8-hydroxylase [EC:1.14.14.83] | (KEGG) CYP76B6; geraniol 8-hydroxylase (EC:1.14.14.83) (A)
OJT13002.1	oeu:111386126	1.14.14.161	oeu:111386126 K20618 nepetalactol monooxygenase [EC:1.14.14.161] | (RefSeq) cytochrome P450 76A1-like (A)
OJT13233.1	ming:122074666	1.14.14.-	ming:122074666 K23810 (E)-8-carboxylinalool synthase [EC:1.14.14.-] | (RefSeq) geraniol 8-hydroxylase-like (A)
OJT13260.1	ag:CAC80883	1.14.14.83	ag:CAC80883 K15099 geraniol 8-hydroxylase [EC:1.14.14.83] | (KEGG) CYP76B6; geraniol 8-hydroxylase (EC:1.14.14.83) (A)
OJT13396.1	twl:120003664	1.1.1.208	twl:120003664 K15095 (+)-neomenthol dehydrogenase [EC:1.1.1.208] | (RefSeq) LOW QUALITY PROTEIN: uncharacterized protein LOC120003664 (A)
OJT13596.1	ag:AAL06397	1.14.14.143	ag:AAL06397 K15093 (+)-menthofuran synthase [EC:1.14.14.143] | (KEGG) (+)-menthofuran synthase (EC:1.14.14.143) (A)
OJT13611.1	ming:122074666	1.14.14.-	ming:122074666 K23810 (E)-8-carboxylinalool synthase [EC:1.14.14.-] | (RefSeq) geraniol 8-hydroxylase-like (A)
OJT13620.1	rro:104665355	1.14.14.51 1.14.14.52 1.14.14.53 1.14.14.-	rro:104665355 K17719 cytochrome P450 family 2 subfamily C9 [EC:1.14.14.51 1.14.14.52 1.14.14.53 1.14.14.-] | (RefSeq) LOW QUALITY PROTEIN: cytochrome P450 2C9-like (A)
OJT13786.1	ming:122073059	1.14.14.-	ming:122073059 K23810 (E)-8-carboxylinalool synthase [EC:1.14.14.-] | (RefSeq) geraniol 8-hydroxylase-like (A)
OJT13863.1	ag:AAA33106	1.14.19.62	ag:AAA33106 K13400 secologanin synthase [EC:1.14.19.62] | (KEGG) CYP72A1; secologanin synthase (EC:1.14.19.62) (A)
OJT13899.1	cmax:111485494	1.1.1.208	cmax:111485494 K15095 (+)-neomenthol dehydrogenase [EC:1.1.1.208] | (RefSeq) short-chain dehydrogenase/reductase 2b-like (A)
OJT14040.1	sind:105174133	1.14.14.161	sind:105174133 K20618 nepetalactol monooxygenase [EC:1.14.14.161] | (RefSeq) cytochrome P450 76A1-like (A)
OJT14130.1	zma:100282055	1.1.1.208	zma:100282055 K15095 (+)-neomenthol dehydrogenase [EC:1.1.1.208] | (RefSeq) uncharacterized protein LOC10028205 (A)
OJT14150.1	ag:AHX24370	1.14.14.161	ag:AHX24370 K20618 nepetalactol monooxygenase [EC:1.14.14.161] | (KEGG) CYP76A26; 7-deoxyloganetic acid synthase (A)
OJT14159.1	gas:123238232	1.14.14.51 1.14.14.52 1.14.14.53 1.14.14.75 1.14.14.-	gas:123238232 K17721 cytochrome P450 family 2 subfamily C19 [EC:1.14.14.51 1.14.14.52 1.14.14.53 1.14.14.75 1.14.14.-] | (RefSeq) cytochrome P450 2C19-like isoform X1 (A)
OJT14386.1	vvi:100248285	1.1.1.208	vvi:100248285 K15095 (+)-neomenthol dehydrogenase [EC:1.1.1.208] | (RefSeq) (+)-neomenthol dehydrogenase-like (A)
OJT14414.1	ag:AHA82031	1.1.1.324	ag:AHA82031 K23232 8-hydroxygeraniol dehydrogenase [EC:1.1.1.324] | (KEGG) 10HGO; 8-hydroxygeraniol dehydrogenase (EC:1.1.1.324) (A)
OJT14456.1	ag:AAA33106	1.14.19.62	ag:AAA33106 K13400 secologanin synthase [EC:1.14.19.62] | (KEGG) CYP72A1; secologanin synthase (EC:1.14.19.62) (A)
OJT14694.1	tfn:117092015	1.14.14.51 1.14.14.52 1.14.14.53 1.14.14.-	tfn:117092015 K17719 cytochrome P450 family 2 subfamily C9 [EC:1.14.14.51 1.14.14.52 1.14.14.53 1.14.14.-] | (RefSeq) cytochrome P450 2C9-like isoform X1 (A)
OJT14763.1	qsu:112028681	1.1.1.208	qsu:112028681 K15095 (+)-neomenthol dehydrogenase [EC:1.1.1.208] | (RefSeq) (+)-neomenthol dehydrogenase-like (A)
OJT14765.1	vri:117916897	1.1.1.208	vri:117916897 K15095 (+)-neomenthol dehydrogenase [EC:1.1.1.208] | (RefSeq) salutaridine reductase-like (A)
OJT14766.1	var:108327221	1.1.1.208	var:108327221 K15095 (+)-neomenthol dehydrogenase [EC:1.1.1.208] | (RefSeq) uncharacterized LOC108327221 (A)
OJT14795.1	ag:AAA33106	1.14.19.62	ag:AAA33106 K13400 secologanin synthase [EC:1.14.19.62] | (KEGG) CYP72A1; secologanin synthase (EC:1.14.19.62) (A)
OJT14876.1	cal:CAALFM_CR06420WA	3.1.3.16	cal:CAALFM_CR06420WA K06269 serine/threonine-protein phosphatase PP1 catalytic subunit [EC:3.1.3.16] | (RefSeq) PPZ1, CaO19.726; salt homeostasis regulator (A)
OJT14908.1	vra:106759137	1.1.1.208	vra:106759137 K15095 (+)-neomenthol dehydrogenase [EC:1.1.1.208] | (RefSeq) uncharacterized protein LOC106759137 (A)
OJT14910.1	tdc:119355760	1.1.1.208	tdc:119355760 K15095 (+)-neomenthol dehydrogenase [EC:1.1.1.208] | (RefSeq) salutaridine reductase-like (A)
OJT15027.1	cal:CAALFM_CR06420WA	3.1.3.16	cal:CAALFM_CR06420WA K06269 serine/threonine-protein phosphatase PP1 catalytic subunit [EC:3.1.3.16] | (RefSeq) PPZ1, CaO19.726; salt homeostasis regulator (A)
OJT15145.1	mesc:110620093	1.14.14.161	mesc:110620093 K20618 nepetalactol monooxygenase [EC:1.14.14.161] | (RefSeq) LOW QUALITY PROTEIN: iridoid oxidase-like (A)
OJT15146.1	mesc:110620093	1.14.14.161	mesc:110620093 K20618 nepetalactol monooxygenase [EC:1.14.14.161] | (RefSeq) LOW QUALITY PROTEIN: iridoid oxidase-like (A)
OJT15147.1	mesc:110620093	1.14.14.161	mesc:110620093 K20618 nepetalactol monooxygenase [EC:1.14.14.161] | (RefSeq) LOW QUALITY PROTEIN: iridoid oxidase-like (A)
OJT15148.1	mesc:122723150	1.14.14.161	mesc:122723150 K20618 nepetalactol monooxygenase [EC:1.14.14.161] | (RefSeq) iridoid oxidase-like (A)
OJT15182.1	spaq:STNY_R02470	1.17.4.1	spaq:STNY_R02470 K00525 ribonucleoside-diphosphate reductase alpha chain [EC:1.17.4.1] | (GenBank) ribonucleoside-diphosphate reductase subunit alpha (A)
OJT15289.1	cann:107850273	1.1.1.324	cann:107850273 K23232 8-hydroxygeraniol dehydrogenase [EC:1.1.1.324] | (RefSeq) 8-hydroxygeraniol dehydrogenase-like (A)
OJT15321.1	pon:100439483	1.14.14.51 1.14.14.52 1.14.14.53 1.14.14.75 1.14.14.-	pon:100439483 K17721 cytochrome P450 family 2 subfamily C19 [EC:1.14.14.51 1.14.14.52 1.14.14.53 1.14.14.75 1.14.14.-] | (RefSeq) cytochrome P450 2C19 isoform X1 (A)
OJT15373.1	mesc:122723150	1.14.14.161	mesc:122723150 K20618 nepetalactol monooxygenase [EC:1.14.14.161] | (RefSeq) iridoid oxidase-like (A)
OJT15484.1	nta:107759802	1.1.1.208	nta:107759802 K15095 (+)-neomenthol dehydrogenase [EC:1.1.1.208] | (RefSeq) short-chain dehydrogenase/reductase 2b-like (A)
OJT15605.1	sspl:121762040	1.1.1.208	sspl:121762040 K15095 (+)-neomenthol dehydrogenase [EC:1.1.1.208] | (RefSeq) (-)-isopiperitenone reductase-like (A)
OJT15759.1	sind:105174133	1.14.14.161	sind:105174133 K20618 nepetalactol monooxygenase [EC:1.14.14.161] | (RefSeq) cytochrome P450 76A1-like (A)
OJT15976.1	ag:AHX24370	1.14.14.161	ag:AHX24370 K20618 nepetalactol monooxygenase [EC:1.14.14.161] | (KEGG) CYP76A26; 7-deoxyloganetic acid synthase (A)

[truncated: 1 more sheets: Trametes_versicolor]
