# Supplementary material for: Whole-Genome Sequencing and Analysis of the White-Rot Fungus Ceriporia lacerata Reveals Its Phylogenetic Status and the Genetic Basis of Lignocellulose Degradation and Terpenoid Synthesis
Source: Front Microbiol. 2022 May 24;13:880946. doi: 10.3389/fmicb.2022.880946 (PMC9171200; doi:10.3389/fmicb.2022.880946)
Supplement: Supplementary file 7 [file Table_5.XLSX]

## Sheet: Readme
Supplementary Table SV.KEGG_map00904
In this supplemental material, the KEGG_map00904 (sesquiterpenoid and triterpenoid biosynthesis pathway) in 9 genomes were annotated. KOs and their gene counts were recored in the sheet named "Overall", while the details of gene annotation in each genome were recorded in the other sheets named with the strain. Meanwhile, all the FPKMs of map00904 from RNA-seq data of Ceriporia lacerata were suppl…

## Sheet: Overall
	Ceriporia lacerata	Ganoderma sinense	Phanerochaete carno	Phlebia centrifuga	Phlebiopsis gigante	Trametes cinnabarin	Trametes coccinea	Trametes pubescens	Trametes versicolor
K20513	41	45	69	37	34	15	37	35	37
K17961	46	40	58	29	26	18	18	40	26
K20666	15	42	30	10	18	29	38	44	54
K21292	14	31	25	5	7	4	6	8	10
K13070	14	11	11	5	16	8	12	13	14
K04123	19	6	9	7	9	3	1	4	6
K04125	7	12	7	4	4	6	7	7	6
K05282	5	4	4	3	8	5	6	7	6
K16085	6	7	2	6	3	2	2	8	10
K04122	1	4	7	3	5	7	1	9	7
K22638	11	9	1	4	2	2	3	6	5
K22640	3	5	10	3	4	2	2	4	4
K22639	4	3	12	2	1	3	4	2	5
K22635	1	6	6	2	4	3	2	4	5
K04124	1	9	3	3	4	3	2	1	3
K04121	4	33	1	12	1	24	0	10	0
K16084	0	6	1	1	0	5	4	5	6
K22634	1	4	7	0	2	2	0	6	1
K23045	1	3	0	0	0	1	1	3	3
K23031	1	2	1	3	1	1	1	0	0
K22636	1	0	3	0	2	0	0	1	1
K21719	0	2	0	1	0	1	0	1	2
K18111	0	2	0	0	0	1	1	1	1
K16083	0	0	0	0	0	0	1	2	3
K12924	3	0	1	0	0	0	0	0	0
K21718	0	1	0	1	0	0	1	1	0
K23030	0	0	0	3	0	0	0	1	0
K14047	0	0	0	1	0	1	0	1	0
K22542	1	0	0	0	1	0	0	0	0
K23044	0	1	0	0	0	1	0	0	0
K04120	0	0	1	0	0	0	0	0	0
K22637	1	0	0	0	0	0	0	0	0
K21291	0	0	0	0	0	0	1	0	0
	201	288	269	145	152	147	151	224	215

## Sheet: Ceriporia_lacerata
query_id	subject_id	EC	description	CL1 FPKM	CL2 FPKM	CL3 FPKM	CL4 FPKM
g10028.t1	mus:103989664	1.14.-.-	mus:103989664 K20666 gibberellin 13-oxidase [EC:1.14.-.-] | (RefSeq) cytochrome P450 714B2-like (A)	20.0552	20.3765	14.8768	14.3626
g10044.t1	ag:ALM25797	1.14.14.61	ag:ALM25797 K22638 carnosic acid synthase [EC:1.14.14.61] | (KEGG) CYP76AK6; carnosic acid synthase (EC:1.14.14.61) (A)	18.425	19.97	17.3226	20.9576
g10131.t1	hbr:110652612	1.14.14.107	hbr:110652612 K04123 ent-kaurenoic acid monooxygenase [EC:1.14.14.107] | (RefSeq) ent-kaurenoic acid oxidase 2-like (A)	1.10674	0	0	0
g10304.t1	ncol:116246827	1.14.11.13	ncol:116246827 K04125 gibberellin 2beta-dioxygenase [EC:1.14.11.13] | (RefSeq) gibberellin 2-beta-dioxygenase-like (A)	62.2165	57.5023	90.9087	13.5811
g10440.t1	lsv:111885523	1.14.14.58 1.14.14.59	lsv:111885523 K17961 trimethyltridecatetraene/dimethylnonatriene synthase [EC:1.14.14.58 1.14.14.59] | (RefSeq) xanthotoxin 5-hydroxylase CYP82C2 (A)	0	0	6.36954	7.89032
g10476.t1	tcc:18585699	1.14.14.107	tcc:18585699 K04123 ent-kaurenoic acid monooxygenase [EC:1.14.14.107] | (RefSeq) ent-kaurenoic acid oxidase 1 (A)	0	0	0	0
g10477.t1	sot:102603753	1.14.14.107	sot:102603753 K04123 ent-kaurenoic acid monooxygenase [EC:1.14.14.107] | (RefSeq) ent-kaurenoic acid oxidase 2-like (A)	0	0	0	0
g10477.t2	sot:102603753	1.14.14.107	sot:102603753 K04123 ent-kaurenoic acid monooxygenase [EC:1.14.14.107] | (RefSeq) ent-kaurenoic acid oxidase 2-like (A)	0	0	0	0
g10532.t1	ccaj:109791512	1.14.14.58 1.14.14.59	ccaj:109791512 K17961 trimethyltridecatetraene/dimethylnonatriene synthase [EC:1.14.14.58 1.14.14.59] | (RefSeq) cytochrome P450 CYP82D47-like (A)	0	0	0	0
g10534.t1	ccaj:109791512	1.14.14.58 1.14.14.59	ccaj:109791512 K17961 trimethyltridecatetraene/dimethylnonatriene synthase [EC:1.14.14.58 1.14.14.59] | (RefSeq) cytochrome P450 CYP82D47-like (A)	0	4.39498	5.75741	3.60261
g10536.t1	sspl:121785522	1.14.14.58 1.14.14.59	sspl:121785522 K17961 trimethyltridecatetraene/dimethylnonatriene synthase [EC:1.14.14.58 1.14.14.59] | (RefSeq) dimethylnonatriene synthase-like (A)	117.989	137.277	74.0537	79.7902
g10536.t2	sspl:121785522	1.14.14.58 1.14.14.59	sspl:121785522 K17961 trimethyltridecatetraene/dimethylnonatriene synthase [EC:1.14.14.58 1.14.14.59] | (RefSeq) dimethylnonatriene synthase-like (A)	0	0	0	0
g10537.t1	lsv:111885523	1.14.14.58 1.14.14.59	lsv:111885523 K17961 trimethyltridecatetraene/dimethylnonatriene synthase [EC:1.14.14.58 1.14.14.59] | (RefSeq) xanthotoxin 5-hydroxylase CYP82C2 (A)	0	0	0	0
g10537.t2	lsv:111885523	1.14.14.58 1.14.14.59	lsv:111885523 K17961 trimethyltridecatetraene/dimethylnonatriene synthase [EC:1.14.14.58 1.14.14.59] | (RefSeq) xanthotoxin 5-hydroxylase CYP82C2 (A)	0	0	0	0
g10537.t3	lsv:111885523	1.14.14.58 1.14.14.59	lsv:111885523 K17961 trimethyltridecatetraene/dimethylnonatriene synthase [EC:1.14.14.58 1.14.14.59] | (RefSeq) xanthotoxin 5-hydroxylase CYP82C2 (A)	0	0	0	0
g10538.t1	sspl:121785522	1.14.14.58 1.14.14.59	sspl:121785522 K17961 trimethyltridecatetraene/dimethylnonatriene synthase [EC:1.14.14.58 1.14.14.59] | (RefSeq) dimethylnonatriene synthase-like (A)	9.06612	17.1914	15.6412	16.383
g10540.t1	phai:112886436	1.14.14.58	phai:112886436 K22640 trimethyltridecatetraene synthase [EC:1.14.14.58] | (RefSeq) flavonoid 3'-monooxygenase-like (A)	0	0	0	0
g10544.t1	bdi:100831581	1.14.-.-	bdi:100831581 K20666 gibberellin 13-oxidase [EC:1.14.-.-] | (RefSeq) cytochrome P450 714B2 (A)	24.8094	31.9216	32.102	30.2507
g10545.t1	tdc:119358650	1.14.14.111	tdc:119358650 K16085 9beta-pimara-7,15-diene oxidase [EC:1.14.14.111] | (RefSeq) 9-beta-pimara-7,15-diene oxidase-like (A)	5.18167	8.61233	12.7548	12.2095
g10546.t1	soe:110803253	1.14.14.58 1.14.14.59	soe:110803253 K17961 trimethyltridecatetraene/dimethylnonatriene synthase [EC:1.14.14.58 1.14.14.59] | (RefSeq) cytochrome P450 82G1-like (A)	58.8632	86.4669	45.5055	57.1832
g10547.t1	egr:104425705	1.14.14.58 1.14.14.59	egr:104425705 K17961 trimethyltridecatetraene/dimethylnonatriene synthase [EC:1.14.14.58 1.14.14.59] | (RefSeq) cytochrome P450 82G1 (A)	492.504	610.821	639.073	795.039
g10796.t1	ag:AOW42544	1.14.14.61	ag:AOW42544 K22638 carnosic acid synthase [EC:1.14.14.61] | (KEGG) CYP76AK6; carnosic acid synthase (EC:1.14.14.61) (A)	18.9982	18.8757	36.6731	41.2004
g10802.t1	sspl:121764980	1.14.14.175	sspl:121764980 K20513 ferruginol synthase [EC:1.14.14.175] | (RefSeq) carnosic acid synthase-like (A)	19.6044	10.1439	9.51196	4.95761
g10818.t1	soe:110803253	1.14.14.58 1.14.14.59	soe:110803253 K17961 trimethyltridecatetraene/dimethylnonatriene synthase [EC:1.14.14.58 1.14.14.59] | (RefSeq) cytochrome P450 82G1-like (A)	0	4.75615	0	2.20729
g10818.t2	soe:110803253	1.14.14.58 1.14.14.59	soe:110803253 K17961 trimethyltridecatetraene/dimethylnonatriene synthase [EC:1.14.14.58 1.14.14.59] | (RefSeq) cytochrome P450 82G1-like (A)	0	0	0	0
g10819.t1	ccav:112518673	1.14.14.58 1.14.14.59	ccav:112518673 K17961 trimethyltridecatetraene/dimethylnonatriene synthase [EC:1.14.14.58 1.14.14.59] | (RefSeq) cytochrome P450 82C2-like (A)	6.3041	5.03725	4.501	3.51693
g10842.t1	bvg:104908785	1.14.14.58 1.14.14.59	bvg:104908785 K17961 trimethyltridecatetraene/dimethylnonatriene synthase [EC:1.14.14.58 1.14.14.59] | (RefSeq) cytochrome P450 82G1 (A)	30.0168	36.4112	32.1605	31.2905
g10845.t1	ccav:112518673	1.14.14.58 1.14.14.59	ccav:112518673 K17961 trimethyltridecatetraene/dimethylnonatriene synthase [EC:1.14.14.58 1.14.14.59] | (RefSeq) cytochrome P450 82C2-like (A)	124.629	84.6991	52.0547	61.5021
g10847.t1	ag:AOW42544	1.14.14.61	ag:AOW42544 K22638 carnosic acid synthase [EC:1.14.14.61] | (KEGG) CYP76AK6; carnosic acid synthase (EC:1.14.14.61) (A)	10.1098	0	7.69348	8.71284
g10857.t1	sspl:121778538	1.14.14.175	sspl:121778538 K20513 ferruginol synthase [EC:1.14.14.175] | (RefSeq) sugiol synthase-like (A)	0	19.5303	21.5937	19.5676
g10858.t1	ag:ALM25797	1.14.14.61	ag:ALM25797 K22638 carnosic acid synthase [EC:1.14.14.61] | (KEGG) CYP76AK6; carnosic acid synthase (EC:1.14.14.61) (A)	0	0	2.89636	4.13438
g10859.t1	ag:ALM25797	1.14.14.61	ag:ALM25797 K22638 carnosic acid synthase [EC:1.14.14.61] | (KEGG) CYP76AK6; carnosic acid synthase (EC:1.14.14.61) (A)	12.0079	10.0202	11.1223	10.2517
g10860.t1	ag:ALM25797	1.14.14.61	ag:ALM25797 K22638 carnosic acid synthase [EC:1.14.14.61] | (KEGG) CYP76AK6; carnosic acid synthase (EC:1.14.14.61) (A)	0	0	0	0
g10861.t1	sspl:121764980	1.14.14.175	sspl:121764980 K20513 ferruginol synthase [EC:1.14.14.175] | (RefSeq) carnosic acid synthase-like (A)	0	0	0	0
g10862.t1	han:110870417	1.14.14.58 1.14.14.59	han:110870417 K17961 trimethyltridecatetraene/dimethylnonatriene synthase [EC:1.14.14.58 1.14.14.59] | (RefSeq) LOW QUALITY PROTEIN: cytochrome P450 CYP82D47 (A)	9.71122	3.5493	6.79977	8.51041
g10863.t1	sspl:121750147	1.14.14.175	sspl:121750147 K20513 ferruginol synthase [EC:1.14.14.175] | (RefSeq) sugiol synthase-like (A)	0	0	2.82228	0
g10876.t1	gra:105797483	1.14.11.12	gra:105797483 K05282 gibberellin-44 dioxygenase [EC:1.14.11.12] | (RefSeq) gibberellin 20 oxidase 1-A-like (A)	5.57372	4.28666	4.62589	4.50644
g10894.t1	sspl:121761842	1.14.14.175	sspl:121761842 K20513 ferruginol synthase [EC:1.14.14.175] | (RefSeq) LOW QUALITY PROTEIN: carnosic acid synthase-like (A)	5.58047	8.1285	9.19564	10.0985
g10895.t1	aprc:113849582	1.14.14.58 1.14.14.59	aprc:113849582 K17961 trimethyltridecatetraene/dimethylnonatriene synthase [EC:1.14.14.58 1.14.14.59] | (RefSeq) cytochrome P450 CYP82D47-like (A)	22.4701	33.2397	35.9634	36.3535
g10901.t1	gab:108487013	1.14.11.12	gab:108487013 K05282 gibberellin-44 dioxygenase [EC:1.14.11.12] | (RefSeq) gibberellin 20 oxidase 1-like (A)	0	0	0	0
g11088.t1	soe:110805387	1.14.11.13	soe:110805387 K04125 gibberellin 2beta-dioxygenase [EC:1.14.11.13] | (RefSeq) gibberellin 2-beta-dioxygenase-like (A)	0	0	0	0
g11394.t1	sspl:121785163	1.14.14.175	sspl:121785163 K20513 ferruginol synthase [EC:1.14.14.175] | (RefSeq) ferruginol synthase 1 (A)	0	0	0	0
g11394.t2	sspl:121785163	1.14.14.175	sspl:121785163 K20513 ferruginol synthase [EC:1.14.14.175] | (RefSeq) ferruginol synthase 1 (A)	0	0	0	0
g11394.t3	sspl:121785163	1.14.14.175	sspl:121785163 K20513 ferruginol synthase [EC:1.14.14.175] | (RefSeq) ferruginol synthase 1 (A)	0	0	0	0
g113.t1	ini:109179672	1.14.11.15	ini:109179672 K04124 gibberellin 3beta-dioxygenase [EC:1.14.11.15] | (RefSeq) PnGA3ox1; gibberellin 3-beta-dioxygenase 1-like (A)	5.06987	5.66039	12.439	11.1095
g11421.t1	spri:SPRI_6538	4.2.3.182	spri:SPRI_6538 K23045 pristinol synthase [EC:4.2.3.182] | (GenBank) pentalenene synthase (A)	148.556	245.572	273.15	276.672
g1143.t1	hbr:110673668	1.14.14.107	hbr:110673668 K04123 ent-kaurenoic acid monooxygenase [EC:1.14.14.107] | (RefSeq) ent-kaurenoic acid oxidase 1-like isoform X1 (A)	233.522	248.739	225.433	215.476
g11479.t1	ag:CAD10289			58.3887	133.293	81.4153	93.7369
g114.t1	gmx:100809097	1.14.11.13	gmx:100809097 K04125 gibberellin 2beta-dioxygenase [EC:1.14.11.13] | (RefSeq) GA2OX1; gibberellin 2-beta-dioxygenase 2 (A)	2.06849	1.79577	8.9118	8.6774
g11546.t1	osa:4335093	1.1.1.295	osa:4335093 K13070 momilactone-A synthase [EC:1.1.1.295] | (RefSeq) momilactone A synthase (A)	0	0	3.62316	2.22338
g11546.t2	osa:4335093	1.1.1.295	osa:4335093 K13070 momilactone-A synthase [EC:1.1.1.295] | (RefSeq) momilactone A synthase (A)	0	0	0	0
g11647.t1	mdm:103429931	1.14.14.58 1.14.14.59	mdm:103429931 K17961 trimethyltridecatetraene/dimethylnonatriene synthase [EC:1.14.14.58 1.14.14.59] | (RefSeq) cytochrome P450 82G1-like (A)	124.284	117	112.842	99.174
g11648.t1	adu:107464663	1.14.14.58 1.14.14.59	adu:107464663 K17961 trimethyltridecatetraene/dimethylnonatriene synthase [EC:1.14.14.58 1.14.14.59] | (RefSeq) cytochrome P450 82G1 (A)	7.53927	4.308	4.59399	3.85292
g11673.t1	hbr:110637522	1.14.14.107	hbr:110637522 K04123 ent-kaurenoic acid monooxygenase [EC:1.14.14.107] | (RefSeq) ent-kaurenoic acid oxidase 2-like (A)	0	0	0	0
g11693.t1	lsv:111885523	1.14.14.58 1.14.14.59	lsv:111885523 K17961 trimethyltridecatetraene/dimethylnonatriene synthase [EC:1.14.14.58 1.14.14.59] | (RefSeq) xanthotoxin 5-hydroxylase CYP82C2 (A)	11.2616	10.3746	11.4472	13.3604
g11959.t1	cgr:CAGL0K04125g			0	0	1.33217	5.14668
g12111.t1	ag:AGN04215	1.14.14.175	ag:AGN04215 K20513 ferruginol synthase [EC:1.14.14.175] | (KEGG) CYP76AH1; ferruginol synthase (EC:1.14.14.175) (A)	15.5319	16.9687	14.3855	14.5724
g12139.t1	cal:CAALFM_CR09120CA			347.743	168.658	145.298	200.445
g12229.t1	ela:UCREL1_7390	4.2.3.191	ela:UCREL1_7390 K22542 cycloaraneosene synthase [EC:4.2.3.191] | (GenBank) putative pentalenene synthase protein (A)	0	0	0	0
g12268.t1	lsv:111885523	1.14.14.58 1.14.14.59	lsv:111885523 K17961 trimethyltridecatetraene/dimethylnonatriene synthase [EC:1.14.14.58 1.14.14.59] | (RefSeq) xanthotoxin 5-hydroxylase CYP82C2 (A)	0	0	0	0
g12270.t1	tdc:119358650	1.14.14.111	tdc:119358650 K16085 9beta-pimara-7,15-diene oxidase [EC:1.14.14.111] | (RefSeq) 9-beta-pimara-7,15-diene oxidase-like (A)	0	0	0	0
g12366.t1	scl:sce6369	4.2.3.175	scl:sce6369 K23031 10-epi-cubebol synthase [EC:4.2.3.175] | (GenBank) putative Pentalenene synthase (A)	110.048	143.636	118.542	121.744
g12387.t1	sspl:121783532	1.14.14.175	sspl:121783532 K20513 ferruginol synthase [EC:1.14.14.175] | (RefSeq) ferruginol synthase-like (A)	0	0	0	0
g12389.t1	ag:ALM25797	1.14.14.61	ag:ALM25797 K22638 carnosic acid synthase [EC:1.14.14.61] | (KEGG) CYP76AK6; carnosic acid synthase (EC:1.14.14.61) (A)	0	0	0	0
g12537.t1	thj:104826149	1.14.14.107	thj:104826149 K04123 ent-kaurenoic acid monooxygenase [EC:1.14.14.107] | (RefSeq) ent-kaurenoic acid oxidase 1 (A)	0	4.75491	4.36918	9.54396
g12541.t1	han:110883899	1.14.14.58 1.14.14.59	han:110883899 K17961 trimethyltridecatetraene/dimethylnonatriene synthase [EC:1.14.14.58 1.14.14.59] | (RefSeq) dimethylnonatriene synthase (A)	24.8048	28.2975	29.2614	27.6639
g12552.t1	sspl:121785163	1.14.14.175	sspl:121785163 K20513 ferruginol synthase [EC:1.14.14.175] | (RefSeq) ferruginol synthase 1 (A)	0	0	13.3107	0
g12683.t1	osa:4335093	1.1.1.295	osa:4335093 K13070 momilactone-A synthase [EC:1.1.1.295] | (RefSeq) momilactone A synthase (A)	37.2717	43.6244	54.9303	50.6287
g12895.t1	osa:4335093	1.1.1.295	osa:4335093 K13070 momilactone-A synthase [EC:1.1.1.295] | (RefSeq) momilactone A synthase (A)	4.27738	5.58293	5.09798	6.27299
g13062.t1	peq:110038987	1.14.-.-	peq:110038987 K20666 gibberellin 13-oxidase [EC:1.14.-.-] | (RefSeq) cytochrome P450 714B3-like (A)	57.5794	43.6415	54.2593	63.4611
g13130.t1	fve:101310426	1.14.14.107	fve:101310426 K04123 ent-kaurenoic acid monooxygenase [EC:1.14.14.107] | (RefSeq) ent-kaurenoic acid oxidase 2-like (A)	0	0	0	0
g13131.t1	fve:101310426	1.14.14.107	fve:101310426 K04123 ent-kaurenoic acid monooxygenase [EC:1.14.14.107] | (RefSeq) ent-kaurenoic acid oxidase 2-like (A)	0	0	0	0
g13132.t1	phai:112876728	1.14.14.107	phai:112876728 K04123 ent-kaurenoic acid monooxygenase [EC:1.14.14.107] | (RefSeq) ent-kaurenoic acid oxidase-like isoform X1 (A)	19.0479	17.6965	61.064	6.30897
g1543.t1	peq:110038987	1.14.-.-	peq:110038987 K20666 gibberellin 13-oxidase [EC:1.14.-.-] | (RefSeq) cytochrome P450 714B3-like (A)	145.435	89.3897	137.799	171.966
g1711.t1	pvy:116142045	4.2.3.19	pvy:116142045 K04121 ent-kaurene synthase [EC:4.2.3.19] | (RefSeq) ent-kaur-16-ene synthase, chloroplastic-like (A)	23.8964	39.1726	40.0244	34.3261
g1711.t2	pvy:116142045	4.2.3.19	pvy:116142045 K04121 ent-kaurene synthase [EC:4.2.3.19] | (RefSeq) ent-kaur-16-ene synthase, chloroplastic-like (A)	0	0	0	0
g1778.t1	var:108341206	1.14.14.107	var:108341206 K04123 ent-kaurenoic acid monooxygenase [EC:1.14.14.107] | (RefSeq) ent-kaurenoic acid oxidase 2-like (A)	0	0	0	0
g2030.t1	osa:4335093	1.1.1.295	osa:4335093 K13070 momilactone-A synthase [EC:1.1.1.295] | (RefSeq) momilactone A synthase (A)	8.08506	3.60141	4.48547	6.80177
g2062.t1	smo:SELMODRAFT_119177	1.14.14.86	smo:SELMODRAFT_119177 K04122 ent-kaurene oxidase [EC:1.14.14.86] | (RefSeq) hypothetical protein (A)	15.7361	28.1131	33.6278	82.8749
g2063.t1	zma:100274525	1.14.-.-	zma:100274525 K20666 gibberellin 13-oxidase [EC:1.14.-.-] | (RefSeq) uncharacterized protein LOC100274525 (A)	22.9117	32.144	3.33319	29.6777
g2064.t1	pmum:103336981	1.14.14.107	pmum:103336981 K04123 ent-kaurenoic acid monooxygenase [EC:1.14.14.107] | (RefSeq) ent-kaurenoic acid oxidase 2-like (A)	23.4761	23.0598	30.2532	32.3224
g2107.t1	bdi:100831581	1.14.-.-	bdi:100831581 K20666 gibberellin 13-oxidase [EC:1.14.-.-] | (RefSeq) cytochrome P450 714B2 (A)	10.5433	12.5039	13.8321	13.0367
g2117.t1	qsu:112016650	1.14.11.12	qsu:112016650 K05282 gibberellin-44 dioxygenase [EC:1.14.11.12] | (RefSeq) gibberellin 20 oxidase 2-like (A)	17.6414	20.494	20.7612	19.9983
g2150.t1	osa:4335093	1.1.1.295	osa:4335093 K13070 momilactone-A synthase [EC:1.1.1.295] | (RefSeq) momilactone A synthase (A)	32.5049	42.9897	111.567	102.774
g2252.t1	twl:119985407	1.14.14.107	twl:119985407 K04123 ent-kaurenoic acid monooxygenase [EC:1.14.14.107] | (RefSeq) beta-amyrin 11-oxidase-like (A)	3.67851	22.2828	22.4488	21.9773
g2253.t1	ecad:122608056	1.14.14.58 1.14.14.59	ecad:122608056 K17961 trimethyltridecatetraene/dimethylnonatriene synthase [EC:1.14.14.58 1.14.14.59] | (RefSeq) dimethylnonatriene synthase-like (A)	350.063	424.08	489.078	398.213
g233.t1	sspl:121783532	1.14.14.175	sspl:121783532 K20513 ferruginol synthase [EC:1.14.14.175] | (RefSeq) ferruginol synthase-like (A)	221.014	158.604	119.368	121.371
g2378.t1	cal:CAALFM_CR09120CA			0	0	0	0
g238.t1	thj:109115973	1.14.14.58 1.14.14.59	thj:109115973 K17961 trimethyltridecatetraene/dimethylnonatriene synthase [EC:1.14.14.58 1.14.14.59] | (RefSeq) cytochrome P450 82G1-like (A)	1056.41	472.645	672.393	670.927
g240.t1	sspl:121756002	1.14.14.175	sspl:121756002 K20513 ferruginol synthase [EC:1.14.14.175] | (RefSeq) ferruginol synthase-like (A)	6.41416	19.8099	47.6314	64.8335
g242.t1	ag:ALM25797	1.14.14.61	ag:ALM25797 K22638 carnosic acid synthase [EC:1.14.14.61] | (KEGG) CYP76AK6; carnosic acid synthase (EC:1.14.14.61) (A)	15.9933	12.2249	8.73671	9.47638
g260.t1	aprc:113849582	1.14.14.58 1.14.14.59	aprc:113849582 K17961 trimethyltridecatetraene/dimethylnonatriene synthase [EC:1.14.14.58 1.14.14.59] | (RefSeq) cytochrome P450 CYP82D47-like (A)	225.163	234.52	264.545	296.516
g2693.t1	osa:4335093	1.1.1.295	osa:4335093 K13070 momilactone-A synthase [EC:1.1.1.295] | (RefSeq) momilactone A synthase (A)	499.631	398.489	214.881	275.537
g2694.t1	osa:4335093	1.1.1.295	osa:4335093 K13070 momilactone-A synthase [EC:1.1.1.295] | (RefSeq) momilactone A synthase (A)	18.8465	14.2684	24.6097	20.085
g2762.t1	sspl:121785163	1.14.14.175	sspl:121785163 K20513 ferruginol synthase [EC:1.14.14.175] | (RefSeq) ferruginol synthase 1 (A)	0	0	3.30116	1.9326
g2770.t1	sspl:121759934	1.14.14.175	sspl:121759934 K20513 ferruginol synthase [EC:1.14.14.175] | (RefSeq) carnosic acid synthase-like (A)	0	0	0	0
g2771.t1	sspl:121750147	1.14.14.175	sspl:121750147 K20513 ferruginol synthase [EC:1.14.14.175] | (RefSeq) sugiol synthase-like (A)	0	0	0	0
g2771.t2	sspl:121750147	1.14.14.175	sspl:121750147 K20513 ferruginol synthase [EC:1.14.14.175] | (RefSeq) sugiol synthase-like (A)	0	0	0	0
g2774.t1	ccaj:109806103	1.14.14.58 1.14.14.59	ccaj:109806103 K17961 trimethyltridecatetraene/dimethylnonatriene synthase [EC:1.14.14.58 1.14.14.59] | (RefSeq) cytochrome P450 CYP82D47-like (A)	0	0	2.83967	2.30907
g2774.t2	ccaj:109806103	1.14.14.58 1.14.14.59	ccaj:109806103 K17961 trimethyltridecatetraene/dimethylnonatriene synthase [EC:1.14.14.58 1.14.14.59] | (RefSeq) cytochrome P450 CYP82D47-like (A)	0	0	0	0
g2796.t1	sspl:121756002	1.14.14.175	sspl:121756002 K20513 ferruginol synthase [EC:1.14.14.175] | (RefSeq) ferruginol synthase-like (A)	16.5075	21.2372	17.5305	19.3354
g2798.t1	sspl:121783532	1.14.14.175	sspl:121783532 K20513 ferruginol synthase [EC:1.14.14.175] | (RefSeq) ferruginol synthase-like (A)	6.76806	6.67638	3.85843	3.99762
g2799.t1	sspl:121785163	1.14.14.175	sspl:121785163 K20513 ferruginol synthase [EC:1.14.14.175] | (RefSeq) ferruginol synthase 1 (A)	6.67991	17.5233	12.8015	14.0368
g2807.t1	vra:106773394	1.14.14.58 1.14.14.59	vra:106773394 K17961 trimethyltridecatetraene/dimethylnonatriene synthase [EC:1.14.14.58 1.14.14.59] | (RefSeq) cytochrome P450 CYP82D47-like (A)	23.6337	15.5017	7.7925	10.0138
g2811.t1	twl:119985776	1.14.14.107	twl:119985776 K04123 ent-kaurenoic acid monooxygenase [EC:1.14.14.107] | (RefSeq) beta-amyrin 11-oxidase-like (A)	78.5738	71.6418	65.7572	55.4638
g2814.t1	sspl:121783532	1.14.14.175	sspl:121783532 K20513 ferruginol synthase [EC:1.14.14.175] | (RefSeq) ferruginol synthase-like (A)	65.5338	35.0613	74.5379	64.4542
g2814.t2	sspl:121783532	1.14.14.175	sspl:121783532 K20513 ferruginol synthase [EC:1.14.14.175] | (RefSeq) ferruginol synthase-like (A)	0	0	0	0
g2819.t1	ag:ALM25797	1.14.14.61	ag:ALM25797 K22638 carnosic acid synthase [EC:1.14.14.61] | (KEGG) CYP76AK6; carnosic acid synthase (EC:1.14.14.61) (A)	0	0	4.97877	3.24563
g325.t1	vun:114166300	1.14.14.58 1.14.14.59	vun:114166300 K17961 trimethyltridecatetraene/dimethylnonatriene synthase [EC:1.14.14.58 1.14.14.59] | (RefSeq) cytochrome P450 CYP82D47-like (A)	33.0721	43.6334	27.4165	29.033
g3298.t1	zma:100274525	1.14.-.-	zma:100274525 K20666 gibberellin 13-oxidase [EC:1.14.-.-] | (RefSeq) uncharacterized protein LOC100274525 (A)	38.6752	51.6364	48.5217	43.9638
g334.t1	aly:9319644	1.14.14.58 1.14.14.59	aly:9319644 K17961 trimethyltridecatetraene/dimethylnonatriene synthase [EC:1.14.14.58 1.14.14.59] | (RefSeq) cytochrome P450 82G1 (A)	16.9048	19.483	17.2503	17.8626
g334.t2	cam:105852562	1.14.14.58 1.14.14.59	cam:105852562 K17961 trimethyltridecatetraene/dimethylnonatriene synthase [EC:1.14.14.58 1.14.14.59] | (RefSeq) cytochrome P450 82G1 (A)	0	0	0	0
g336.t1	ag:AMB36497	1.14.14.67	ag:AMB36497 K22637 11-hydroxysugiol 20-monooxygenase [EC:1.14.14.67] | (KEGG) CYP76AK1; 11-hydroxysugiol 20-monooxygenase (EC:1.14.14.67) (A)	699.441	722.468	683.658	741.927
g3381.t1	aof:109850611	1.14.-.-	aof:109850611 K20666 gibberellin 13-oxidase [EC:1.14.-.-] | (RefSeq) cytochrome P450 714B3-like (A)	0	0	0	0
g3385.t1	osa:4335093	1.1.1.295	osa:4335093 K13070 momilactone-A synthase [EC:1.1.1.295] | (RefSeq) momilactone A synthase (A)	0	0	0	0
g3399.t1	obr:102721444	1.14.14.111	obr:102721444 K16085 9beta-pimara-7,15-diene oxidase [EC:1.14.14.111] | (RefSeq) cytochrome P450 99A2-like (A)	4.86397	7.40857	9.02254	10.0878
g3408.t1	sspl:121783532	1.14.14.175	sspl:121783532 K20513 ferruginol synthase [EC:1.14.14.175] | (RefSeq) ferruginol synthase-like (A)	8.64427	4.6733	7.00907	5.92495
g3408.t2	sspl:121783532	1.14.14.175	sspl:121783532 K20513 ferruginol synthase [EC:1.14.14.175] | (RefSeq) ferruginol synthase-like (A)	0	0	0	0
g3409.t1	sspl:121783532	1.14.14.175	sspl:121783532 K20513 ferruginol synthase [EC:1.14.14.175] | (RefSeq) ferruginol synthase-like (A)	22.6153	16.8407	17.1655	19.4705
g3410.t1	sspl:121783532	1.14.14.175	sspl:121783532 K20513 ferruginol synthase [EC:1.14.14.175] | (RefSeq) ferruginol synthase-like (A)	0	1.04213	0	0
g3412.t1	sspl:121783532	1.14.14.175	sspl:121783532 K20513 ferruginol synthase [EC:1.14.14.175] | (RefSeq) ferruginol synthase-like (A)	5.77281	7.13164	10.6411	12.4122
g3415.t1	sspl:121783532	1.14.14.175	sspl:121783532 K20513 ferruginol synthase [EC:1.14.14.175] | (RefSeq) ferruginol synthase-like (A)	55.0277	73.9657	258.865	510.863
g3417.t1	csin:114313174	1.14.14.58 1.14.14.59	csin:114313174 K17961 trimethyltridecatetraene/dimethylnonatriene synthase [EC:1.14.14.58 1.14.14.59] | (RefSeq) cytochrome P450 CYP82D47-like (A)	54.7929	67.2484	73.5033	60.2982
g3438.t1	phai:112879393	1.14.14.58 1.14.14.59	phai:112879393 K22639 trimethyltridecatetraene/dimethylnonatriene synthase [EC:1.14.14.58 1.14.14.59] | (RefSeq) flavonoid 3'-monooxygenase-like (A)	16.4547	20.1674	21.6398	24.1376
g3441.t1	sita:101776952	1.14.14.58	sita:101776952 K22640 trimethyltridecatetraene synthase [EC:1.14.14.58] | (RefSeq) flavonoid 3'-monooxygenase CYP75B3 (A)	9.5738	9.19922	9.087	7.82452
g3442.t1	phai:112879393	1.14.14.58 1.14.14.59	phai:112879393 K22639 trimethyltridecatetraene/dimethylnonatriene synthase [EC:1.14.14.58 1.14.14.59] | (RefSeq) flavonoid 3'-monooxygenase-like (A)	3.56103	0	3.51413	2.20356
g3442.t2	phai:112879393	1.14.14.58 1.14.14.59	phai:112879393 K22639 trimethyltridecatetraene/dimethylnonatriene synthase [EC:1.14.14.58 1.14.14.59] | (RefSeq) flavonoid 3'-monooxygenase-like (A)	0	0	0	0
g3442.t3	phai:112879393	1.14.14.58 1.14.14.59	phai:112879393 K22639 trimethyltridecatetraene/dimethylnonatriene synthase [EC:1.14.14.58 1.14.14.59] | (RefSeq) flavonoid 3'-monooxygenase-like (A)	0	0	0	0
g3447.t1	phai:112876472	1.14.-.-	phai:112876472 K20666 gibberellin 13-oxidase [EC:1.14.-.-] | (RefSeq) cytochrome P450 714B3 (A)	3.59489	7.39821	8.261	0.669025
g3449.t1	sspl:121788445	1.14.14.175	sspl:121788445 K20513 ferruginol synthase [EC:1.14.14.175] | (RefSeq) ferruginol synthase-like (A)	19.1211	26.3182	23.5992	4.78986
g3574.t1	tdc:119362384	1.14.-.-	tdc:119362384 K20666 gibberellin 13-oxidase [EC:1.14.-.-] | (RefSeq) cytochrome P450 714B1-like (A)	136.117	115.516	112.685	97.9655
g3603.t1	npa:UCRNP2_330	1.14.14.86	npa:UCRNP2_330 K21292 ent-kaurene oxidase [EC:1.14.14.86] | (GenBank) putative cytochrome p450 protein (A)	15.2985	18.2101	16.9647	14.5
g3723.t1	dzi:111314425	1.14.14.58 1.14.14.59	dzi:111314425 K17961 trimethyltridecatetraene/dimethylnonatriene synthase [EC:1.14.14.58 1.14.14.59] | (RefSeq) cytochrome P450 82G1-like (A)	0	0	0	0
g3771.t1	peq:110037732	1.14.-.-	peq:110037732 K20666 gibberellin 13-oxidase [EC:1.14.-.-] | (RefSeq) cytochrome P450 714B3-like (A)	38.4439	43.4985	61.7215	70.9731
g3776.t1	sbi:8081807	1.14.14.111	sbi:8081807 K16085 9beta-pimara-7,15-diene oxidase [EC:1.14.14.111] | (RefSeq) 9-beta-pimara-7,15-diene oxidase (A)	9.27045	3.91362	7.55117	0
g3778.t1	sbi:8081807	1.14.14.111	sbi:8081807 K16085 9beta-pimara-7,15-diene oxidase [EC:1.14.14.111] | (RefSeq) 9-beta-pimara-7,15-diene oxidase (A)	168.218	67.128	106.95	91.4923
g3786.t1	osa:4335093	1.1.1.295	osa:4335093 K13070 momilactone-A synthase [EC:1.1.1.295] | (RefSeq) momilactone A synthase (A)	0	0	0	0
g4054.t1	pda:103702619	1.14.11.12	pda:103702619 K05282 gibberellin-44 dioxygenase [EC:1.14.11.12] | (RefSeq) gibberellin 20 oxidase 2-like (A)	172.07	323.092	490.93	547.794
g4055.t1	sind:105163016	1.14.11.13	sind:105163016 K04125 gibberellin 2beta-dioxygenase [EC:1.14.11.13] | (RefSeq) gibberellin 2-beta-dioxygenase 2-like (A)	272.766	122.091	54.7292	53.1602
g4056.t1	sind:105167292	1.14.11.13	sind:105167292 K04125 gibberellin 2beta-dioxygenase [EC:1.14.11.13] | (RefSeq) gibberellin 2-beta-dioxygenase (A)	26.3044	24.3773	30.9665	39.4845
g4069.t1	sind:105167292	1.14.11.13	sind:105167292 K04125 gibberellin 2beta-dioxygenase [EC:1.14.11.13] | (RefSeq) gibberellin 2-beta-dioxygenase (A)	0	0	0	0
g4070.t1	sspl:121804311	1.14.11.13	sspl:121804311 K04125 gibberellin 2beta-dioxygenase [EC:1.14.11.13] | (RefSeq) gibberellin 2-beta-dioxygenase 2 (A)	0	2.56943	3.62761	2.83959
g4427.t1	ag:ALM25794	1.14.14.62	ag:ALM25794 K22634 salviol synthase [EC:1.14.14.62] | (KEGG) CYP71BE52; salviol synthase (EC:1.14.14.62) (A)	24.2563	30.9329	30.8189	30.0241
g4485.t1	ecad:122607862	1.14.14.58 1.14.14.59	ecad:122607862 K17961 trimethyltridecatetraene/dimethylnonatriene synthase [EC:1.14.14.58 1.14.14.59] | (RefSeq) dimethylnonatriene synthase-like (A)	10.2536	18.1499	14.8595	17.6622
g4591.t1	cpw:CPC735_010550	1.14.14.86	cpw:CPC735_010550 K21292 ent-kaurene oxidase [EC:1.14.14.86] | (RefSeq) Cytochrome P450 family protein (A)	0	0	0	0
g4595.t1	pvir:120694865	1.14.-.-	pvir:120694865 K20666 gibberellin 13-oxidase [EC:1.14.-.-] | (RefSeq) cytochrome P450 714B1-like (A)	0	0	0	2.44742
g4598.t1	bhj:120091820	1.14.14.107	bhj:120091820 K04123 ent-kaurenoic acid monooxygenase [EC:1.14.14.107] | (RefSeq) beta-amyrin 11-oxidase-like (A)	4.51429	3.00277	2.97359	6.37551
g4598.t2	bhj:120091820	1.14.14.107	bhj:120091820 K04123 ent-kaurenoic acid monooxygenase [EC:1.14.14.107] | (RefSeq) beta-amyrin 11-oxidase-like (A)	0	0	0	0
g4605.t1	ag:AAK00946	1.14.14.105	ag:AAK00946 K12924 taxane 10beta-hydroxylase [EC:1.14.14.105] | (KEGG) CYP725A1; taxane 10-beta-hydroxylase (EC:1.14.14.105) (A)	12.3813	27.7105	51.6903	72.8867
g4612.t1	ag:AAK00946	1.14.14.105	ag:AAK00946 K12924 taxane 10beta-hydroxylase [EC:1.14.14.105] | (KEGG) CYP725A1; taxane 10-beta-hydroxylase (EC:1.14.14.105) (A)	0	0	26.7903	0
g4635.t1	ag:AAK00946	1.14.14.105	ag:AAK00946 K12924 taxane 10beta-hydroxylase [EC:1.14.14.105] | (KEGG) CYP725A1; taxane 10-beta-hydroxylase (EC:1.14.14.105) (A)	24.9216	39.7157	62.3231	53.7552
g4639.t1	nnu:104606451	1.14.14.107	nnu:104606451 K04123 ent-kaurenoic acid monooxygenase [EC:1.14.14.107] | (RefSeq) ent-kaurenoic acid oxidase 2-like (A)	12.2445	18.874	5.05485	18.8272
g466.t1	cal:CAALFM_CR09120CA			27.4018	28.7864	29.1641	29.2575
g470.t1	aly:9321760	1.14.14.58 1.14.14.59	aly:9321760 K17961 trimethyltridecatetraene/dimethylnonatriene synthase [EC:1.14.14.58 1.14.14.59] | (RefSeq) cytochrome P450 82G1 (A)	122.499	195.223	185.828	192.471
g471.t1	ag:AJQ30186	1.14.14.175	ag:AJQ30186 K20513 ferruginol synthase [EC:1.14.14.175] | (KEGG) FS; ferruginol synthase (EC:1.14.14.175) (A)	6.31369	8.77738	9.28262	8.69933
g4810.t1	dct:110098748	1.14.-.-	dct:110098748 K20666 gibberellin 13-oxidase [EC:1.14.-.-] | (RefSeq) cytochrome P450 714B3 (A)	1.65715	2.44954	0	0
g4812.t1	dct:110098748	1.14.-.-	dct:110098748 K20666 gibberellin 13-oxidase [EC:1.14.-.-] | (RefSeq) cytochrome P450 714B3 (A)	4.16765	3.85434	4.0663	0.482799
g4926.t1	ag:ALM25796	1.14.14.175 1.14.14.60	ag:ALM25796 K22636 ferruginol synthase / ferruginol monooxygenase [EC:1.14.14.175 1.14.14.60] | (KEGG) CYP76AH24; ferruginol monooxygenase (EC:1.14.14.60) (A)	9.17527	13.9747	9.97546	9.65459
g4947.t1	sspl:121759934	1.14.14.175	sspl:121759934 K20513 ferruginol synthase [EC:1.14.14.175] | (RefSeq) carnosic acid synthase-like (A)	124.523	143.777	126.467	117.42
g505.t1	npa:UCRNP2_330	1.14.14.86	npa:UCRNP2_330 K21292 ent-kaurene oxidase [EC:1.14.14.86] | (GenBank) putative cytochrome p450 protein (A)	6.04352	5.18013	9.18129	6.23775
g506.t1	npa:UCRNP2_330	1.14.14.86	npa:UCRNP2_330 K21292 ent-kaurene oxidase [EC:1.14.14.86] | (GenBank) putative cytochrome p450 protein (A)	0	0	0	3.08874
g507.t1	pte:PTT_08290	1.14.14.86	pte:PTT_08290 K21292 ent-kaurene oxidase [EC:1.14.14.86] | (GenBank) hypothetical protein (A)	20.2388	22.4333	26.1308	23.8619
g508.t1	nfi:NFIA_009830	1.14.14.86	nfi:NFIA_009830 K21292 ent-kaurene oxidase [EC:1.14.14.86] | (RefSeq) cytochrome P450 monooxygenase, putative (A)	0	3.38057	0	0
g510.t1	npa:UCRNP2_330	1.14.14.86	npa:UCRNP2_330 K21292 ent-kaurene oxidase [EC:1.14.14.86] | (GenBank) putative cytochrome p450 protein (A)	5.18063	7.38555	5.93835	20.286
g514.t1	npa:UCRNP2_330	1.14.14.86	npa:UCRNP2_330 K21292 ent-kaurene oxidase [EC:1.14.14.86] | (GenBank) putative cytochrome p450 protein (A)	14.6801	18.2775	17.4683	16.9116
g5158.t1	cal:CAALFM_CR09120CA			45.6916	50.4727	68.8031	63.2674
g5159.t1	cal:CAALFM_CR09120CA			22.6149	25.8858	3.03949	25.7913
g5211.t1	pvy:116128360	1.14.11.12	pvy:116128360 K05282 gibberellin-44 dioxygenase [EC:1.14.11.12] | (RefSeq) gibberellin 20 oxidase 2-like (A)	208.135	293.216	253.802	223.137
g5574.t1	npa:UCRNP2_330	1.14.14.86	npa:UCRNP2_330 K21292 ent-kaurene oxidase [EC:1.14.14.86] | (GenBank) putative cytochrome p450 protein (A)	14.908	13.9499	11.5455	14.5808
g5587.t1	mnt:21384584	1.14.14.58 1.14.14.59	mnt:21384584 K17961 trimethyltridecatetraene/dimethylnonatriene synthase [EC:1.14.14.58 1.14.14.59] | (RefSeq) cytochrome P450 82G1 (A)	3038.15	2260.16	1146.54	1171.41
g5612.t1	osa:4335093	1.1.1.295	osa:4335093 K13070 momilactone-A synthase [EC:1.1.1.295] | (RefSeq) momilactone A synthase (A)	69.8101	88.7179	89.4439	79.1004
g5612.t2	osa:4335093	1.1.1.295	osa:4335093 K13070 momilactone-A synthase [EC:1.1.1.295] | (RefSeq) momilactone A synthase (A)	0	0	0	0
g5617.t1	aof:109849720	1.14.-.-	aof:109849720 K20666 gibberellin 13-oxidase [EC:1.14.-.-] | (RefSeq) cytochrome P450 714B3-like isoform X1 (A)	67.2145	122.132	120.016	99.0251
g5654.t1	sspl:121800549	1.14.14.175	sspl:121800549 K20513 ferruginol synthase [EC:1.14.14.175] | (RefSeq) 11-hydroxysugiol 20-monooxygenase-like (A)	232.65	252.127	227.119	174.025
g5655.t1	ag:AJQ30186	1.14.14.175	ag:AJQ30186 K20513 ferruginol synthase [EC:1.14.14.175] | (KEGG) FS; ferruginol synthase (EC:1.14.14.175) (A)	40.4594	48.5831	47.0034	40.2401
g5656.t1	sspl:121785163	1.14.14.175	sspl:121785163 K20513 ferruginol synthase [EC:1.14.14.175] | (RefSeq) ferruginol synthase 1 (A)	8.27899	5.72235	3.0588	3.18357
g5657.t1	sita:101776952	1.14.14.58	sita:101776952 K22640 trimethyltridecatetraene synthase [EC:1.14.14.58] | (RefSeq) flavonoid 3'-monooxygenase CYP75B3 (A)	4.13237	3.89254	5.20402	4.48496
g5658.t1	cam:105852562	1.14.14.58 1.14.14.59	cam:105852562 K17961 trimethyltridecatetraene/dimethylnonatriene synthase [EC:1.14.14.58 1.14.14.59] | (RefSeq) cytochrome P450 82G1 (A)	22.7007	26.9566	24.7138	27.4634
g5667.t1	rcn:112168955	1.14.14.58 1.14.14.59	rcn:112168955 K17961 trimethyltridecatetraene/dimethylnonatriene synthase [EC:1.14.14.58 1.14.14.59] | (RefSeq) dimethylnonatriene synthase (A)	3.71839	0	3.10717	2.15213
g5668.t1	egt:105959240	1.14.14.175	egt:105959240 K20513 ferruginol synthase [EC:1.14.14.175] | (RefSeq) ferruginol synthase-like (A)	17.9454	23.1042	20.0486	20.4353
g5670.t1	egt:105959240	1.14.14.175	egt:105959240 K20513 ferruginol synthase [EC:1.14.14.175] | (RefSeq) ferruginol synthase-like (A)	31.5579	29.2014	24.4596	26.278
g5679.t1	cann:107863880	1.14.14.58 1.14.14.59	cann:107863880 K17961 trimethyltridecatetraene/dimethylnonatriene synthase [EC:1.14.14.58 1.14.14.59] | (RefSeq) cytochrome P450 82C4-like (A)	45.0093	43.167	35.2995	38.755
g5682.t1	sspl:121785163	1.14.14.175	sspl:121785163 K20513 ferruginol synthase [EC:1.14.14.175] | (RefSeq) ferruginol synthase 1 (A)	27.6539	41.0146	41.2605	41.5431
g5687.t1	cgr:CAGL0K04125g			573.327	158.014	358.165	792.23
g5954.t1	ats:109773965	1.14.14.111	ats:109773965 K16085 9beta-pimara-7,15-diene oxidase [EC:1.14.14.111] | (RefSeq) cytochrome P450 99A2-like (A)	85.767	97.8402	109.954	96.1238
g6758.t1	sspl:121778538	1.14.14.175	sspl:121778538 K20513 ferruginol synthase [EC:1.14.14.175] | (RefSeq) sugiol synthase-like (A)	6.80585	21.4468	16.1426	81.6782
g7006.t1	gmx:100791088	1.14.14.58 1.14.14.59	gmx:100791088 K17961 trimethyltridecatetraene/dimethylnonatriene synthase [EC:1.14.14.58 1.14.14.59] | (RefSeq) cytochrome P450 82C4-like (A)	91.9662	84.1819	95.2723	90.3906
g7007.t1	pvy:116142045	4.2.3.19	pvy:116142045 K04121 ent-kaurene synthase [EC:4.2.3.19] | (RefSeq) ent-kaur-16-ene synthase, chloroplastic-like (A)	0	0	2.29833	0
g7007.t2	pvy:116142045	4.2.3.19	pvy:116142045 K04121 ent-kaurene synthase [EC:4.2.3.19] | (RefSeq) ent-kaur-16-ene synthase, chloroplastic-like (A)	0	0	0	0
g7008.t1	ag:ALM25797	1.14.14.61	ag:ALM25797 K22638 carnosic acid synthase [EC:1.14.14.61] | (KEGG) CYP76AK6; carnosic acid synthase (EC:1.14.14.61) (A)	30.1148	32.1318	44.7287	37.6996
g7009.t1	gmx:100791088	1.14.14.58 1.14.14.59	gmx:100791088 K17961 trimethyltridecatetraene/dimethylnonatriene synthase [EC:1.14.14.58 1.14.14.59] | (RefSeq) cytochrome P450 82C4-like (A)	31.612	45.8925	55.7897	59.5023
g7082.t1	ag:BAT32889			29.9403	38.8286	36.9124	38.8168
g7305.t1	sspl:121761842	1.14.14.175	sspl:121761842 K20513 ferruginol synthase [EC:1.14.14.175] | (RefSeq) LOW QUALITY PROTEIN: carnosic acid synthase-like (A)	16.1195	29.931	28.8667	2.45987
g7306.t1	ag:AMB36496	1.14.14.60 1.14.14.65	ag:AMB36496 K22635 ferruginol monooxygenase / sugiol synthase [EC:1.14.14.60 1.14.14.65] | (KEGG) CYP76AH3; ferruginol monooxygenase / sugiol synthase (EC:1.14.14.60 1.14.14.65) (A)	24.0251	17.7413	24.1623	32.3184
g7316.t1	ag:AOW42544	1.14.14.61	ag:AOW42544 K22638 carnosic acid synthase [EC:1.14.14.61] | (KEGG) CYP76AK6; carnosic acid synthase (EC:1.14.14.61) (A)	70.5692	92.7418	92.3079	95.5873
g7318.t1	sspl:121802016	1.14.14.175	sspl:121802016 K20513 ferruginol synthase [EC:1.14.14.175] | (RefSeq) ferruginol synthase-like (A)	43.2458	55.821	64.9757	64.5558
g7319.t1	osa:4335093	1.1.1.295	osa:4335093 K13070 momilactone-A synthase [EC:1.1.1.295] | (RefSeq) momilactone A synthase (A)	0	0	0	0
g7417.t1	npa:UCRNP2_330	1.14.14.86	npa:UCRNP2_330 K21292 ent-kaurene oxidase [EC:1.14.14.86] | (GenBank) putative cytochrome p450 protein (A)	18.7523	20.4992	12.8789	10.0402
g7418.t1	ani:AN1598.2	1.14.14.86	ani:AN1598.2 K21292 ent-kaurene oxidase [EC:1.14.14.86] | (RefSeq) hypothetical protein (A)	55.842	92.0614	101.857	72.1621
g7418.t2	ani:AN1598.2	1.14.14.86	ani:AN1598.2 K21292 ent-kaurene oxidase [EC:1.14.14.86] | (RefSeq) hypothetical protein (A)	0	0	0	0
g7774.t1	han:110873500	1.14.14.58 1.14.14.59	han:110873500 K17961 trimethyltridecatetraene/dimethylnonatriene synthase [EC:1.14.14.58 1.14.14.59] | (RefSeq) xanthotoxin 5-hydroxylase CYP82C4 (A)	66.5027	43.3761	88.1838	108.876
g8050.t1	bna:106440494	1.14.14.107	bna:106440494 K04123 ent-kaurenoic acid monooxygenase [EC:1.14.14.107] | (RefSeq) ent-kaurenoic acid oxidase 2 (A)	0	3.11711	5.46719	1.15661
g8473.t1	npa:UCRNP2_330	1.14.14.86	npa:UCRNP2_330 K21292 ent-kaurene oxidase [EC:1.14.14.86] | (GenBank) putative cytochrome p450 protein (A)	82.6338	106.641	94.3677	108.332
g8474.t1	nfi:NFIA_009830	1.14.14.86	nfi:NFIA_009830 K21292 ent-kaurene oxidase [EC:1.14.14.86] | (RefSeq) cytochrome P450 monooxygenase, putative (A)	59.5143	69.3832	74.2804	64.1427
g8531.t1	sspl:121764980	1.14.14.175	sspl:121764980 K20513 ferruginol synthase [EC:1.14.14.175] | (RefSeq) carnosic acid synthase-like (A)	6.6526	10.6823	11.4712	7.55262
g8745.t1	gmx:100806378	1.14.14.58 1.14.14.59	gmx:100806378 K17961 trimethyltridecatetraene/dimethylnonatriene synthase [EC:1.14.14.58 1.14.14.59] | (RefSeq) cytochrome P450 CYP82D47 (A)	21.477	33.5667	29.4306	24.2409
g8772.t1	lja:Lj4g3v1152920.1	1.14.14.107	lja:Lj4g3v1152920.1 K04123 ent-kaurenoic acid monooxygenase [EC:1.14.14.107] | (Kazusa) Lj4g3v1152920.1; - (A)	15.5573	7.861	0.672987	0.490298
g885.t1	ccaj:109791512	1.14.14.58 1.14.14.59	ccaj:109791512 K17961 trimethyltridecatetraene/dimethylnonatriene synthase [EC:1.14.14.58 1.14.14.59] | (RefSeq) cytochrome P450 CYP82D47-like (A)	12.8477	15.1604	15.7996	15.5572
g9476.t1	osa:4335093	1.1.1.295	osa:4335093 K13070 momilactone-A synthase [EC:1.1.1.295] | (RefSeq) momilactone A synthase (A)	24.7771	29.4522	32.8034	36.7063
g9849.t1	bvg:104908785	1.14.14.58 1.14.14.59	bvg:104908785 K17961 trimethyltridecatetraene/dimethylnonatriene synthase [EC:1.14.14.58 1.14.14.59] | (RefSeq) cytochrome P450 82G1 (A)	43.1092	48.7005	41.6699	38.631

## Sheet: Ganoderma_sinense
query_id	subject_id	EC	description
PIL22415.1	spri:SPRI_6538	4.2.3.182	spri:SPRI_6538 K23045 pristinol synthase [EC:4.2.3.182] | (GenBank) pentalenene synthase (A)
PIL22485.1	dct:110098748	1.14.-.-	dct:110098748 K20666 gibberellin 13-oxidase [EC:1.14.-.-] | (RefSeq) cytochrome P450 714B3 (A)
PIL22500.1	aip:107618159	1.14.14.58 1.14.14.59	aip:107618159 K17961 trimethyltridecatetraene/dimethylnonatriene synthase [EC:1.14.14.58 1.14.14.59] | (RefSeq) cytochrome P450 82G1 (A)
PIL22530.1	gmx:100819653	1.14.11.13	gmx:100819653 K04125 gibberellin 2beta-dioxygenase [EC:1.14.11.13] | (RefSeq) gibberellin 2-beta-dioxygenase 6 (A)
PIL22559.1	egr:104416031	1.14.11.12	egr:104416031 K05282 gibberellin-44 dioxygenase [EC:1.14.11.12] | (RefSeq) gibberellin 20 oxidase 2 (A)
PIL22579.1	pvy:116142045	4.2.3.19	pvy:116142045 K04121 ent-kaurene synthase [EC:4.2.3.19] | (RefSeq) ent-kaur-16-ene synthase, chloroplastic-like (A)
PIL22641.1	sspl:121756002	1.14.14.175	sspl:121756002 K20513 ferruginol synthase [EC:1.14.14.175] | (RefSeq) ferruginol synthase-like (A)
PIL22661.1	var:108346716	1.14.14.58 1.14.14.59	var:108346716 K17961 trimethyltridecatetraene/dimethylnonatriene synthase [EC:1.14.14.58 1.14.14.59] | (RefSeq) cytochrome P450 CYP82D47-like (A)
PIL22674.1	osa:4329722	1.14.14.112 1.14.14.123	osa:4329722 K16084 ent-cassa-12,15-diene 11-hydroxylase / oryzalexin D synthase [EC:1.14.14.112 1.14.14.123] | (RefSeq) oryzalexin D synthase (A)
PIL22676.1	pop:18104574	1.14.14.58 1.14.14.59	pop:18104574 K17961 trimethyltridecatetraene/dimethylnonatriene synthase [EC:1.14.14.58 1.14.14.59] | (RefSeq) cytochrome P450 82G1 (A)
PIL22691.1	ag:AMB36496	1.14.14.60 1.14.14.65	ag:AMB36496 K22635 ferruginol monooxygenase / sugiol synthase [EC:1.14.14.60 1.14.14.65] | (KEGG) CYP76AH3; ferruginol monooxygenase / sugiol synthase (EC:1.14.14.60 1.14.14.65) (A)
PIL22692.1	egt:105959240	1.14.14.175	egt:105959240 K20513 ferruginol synthase [EC:1.14.14.175] | (RefSeq) ferruginol synthase-like (A)
PIL22693.1	osa:4341447	1.14.14.112 1.14.14.123	osa:4341447 K16084 ent-cassa-12,15-diene 11-hydroxylase / oryzalexin D synthase [EC:1.14.14.112 1.14.14.123] | (RefSeq) ent-cassadiene C11-alpha-hydroxylase 1 (A)
PIL22724.1	sspl:121764980	1.14.14.175	sspl:121764980 K20513 ferruginol synthase [EC:1.14.14.175] | (RefSeq) carnosic acid synthase-like (A)
PIL22725.1	sspl:121785163	1.14.14.175	sspl:121785163 K20513 ferruginol synthase [EC:1.14.14.175] | (RefSeq) ferruginol synthase 1 (A)
PIL22734.1	sspl:121766434	1.14.14.175	sspl:121766434 K20513 ferruginol synthase [EC:1.14.14.175] | (RefSeq) ferruginol synthase-like (A)
PIL22735.1	sspl:121764980	1.14.14.175	sspl:121764980 K20513 ferruginol synthase [EC:1.14.14.175] | (RefSeq) carnosic acid synthase-like (A)
PIL22777.1	egt:105959240	1.14.14.175	egt:105959240 K20513 ferruginol synthase [EC:1.14.14.175] | (RefSeq) ferruginol synthase-like (A)
PIL22785.1	osa:4329722	1.14.14.112 1.14.14.123	osa:4329722 K16084 ent-cassa-12,15-diene 11-hydroxylase / oryzalexin D synthase [EC:1.14.14.112 1.14.14.123] | (RefSeq) oryzalexin D synthase (A)
PIL22819.1	ag:CAD10289
PIL22929.1	osa:4335093	1.1.1.295	osa:4335093 K13070 momilactone-A synthase [EC:1.1.1.295] | (RefSeq) momilactone A synthase (A)
PIL22985.1	han:110870417	1.14.14.58 1.14.14.59	han:110870417 K17961 trimethyltridecatetraene/dimethylnonatriene synthase [EC:1.14.14.58 1.14.14.59] | (RefSeq) LOW QUALITY PROTEIN: cytochrome P450 CYP82D47 (A)
PIL22986.1	egt:105959240	1.14.14.175	egt:105959240 K20513 ferruginol synthase [EC:1.14.14.175] | (RefSeq) ferruginol synthase-like (A)
PIL22998.1	zju:107426783	1.14.14.58 1.14.14.59	zju:107426783 K17961 trimethyltridecatetraene/dimethylnonatriene synthase [EC:1.14.14.58 1.14.14.59] | (RefSeq) cytochrome P450 82G1-like (A)
PIL23016.1	pvy:116142045	4.2.3.19	pvy:116142045 K04121 ent-kaurene synthase [EC:4.2.3.19] | (RefSeq) ent-kaur-16-ene synthase, chloroplastic-like (A)
PIL23094.1	peq:110038987	1.14.-.-	peq:110038987 K20666 gibberellin 13-oxidase [EC:1.14.-.-] | (RefSeq) cytochrome P450 714B3-like (A)
PIL23096.1	pda:103702172	1.14.-.-	pda:103702172 K20666 gibberellin 13-oxidase [EC:1.14.-.-] | (RefSeq) cytochrome P450 714B3-like isoform X1 (A)
PIL23231.1	peq:110038987	1.14.-.-	peq:110038987 K20666 gibberellin 13-oxidase [EC:1.14.-.-] | (RefSeq) cytochrome P450 714B3-like (A)
PIL23252.1	dct:110098748	1.14.-.-	dct:110098748 K20666 gibberellin 13-oxidase [EC:1.14.-.-] | (RefSeq) cytochrome P450 714B3 (A)
PIL23347.1	phai:112886314	1.14.14.58	phai:112886314 K22640 trimethyltridecatetraene synthase [EC:1.14.14.58] | (RefSeq) flavonoid 3'-monooxygenase-like (A)
PIL23354.1	sita:101786405	1.14.-.-	sita:101786405 K20666 gibberellin 13-oxidase [EC:1.14.-.-] | (RefSeq) cytochrome P450 714B1 isoform X1 (A)
PIL23378.1	ntc:KHQ06_23155	4.2.3.89 4.2.1.138	ntc:KHQ06_23155 K18111 (+)-beta-caryophyllene/(+)-caryolan-1-ol synthase [EC:4.2.3.89 4.2.1.138] | (GenBank) hypothetical protein (A)
PIL23414.1	qlo:115958569	1.14.14.58 1.14.14.59	qlo:115958569 K17961 trimethyltridecatetraene/dimethylnonatriene synthase [EC:1.14.14.58 1.14.14.59] | (RefSeq) cytochrome P450 82G1-like (A)
PIL23484.1	sspl:121783532	1.14.14.175	sspl:121783532 K20513 ferruginol synthase [EC:1.14.14.175] | (RefSeq) ferruginol synthase-like (A)
PIL23515.1	minc:123223597	1.14.14.58 1.14.14.59	minc:123223597 K17961 trimethyltridecatetraene/dimethylnonatriene synthase [EC:1.14.14.58 1.14.14.59] | (RefSeq) dimethylnonatriene synthase-like (A)
PIL23523.1	ats:109773965	1.14.14.111	ats:109773965 K16085 9beta-pimara-7,15-diene oxidase [EC:1.14.14.111] | (RefSeq) cytochrome P450 99A2-like (A)
PIL23557.1	peq:110038987	1.14.-.-	peq:110038987 K20666 gibberellin 13-oxidase [EC:1.14.-.-] | (RefSeq) cytochrome P450 714B3-like (A)
PIL23560.1	egr:104425705	1.14.14.58 1.14.14.59	egr:104425705 K17961 trimethyltridecatetraene/dimethylnonatriene synthase [EC:1.14.14.58 1.14.14.59] | (RefSeq) cytochrome P450 82G1 (A)
PIL23591.1	sbi:8081145	1.14.14.58	sbi:8081145 K22640 trimethyltridecatetraene synthase [EC:1.14.14.58] | (RefSeq) flavonoid 3'-monooxygenase (A)
PIL23630.1	egr:104425705	1.14.14.58 1.14.14.59	egr:104425705 K17961 trimethyltridecatetraene/dimethylnonatriene synthase [EC:1.14.14.58 1.14.14.59] | (RefSeq) cytochrome P450 82G1 (A)
PIL23665.1	ag:ALM25794	1.14.14.62	ag:ALM25794 K22634 salviol synthase [EC:1.14.14.62] | (KEGG) CYP71BE52; salviol synthase (EC:1.14.14.62) (A)
PIL23753.1	cal:CAALFM_CR09120CA
PIL23757.1	egt:105959240	1.14.14.175	egt:105959240 K20513 ferruginol synthase [EC:1.14.14.175] | (RefSeq) ferruginol synthase-like (A)
PIL23762.1	sspl:121778538	1.14.14.175	sspl:121778538 K20513 ferruginol synthase [EC:1.14.14.175] | (RefSeq) sugiol synthase-like (A)
PIL23869.1	qsu:112016650	1.14.11.12	qsu:112016650 K05282 gibberellin-44 dioxygenase [EC:1.14.11.12] | (RefSeq) gibberellin 20 oxidase 2-like (A)
PIL24603.1	sspl:121785522	1.14.14.58 1.14.14.59	sspl:121785522 K17961 trimethyltridecatetraene/dimethylnonatriene synthase [EC:1.14.14.58 1.14.14.59] | (RefSeq) dimethylnonatriene synthase-like (A)
PIL24606.1	ag:AOW42544	1.14.14.61	ag:AOW42544 K22638 carnosic acid synthase [EC:1.14.14.61] | (KEGG) CYP76AK6; carnosic acid synthase (EC:1.14.14.61) (A)
PIL24617.1	ag:AOW42544	1.14.14.61	ag:AOW42544 K22638 carnosic acid synthase [EC:1.14.14.61] | (KEGG) CYP76AK6; carnosic acid synthase (EC:1.14.14.61) (A)
PIL24645.1	lsv:111885511	1.14.14.58 1.14.14.59	lsv:111885511 K17961 trimethyltridecatetraene/dimethylnonatriene synthase [EC:1.14.14.58 1.14.14.59] | (RefSeq) dimethylnonatriene synthase (A)
PIL24684.1	sita:101772065	1.14.14.111	sita:101772065 K16085 9beta-pimara-7,15-diene oxidase [EC:1.14.14.111] | (RefSeq) cytochrome P450 99A2 (A)
PIL24685.1	osa:4329722	1.14.14.112 1.14.14.123	osa:4329722 K16084 ent-cassa-12,15-diene 11-hydroxylase / oryzalexin D synthase [EC:1.14.14.112 1.14.14.123] | (RefSeq) oryzalexin D synthase (A)
PIL24686.1	ag:ALM25797	1.14.14.61	ag:ALM25797 K22638 carnosic acid synthase [EC:1.14.14.61] | (KEGG) CYP76AK6; carnosic acid synthase (EC:1.14.14.61) (A)
PIL24687.1	sspl:121764980	1.14.14.175	sspl:121764980 K20513 ferruginol synthase [EC:1.14.14.175] | (RefSeq) carnosic acid synthase-like (A)
PIL24713.1	sspl:121759934	1.14.14.175	sspl:121759934 K20513 ferruginol synthase [EC:1.14.14.175] | (RefSeq) carnosic acid synthase-like (A)
PIL24714.1	ag:ALM25797	1.14.14.61	ag:ALM25797 K22638 carnosic acid synthase [EC:1.14.14.61] | (KEGG) CYP76AK6; carnosic acid synthase (EC:1.14.14.61) (A)
PIL24732.1	spri:SPRI_6538	4.2.3.182	spri:SPRI_6538 K23045 pristinol synthase [EC:4.2.3.182] | (GenBank) pentalenene synthase (A)
PIL24825.1	sspl:121764980	1.14.14.175	sspl:121764980 K20513 ferruginol synthase [EC:1.14.14.175] | (RefSeq) carnosic acid synthase-like (A)
PIL24832.1	sspl:121783532	1.14.14.175	sspl:121783532 K20513 ferruginol synthase [EC:1.14.14.175] | (RefSeq) ferruginol synthase-like (A)
PIL24888.1	sita:101786405	1.14.-.-	sita:101786405 K20666 gibberellin 13-oxidase [EC:1.14.-.-] | (RefSeq) cytochrome P450 714B1 isoform X1 (A)
PIL24927.1	ecad:122589190	1.14.14.86	ecad:122589190 K04122 ent-kaurene oxidase [EC:1.14.14.86] | (RefSeq) ent-kaurene oxidase-like (A)
PIL24969.1	ag:AGN04215	1.14.14.175	ag:AGN04215 K20513 ferruginol synthase [EC:1.14.14.175] | (KEGG) CYP76AH1; ferruginol synthase (EC:1.14.14.175) (A)
PIL25355.1	egt:105959240	1.14.14.175	egt:105959240 K20513 ferruginol synthase [EC:1.14.14.175] | (RefSeq) ferruginol synthase-like (A)
PIL25357.1	ccav:112518673	1.14.14.58 1.14.14.59	ccav:112518673 K17961 trimethyltridecatetraene/dimethylnonatriene synthase [EC:1.14.14.58 1.14.14.59] | (RefSeq) cytochrome P450 82C2-like (A)
PIL25358.1	ecad:122607862	1.14.14.58 1.14.14.59	ecad:122607862 K17961 trimethyltridecatetraene/dimethylnonatriene synthase [EC:1.14.14.58 1.14.14.59] | (RefSeq) dimethylnonatriene synthase-like (A)
PIL25374.1	ecad:122607862	1.14.14.58 1.14.14.59	ecad:122607862 K17961 trimethyltridecatetraene/dimethylnonatriene synthase [EC:1.14.14.58 1.14.14.59] | (RefSeq) dimethylnonatriene synthase-like (A)
PIL25375.1	ag:AOW42544	1.14.14.61	ag:AOW42544 K22638 carnosic acid synthase [EC:1.14.14.61] | (KEGG) CYP76AK6; carnosic acid synthase (EC:1.14.14.61) (A)
PIL25567.1	spri:SPRI_4868	4.2.3.181	spri:SPRI_4868 K23044 selina-4(15),7(11)-diene synthase [EC:4.2.3.181] | (GenBank) terpene synthase (A)
PIL25572.1	ahf:112710320	1.14.14.58 1.14.14.59	ahf:112710320 K17961 trimethyltridecatetraene/dimethylnonatriene synthase [EC:1.14.14.58 1.14.14.59] | (RefSeq) cytochrome P450 82G1 (A)
PIL25580.1	ahf:112710320	1.14.14.58 1.14.14.59	ahf:112710320 K17961 trimethyltridecatetraene/dimethylnonatriene synthase [EC:1.14.14.58 1.14.14.59] | (RefSeq) cytochrome P450 82G1 (A)
PIL25581.1	bvg:104908785	1.14.14.58 1.14.14.59	bvg:104908785 K17961 trimethyltridecatetraene/dimethylnonatriene synthase [EC:1.14.14.58 1.14.14.59] | (RefSeq) cytochrome P450 82G1 (A)
PIL25602.1	mesc:110626020	1.14.14.107	mesc:110626020 K04123 ent-kaurenoic acid monooxygenase [EC:1.14.14.107] | (RefSeq) ent-kaurenoic acid oxidase 2 (A)
PIL25632.1	pvy:116142045	4.2.3.19	pvy:116142045 K04121 ent-kaurene synthase [EC:4.2.3.19] | (RefSeq) ent-kaur-16-ene synthase, chloroplastic-like (A)
PIL25684.1	sspl:121785163	1.14.14.175	sspl:121785163 K20513 ferruginol synthase [EC:1.14.14.175] | (RefSeq) ferruginol synthase 1 (A)
PIL25700.1	nfi:NFIA_009830	1.14.14.86	nfi:NFIA_009830 K21292 ent-kaurene oxidase [EC:1.14.14.86] | (RefSeq) cytochrome P450 monooxygenase, putative (A)
PIL25709.1	ag:ALM25797	1.14.14.61	ag:ALM25797 K22638 carnosic acid synthase [EC:1.14.14.61] | (KEGG) CYP76AK6; carnosic acid synthase (EC:1.14.14.61) (A)
PIL25727.1	pvy:116142045	4.2.3.19	pvy:116142045 K04121 ent-kaurene synthase [EC:4.2.3.19] | (RefSeq) ent-kaur-16-ene synthase, chloroplastic-like (A)
PIL25739.1	gmx:100787489	1.14.14.58 1.14.14.59	gmx:100787489 K17961 trimethyltridecatetraene/dimethylnonatriene synthase [EC:1.14.14.58 1.14.14.59] | (RefSeq) cytochrome P450 CYP82D47 (A)
PIL25828.1	pvy:116142045	4.2.3.19	pvy:116142045 K04121 ent-kaurene synthase [EC:4.2.3.19] | (RefSeq) ent-kaur-16-ene synthase, chloroplastic-like (A)
PIL25935.1	pvy:116142045	4.2.3.19	pvy:116142045 K04121 ent-kaurene synthase [EC:4.2.3.19] | (RefSeq) ent-kaur-16-ene synthase, chloroplastic-like (A)
PIL25991.1	osa:4332734	1.14.-.-	osa:4332734 K20666 gibberellin 13-oxidase [EC:1.14.-.-] | (RefSeq) cytochrome P450 714B2 isoform X2 (A)
PIL26201.1	ag:AJQ30186	1.14.14.175	ag:AJQ30186 K20513 ferruginol synthase [EC:1.14.14.175] | (KEGG) FS; ferruginol synthase (EC:1.14.14.175) (A)
PIL26225.1	spri:SPRI_6538	4.2.3.182	spri:SPRI_6538 K23045 pristinol synthase [EC:4.2.3.182] | (GenBank) pentalenene synthase (A)
PIL26259.1	sspl:121756002	1.14.14.175	sspl:121756002 K20513 ferruginol synthase [EC:1.14.14.175] | (RefSeq) ferruginol synthase-like (A)
PIL26282.1	ats:109773970	1.14.14.111	ats:109773970 K16085 9beta-pimara-7,15-diene oxidase [EC:1.14.14.111] | (RefSeq) cytochrome P450 99A2-like (A)
PIL26428.1	nfi:NFIA_009830	1.14.14.86	nfi:NFIA_009830 K21292 ent-kaurene oxidase [EC:1.14.14.86] | (RefSeq) cytochrome P450 monooxygenase, putative (A)
PIL26517.1	sspl:121761842	1.14.14.175	sspl:121761842 K20513 ferruginol synthase [EC:1.14.14.175] | (RefSeq) LOW QUALITY PROTEIN: carnosic acid synthase-like (A)
PIL26606.1	pvir:120694865	1.14.-.-	pvir:120694865 K20666 gibberellin 13-oxidase [EC:1.14.-.-] | (RefSeq) cytochrome P450 714B1-like (A)
PIL26669.1	dct:110098748	1.14.-.-	dct:110098748 K20666 gibberellin 13-oxidase [EC:1.14.-.-] | (RefSeq) cytochrome P450 714B3 (A)
PIL26672.1	dct:110098748	1.14.-.-	dct:110098748 K20666 gibberellin 13-oxidase [EC:1.14.-.-] | (RefSeq) cytochrome P450 714B3 (A)
PIL26705.1	ahf:112710320	1.14.14.58 1.14.14.59	ahf:112710320 K17961 trimethyltridecatetraene/dimethylnonatriene synthase [EC:1.14.14.58 1.14.14.59] | (RefSeq) cytochrome P450 82G1 (A)
PIL26706.1	bvg:104908785	1.14.14.58 1.14.14.59	bvg:104908785 K17961 trimethyltridecatetraene/dimethylnonatriene synthase [EC:1.14.14.58 1.14.14.59] | (RefSeq) cytochrome P450 82G1 (A)
PIL26707.1	gmx:100787489	1.14.14.58 1.14.14.59	gmx:100787489 K17961 trimethyltridecatetraene/dimethylnonatriene synthase [EC:1.14.14.58 1.14.14.59] | (RefSeq) cytochrome P450 CYP82D47 (A)
PIL26719.1	dct:110098748	1.14.-.-	dct:110098748 K20666 gibberellin 13-oxidase [EC:1.14.-.-] | (RefSeq) cytochrome P450 714B3 (A)
PIL26721.1	dct:110098748	1.14.-.-	dct:110098748 K20666 gibberellin 13-oxidase [EC:1.14.-.-] | (RefSeq) cytochrome P450 714B3 (A)
PIL26726.1	dct:110098748	1.14.-.-	dct:110098748 K20666 gibberellin 13-oxidase [EC:1.14.-.-] | (RefSeq) cytochrome P450 714B3 (A)
PIL27013.1	sita:101786405	1.14.-.-	sita:101786405 K20666 gibberellin 13-oxidase [EC:1.14.-.-] | (RefSeq) cytochrome P450 714B1 isoform X1 (A)
PIL27036.1	nfi:NFIA_009830	1.14.14.86	nfi:NFIA_009830 K21292 ent-kaurene oxidase [EC:1.14.14.86] | (RefSeq) cytochrome P450 monooxygenase, putative (A)
PIL27127.1	pvy:116142045	4.2.3.19	pvy:116142045 K04121 ent-kaurene synthase [EC:4.2.3.19] | (RefSeq) ent-kaur-16-ene synthase, chloroplastic-like (A)
PIL27185.1	ag:AGN04215	1.14.14.175	ag:AGN04215 K20513 ferruginol synthase [EC:1.14.14.175] | (KEGG) CYP76AH1; ferruginol synthase (EC:1.14.14.175) (A)
PIL27290.1	egt:105975178	1.14.14.175	egt:105975178 K20513 ferruginol synthase [EC:1.14.14.175] | (RefSeq) ferruginol synthase-like (A)
PIL27357.1	sspl:121766434	1.14.14.175	sspl:121766434 K20513 ferruginol synthase [EC:1.14.14.175] | (RefSeq) ferruginol synthase-like (A)
PIL27367.1	ag:AMB36496	1.14.14.60 1.14.14.65	ag:AMB36496 K22635 ferruginol monooxygenase / sugiol synthase [EC:1.14.14.60 1.14.14.65] | (KEGG) CYP76AH3; ferruginol monooxygenase / sugiol synthase (EC:1.14.14.60 1.14.14.65) (A)
PIL27392.1	pvy:116142045	4.2.3.19	pvy:116142045 K04121 ent-kaurene synthase [EC:4.2.3.19] | (RefSeq) ent-kaur-16-ene synthase, chloroplastic-like (A)
PIL27465.1	sspl:121785163	1.14.14.175	sspl:121785163 K20513 ferruginol synthase [EC:1.14.14.175] | (RefSeq) ferruginol synthase 1 (A)
PIL27477.1	egt:105975178	1.14.14.175	egt:105975178 K20513 ferruginol synthase [EC:1.14.14.175] | (RefSeq) ferruginol synthase-like (A)
PIL27720.1	ag:AMB36496	1.14.14.60 1.14.14.65	ag:AMB36496 K22635 ferruginol monooxygenase / sugiol synthase [EC:1.14.14.60 1.14.14.65] | (KEGG) CYP76AH3; ferruginol monooxygenase / sugiol synthase (EC:1.14.14.60 1.14.14.65) (A)
PIL27739.1	pda:103702172	1.14.-.-	pda:103702172 K20666 gibberellin 13-oxidase [EC:1.14.-.-] | (RefSeq) cytochrome P450 714B3-like isoform X1 (A)
PIL27839.1	osa:4335093	1.1.1.295	osa:4335093 K13070 momilactone-A synthase [EC:1.1.1.295] | (RefSeq) momilactone A synthase (A)
PIL27840.1	pvy:116142045	4.2.3.19	pvy:116142045 K04121 ent-kaurene synthase [EC:4.2.3.19] | (RefSeq) ent-kaur-16-ene synthase, chloroplastic-like (A)
PIL27841.1	pvy:116142045	4.2.3.19	pvy:116142045 K04121 ent-kaurene synthase [EC:4.2.3.19] | (RefSeq) ent-kaur-16-ene synthase, chloroplastic-like (A)
PIL27965.1	ani:AN1598.2	1.14.14.86	ani:AN1598.2 K21292 ent-kaurene oxidase [EC:1.14.14.86] | (RefSeq) hypothetical protein (A)
PIL27969.1	nfi:NFIA_009830	1.14.14.86	nfi:NFIA_009830 K21292 ent-kaurene oxidase [EC:1.14.14.86] | (RefSeq) cytochrome P450 monooxygenase, putative (A)
PIL27970.1	nfi:NFIA_009830	1.14.14.86	nfi:NFIA_009830 K21292 ent-kaurene oxidase [EC:1.14.14.86] | (RefSeq) cytochrome P450 monooxygenase, putative (A)
PIL28276.1	pvy:116142045	4.2.3.19	pvy:116142045 K04121 ent-kaurene synthase [EC:4.2.3.19] | (RefSeq) ent-kaur-16-ene synthase, chloroplastic-like (A)
PIL28299.1	pvy:116142045	4.2.3.19	pvy:116142045 K04121 ent-kaurene synthase [EC:4.2.3.19] | (RefSeq) ent-kaur-16-ene synthase, chloroplastic-like (A)
PIL28304.1	zma:103631958	1.14.14.58 1.14.14.59	zma:103631958 K22639 trimethyltridecatetraene/dimethylnonatriene synthase [EC:1.14.14.58 1.14.14.59] | (RefSeq) dimethylnonatriene synthase (A)
PIL28305.1	zma:103631958	1.14.14.58 1.14.14.59	zma:103631958 K22639 trimethyltridecatetraene/dimethylnonatriene synthase [EC:1.14.14.58 1.14.14.59] | (RefSeq) dimethylnonatriene synthase (A)
PIL28306.1	lsv:111885523	1.14.14.58 1.14.14.59	lsv:111885523 K17961 trimethyltridecatetraene/dimethylnonatriene synthase [EC:1.14.14.58 1.14.14.59] | (RefSeq) xanthotoxin 5-hydroxylase CYP82C2 (A)
PIL28313.1	ahf:112710320	1.14.14.58 1.14.14.59	ahf:112710320 K17961 trimethyltridecatetraene/dimethylnonatriene synthase [EC:1.14.14.58 1.14.14.59] | (RefSeq) cytochrome P450 82G1 (A)
PIL28349.1	pvy:116142045	4.2.3.19	pvy:116142045 K04121 ent-kaurene synthase [EC:4.2.3.19] | (RefSeq) ent-kaur-16-ene synthase, chloroplastic-like (A)
PIL28622.1	mtr:MTR_4g123020	1.14.11.13	mtr:MTR_4g123020 K04125 gibberellin 2beta-dioxygenase [EC:1.14.11.13] | (GenBank) plant gibberellin 2-oxidase (A)
PIL28626.1	ats:109782553	1.14.11.13	ats:109782553 K04125 gibberellin 2beta-dioxygenase [EC:1.14.11.13] | (RefSeq) gibberellin 2-beta-dioxygenase-like (A)
PIL28627.1	ini:109186147	1.14.11.15	ini:109186147 K04124 gibberellin 3beta-dioxygenase [EC:1.14.11.15] | (RefSeq) gibberellin 3-beta-dioxygenase 1-like (A)
PIL28629.1	zma:100192514	1.14.11.13	zma:100192514 K04125 gibberellin 2beta-dioxygenase [EC:1.14.11.13] | (RefSeq) uncharacterized protein LOC100192514 (A)
PIL28631.1	sspl:121804311	1.14.11.13	sspl:121804311 K04125 gibberellin 2beta-dioxygenase [EC:1.14.11.13] | (RefSeq) gibberellin 2-beta-dioxygenase 2 (A)
PIL28640.1	mtr:MTR_4g123020	1.14.11.13	mtr:MTR_4g123020 K04125 gibberellin 2beta-dioxygenase [EC:1.14.11.13] | (GenBank) plant gibberellin 2-oxidase (A)
PIL28641.1	cpap:110824725	1.14.11.15	cpap:110824725 K04124 gibberellin 3beta-dioxygenase [EC:1.14.11.15] | (RefSeq) gibberellin 3-beta-dioxygenase 1-like (A)
PIL28642.1	ghi:121230816	1.14.11.15	ghi:121230816 K04124 gibberellin 3beta-dioxygenase [EC:1.14.11.15] | (RefSeq) gibberellin 3-beta-dioxygenase 1-like (A)
PIL28647.1	zma:100192514	1.14.11.13	zma:100192514 K04125 gibberellin 2beta-dioxygenase [EC:1.14.11.13] | (RefSeq) uncharacterized protein LOC100192514 (A)
PIL28651.1	tdc:119350858	1.14.11.13	tdc:119350858 K04125 gibberellin 2beta-dioxygenase [EC:1.14.11.13] | (RefSeq) gibberellin 2-beta-dioxygenase 3-like (A)
PIL28652.1	mtr:MTR_4g123020	1.14.11.13	mtr:MTR_4g123020 K04125 gibberellin 2beta-dioxygenase [EC:1.14.11.13] | (GenBank) plant gibberellin 2-oxidase (A)
PIL28654.1	zma:100192514	1.14.11.13	zma:100192514 K04125 gibberellin 2beta-dioxygenase [EC:1.14.11.13] | (RefSeq) uncharacterized protein LOC100192514 (A)
PIL28655.1	egu:105057308	1.14.11.13	egu:105057308 K04125 gibberellin 2beta-dioxygenase [EC:1.14.11.13] | (RefSeq) gibberellin 2-beta-dioxygenase 2-like (A)
PIL28758.1	ini:109186347	1.14.11.15	ini:109186347 K04124 gibberellin 3beta-dioxygenase [EC:1.14.11.15] | (RefSeq) gibberellin 3-beta-dioxygenase 3-like (A)
PIL28759.1	mus:103981807	1.14.11.12	mus:103981807 K05282 gibberellin-44 dioxygenase [EC:1.14.11.12] | (RefSeq) gibberellin 20 oxidase 2-like (A)
PIL28983.1	osa:4335093	1.1.1.295	osa:4335093 K13070 momilactone-A synthase [EC:1.1.1.295] | (RefSeq) momilactone A synthase (A)
PIL29083.1	pvy:116142045	4.2.3.19	pvy:116142045 K04121 ent-kaurene synthase [EC:4.2.3.19] | (RefSeq) ent-kaur-16-ene synthase, chloroplastic-like (A)
PIL29090.1	pvy:116142045	4.2.3.19	pvy:116142045 K04121 ent-kaurene synthase [EC:4.2.3.19] | (RefSeq) ent-kaur-16-ene synthase, chloroplastic-like (A)
PIL29115.1	han:110870417	1.14.14.58 1.14.14.59	han:110870417 K17961 trimethyltridecatetraene/dimethylnonatriene synthase [EC:1.14.14.58 1.14.14.59] | (RefSeq) LOW QUALITY PROTEIN: cytochrome P450 CYP82D47 (A)
PIL29129.1	sspl:121778538	1.14.14.175	sspl:121778538 K20513 ferruginol synthase [EC:1.14.14.175] | (RefSeq) sugiol synthase-like (A)
PIL29133.1	ag:ALM25794	1.14.14.62	ag:ALM25794 K22634 salviol synthase [EC:1.14.14.62] | (KEGG) CYP71BE52; salviol synthase (EC:1.14.14.62) (A)
PIL29134.1	sbi:8081807	1.14.14.111	sbi:8081807 K16085 9beta-pimara-7,15-diene oxidase [EC:1.14.14.111] | (RefSeq) 9-beta-pimara-7,15-diene oxidase (A)
PIL29135.1	sspl:121788445	1.14.14.175	sspl:121788445 K20513 ferruginol synthase [EC:1.14.14.175] | (RefSeq) ferruginol synthase-like (A)
PIL29136.1	ag:AMB36496	1.14.14.60 1.14.14.65	ag:AMB36496 K22635 ferruginol monooxygenase / sugiol synthase [EC:1.14.14.60 1.14.14.65] | (KEGG) CYP76AH3; ferruginol monooxygenase / sugiol synthase (EC:1.14.14.60 1.14.14.65) (A)
PIL29142.1	egt:105959240	1.14.14.175	egt:105959240 K20513 ferruginol synthase [EC:1.14.14.175] | (RefSeq) ferruginol synthase-like (A)
PIL29143.1	ats:109773640	1.14.14.58	ats:109773640 K22640 trimethyltridecatetraene synthase [EC:1.14.14.58] | (RefSeq) flavonoid 3'-monooxygenase-like (A)
PIL29151.1	pvy:116142045	4.2.3.19	pvy:116142045 K04121 ent-kaurene synthase [EC:4.2.3.19] | (RefSeq) ent-kaur-16-ene synthase, chloroplastic-like (A)
PIL29172.1	egt:105959240	1.14.14.175	egt:105959240 K20513 ferruginol synthase [EC:1.14.14.175] | (RefSeq) ferruginol synthase-like (A)
PIL29212.1	ccav:112518673	1.14.14.58 1.14.14.59	ccav:112518673 K17961 trimethyltridecatetraene/dimethylnonatriene synthase [EC:1.14.14.58 1.14.14.59] | (RefSeq) cytochrome P450 82C2-like (A)
PIL29235.1	pvir:120651251	1.14.14.111	pvir:120651251 K16085 9beta-pimara-7,15-diene oxidase [EC:1.14.14.111] | (RefSeq) 9-beta-pimara-7,15-diene oxidase-like (A)
PIL29242.1	pvir:120651251	1.14.14.111	pvir:120651251 K16085 9beta-pimara-7,15-diene oxidase [EC:1.14.14.111] | (RefSeq) 9-beta-pimara-7,15-diene oxidase-like (A)
PIL29244.1	ag:AJQ30187	1.14.14.175	ag:AJQ30187 K20513 ferruginol synthase [EC:1.14.14.175] | (KEGG) FS1; ferruginol synthase (EC:1.14.14.175) (A)
PIL29246.1	dct:110098748	1.14.-.-	dct:110098748 K20666 gibberellin 13-oxidase [EC:1.14.-.-] | (RefSeq) cytochrome P450 714B3 (A)
PIL29248.1	ag:ALM25794	1.14.14.62	ag:ALM25794 K22634 salviol synthase [EC:1.14.14.62] | (KEGG) CYP71BE52; salviol synthase (EC:1.14.14.62) (A)
PIL29249.1	sspl:121764980	1.14.14.175	sspl:121764980 K20513 ferruginol synthase [EC:1.14.14.175] | (RefSeq) carnosic acid synthase-like (A)
PIL29257.1	sspl:121761842	1.14.14.175	sspl:121761842 K20513 ferruginol synthase [EC:1.14.14.175] | (RefSeq) LOW QUALITY PROTEIN: carnosic acid synthase-like (A)
PIL29259.1	ag:AOW42544	1.14.14.61	ag:AOW42544 K22638 carnosic acid synthase [EC:1.14.14.61] | (KEGG) CYP76AK6; carnosic acid synthase (EC:1.14.14.61) (A)
PIL29261.1	sspl:121756002	1.14.14.175	sspl:121756002 K20513 ferruginol synthase [EC:1.14.14.175] | (RefSeq) ferruginol synthase-like (A)
PIL29307.1	sspl:121764980	1.14.14.175	sspl:121764980 K20513 ferruginol synthase [EC:1.14.14.175] | (RefSeq) carnosic acid synthase-like (A)
PIL29308.1	ag:ALM25797	1.14.14.61	ag:ALM25797 K22638 carnosic acid synthase [EC:1.14.14.61] | (KEGG) CYP76AK6; carnosic acid synthase (EC:1.14.14.61) (A)
PIL29320.1	osa:4329722	1.14.14.112 1.14.14.123	osa:4329722 K16084 ent-cassa-12,15-diene 11-hydroxylase / oryzalexin D synthase [EC:1.14.14.112 1.14.14.123] | (RefSeq) oryzalexin D synthase (A)
PIL29345.1	pvy:116142045	4.2.3.19	pvy:116142045 K04121 ent-kaurene synthase [EC:4.2.3.19] | (RefSeq) ent-kaur-16-ene synthase, chloroplastic-like (A)
PIL29373.1	ccaj:109791512	1.14.14.58 1.14.14.59	ccaj:109791512 K17961 trimethyltridecatetraene/dimethylnonatriene synthase [EC:1.14.14.58 1.14.14.59] | (RefSeq) cytochrome P450 CYP82D47-like (A)
PIL29425.1	osa:4333585	1.14.14.58	osa:4333585 K22640 trimethyltridecatetraene synthase [EC:1.14.14.58] | (RefSeq) flavonoid 3'-monooxygenase (A)
PIL29426.1	bdi:100828145	1.14.14.86	bdi:100828145 K04122 ent-kaurene oxidase [EC:1.14.14.86] | (RefSeq) ent-kaurene oxidase 2 isoform X1 (A)
PIL29427.1	ag:ALM25794	1.14.14.62	ag:ALM25794 K22634 salviol synthase [EC:1.14.14.62] | (KEGG) CYP71BE52; salviol synthase (EC:1.14.14.62) (A)
PIL29731.1	pvy:116142045	4.2.3.19	pvy:116142045 K04121 ent-kaurene synthase [EC:4.2.3.19] | (RefSeq) ent-kaur-16-ene synthase, chloroplastic-like (A)
PIL29829.1	cal:CAALFM_CR09120CA
PIL29859.1	sspl:121780327	1.14.14.175	sspl:121780327 K20513 ferruginol synthase [EC:1.14.14.175] | (RefSeq) ferruginol synthase 1-like (A)
PIL29914.1	phai:112879393	1.14.14.58 1.14.14.59	phai:112879393 K22639 trimethyltridecatetraene/dimethylnonatriene synthase [EC:1.14.14.58 1.14.14.59] | (RefSeq) flavonoid 3'-monooxygenase-like (A)
PIL29990.1	ahf:112710320	1.14.14.58 1.14.14.59	ahf:112710320 K17961 trimethyltridecatetraene/dimethylnonatriene synthase [EC:1.14.14.58 1.14.14.59] | (RefSeq) cytochrome P450 82G1 (A)
PIL30234.1	nfi:NFIA_009830	1.14.14.86	nfi:NFIA_009830 K21292 ent-kaurene oxidase [EC:1.14.14.86] | (RefSeq) cytochrome P450 monooxygenase, putative (A)
PIL30235.1	ag:CAA75565
PIL30237.1	bor:COCMIDRAFT_6219	1.14.14.86	bor:COCMIDRAFT_6219 K21292 ent-kaurene oxidase [EC:1.14.14.86] | (RefSeq) hypothetical protein (A)
PIL30238.1	ag:CAA76703	1.14.14.86	ag:CAA76703 K21292 ent-kaurene oxidase [EC:1.14.14.86] | (KEGG) CYP503A1; ent-kaurene oxidase (A)
PIL30243.1	npa:UCRNP2_330	1.14.14.86	npa:UCRNP2_330 K21292 ent-kaurene oxidase [EC:1.14.14.86] | (GenBank) putative cytochrome p450 protein (A)
PIL30244.1	nfi:NFIA_009830	1.14.14.86	nfi:NFIA_009830 K21292 ent-kaurene oxidase [EC:1.14.14.86] | (RefSeq) cytochrome P450 monooxygenase, putative (A)
PIL30247.1	nfi:NFIA_009830	1.14.14.86	nfi:NFIA_009830 K21292 ent-kaurene oxidase [EC:1.14.14.86] | (RefSeq) cytochrome P450 monooxygenase, putative (A)
PIL30248.1	ure:UREG_02869	1.14.14.86	ure:UREG_02869 K21292 ent-kaurene oxidase [EC:1.14.14.86] | (RefSeq) hypothetical protein (A)
PIL30249.1	npa:UCRNP2_330	1.14.14.86	npa:UCRNP2_330 K21292 ent-kaurene oxidase [EC:1.14.14.86] | (GenBank) putative cytochrome p450 protein (A)
PIL30267.1	ure:UREG_02869	1.14.14.86	ure:UREG_02869 K21292 ent-kaurene oxidase [EC:1.14.14.86] | (RefSeq) hypothetical protein (A)
PIL30269.1	pvy:116142045	4.2.3.19	pvy:116142045 K04121 ent-kaurene synthase [EC:4.2.3.19] | (RefSeq) ent-kaur-16-ene synthase, chloroplastic-like (A)
PIL30270.1	npa:UCRNP2_330	1.14.14.86	npa:UCRNP2_330 K21292 ent-kaurene oxidase [EC:1.14.14.86] | (GenBank) putative cytochrome p450 protein (A)
PIL30272.1	fvr:FVEG_16575	1.14.14.86	fvr:FVEG_16575 K21292 ent-kaurene oxidase [EC:1.14.14.86] | (RefSeq) ent-kaurene oxidase (A)
PIL30273.1	nfi:NFIA_009830	1.14.14.86	nfi:NFIA_009830 K21292 ent-kaurene oxidase [EC:1.14.14.86] | (RefSeq) cytochrome P450 monooxygenase, putative (A)
PIL30288.1	npa:UCRNP2_330	1.14.14.86	npa:UCRNP2_330 K21292 ent-kaurene oxidase [EC:1.14.14.86] | (GenBank) putative cytochrome p450 protein (A)
PIL30289.1	ure:UREG_02869	1.14.14.86	ure:UREG_02869 K21292 ent-kaurene oxidase [EC:1.14.14.86] | (RefSeq) hypothetical protein (A)
PIL30684.1	dct:110098748	1.14.-.-	dct:110098748 K20666 gibberellin 13-oxidase [EC:1.14.-.-] | (RefSeq) cytochrome P450 714B3 (A)
PIL30892.1	dcr:108226232	1.14.14.86	dcr:108226232 K04122 ent-kaurene oxidase [EC:1.14.14.86] | (RefSeq) ent-kaurene oxidase, chloroplastic-like (A)
PIL30974.1	sspl:121778538	1.14.14.175	sspl:121778538 K20513 ferruginol synthase [EC:1.14.14.175] | (RefSeq) sugiol synthase-like (A)
PIL31185.1	ani:AN1598.2	1.14.14.86	ani:AN1598.2 K21292 ent-kaurene oxidase [EC:1.14.14.86] | (RefSeq) hypothetical protein (A)
PIL31304.1	nfi:NFIA_009830	1.14.14.86	nfi:NFIA_009830 K21292 ent-kaurene oxidase [EC:1.14.14.86] | (RefSeq) cytochrome P450 monooxygenase, putative (A)
PIL31321.1	nfi:NFIA_009830	1.14.14.86	nfi:NFIA_009830 K21292 ent-kaurene oxidase [EC:1.14.14.86] | (RefSeq) cytochrome P450 monooxygenase, putative (A)
PIL31339.1	npa:UCRNP2_330	1.14.14.86	npa:UCRNP2_330 K21292 ent-kaurene oxidase [EC:1.14.14.86] | (GenBank) putative cytochrome p450 protein (A)
PIL31340.1	npa:UCRNP2_330	1.14.14.86	npa:UCRNP2_330 K21292 ent-kaurene oxidase [EC:1.14.14.86] | (GenBank) putative cytochrome p450 protein (A)
PIL31353.1	bvg:104908785	1.14.14.58 1.14.14.59	bvg:104908785 K17961 trimethyltridecatetraene/dimethylnonatriene synthase [EC:1.14.14.58 1.14.14.59] | (RefSeq) cytochrome P450 82G1 (A)
PIL31605.1	lja:Lj4g3v1152920.1	1.14.14.107	lja:Lj4g3v1152920.1 K04123 ent-kaurenoic acid monooxygenase [EC:1.14.14.107] | (Kazusa) Lj4g3v1152920.1; - (A)
PIL31660.1	sita:101786405	1.14.-.-	sita:101786405 K20666 gibberellin 13-oxidase [EC:1.14.-.-] | (RefSeq) cytochrome P450 714B1 isoform X1 (A)
PIL31823.1	cpap:110808789	1.14.14.107	cpap:110808789 K04123 ent-kaurenoic acid monooxygenase [EC:1.14.14.107] | (RefSeq) beta-amyrin 11-oxidase-like (A)
PIL32001.1	tdc:119358650	1.14.14.111	tdc:119358650 K16085 9beta-pimara-7,15-diene oxidase [EC:1.14.14.111] | (RefSeq) 9-beta-pimara-7,15-diene oxidase-like (A)
PIL32204.1	lang:109361544	1.14.14.58 1.14.14.59	lang:109361544 K17961 trimethyltridecatetraene/dimethylnonatriene synthase [EC:1.14.14.58 1.14.14.59] | (RefSeq) cytochrome P450 82G1-like (A)
PIL32213.1	csin:114262550	1.14.14.58 1.14.14.59	csin:114262550 K17961 trimethyltridecatetraene/dimethylnonatriene synthase [EC:1.14.14.58 1.14.14.59] | (RefSeq) xanthotoxin 5-hydroxylase CYP82C4-like isoform X1 (A)
PIL32218.1	mdm:103435751	1.14.14.58 1.14.14.59	mdm:103435751 K17961 trimethyltridecatetraene/dimethylnonatriene synthase [EC:1.14.14.58 1.14.14.59] | (RefSeq) cytochrome P450 82G1-like (A)
PIL32220.1	peq:110037732	1.14.-.-	peq:110037732 K20666 gibberellin 13-oxidase [EC:1.14.-.-] | (RefSeq) cytochrome P450 714B3-like (A)
PIL32231.1	egr:104442000	1.14.14.107	egr:104442000 K04123 ent-kaurenoic acid monooxygenase [EC:1.14.14.107] | (RefSeq) ent-kaurenoic acid oxidase 2 (A)
PIL32248.1	dct:110098748	1.14.-.-	dct:110098748 K20666 gibberellin 13-oxidase [EC:1.14.-.-] | (RefSeq) cytochrome P450 714B3 (A)
PIL32261.1	dct:110098748	1.14.-.-	dct:110098748 K20666 gibberellin 13-oxidase [EC:1.14.-.-] | (RefSeq) cytochrome P450 714B3 (A)
PIL32262.1	mdm:103435751	1.14.14.58 1.14.14.59	mdm:103435751 K17961 trimethyltridecatetraene/dimethylnonatriene synthase [EC:1.14.14.58 1.14.14.59] | (RefSeq) cytochrome P450 82G1-like (A)
PIL32446.1	ag:ALM25797	1.14.14.61	ag:ALM25797 K22638 carnosic acid synthase [EC:1.14.14.61] | (KEGG) CYP76AK6; carnosic acid synthase (EC:1.14.14.61) (A)
PIL32521.1	mesc:110626020	1.14.14.107	mesc:110626020 K04123 ent-kaurenoic acid monooxygenase [EC:1.14.14.107] | (RefSeq) ent-kaurenoic acid oxidase 2 (A)
PIL32549.1	cal:CAALFM_CR09120CA
PIL32780.1	ag:BAT32889
PIL32966.1	pvy:116142045	4.2.3.19	pvy:116142045 K04121 ent-kaurene synthase [EC:4.2.3.19] | (RefSeq) ent-kaur-16-ene synthase, chloroplastic-like (A)
PIL32971.1	pvy:116142045	4.2.3.19	pvy:116142045 K04121 ent-kaurene synthase [EC:4.2.3.19] | (RefSeq) ent-kaur-16-ene synthase, chloroplastic-like (A)
PIL33147.1	pdul:117622372	1.14.11.15	pdul:117622372 K04124 gibberellin 3beta-dioxygenase [EC:1.14.11.15] | (RefSeq) gibberellin 3-beta-dioxygenase 1 (A)
PIL33210.1	tdc:119368209	1.14.14.86	tdc:119368209 K04122 ent-kaurene oxidase [EC:1.14.14.86] | (RefSeq) ent-kaurene oxidase 2-like (A)
PIL33228.1	pvy:116142045	4.2.3.19	pvy:116142045 K04121 ent-kaurene synthase [EC:4.2.3.19] | (RefSeq) ent-kaur-16-ene synthase, chloroplastic-like (A)
PIL33240.1	pvir:120694865	1.14.-.-	pvir:120694865 K20666 gibberellin 13-oxidase [EC:1.14.-.-] | (RefSeq) cytochrome P450 714B1-like (A)
PIL33301.1	lsv:111885523	1.14.14.58 1.14.14.59	lsv:111885523 K17961 trimethyltridecatetraene/dimethylnonatriene synthase [EC:1.14.14.58 1.14.14.59] | (RefSeq) xanthotoxin 5-hydroxylase CYP82C2 (A)
PIL33302.1	egt:105975178	1.14.14.175	egt:105975178 K20513 ferruginol synthase [EC:1.14.14.175] | (RefSeq) ferruginol synthase-like (A)
PIL33307.1	phai:112886314	1.14.14.58	phai:112886314 K22640 trimethyltridecatetraene synthase [EC:1.14.14.58] | (RefSeq) flavonoid 3'-monooxygenase-like (A)
PIL33309.1	minc:123223597	1.14.14.58 1.14.14.59	minc:123223597 K17961 trimethyltridecatetraene/dimethylnonatriene synthase [EC:1.14.14.58 1.14.14.59] | (RefSeq) dimethylnonatriene synthase-like (A)
PIL33317.1	aof:109849910	1.14.-.-	aof:109849910 K20666 gibberellin 13-oxidase [EC:1.14.-.-] | (RefSeq) cytochrome P450 714B3-like (A)
PIL33431.1	cqi:110703424	1.14.14.58 1.14.14.59	cqi:110703424 K17961 trimethyltridecatetraene/dimethylnonatriene synthase [EC:1.14.14.58 1.14.14.59] | (RefSeq) cytochrome P450 82G1-like (A)
PIL33443.1	cqi:110703424	1.14.14.58 1.14.14.59	cqi:110703424 K17961 trimethyltridecatetraene/dimethylnonatriene synthase [EC:1.14.14.58 1.14.14.59] | (RefSeq) cytochrome P450 82G1-like (A)
PIL33517.1	nfi:NFIA_009830	1.14.14.86	nfi:NFIA_009830 K21292 ent-kaurene oxidase [EC:1.14.14.86] | (RefSeq) cytochrome P450 monooxygenase, putative (A)
PIL33518.1	npa:UCRNP2_330	1.14.14.86	npa:UCRNP2_330 K21292 ent-kaurene oxidase [EC:1.14.14.86] | (GenBank) putative cytochrome p450 protein (A)
PIL33520.1	nfi:NFIA_009830	1.14.14.86	nfi:NFIA_009830 K21292 ent-kaurene oxidase [EC:1.14.14.86] | (RefSeq) cytochrome P450 monooxygenase, putative (A)
PIL33551.1	pvy:116142045	4.2.3.19	pvy:116142045 K04121 ent-kaurene synthase [EC:4.2.3.19] | (RefSeq) ent-kaur-16-ene synthase, chloroplastic-like (A)
PIL33570.1	pvy:116142045	4.2.3.19	pvy:116142045 K04121 ent-kaurene synthase [EC:4.2.3.19] | (RefSeq) ent-kaur-16-ene synthase, chloroplastic-like (A)
PIL33576.1	pvy:116142045	4.2.3.19	pvy:116142045 K04121 ent-kaurene synthase [EC:4.2.3.19] | (RefSeq) ent-kaur-16-ene synthase, chloroplastic-like (A)
PIL33716.1	sspl:121783532	1.14.14.175	sspl:121783532 K20513 ferruginol synthase [EC:1.14.14.175] | (RefSeq) ferruginol synthase-like (A)
PIL33913.1	zma:100383295	1.14.-.-	zma:100383295 K20666 gibberellin 13-oxidase [EC:1.14.-.-] | (RefSeq) cytochrome P450 714B3 (A)
PIL34012.1	pvy:116142045	4.2.3.19	pvy:116142045 K04121 ent-kaurene synthase [EC:4.2.3.19] | (RefSeq) ent-kaur-16-ene synthase, chloroplastic-like (A)
PIL34047.1	egu:105044868	1.14.-.-	egu:105044868 K20666 gibberellin 13-oxidase [EC:1.14.-.-] | (RefSeq) cytochrome P450 714B3 isoform X1 (A)
PIL34048.1	sita:101786405	1.14.-.-	sita:101786405 K20666 gibberellin 13-oxidase [EC:1.14.-.-] | (RefSeq) cytochrome P450 714B1 isoform X1 (A)
PIL34065.1	zma:100274525	1.14.-.-	zma:100274525 K20666 gibberellin 13-oxidase [EC:1.14.-.-] | (RefSeq) uncharacterized protein LOC100274525 (A)
PIL34233.1	dct:110098748	1.14.-.-	dct:110098748 K20666 gibberellin 13-oxidase [EC:1.14.-.-] | (RefSeq) cytochrome P450 714B3 (A)
PIL34324.1	aof:109849910	1.14.-.-	aof:109849910 K20666 gibberellin 13-oxidase [EC:1.14.-.-] | (RefSeq) cytochrome P450 714B3-like (A)
PIL34325.1	aof:109849910	1.14.-.-	aof:109849910 K20666 gibberellin 13-oxidase [EC:1.14.-.-] | (RefSeq) cytochrome P450 714B3-like (A)
PIL34328.1	pvir:120694865	1.14.-.-	pvir:120694865 K20666 gibberellin 13-oxidase [EC:1.14.-.-] | (RefSeq) cytochrome P450 714B1-like (A)
PIL34357.1	nfi:NFIA_009830	1.14.14.86	nfi:NFIA_009830 K21292 ent-kaurene oxidase [EC:1.14.14.86] | (RefSeq) cytochrome P450 monooxygenase, putative (A)
PIL34366.1	npa:UCRNP2_330	1.14.14.86	npa:UCRNP2_330 K21292 ent-kaurene oxidase [EC:1.14.14.86] | (GenBank) putative cytochrome p450 protein (A)
PIL34382.1	osa:4335093	1.1.1.295	osa:4335093 K13070 momilactone-A synthase [EC:1.1.1.295] | (RefSeq) momilactone A synthase (A)
PIL34414.1	pvu:PHAVU_010G022600g	1.14.14.58 1.14.14.59	pvu:PHAVU_010G022600g K17961 trimethyltridecatetraene/dimethylnonatriene synthase [EC:1.14.14.58 1.14.14.59] | (RefSeq) hypothetical protein (A)
PIL34515.1	osa:4335093	1.1.1.295	osa:4335093 K13070 momilactone-A synthase [EC:1.1.1.295] | (RefSeq) momilactone A synthase (A)
PIL34518.1	osa:4335093	1.1.1.295	osa:4335093 K13070 momilactone-A synthase [EC:1.1.1.295] | (RefSeq) momilactone A synthase (A)
PIL34519.1	osa:4341343	1.14.14.70 1.14.14.68	osa:4341343 K21719 ent-sandaracopimaradiene 3-hydroxylase / syn-pimaradiene 3-monooxygenase [EC:1.14.14.70 1.14.14.68] | (RefSeq) ent-sandaracopimaradiene 3-hydroxylase (A)
PIL34523.1	pvir:120694865	1.14.-.-	pvir:120694865 K20666 gibberellin 13-oxidase [EC:1.14.-.-] | (RefSeq) cytochrome P450 714B1-like (A)
PIL34527.1	dct:110098748	1.14.-.-	dct:110098748 K20666 gibberellin 13-oxidase [EC:1.14.-.-] | (RefSeq) cytochrome P450 714B3 (A)
PIL34529.1	sspl:121750147	1.14.14.175	sspl:121750147 K20513 ferruginol synthase [EC:1.14.14.175] | (RefSeq) sugiol synthase-like (A)
PIL34530.1	osa:4341343	1.14.14.70 1.14.14.68	osa:4341343 K21719 ent-sandaracopimaradiene 3-hydroxylase / syn-pimaradiene 3-monooxygenase [EC:1.14.14.70 1.14.14.68] | (RefSeq) ent-sandaracopimaradiene 3-hydroxylase (A)
PIL34571.1	scl:sce6369	4.2.3.175	scl:sce6369 K23031 10-epi-cubebol synthase [EC:4.2.3.175] | (GenBank) putative Pentalenene synthase (A)
PIL34743.1	sspl:121781922	1.14.14.175	sspl:121781922 K20513 ferruginol synthase [EC:1.14.14.175] | (RefSeq) sugiol synthase-like (A)
PIL34774.1	dct:110098748	1.14.-.-	dct:110098748 K20666 gibberellin 13-oxidase [EC:1.14.-.-] | (RefSeq) cytochrome P450 714B3 (A)
PIL34854.1	pvy:116142045	4.2.3.19	pvy:116142045 K04121 ent-kaurene synthase [EC:4.2.3.19] | (RefSeq) ent-kaur-16-ene synthase, chloroplastic-like (A)
PIL34900.1	osa:4335093	1.1.1.295	osa:4335093 K13070 momilactone-A synthase [EC:1.1.1.295] | (RefSeq) momilactone A synthase (A)
PIL34972.1	osa:4335093	1.1.1.295	osa:4335093 K13070 momilactone-A synthase [EC:1.1.1.295] | (RefSeq) momilactone A synthase (A)
PIL35051.1	sspl:121785163	1.14.14.175	sspl:121785163 K20513 ferruginol synthase [EC:1.14.14.175] | (RefSeq) ferruginol synthase 1 (A)
PIL35052.1	osa:4341447	1.14.14.112 1.14.14.123	osa:4341447 K16084 ent-cassa-12,15-diene 11-hydroxylase / oryzalexin D synthase [EC:1.14.14.112 1.14.14.123] | (RefSeq) ent-cassadiene C11-alpha-hydroxylase 1 (A)
PIL35060.1	osa:4335093	1.1.1.295	osa:4335093 K13070 momilactone-A synthase [EC:1.1.1.295] | (RefSeq) momilactone A synthase (A)
PIL35071.1	obr:102708034	1.14.14.122	obr:102708034 K21718 oryzalexin E synthase [EC:1.14.14.122] | (RefSeq) oryzalexin E synthase-like (A)
PIL35078.1	sot:102603753	1.14.14.107	sot:102603753 K04123 ent-kaurenoic acid monooxygenase [EC:1.14.14.107] | (RefSeq) ent-kaurenoic acid oxidase 2-like (A)
PIL35084.1	pvy:116140085	1.14.11.15	pvy:116140085 K04124 gibberellin 3beta-dioxygenase [EC:1.14.11.15] | (RefSeq) gibberellin 3-beta-dioxygenase 1-like (A)
PIL35085.1	dct:110098748	1.14.-.-	dct:110098748 K20666 gibberellin 13-oxidase [EC:1.14.-.-] | (RefSeq) cytochrome P450 714B3 (A)
PIL35108.1	aprc:113849582	1.14.14.58 1.14.14.59	aprc:113849582 K17961 trimethyltridecatetraene/dimethylnonatriene synthase [EC:1.14.14.58 1.14.14.59] | (RefSeq) cytochrome P450 CYP82D47-like (A)
PIL35151.1	osa:4335093	1.1.1.295	osa:4335093 K13070 momilactone-A synthase [EC:1.1.1.295] | (RefSeq) momilactone A synthase (A)
PIL35179.1	fve:101304518	1.14.11.15	fve:101304518 K04124 gibberellin 3beta-dioxygenase [EC:1.14.11.15] | (RefSeq) gibberellin 3-beta-dioxygenase 1-like (A)
PIL35267.1	pvy:116142045	4.2.3.19	pvy:116142045 K04121 ent-kaurene synthase [EC:4.2.3.19] | (RefSeq) ent-kaur-16-ene synthase, chloroplastic-like (A)
PIL35630.1	scyg:S1361_14270	4.2.3.89 4.2.1.138	scyg:S1361_14270 K18111 (+)-beta-caryophyllene/(+)-caryolan-1-ol synthase [EC:4.2.3.89 4.2.1.138] | (GenBank) gcoA; (+)-caryolan-1-ol synthase (A)
PIL35634.1	scl:sce6369	4.2.3.175	scl:sce6369 K23031 10-epi-cubebol synthase [EC:4.2.3.175] | (GenBank) putative Pentalenene synthase (A)
PIL35698.1	sspl:121783532	1.14.14.175	sspl:121783532 K20513 ferruginol synthase [EC:1.14.14.175] | (RefSeq) ferruginol synthase-like (A)
PIL36127.1	sspl:121781922	1.14.14.175	sspl:121781922 K20513 ferruginol synthase [EC:1.14.14.175] | (RefSeq) sugiol synthase-like (A)
PIL36132.1	peq:110038987	1.14.-.-	peq:110038987 K20666 gibberellin 13-oxidase [EC:1.14.-.-] | (RefSeq) cytochrome P450 714B3-like (A)
PIL36289.1	pop:7490835	1.14.11.13	pop:7490835 K04125 gibberellin 2beta-dioxygenase [EC:1.14.11.13] | (RefSeq) gibberellin 2-beta-dioxygenase (A)
PIL36305.1	pvy:116142045	4.2.3.19	pvy:116142045 K04121 ent-kaurene synthase [EC:4.2.3.19] | (RefSeq) ent-kaur-16-ene synthase, chloroplastic-like (A)
PIL36346.1	mesc:110610404	1.14.11.15	mesc:110610404 K04124 gibberellin 3beta-dioxygenase [EC:1.14.11.15] | (RefSeq) gibberellin 3-beta-dioxygenase 1 (A)
PIL36501.1	tdc:119353264	1.14.-.-	tdc:119353264 K20666 gibberellin 13-oxidase [EC:1.14.-.-] | (RefSeq) cytochrome P450 714B1-like (A)
PIL36553.1	pvy:116142045	4.2.3.19	pvy:116142045 K04121 ent-kaurene synthase [EC:4.2.3.19] | (RefSeq) ent-kaur-16-ene synthase, chloroplastic-like (A)
PIL36854.1	osa:4335093	1.1.1.295	osa:4335093 K13070 momilactone-A synthase [EC:1.1.1.295] | (RefSeq) momilactone A synthase (A)
PIL36855.1	sspl:121781922	1.14.14.175	sspl:121781922 K20513 ferruginol synthase [EC:1.14.14.175] | (RefSeq) sugiol synthase-like (A)
PIL36913.1	han:110883899	1.14.14.58 1.14.14.59	han:110883899 K17961 trimethyltridecatetraene/dimethylnonatriene synthase [EC:1.14.14.58 1.14.14.59] | (RefSeq) dimethylnonatriene synthase (A)
PIL36935.1	cal:CAALFM_CR09120CA
PIL36936.1	cal:CAALFM_CR09120CA
PIL36941.1	aip:107618190	1.14.14.58 1.14.14.59	aip:107618190 K17961 trimethyltridecatetraene/dimethylnonatriene synthase [EC:1.14.14.58 1.14.14.59] | (RefSeq) cytochrome P450 82G1 (A)
PIL36942.1	egu:105044868	1.14.-.-	egu:105044868 K20666 gibberellin 13-oxidase [EC:1.14.-.-] | (RefSeq) cytochrome P450 714B3 isoform X1 (A)
PIL36945.1	pda:103702172	1.14.-.-	pda:103702172 K20666 gibberellin 13-oxidase [EC:1.14.-.-] | (RefSeq) cytochrome P450 714B3-like isoform X1 (A)
PIL37002.1	pvy:116142045	4.2.3.19	pvy:116142045 K04121 ent-kaurene synthase [EC:4.2.3.19] | (RefSeq) ent-kaur-16-ene synthase, chloroplastic-like (A)
PIL37313.1	rsz:108859491	1.14.11.12	rsz:108859491 K05282 gibberellin-44 dioxygenase [EC:1.14.11.12] | (RefSeq) gibberellin 20 oxidase 3-like (A)
PIL37456.1	pvy:116142045	4.2.3.19	pvy:116142045 K04121 ent-kaurene synthase [EC:4.2.3.19] | (RefSeq) ent-kaur-16-ene synthase, chloroplastic-like (A)
PIL37513.1	zma:100274525	1.14.-.-	zma:100274525 K20666 gibberellin 13-oxidase [EC:1.14.-.-] | (RefSeq) uncharacterized protein LOC100274525 (A)
PIL37582.1	ag:AMB36496	1.14.14.60 1.14.14.65	ag:AMB36496 K22635 ferruginol monooxygenase / sugiol synthase [EC:1.14.14.60 1.14.14.65] | (KEGG) CYP76AH3; ferruginol monooxygenase / sugiol synthase (EC:1.14.14.60 1.14.14.65) (A)
PIL37649.1	npa:UCRNP2_330	1.14.14.86	npa:UCRNP2_330 K21292 ent-kaurene oxidase [EC:1.14.14.86] | (GenBank) putative cytochrome p450 protein (A)
PIL37656.1	ini:109186347	1.14.11.15	ini:109186347 K04124 gibberellin 3beta-dioxygenase [EC:1.14.11.15] | (RefSeq) gibberellin 3-beta-dioxygenase 3-like (A)
PIL37686.1	ag:AMB36496	1.14.14.60 1.14.14.65	ag:AMB36496 K22635 ferruginol monooxygenase / sugiol synthase [EC:1.14.14.60 1.14.14.65] | (KEGG) CYP76AH3; ferruginol monooxygenase / sugiol synthase (EC:1.14.14.60 1.14.14.65) (A)
PIL37704.1	pvy:116142045	4.2.3.19	pvy:116142045 K04121 ent-kaurene synthase [EC:4.2.3.19] | (RefSeq) ent-kaur-16-ene synthase, chloroplastic-like (A)

## Sheet: Phanerochaete_carnosa
query_id	subject_id	EC	description
XP_007389863.1	palz:118049585	1.14.14.107	palz:118049585 K04123 ent-kaurenoic acid monooxygenase [EC:1.14.14.107] | (RefSeq) ent-kaurenoic acid oxidase 1-like isoform X1 (A)
XP_007389869.1	dct:110098748	1.14.-.-	dct:110098748 K20666 gibberellin 13-oxidase [EC:1.14.-.-] | (RefSeq) cytochrome P450 714B3 (A)
XP_007390088.1	npa:UCRNP2_330	1.14.14.86	npa:UCRNP2_330 K21292 ent-kaurene oxidase [EC:1.14.14.86] | (GenBank) putative cytochrome p450 protein (A)
XP_007390159.1	bna:106440494	1.14.14.107	bna:106440494 K04123 ent-kaurenoic acid monooxygenase [EC:1.14.14.107] | (RefSeq) ent-kaurenoic acid oxidase 2 (A)
XP_007390223.1	ag:AJQ30186	1.14.14.175	ag:AJQ30186 K20513 ferruginol synthase [EC:1.14.14.175] | (KEGG) FS; ferruginol synthase (EC:1.14.14.175) (A)
XP_007390591.1	pvu:PHAVU_010G022600g	1.14.14.58 1.14.14.59	pvu:PHAVU_010G022600g K17961 trimethyltridecatetraene/dimethylnonatriene synthase [EC:1.14.14.58 1.14.14.59] | (RefSeq) hypothetical protein (A)
XP_007390612.1	lja:Lj4g3v1152920.1	1.14.14.107	lja:Lj4g3v1152920.1 K04123 ent-kaurenoic acid monooxygenase [EC:1.14.14.107] | (Kazusa) Lj4g3v1152920.1; - (A)
XP_007391134.1	tre:TRIREDRAFT_56687	1.14.14.86	tre:TRIREDRAFT_56687 K21292 ent-kaurene oxidase [EC:1.14.14.86] | (RefSeq) hypothetical protein (A)
XP_007391152.1	ani:AN1598.2	1.14.14.86	ani:AN1598.2 K21292 ent-kaurene oxidase [EC:1.14.14.86] | (RefSeq) hypothetical protein (A)
XP_007391212.1	nfi:NFIA_009830	1.14.14.86	nfi:NFIA_009830 K21292 ent-kaurene oxidase [EC:1.14.14.86] | (RefSeq) cytochrome P450 monooxygenase, putative (A)
XP_007391213.1	nfi:NFIA_009830	1.14.14.86	nfi:NFIA_009830 K21292 ent-kaurene oxidase [EC:1.14.14.86] | (RefSeq) cytochrome P450 monooxygenase, putative (A)
XP_007391233.1	ani:AN1598.2	1.14.14.86	ani:AN1598.2 K21292 ent-kaurene oxidase [EC:1.14.14.86] | (RefSeq) hypothetical protein (A)
XP_007391404.1	peq:110038987	1.14.-.-	peq:110038987 K20666 gibberellin 13-oxidase [EC:1.14.-.-] | (RefSeq) cytochrome P450 714B3-like (A)
XP_007391405.1	sbi:8084552	1.14.-.-	sbi:8084552 K20666 gibberellin 13-oxidase [EC:1.14.-.-] | (RefSeq) cytochrome P450 714B3 (A)
XP_007391442.1	dct:110108657	1.14.-.-	dct:110108657 K20666 gibberellin 13-oxidase [EC:1.14.-.-] | (RefSeq) cytochrome P450 714B3-like (A)
XP_007391443.1	ncol:116255470	1.14.14.86	ncol:116255470 K04122 ent-kaurene oxidase [EC:1.14.14.86] | (RefSeq) ent-kaurene oxidase, chloroplastic isoform X1 (A)
XP_007391462.1	egt:105975178	1.14.14.175	egt:105975178 K20513 ferruginol synthase [EC:1.14.14.175] | (RefSeq) ferruginol synthase-like (A)
XP_007391687.1	sbi:8081144	1.14.14.58 1.14.14.59	sbi:8081144 K22639 trimethyltridecatetraene/dimethylnonatriene synthase [EC:1.14.14.58 1.14.14.59] | (RefSeq) flavonoid 3'-monooxygenase (A)
XP_007391743.1	sspl:121778538	1.14.14.175	sspl:121778538 K20513 ferruginol synthase [EC:1.14.14.175] | (RefSeq) sugiol synthase-like (A)
XP_007391744.1	vra:106773394	1.14.14.58 1.14.14.59	vra:106773394 K17961 trimethyltridecatetraene/dimethylnonatriene synthase [EC:1.14.14.58 1.14.14.59] | (RefSeq) cytochrome P450 CYP82D47-like (A)
XP_007391745.1	ecad:122607862	1.14.14.58 1.14.14.59	ecad:122607862 K17961 trimethyltridecatetraene/dimethylnonatriene synthase [EC:1.14.14.58 1.14.14.59] | (RefSeq) dimethylnonatriene synthase-like (A)
XP_007391781.1	bor:COCMIDRAFT_109515	1.14.14.86	bor:COCMIDRAFT_109515 K21292 ent-kaurene oxidase [EC:1.14.14.86] | (RefSeq) hypothetical protein (A)
XP_007391807.1	dct:110098748	1.14.-.-	dct:110098748 K20666 gibberellin 13-oxidase [EC:1.14.-.-] | (RefSeq) cytochrome P450 714B3 (A)
XP_007391808.1	egu:105044868	1.14.-.-	egu:105044868 K20666 gibberellin 13-oxidase [EC:1.14.-.-] | (RefSeq) cytochrome P450 714B3 isoform X1 (A)
XP_007391809.1	egu:105044868	1.14.-.-	egu:105044868 K20666 gibberellin 13-oxidase [EC:1.14.-.-] | (RefSeq) cytochrome P450 714B3 isoform X1 (A)
XP_007391813.1	cal:CAALFM_CR09120CA
XP_007391814.1	cal:CAALFM_CR09120CA
XP_007391966.1	sspl:121783532	1.14.14.175	sspl:121783532 K20513 ferruginol synthase [EC:1.14.14.175] | (RefSeq) ferruginol synthase-like (A)
XP_007392012.1	ag:AMB36496	1.14.14.60 1.14.14.65	ag:AMB36496 K22635 ferruginol monooxygenase / sugiol synthase [EC:1.14.14.60 1.14.14.65] | (KEGG) CYP76AH3; ferruginol monooxygenase / sugiol synthase (EC:1.14.14.60 1.14.14.65) (A)
XP_007392035.1	ecad:122607862	1.14.14.58 1.14.14.59	ecad:122607862 K17961 trimethyltridecatetraene/dimethylnonatriene synthase [EC:1.14.14.58 1.14.14.59] | (RefSeq) dimethylnonatriene synthase-like (A)
XP_007392299.1	pvy:116128360	1.14.11.12	pvy:116128360 K05282 gibberellin-44 dioxygenase [EC:1.14.11.12] | (RefSeq) gibberellin 20 oxidase 2-like (A)
XP_007392342.1	peq:110037732	1.14.-.-	peq:110037732 K20666 gibberellin 13-oxidase [EC:1.14.-.-] | (RefSeq) cytochrome P450 714B3-like (A)
XP_007392343.1	peq:110037732	1.14.-.-	peq:110037732 K20666 gibberellin 13-oxidase [EC:1.14.-.-] | (RefSeq) cytochrome P450 714B3-like (A)
XP_007392344.1	peq:110037732	1.14.-.-	peq:110037732 K20666 gibberellin 13-oxidase [EC:1.14.-.-] | (RefSeq) cytochrome P450 714B3-like (A)
XP_007392346.1	peq:110037732	1.14.-.-	peq:110037732 K20666 gibberellin 13-oxidase [EC:1.14.-.-] | (RefSeq) cytochrome P450 714B3-like (A)
XP_007392352.1	peq:110037732	1.14.-.-	peq:110037732 K20666 gibberellin 13-oxidase [EC:1.14.-.-] | (RefSeq) cytochrome P450 714B3-like (A)
XP_007392371.1	peq:110037732	1.14.-.-	peq:110037732 K20666 gibberellin 13-oxidase [EC:1.14.-.-] | (RefSeq) cytochrome P450 714B3-like (A)
XP_007392372.1	peq:110037732	1.14.-.-	peq:110037732 K20666 gibberellin 13-oxidase [EC:1.14.-.-] | (RefSeq) cytochrome P450 714B3-like (A)
XP_007392378.1	peq:110037732	1.14.-.-	peq:110037732 K20666 gibberellin 13-oxidase [EC:1.14.-.-] | (RefSeq) cytochrome P450 714B3-like (A)
XP_007392379.1	peq:110037732	1.14.-.-	peq:110037732 K20666 gibberellin 13-oxidase [EC:1.14.-.-] | (RefSeq) cytochrome P450 714B3-like (A)
XP_007392380.1	peq:110037732	1.14.-.-	peq:110037732 K20666 gibberellin 13-oxidase [EC:1.14.-.-] | (RefSeq) cytochrome P450 714B3-like (A)
XP_007392560.1	nfi:NFIA_009830	1.14.14.86	nfi:NFIA_009830 K21292 ent-kaurene oxidase [EC:1.14.14.86] | (RefSeq) cytochrome P450 monooxygenase, putative (A)
XP_007392571.1	bvg:104908785	1.14.14.58 1.14.14.59	bvg:104908785 K17961 trimethyltridecatetraene/dimethylnonatriene synthase [EC:1.14.14.58 1.14.14.59] | (RefSeq) cytochrome P450 82G1 (A)
XP_007392630.1	nfi:NFIA_009830	1.14.14.86	nfi:NFIA_009830 K21292 ent-kaurene oxidase [EC:1.14.14.86] | (RefSeq) cytochrome P450 monooxygenase, putative (A)
XP_007392685.1	ag:ALM25796	1.14.14.175 1.14.14.60	ag:ALM25796 K22636 ferruginol synthase / ferruginol monooxygenase [EC:1.14.14.175 1.14.14.60] | (KEGG) CYP76AH24; ferruginol monooxygenase (EC:1.14.14.60) (A)
XP_007392835.1	aprc:113874179	1.14.14.107	aprc:113874179 K04123 ent-kaurenoic acid monooxygenase [EC:1.14.14.107] | (RefSeq) LOW QUALITY PROTEIN: ent-kaurenoic acid oxidase 2-like (A)
XP_007392861.1	cmos:111447734	1.14.11.13	cmos:111447734 K04125 gibberellin 2beta-dioxygenase [EC:1.14.11.13] | (RefSeq) gibberellin 2-beta-dioxygenase 8-like (A)
XP_007392911.1	cmax:111483364	1.14.11.13	cmax:111483364 K04125 gibberellin 2beta-dioxygenase [EC:1.14.11.13] | (RefSeq) gibberellin 2-beta-dioxygenase 8-like (A)
XP_007392941.1	ag:AMB36496	1.14.14.60 1.14.14.65	ag:AMB36496 K22635 ferruginol monooxygenase / sugiol synthase [EC:1.14.14.60 1.14.14.65] | (KEGG) CYP76AH3; ferruginol monooxygenase / sugiol synthase (EC:1.14.14.60 1.14.14.65) (A)
XP_007393137.1	cal:CAALFM_CR09120CA
XP_007393322.1	scl:sce6369	4.2.3.175	scl:sce6369 K23031 10-epi-cubebol synthase [EC:4.2.3.175] | (GenBank) putative Pentalenene synthase (A)
XP_007393380.1	zma:542580	1.14.14.107	zma:542580 K04123 ent-kaurenoic acid monooxygenase [EC:1.14.14.107] | (RefSeq) ent-kaurenoic acid oxidase (A)
XP_007393385.1	jre:109008521	1.14.14.58 1.14.14.59	jre:109008521 K17961 trimethyltridecatetraene/dimethylnonatriene synthase [EC:1.14.14.58 1.14.14.59] | (RefSeq) dimethylnonatriene synthase-like (A)
XP_007393453.1	ag:AAK00946	1.14.14.105	ag:AAK00946 K12924 taxane 10beta-hydroxylase [EC:1.14.14.105] | (KEGG) CYP725A1; taxane 10-beta-hydroxylase (EC:1.14.14.105) (A)
XP_007393454.1	thj:109115973	1.14.14.58 1.14.14.59	thj:109115973 K17961 trimethyltridecatetraene/dimethylnonatriene synthase [EC:1.14.14.58 1.14.14.59] | (RefSeq) cytochrome P450 82G1-like (A)
XP_007393459.1	osa:4335093	1.1.1.295	osa:4335093 K13070 momilactone-A synthase [EC:1.1.1.295] | (RefSeq) momilactone A synthase (A)
XP_007393464.1	osa:4335093	1.1.1.295	osa:4335093 K13070 momilactone-A synthase [EC:1.1.1.295] | (RefSeq) momilactone A synthase (A)
XP_007393488.1	soe:110803253	1.14.14.58 1.14.14.59	soe:110803253 K17961 trimethyltridecatetraene/dimethylnonatriene synthase [EC:1.14.14.58 1.14.14.59] | (RefSeq) cytochrome P450 82G1-like (A)
XP_007393807.1	cgr:CAGL0K04125g
XP_007393842.1	jre:109012810	1.14.14.58 1.14.14.59	jre:109012810 K17961 trimethyltridecatetraene/dimethylnonatriene synthase [EC:1.14.14.58 1.14.14.59] | (RefSeq) dimethylnonatriene synthase-like (A)
XP_007393859.1	ag:AJQ30186	1.14.14.175	ag:AJQ30186 K20513 ferruginol synthase [EC:1.14.14.175] | (KEGG) FS; ferruginol synthase (EC:1.14.14.175) (A)
XP_007393860.1	sspl:121785163	1.14.14.175	sspl:121785163 K20513 ferruginol synthase [EC:1.14.14.175] | (RefSeq) ferruginol synthase 1 (A)
XP_007393871.1	palz:118050412	1.14.14.58 1.14.14.59	palz:118050412 K17961 trimethyltridecatetraene/dimethylnonatriene synthase [EC:1.14.14.58 1.14.14.59] | (RefSeq) dimethylnonatriene synthase-like (A)
XP_007393872.1	phai:112886314	1.14.14.58	phai:112886314 K22640 trimethyltridecatetraene synthase [EC:1.14.14.58] | (RefSeq) flavonoid 3'-monooxygenase-like (A)
XP_007393902.1	sspl:121785522	1.14.14.58 1.14.14.59	sspl:121785522 K17961 trimethyltridecatetraene/dimethylnonatriene synthase [EC:1.14.14.58 1.14.14.59] | (RefSeq) dimethylnonatriene synthase-like (A)
XP_007393981.1	fve:101295656	1.14.11.13	fve:101295656 K04125 gibberellin 2beta-dioxygenase [EC:1.14.11.13] | (RefSeq) gibberellin 2-beta-dioxygenase 2 (A)
XP_007394012.1	pvu:PHAVU_001G151900g	5.5.1.13	pvu:PHAVU_001G151900g K04120 ent-copalyl diphosphate synthase [EC:5.5.1.13] | (RefSeq) hypothetical protein (A)
XP_007394293.1	aof:109850611	1.14.-.-	aof:109850611 K20666 gibberellin 13-oxidase [EC:1.14.-.-] | (RefSeq) cytochrome P450 714B3-like (A)
XP_007394296.1	gmx:100806378	1.14.14.58 1.14.14.59	gmx:100806378 K17961 trimethyltridecatetraene/dimethylnonatriene synthase [EC:1.14.14.58 1.14.14.59] | (RefSeq) cytochrome P450 CYP82D47 (A)
XP_007394316.1	han:110873504	1.14.14.58 1.14.14.59	han:110873504 K17961 trimethyltridecatetraene/dimethylnonatriene synthase [EC:1.14.14.58 1.14.14.59] | (RefSeq) xanthotoxin 5-hydroxylase CYP82C4 (A)
XP_007394317.1	peu:105134628	1.14.14.58 1.14.14.59	peu:105134628 K17961 trimethyltridecatetraene/dimethylnonatriene synthase [EC:1.14.14.58 1.14.14.59] | (RefSeq) cytochrome P450 82G1-like (A)
XP_007394319.1	egt:105975178	1.14.14.175	egt:105975178 K20513 ferruginol synthase [EC:1.14.14.175] | (RefSeq) ferruginol synthase-like (A)
XP_007394320.1	sspl:121778538	1.14.14.175	sspl:121778538 K20513 ferruginol synthase [EC:1.14.14.175] | (RefSeq) sugiol synthase-like (A)
XP_007394323.1	sspl:121785163	1.14.14.175	sspl:121785163 K20513 ferruginol synthase [EC:1.14.14.175] | (RefSeq) ferruginol synthase 1 (A)
XP_007394327.1	zma:100274525	1.14.-.-	zma:100274525 K20666 gibberellin 13-oxidase [EC:1.14.-.-] | (RefSeq) uncharacterized protein LOC100274525 (A)
XP_007394688.1	bdi:100834983	1.14.14.58	bdi:100834983 K22640 trimethyltridecatetraene synthase [EC:1.14.14.58] | (RefSeq) flavonoid 3'-monooxygenase (A)
XP_007394693.1	bdi:100834983	1.14.14.58	bdi:100834983 K22640 trimethyltridecatetraene synthase [EC:1.14.14.58] | (RefSeq) flavonoid 3'-monooxygenase (A)
XP_007394761.1	sspl:121783532	1.14.14.175	sspl:121783532 K20513 ferruginol synthase [EC:1.14.14.175] | (RefSeq) ferruginol synthase-like (A)
XP_007394765.1	ag:ALM25797	1.14.14.61	ag:ALM25797 K22638 carnosic acid synthase [EC:1.14.14.61] | (KEGG) CYP76AK6; carnosic acid synthase (EC:1.14.14.61) (A)
XP_007394943.1	osa:4335093	1.1.1.295	osa:4335093 K13070 momilactone-A synthase [EC:1.1.1.295] | (RefSeq) momilactone A synthase (A)
XP_007394953.1	sita:101776952	1.14.14.58	sita:101776952 K22640 trimethyltridecatetraene synthase [EC:1.14.14.58] | (RefSeq) flavonoid 3'-monooxygenase CYP75B3 (A)
XP_007394984.1	lja:Lj3g3v2247040.1	1.14.11.15	lja:Lj3g3v2247040.1 K04124 gibberellin 3beta-dioxygenase [EC:1.14.11.15] | (Kazusa) Lj3g3v2247040.1; - (A)
XP_007395073.1	sspl:121804311	1.14.11.13	sspl:121804311 K04125 gibberellin 2beta-dioxygenase [EC:1.14.11.13] | (RefSeq) gibberellin 2-beta-dioxygenase 2 (A)
XP_007395100.1	ag:ALM25794	1.14.14.62	ag:ALM25794 K22634 salviol synthase [EC:1.14.14.62] | (KEGG) CYP71BE52; salviol synthase (EC:1.14.14.62) (A)
XP_007395126.1	pvy:116142045	4.2.3.19	pvy:116142045 K04121 ent-kaurene synthase [EC:4.2.3.19] | (RefSeq) ent-kaur-16-ene synthase, chloroplastic-like (A)
XP_007395248.1	peu:105113599	1.14.14.58 1.14.14.59	peu:105113599 K17961 trimethyltridecatetraene/dimethylnonatriene synthase [EC:1.14.14.58 1.14.14.59] | (RefSeq) cytochrome P450 82G1-like (A)
XP_007395300.1	pavi:110757046	1.14.14.58 1.14.14.59	pavi:110757046 K17961 trimethyltridecatetraene/dimethylnonatriene synthase [EC:1.14.14.58 1.14.14.59] | (RefSeq) cytochrome P450 82G1-like isoform X1 (A)
XP_007395301.1	ag:AGN04215	1.14.14.175	ag:AGN04215 K20513 ferruginol synthase [EC:1.14.14.175] | (KEGG) CYP76AH1; ferruginol synthase (EC:1.14.14.175) (A)
XP_007395304.1	twl:120007177	1.14.14.58 1.14.14.59	twl:120007177 K17961 trimethyltridecatetraene/dimethylnonatriene synthase [EC:1.14.14.58 1.14.14.59] | (RefSeq) dimethylnonatriene synthase-like (A)
XP_007395306.1	sspl:121802016	1.14.14.175	sspl:121802016 K20513 ferruginol synthase [EC:1.14.14.175] | (RefSeq) ferruginol synthase-like (A)
XP_007395308.1	sspl:121783532	1.14.14.175	sspl:121783532 K20513 ferruginol synthase [EC:1.14.14.175] | (RefSeq) ferruginol synthase-like (A)
XP_007395310.1	vun:114187411	1.14.14.107	vun:114187411 K04123 ent-kaurenoic acid monooxygenase [EC:1.14.14.107] | (RefSeq) ent-kaurenoic acid oxidase 2-like (A)
XP_007395311.1	egt:105975178	1.14.14.175	egt:105975178 K20513 ferruginol synthase [EC:1.14.14.175] | (RefSeq) ferruginol synthase-like (A)
XP_007395312.1	sspl:121764980	1.14.14.175	sspl:121764980 K20513 ferruginol synthase [EC:1.14.14.175] | (RefSeq) carnosic acid synthase-like (A)
XP_007395314.1	pvu:PHAVU_010G022600g	1.14.14.58 1.14.14.59	pvu:PHAVU_010G022600g K17961 trimethyltridecatetraene/dimethylnonatriene synthase [EC:1.14.14.58 1.14.14.59] | (RefSeq) hypothetical protein (A)
XP_007395317.1	egt:105975178	1.14.14.175	egt:105975178 K20513 ferruginol synthase [EC:1.14.14.175] | (RefSeq) ferruginol synthase-like (A)
XP_007395320.1	pvu:PHAVU_010G022700g	1.14.14.58 1.14.14.59	pvu:PHAVU_010G022700g K17961 trimethyltridecatetraene/dimethylnonatriene synthase [EC:1.14.14.58 1.14.14.59] | (RefSeq) hypothetical protein (A)
XP_007395322.1	egt:105975178	1.14.14.175	egt:105975178 K20513 ferruginol synthase [EC:1.14.14.175] | (RefSeq) ferruginol synthase-like (A)
XP_007395325.1	phai:112879393	1.14.14.58 1.14.14.59	phai:112879393 K22639 trimethyltridecatetraene/dimethylnonatriene synthase [EC:1.14.14.58 1.14.14.59] | (RefSeq) flavonoid 3'-monooxygenase-like (A)
XP_007395339.1	phai:112879393	1.14.14.58 1.14.14.59	phai:112879393 K22639 trimethyltridecatetraene/dimethylnonatriene synthase [EC:1.14.14.58 1.14.14.59] | (RefSeq) flavonoid 3'-monooxygenase-like (A)
XP_007395340.1	sspl:121778538	1.14.14.175	sspl:121778538 K20513 ferruginol synthase [EC:1.14.14.175] | (RefSeq) sugiol synthase-like (A)
XP_007395616.1	osa:4335093	1.1.1.295	osa:4335093 K13070 momilactone-A synthase [EC:1.1.1.295] | (RefSeq) momilactone A synthase (A)
XP_007395939.1	qsu:112016650	1.14.11.12	qsu:112016650 K05282 gibberellin-44 dioxygenase [EC:1.14.11.12] | (RefSeq) gibberellin 20 oxidase 2-like (A)
XP_007396018.1	tdc:119353264	1.14.-.-	tdc:119353264 K20666 gibberellin 13-oxidase [EC:1.14.-.-] | (RefSeq) cytochrome P450 714B1-like (A)
XP_007396063.1	cal:CAALFM_CR09120CA
XP_007396085.1	phai:112879393	1.14.14.58 1.14.14.59	phai:112879393 K22639 trimethyltridecatetraene/dimethylnonatriene synthase [EC:1.14.14.58 1.14.14.59] | (RefSeq) flavonoid 3'-monooxygenase-like (A)
XP_007396086.1	phai:112886436	1.14.14.58	phai:112886436 K22640 trimethyltridecatetraene synthase [EC:1.14.14.58] | (RefSeq) flavonoid 3'-monooxygenase-like (A)
XP_007396087.1	sita:101776952	1.14.14.58	sita:101776952 K22640 trimethyltridecatetraene synthase [EC:1.14.14.58] | (RefSeq) flavonoid 3'-monooxygenase CYP75B3 (A)
XP_007396088.1	phai:112886314	1.14.14.58	phai:112886314 K22640 trimethyltridecatetraene synthase [EC:1.14.14.58] | (RefSeq) flavonoid 3'-monooxygenase-like (A)
XP_007396089.1	ag:ALM25794	1.14.14.62	ag:ALM25794 K22634 salviol synthase [EC:1.14.14.62] | (KEGG) CYP71BE52; salviol synthase (EC:1.14.14.62) (A)
XP_007396131.1	ag:AGN04215	1.14.14.175	ag:AGN04215 K20513 ferruginol synthase [EC:1.14.14.175] | (KEGG) CYP76AH1; ferruginol synthase (EC:1.14.14.175) (A)
XP_007396135.1	sspl:121783193	1.14.14.175	sspl:121783193 K20513 ferruginol synthase [EC:1.14.14.175] | (RefSeq) ferruginol synthase-like (A)
XP_007396161.1	phai:112879393	1.14.14.58 1.14.14.59	phai:112879393 K22639 trimethyltridecatetraene/dimethylnonatriene synthase [EC:1.14.14.58 1.14.14.59] | (RefSeq) flavonoid 3'-monooxygenase-like (A)
XP_007396165.1	ag:AJQ30186	1.14.14.175	ag:AJQ30186 K20513 ferruginol synthase [EC:1.14.14.175] | (KEGG) FS; ferruginol synthase (EC:1.14.14.175) (A)
XP_007396166.1	zma:103631958	1.14.14.58 1.14.14.59	zma:103631958 K22639 trimethyltridecatetraene/dimethylnonatriene synthase [EC:1.14.14.58 1.14.14.59] | (RefSeq) dimethylnonatriene synthase (A)
XP_007396168.1	crb:17893119	1.14.14.58 1.14.14.59	crb:17893119 K17961 trimethyltridecatetraene/dimethylnonatriene synthase [EC:1.14.14.58 1.14.14.59] | (RefSeq) cytochrome P450 82G1 (A)
XP_007396170.1	minc:123229342	1.14.14.86	minc:123229342 K04122 ent-kaurene oxidase [EC:1.14.14.86] | (RefSeq) ent-kaurene oxidase, chloroplastic-like (A)
XP_007396171.1	brp:103860272	1.14.14.58 1.14.14.59	brp:103860272 K17961 trimethyltridecatetraene/dimethylnonatriene synthase [EC:1.14.14.58 1.14.14.59] | (RefSeq) cytochrome P450 82G1 (A)
XP_007396177.1	sspl:121783193	1.14.14.175	sspl:121783193 K20513 ferruginol synthase [EC:1.14.14.175] | (RefSeq) ferruginol synthase-like (A)
XP_007396178.1	sspl:121783193	1.14.14.175	sspl:121783193 K20513 ferruginol synthase [EC:1.14.14.175] | (RefSeq) ferruginol synthase-like (A)
XP_007396180.1	sspl:121783532	1.14.14.175	sspl:121783532 K20513 ferruginol synthase [EC:1.14.14.175] | (RefSeq) ferruginol synthase-like (A)
XP_007396181.1	sspl:121788348	1.14.14.175	sspl:121788348 K20513 ferruginol synthase [EC:1.14.14.175] | (RefSeq) ferruginol synthase-like (A)
XP_007396183.1	sspl:121783193	1.14.14.175	sspl:121783193 K20513 ferruginol synthase [EC:1.14.14.175] | (RefSeq) ferruginol synthase-like (A)
XP_007396184.1	sspl:121783193	1.14.14.175	sspl:121783193 K20513 ferruginol synthase [EC:1.14.14.175] | (RefSeq) ferruginol synthase-like (A)
XP_007396185.1	ecad:122607862	1.14.14.58 1.14.14.59	ecad:122607862 K17961 trimethyltridecatetraene/dimethylnonatriene synthase [EC:1.14.14.58 1.14.14.59] | (RefSeq) dimethylnonatriene synthase-like (A)
XP_007396186.1	sspl:121788348	1.14.14.175	sspl:121788348 K20513 ferruginol synthase [EC:1.14.14.175] | (RefSeq) ferruginol synthase-like (A)
XP_007396187.1	vra:106773394	1.14.14.58 1.14.14.59	vra:106773394 K17961 trimethyltridecatetraene/dimethylnonatriene synthase [EC:1.14.14.58 1.14.14.59] | (RefSeq) cytochrome P450 CYP82D47-like (A)
XP_007396188.1	sspl:121759934	1.14.14.175	sspl:121759934 K20513 ferruginol synthase [EC:1.14.14.175] | (RefSeq) carnosic acid synthase-like (A)
XP_007396189.1	sspl:121800549	1.14.14.175	sspl:121800549 K20513 ferruginol synthase [EC:1.14.14.175] | (RefSeq) 11-hydroxysugiol 20-monooxygenase-like (A)
XP_007396190.1	ecad:122607862	1.14.14.58 1.14.14.59	ecad:122607862 K17961 trimethyltridecatetraene/dimethylnonatriene synthase [EC:1.14.14.58 1.14.14.59] | (RefSeq) dimethylnonatriene synthase-like (A)
XP_007396191.1	sspl:121783193	1.14.14.175	sspl:121783193 K20513 ferruginol synthase [EC:1.14.14.175] | (RefSeq) ferruginol synthase-like (A)
XP_007396192.1	sspl:121756002	1.14.14.175	sspl:121756002 K20513 ferruginol synthase [EC:1.14.14.175] | (RefSeq) ferruginol synthase-like (A)
XP_007396193.1	thj:109115973	1.14.14.58 1.14.14.59	thj:109115973 K17961 trimethyltridecatetraene/dimethylnonatriene synthase [EC:1.14.14.58 1.14.14.59] | (RefSeq) cytochrome P450 82G1-like (A)
XP_007396244.1	ag:AJQ30186	1.14.14.175	ag:AJQ30186 K20513 ferruginol synthase [EC:1.14.14.175] | (KEGG) FS; ferruginol synthase (EC:1.14.14.175) (A)
XP_007396248.1	ag:AJQ30186	1.14.14.175	ag:AJQ30186 K20513 ferruginol synthase [EC:1.14.14.175] | (KEGG) FS; ferruginol synthase (EC:1.14.14.175) (A)
XP_007396283.1	cqi:110703424	1.14.14.58 1.14.14.59	cqi:110703424 K17961 trimethyltridecatetraene/dimethylnonatriene synthase [EC:1.14.14.58 1.14.14.59] | (RefSeq) cytochrome P450 82G1-like (A)
XP_007396840.1	ag:AJQ30187	1.14.14.175	ag:AJQ30187 K20513 ferruginol synthase [EC:1.14.14.175] | (KEGG) FS1; ferruginol synthase (EC:1.14.14.175) (A)
XP_007396987.1	ag:ALM25794	1.14.14.62	ag:ALM25794 K22634 salviol synthase [EC:1.14.14.62] | (KEGG) CYP71BE52; salviol synthase (EC:1.14.14.62) (A)
XP_007397278.1	pavi:110757046	1.14.14.58 1.14.14.59	pavi:110757046 K17961 trimethyltridecatetraene/dimethylnonatriene synthase [EC:1.14.14.58 1.14.14.59] | (RefSeq) cytochrome P450 82G1-like isoform X1 (A)
XP_007397279.1	ini:109182929	1.14.14.58 1.14.14.59	ini:109182929 K17961 trimethyltridecatetraene/dimethylnonatriene synthase [EC:1.14.14.58 1.14.14.59] | (RefSeq) cytochrome P450 82C4-like (A)
XP_007397280.1	sspl:121785163	1.14.14.175	sspl:121785163 K20513 ferruginol synthase [EC:1.14.14.175] | (RefSeq) ferruginol synthase 1 (A)
XP_007397281.1	sspl:121783532	1.14.14.175	sspl:121783532 K20513 ferruginol synthase [EC:1.14.14.175] | (RefSeq) ferruginol synthase-like (A)
XP_007397282.1	egt:105975178	1.14.14.175	egt:105975178 K20513 ferruginol synthase [EC:1.14.14.175] | (RefSeq) ferruginol synthase-like (A)
XP_007397287.1	sspl:121783193	1.14.14.175	sspl:121783193 K20513 ferruginol synthase [EC:1.14.14.175] | (RefSeq) ferruginol synthase-like (A)
XP_007397295.1	tdc:119358650	1.14.14.111	tdc:119358650 K16085 9beta-pimara-7,15-diene oxidase [EC:1.14.14.111] | (RefSeq) 9-beta-pimara-7,15-diene oxidase-like (A)
XP_007397296.1	ag:ALM25796	1.14.14.175 1.14.14.60	ag:ALM25796 K22636 ferruginol synthase / ferruginol monooxygenase [EC:1.14.14.175 1.14.14.60] | (KEGG) CYP76AH24; ferruginol monooxygenase (EC:1.14.14.60) (A)
XP_007397302.1	sspl:121785163	1.14.14.175	sspl:121785163 K20513 ferruginol synthase [EC:1.14.14.175] | (RefSeq) ferruginol synthase 1 (A)
XP_007397341.1	ani:AN1598.2	1.14.14.86	ani:AN1598.2 K21292 ent-kaurene oxidase [EC:1.14.14.86] | (RefSeq) hypothetical protein (A)
XP_007397458.1	sbi:8063590	1.14.11.13	sbi:8063590 K04125 gibberellin 2beta-dioxygenase [EC:1.14.11.13] | (RefSeq) gibberellin 2-beta-dioxygenase (A)
XP_007397474.1	sbi:8063590	1.14.11.13	sbi:8063590 K04125 gibberellin 2beta-dioxygenase [EC:1.14.11.13] | (RefSeq) gibberellin 2-beta-dioxygenase (A)
XP_007397476.1	sbi:8063590	1.14.11.13	sbi:8063590 K04125 gibberellin 2beta-dioxygenase [EC:1.14.11.13] | (RefSeq) gibberellin 2-beta-dioxygenase (A)
XP_007397709.1	thj:104804634	1.14.14.58 1.14.14.59	thj:104804634 K17961 trimethyltridecatetraene/dimethylnonatriene synthase [EC:1.14.14.58 1.14.14.59] | (RefSeq) cytochrome P450 82G1-like isoform X3 (A)
XP_007397815.1	dzi:111314425	1.14.14.58 1.14.14.59	dzi:111314425 K17961 trimethyltridecatetraene/dimethylnonatriene synthase [EC:1.14.14.58 1.14.14.59] | (RefSeq) cytochrome P450 82G1-like (A)
XP_007397990.1	sspl:121785163	1.14.14.175	sspl:121785163 K20513 ferruginol synthase [EC:1.14.14.175] | (RefSeq) ferruginol synthase 1 (A)
XP_007398040.1	sbi:8081144	1.14.14.58 1.14.14.59	sbi:8081144 K22639 trimethyltridecatetraene/dimethylnonatriene synthase [EC:1.14.14.58 1.14.14.59] | (RefSeq) flavonoid 3'-monooxygenase (A)
XP_007398041.1	sspl:121764980	1.14.14.175	sspl:121764980 K20513 ferruginol synthase [EC:1.14.14.175] | (RefSeq) carnosic acid synthase-like (A)
XP_007398042.1	phai:112886314	1.14.14.58	phai:112886314 K22640 trimethyltridecatetraene synthase [EC:1.14.14.58] | (RefSeq) flavonoid 3'-monooxygenase-like (A)
XP_007398044.1	sspl:121783532	1.14.14.175	sspl:121783532 K20513 ferruginol synthase [EC:1.14.14.175] | (RefSeq) ferruginol synthase-like (A)
XP_007398354.1	csin:114262550	1.14.14.58 1.14.14.59	csin:114262550 K17961 trimethyltridecatetraene/dimethylnonatriene synthase [EC:1.14.14.58 1.14.14.59] | (RefSeq) xanthotoxin 5-hydroxylase CYP82C4-like isoform X1 (A)
XP_007398409.1	sspl:121778538	1.14.14.175	sspl:121778538 K20513 ferruginol synthase [EC:1.14.14.175] | (RefSeq) sugiol synthase-like (A)
XP_007398414.1	osa:4335093	1.1.1.295	osa:4335093 K13070 momilactone-A synthase [EC:1.1.1.295] | (RefSeq) momilactone A synthase (A)
XP_007398646.1	peq:110038987	1.14.-.-	peq:110038987 K20666 gibberellin 13-oxidase [EC:1.14.-.-] | (RefSeq) cytochrome P450 714B3-like (A)
XP_007398657.1	ag:AMB36496	1.14.14.60 1.14.14.65	ag:AMB36496 K22635 ferruginol monooxygenase / sugiol synthase [EC:1.14.14.60 1.14.14.65] | (KEGG) CYP76AH3; ferruginol monooxygenase / sugiol synthase (EC:1.14.14.60 1.14.14.65) (A)
XP_007398661.1	sspl:121778538	1.14.14.175	sspl:121778538 K20513 ferruginol synthase [EC:1.14.14.175] | (RefSeq) sugiol synthase-like (A)
XP_007398670.1	bdi:100831581	1.14.-.-	bdi:100831581 K20666 gibberellin 13-oxidase [EC:1.14.-.-] | (RefSeq) cytochrome P450 714B2 (A)
XP_007398672.1	phai:112886314	1.14.14.58	phai:112886314 K22640 trimethyltridecatetraene synthase [EC:1.14.14.58] | (RefSeq) flavonoid 3'-monooxygenase-like (A)
XP_007398683.1	sspl:121783532	1.14.14.175	sspl:121783532 K20513 ferruginol synthase [EC:1.14.14.175] | (RefSeq) ferruginol synthase-like (A)
XP_007398704.1	cann:107863880	1.14.14.58 1.14.14.59	cann:107863880 K17961 trimethyltridecatetraene/dimethylnonatriene synthase [EC:1.14.14.58 1.14.14.59] | (RefSeq) cytochrome P450 82C4-like (A)
XP_007398708.1	ag:ALM25794	1.14.14.62	ag:ALM25794 K22634 salviol synthase [EC:1.14.14.62] | (KEGG) CYP71BE52; salviol synthase (EC:1.14.14.62) (A)
XP_007398783.1	trg:TRUGW13939_10606	1.14.14.86	trg:TRUGW13939_10606 K21292 ent-kaurene oxidase [EC:1.14.14.86] | (RefSeq) uncharacterized protein (A)
XP_007398808.1	thj:109115973	1.14.14.58 1.14.14.59	thj:109115973 K17961 trimethyltridecatetraene/dimethylnonatriene synthase [EC:1.14.14.58 1.14.14.59] | (RefSeq) cytochrome P450 82G1-like (A)
XP_007398829.1	gab:108485575	1.14.14.58 1.14.14.59	gab:108485575 K17961 trimethyltridecatetraene/dimethylnonatriene synthase [EC:1.14.14.58 1.14.14.59] | (RefSeq) cytochrome P450 82G1-like (A)
XP_007398836.1	sspl:121778538	1.14.14.175	sspl:121778538 K20513 ferruginol synthase [EC:1.14.14.175] | (RefSeq) sugiol synthase-like (A)
XP_007399057.1	minc:123223597	1.14.14.58 1.14.14.59	minc:123223597 K17961 trimethyltridecatetraene/dimethylnonatriene synthase [EC:1.14.14.58 1.14.14.59] | (RefSeq) dimethylnonatriene synthase-like (A)
XP_007399061.1	cit:102626501	1.14.14.58 1.14.14.59	cit:102626501 K17961 trimethyltridecatetraene/dimethylnonatriene synthase [EC:1.14.14.58 1.14.14.59] | (RefSeq) cytochrome P450 82G1-like (A)
XP_007399062.1	cit:102626501	1.14.14.58 1.14.14.59	cit:102626501 K17961 trimethyltridecatetraene/dimethylnonatriene synthase [EC:1.14.14.58 1.14.14.59] | (RefSeq) cytochrome P450 82G1-like (A)
XP_007399063.1	minc:123223597	1.14.14.58 1.14.14.59	minc:123223597 K17961 trimethyltridecatetraene/dimethylnonatriene synthase [EC:1.14.14.58 1.14.14.59] | (RefSeq) dimethylnonatriene synthase-like (A)
XP_007399068.1	cit:102626501	1.14.14.58 1.14.14.59	cit:102626501 K17961 trimethyltridecatetraene/dimethylnonatriene synthase [EC:1.14.14.58 1.14.14.59] | (RefSeq) cytochrome P450 82G1-like (A)
XP_007399145.1	sspl:121756002	1.14.14.175	sspl:121756002 K20513 ferruginol synthase [EC:1.14.14.175] | (RefSeq) ferruginol synthase-like (A)
XP_007399164.1	nfi:NFIA_009830	1.14.14.86	nfi:NFIA_009830 K21292 ent-kaurene oxidase [EC:1.14.14.86] | (RefSeq) cytochrome P450 monooxygenase, putative (A)
XP_007399275.1	osa:4335093	1.1.1.295	osa:4335093 K13070 momilactone-A synthase [EC:1.1.1.295] | (RefSeq) momilactone A synthase (A)
XP_007399297.1	csat:104755873	1.14.11.15	csat:104755873 K04124 gibberellin 3beta-dioxygenase [EC:1.14.11.15] | (RefSeq) gibberellin 3-beta-dioxygenase 1 (A)
XP_007399359.1	sbi:8081144	1.14.14.58 1.14.14.59	sbi:8081144 K22639 trimethyltridecatetraene/dimethylnonatriene synthase [EC:1.14.14.58 1.14.14.59] | (RefSeq) flavonoid 3'-monooxygenase (A)
XP_007399360.1	aly:9319644	1.14.14.58 1.14.14.59	aly:9319644 K17961 trimethyltridecatetraene/dimethylnonatriene synthase [EC:1.14.14.58 1.14.14.59] | (RefSeq) cytochrome P450 82G1 (A)
XP_007399439.1	osa:4335093	1.1.1.295	osa:4335093 K13070 momilactone-A synthase [EC:1.1.1.295] | (RefSeq) momilactone A synthase (A)
XP_007399483.1	ini:109182929	1.14.14.58 1.14.14.59	ini:109182929 K17961 trimethyltridecatetraene/dimethylnonatriene synthase [EC:1.14.14.58 1.14.14.59] | (RefSeq) cytochrome P450 82C4-like (A)
XP_007399491.1	sspl:121783193	1.14.14.175	sspl:121783193 K20513 ferruginol synthase [EC:1.14.14.175] | (RefSeq) ferruginol synthase-like (A)
XP_007399492.1	phai:112879393	1.14.14.58 1.14.14.59	phai:112879393 K22639 trimethyltridecatetraene/dimethylnonatriene synthase [EC:1.14.14.58 1.14.14.59] | (RefSeq) flavonoid 3'-monooxygenase-like (A)
XP_007399493.1	aly:9319644	1.14.14.58 1.14.14.59	aly:9319644 K17961 trimethyltridecatetraene/dimethylnonatriene synthase [EC:1.14.14.58 1.14.14.59] | (RefSeq) cytochrome P450 82G1 (A)
XP_007399589.1	ani:AN1598.2	1.14.14.86	ani:AN1598.2 K21292 ent-kaurene oxidase [EC:1.14.14.86] | (RefSeq) hypothetical protein (A)
XP_007399597.1	osa:4335093	1.1.1.295	osa:4335093 K13070 momilactone-A synthase [EC:1.1.1.295] | (RefSeq) momilactone A synthase (A)
XP_007399661.1	sspl:121783532	1.14.14.175	sspl:121783532 K20513 ferruginol synthase [EC:1.14.14.175] | (RefSeq) ferruginol synthase-like (A)
XP_007399662.1	zma:100274525	1.14.-.-	zma:100274525 K20666 gibberellin 13-oxidase [EC:1.14.-.-] | (RefSeq) uncharacterized protein LOC100274525 (A)
XP_007399699.1	ecad:122607861	1.14.14.58 1.14.14.59	ecad:122607861 K17961 trimethyltridecatetraene/dimethylnonatriene synthase [EC:1.14.14.58 1.14.14.59] | (RefSeq) xanthotoxin 5-hydroxylase CYP82C4-like (A)
XP_007399733.1	ecad:122607861	1.14.14.58 1.14.14.59	ecad:122607861 K17961 trimethyltridecatetraene/dimethylnonatriene synthase [EC:1.14.14.58 1.14.14.59] | (RefSeq) xanthotoxin 5-hydroxylase CYP82C4-like (A)
XP_007399735.1	sspl:121753304	1.14.14.175	sspl:121753304 K20513 ferruginol synthase [EC:1.14.14.175] | (RefSeq) ferruginol synthase-like (A)
XP_007399736.1	ag:ALM25794	1.14.14.62	ag:ALM25794 K22634 salviol synthase [EC:1.14.14.62] | (KEGG) CYP71BE52; salviol synthase (EC:1.14.14.62) (A)
XP_007399737.1	cqi:110720434	1.14.14.107	cqi:110720434 K04123 ent-kaurenoic acid monooxygenase [EC:1.14.14.107] | (RefSeq) ent-kaurenoic acid oxidase 1-like isoform X1 (A)
XP_007399762.1	nfi:NFIA_009830	1.14.14.86	nfi:NFIA_009830 K21292 ent-kaurene oxidase [EC:1.14.14.86] | (RefSeq) cytochrome P450 monooxygenase, putative (A)
XP_007399776.1	phai:112886436	1.14.14.58	phai:112886436 K22640 trimethyltridecatetraene synthase [EC:1.14.14.58] | (RefSeq) flavonoid 3'-monooxygenase-like (A)
XP_007399816.1	osa:4335093	1.1.1.295	osa:4335093 K13070 momilactone-A synthase [EC:1.1.1.295] | (RefSeq) momilactone A synthase (A)
XP_007399826.1	osa:4335093	1.1.1.295	osa:4335093 K13070 momilactone-A synthase [EC:1.1.1.295] | (RefSeq) momilactone A synthase (A)
XP_007399827.1	lsv:111885523	1.14.14.58 1.14.14.59	lsv:111885523 K17961 trimethyltridecatetraene/dimethylnonatriene synthase [EC:1.14.14.58 1.14.14.59] | (RefSeq) xanthotoxin 5-hydroxylase CYP82C2 (A)
XP_007399829.1	lsv:111885523	1.14.14.58 1.14.14.59	lsv:111885523 K17961 trimethyltridecatetraene/dimethylnonatriene synthase [EC:1.14.14.58 1.14.14.59] | (RefSeq) xanthotoxin 5-hydroxylase CYP82C2 (A)
XP_007399882.1	aprc:113849582	1.14.14.58 1.14.14.59	aprc:113849582 K17961 trimethyltridecatetraene/dimethylnonatriene synthase [EC:1.14.14.58 1.14.14.59] | (RefSeq) cytochrome P450 CYP82D47-like (A)
XP_007399959.1	sind:105159193	1.14.14.86	sind:105159193 K04122 ent-kaurene oxidase [EC:1.14.14.86] | (RefSeq) ent-kaurene oxidase, chloroplastic-like (A)
XP_007400030.1	nfi:NFIA_009830	1.14.14.86	nfi:NFIA_009830 K21292 ent-kaurene oxidase [EC:1.14.14.86] | (RefSeq) cytochrome P450 monooxygenase, putative (A)
XP_007400048.1	trg:TRUGW13939_10606	1.14.14.86	trg:TRUGW13939_10606 K21292 ent-kaurene oxidase [EC:1.14.14.86] | (RefSeq) uncharacterized protein (A)
XP_007400067.1	sspl:121785163	1.14.14.175	sspl:121785163 K20513 ferruginol synthase [EC:1.14.14.175] | (RefSeq) ferruginol synthase 1 (A)
XP_007400068.1	ag:AGN04215	1.14.14.175	ag:AGN04215 K20513 ferruginol synthase [EC:1.14.14.175] | (KEGG) CYP76AH1; ferruginol synthase (EC:1.14.14.175) (A)
XP_007400085.1	sspl:121785163	1.14.14.175	sspl:121785163 K20513 ferruginol synthase [EC:1.14.14.175] | (RefSeq) ferruginol synthase 1 (A)
XP_007400087.1	sspl:121783532	1.14.14.175	sspl:121783532 K20513 ferruginol synthase [EC:1.14.14.175] | (RefSeq) ferruginol synthase-like (A)
XP_007400088.1	sspl:121753304	1.14.14.175	sspl:121753304 K20513 ferruginol synthase [EC:1.14.14.175] | (RefSeq) ferruginol synthase-like (A)
XP_007400091.1	sspl:121783532	1.14.14.175	sspl:121783532 K20513 ferruginol synthase [EC:1.14.14.175] | (RefSeq) ferruginol synthase-like (A)
XP_007400093.1	nfi:NFIA_009830	1.14.14.86	nfi:NFIA_009830 K21292 ent-kaurene oxidase [EC:1.14.14.86] | (RefSeq) cytochrome P450 monooxygenase, putative (A)
XP_007400143.1	nfi:NFIA_009830	1.14.14.86	nfi:NFIA_009830 K21292 ent-kaurene oxidase [EC:1.14.14.86] | (RefSeq) cytochrome P450 monooxygenase, putative (A)
XP_007400147.1	ani:AN1598.2	1.14.14.86	ani:AN1598.2 K21292 ent-kaurene oxidase [EC:1.14.14.86] | (RefSeq) hypothetical protein (A)
XP_007400337.1	cal:CAALFM_CR09120CA
XP_007400351.1	vvi:100249987	1.14.11.12	vvi:100249987 K05282 gibberellin-44 dioxygenase [EC:1.14.11.12] | (RefSeq) gibberellin 20 oxidase 2-like (A)
XP_007400354.1	aof:109849720	1.14.-.-	aof:109849720 K20666 gibberellin 13-oxidase [EC:1.14.-.-] | (RefSeq) cytochrome P450 714B3-like isoform X1 (A)
XP_007400378.1	sita:101786405	1.14.-.-	sita:101786405 K20666 gibberellin 13-oxidase [EC:1.14.-.-] | (RefSeq) cytochrome P450 714B1 isoform X1 (A)
XP_007400389.1	aly:9321760	1.14.14.58 1.14.14.59	aly:9321760 K17961 trimethyltridecatetraene/dimethylnonatriene synthase [EC:1.14.14.58 1.14.14.59] | (RefSeq) cytochrome P450 82G1 (A)
XP_007400485.1	gra:105790734	1.14.14.58 1.14.14.59	gra:105790734 K17961 trimethyltridecatetraene/dimethylnonatriene synthase [EC:1.14.14.58 1.14.14.59] | (RefSeq) cytochrome P450 82G1 (A)
XP_007400592.1	peq:110037732	1.14.-.-	peq:110037732 K20666 gibberellin 13-oxidase [EC:1.14.-.-] | (RefSeq) cytochrome P450 714B3-like (A)
XP_007400734.1	pop:18104574	1.14.14.58 1.14.14.59	pop:18104574 K17961 trimethyltridecatetraene/dimethylnonatriene synthase [EC:1.14.14.58 1.14.14.59] | (RefSeq) cytochrome P450 82G1 (A)
XP_007400755.1	csin:114262550	1.14.14.58 1.14.14.59	csin:114262550 K17961 trimethyltridecatetraene/dimethylnonatriene synthase [EC:1.14.14.58 1.14.14.59] | (RefSeq) xanthotoxin 5-hydroxylase CYP82C4-like isoform X1 (A)
XP_007400861.1	peq:110038987	1.14.-.-	peq:110038987 K20666 gibberellin 13-oxidase [EC:1.14.-.-] | (RefSeq) cytochrome P450 714B3-like (A)
XP_007400893.1	atr:18443400	1.14.14.86	atr:18443400 K04122 ent-kaurene oxidase [EC:1.14.14.86] | (RefSeq) ent-kaurene oxidase 2 isoform X1 (A)
XP_007400894.1	adu:107483258	1.14.14.86	adu:107483258 K04122 ent-kaurene oxidase [EC:1.14.14.86] | (RefSeq) ent-kaurene oxidase, chloroplastic (A)
XP_007400895.1	adu:107483258	1.14.14.86	adu:107483258 K04122 ent-kaurene oxidase [EC:1.14.14.86] | (RefSeq) ent-kaurene oxidase, chloroplastic (A)
XP_007400900.1	sspl:121766436	1.14.14.175	sspl:121766436 K20513 ferruginol synthase [EC:1.14.14.175] | (RefSeq) ferruginol synthase-like (A)
XP_007400974.1	ag:AGN04215	1.14.14.175	ag:AGN04215 K20513 ferruginol synthase [EC:1.14.14.175] | (KEGG) CYP76AH1; ferruginol synthase (EC:1.14.14.175) (A)
XP_007401249.1	ag:CAD10289
XP_007401297.1	ag:CAD10289
XP_007401300.1	ag:CAD10289
XP_007401310.1	ag:CAD10289
XP_007401425.1	ag:AJQ30186	1.14.14.175	ag:AJQ30186 K20513 ferruginol synthase [EC:1.14.14.175] | (KEGG) FS; ferruginol synthase (EC:1.14.14.175) (A)
XP_007401448.1	ag:ALM25794	1.14.14.62	ag:ALM25794 K22634 salviol synthase [EC:1.14.14.62] | (KEGG) CYP71BE52; salviol synthase (EC:1.14.14.62) (A)
XP_007401471.1	bdi:100828145	1.14.14.86	bdi:100828145 K04122 ent-kaurene oxidase [EC:1.14.14.86] | (RefSeq) ent-kaurene oxidase 2 isoform X1 (A)
XP_007401518.1	sspl:121759934	1.14.14.175	sspl:121759934 K20513 ferruginol synthase [EC:1.14.14.175] | (RefSeq) carnosic acid synthase-like (A)
XP_007401610.1	ag:ALM25794	1.14.14.62	ag:ALM25794 K22634 salviol synthase [EC:1.14.14.62] | (KEGG) CYP71BE52; salviol synthase (EC:1.14.14.62) (A)
XP_007401624.1	egr:104425705	1.14.14.58 1.14.14.59	egr:104425705 K17961 trimethyltridecatetraene/dimethylnonatriene synthase [EC:1.14.14.58 1.14.14.59] | (RefSeq) cytochrome P450 82G1 (A)
XP_007401647.1	sspl:121783532	1.14.14.175	sspl:121783532 K20513 ferruginol synthase [EC:1.14.14.175] | (RefSeq) ferruginol synthase-like (A)
XP_007401649.1	ani:AN1598.2	1.14.14.86	ani:AN1598.2 K21292 ent-kaurene oxidase [EC:1.14.14.86] | (RefSeq) hypothetical protein (A)
XP_007401704.1	ats:109780586	1.14.14.111	ats:109780586 K16085 9beta-pimara-7,15-diene oxidase [EC:1.14.14.111] | (RefSeq) 9-beta-pimara-7,15-diene oxidase-like (A)
XP_007401734.1	gmx:100787489	1.14.14.58 1.14.14.59	gmx:100787489 K17961 trimethyltridecatetraene/dimethylnonatriene synthase [EC:1.14.14.58 1.14.14.59] | (RefSeq) cytochrome P450 CYP82D47 (A)
XP_007401776.1	osa:4335093	1.1.1.295	osa:4335093 K13070 momilactone-A synthase [EC:1.1.1.295] | (RefSeq) momilactone A synthase (A)
XP_007401795.1	ag:AMB36496	1.14.14.60 1.14.14.65	ag:AMB36496 K22635 ferruginol monooxygenase / sugiol synthase [EC:1.14.14.60 1.14.14.65] | (KEGG) CYP76AH3; ferruginol monooxygenase / sugiol synthase (EC:1.14.14.60 1.14.14.65) (A)
XP_007401811.1	fve:101306269	1.14.11.12	fve:101306269 K05282 gibberellin-44 dioxygenase [EC:1.14.11.12] | (RefSeq) gibberellin 20 oxidase 1-like (A)
XP_007401814.1	pvir:120694865	1.14.-.-	pvir:120694865 K20666 gibberellin 13-oxidase [EC:1.14.-.-] | (RefSeq) cytochrome P450 714B1-like (A)
XP_007401816.1	pda:103702172	1.14.-.-	pda:103702172 K20666 gibberellin 13-oxidase [EC:1.14.-.-] | (RefSeq) cytochrome P450 714B3-like isoform X1 (A)
XP_007401817.1	pda:103702172	1.14.-.-	pda:103702172 K20666 gibberellin 13-oxidase [EC:1.14.-.-] | (RefSeq) cytochrome P450 714B3-like isoform X1 (A)
XP_007401818.1	cann:107863881	1.14.14.58 1.14.14.59	cann:107863881 K17961 trimethyltridecatetraene/dimethylnonatriene synthase [EC:1.14.14.58 1.14.14.59] | (RefSeq) cytochrome P450 82C4-like (A)
XP_007401832.1	sspl:121800549	1.14.14.175	sspl:121800549 K20513 ferruginol synthase [EC:1.14.14.175] | (RefSeq) 11-hydroxysugiol 20-monooxygenase-like (A)
XP_007401839.1	ag:AMB36496	1.14.14.60 1.14.14.65	ag:AMB36496 K22635 ferruginol monooxygenase / sugiol synthase [EC:1.14.14.60 1.14.14.65] | (KEGG) CYP76AH3; ferruginol monooxygenase / sugiol synthase (EC:1.14.14.60 1.14.14.65) (A)
XP_007401864.1	itr:116013009	1.14.11.15	itr:116013009 K04124 gibberellin 3beta-dioxygenase [EC:1.14.11.15] | (RefSeq) gibberellin 3-beta-dioxygenase 1-like (A)
XP_007401865.1	ag:ALM25796	1.14.14.175 1.14.14.60	ag:ALM25796 K22636 ferruginol synthase / ferruginol monooxygenase [EC:1.14.14.175 1.14.14.60] | (KEGG) CYP76AH24; ferruginol monooxygenase (EC:1.14.14.60) (A)
XP_007402308.1	vra:106773394	1.14.14.58 1.14.14.59	vra:106773394 K17961 trimethyltridecatetraene/dimethylnonatriene synthase [EC:1.14.14.58 1.14.14.59] | (RefSeq) cytochrome P450 CYP82D47-like (A)
XP_007402309.1	sspl:121767072	1.14.14.175	sspl:121767072 K20513 ferruginol synthase [EC:1.14.14.175] | (RefSeq) ferruginol synthase 1-like (A)
XP_007402340.1	bfu:BCIN_01g04880	1.14.14.86	bfu:BCIN_01g04880 K21292 ent-kaurene oxidase [EC:1.14.14.86] | (RefSeq) hypothetical protein (A)
XP_007402348.1	pvu:PHAVU_010G022600g	1.14.14.58 1.14.14.59	pvu:PHAVU_010G022600g K17961 trimethyltridecatetraene/dimethylnonatriene synthase [EC:1.14.14.58 1.14.14.59] | (RefSeq) hypothetical protein (A)
XP_007402349.1	ag:AGN04215	1.14.14.175	ag:AGN04215 K20513 ferruginol synthase [EC:1.14.14.175] | (KEGG) CYP76AH1; ferruginol synthase (EC:1.14.14.175) (A)
XP_007402416.1	sspl:121759934	1.14.14.175	sspl:121759934 K20513 ferruginol synthase [EC:1.14.14.175] | (RefSeq) carnosic acid synthase-like (A)
XP_007402503.1	csat:104747068	1.14.14.58 1.14.14.59	csat:104747068 K17961 trimethyltridecatetraene/dimethylnonatriene synthase [EC:1.14.14.58 1.14.14.59] | (RefSeq) cytochrome P450 82G1 (A)
XP_007402667.1	egr:104425704	1.14.14.58 1.14.14.59	egr:104425704 K17961 trimethyltridecatetraene/dimethylnonatriene synthase [EC:1.14.14.58 1.14.14.59] | (RefSeq) cytochrome P450 82G1 isoform X1 (A)
XP_007402741.1	sspl:121785163	1.14.14.175	sspl:121785163 K20513 ferruginol synthase [EC:1.14.14.175] | (RefSeq) ferruginol synthase 1 (A)
XP_007402746.1	phai:112879393	1.14.14.58 1.14.14.59	phai:112879393 K22639 trimethyltridecatetraene/dimethylnonatriene synthase [EC:1.14.14.58 1.14.14.59] | (RefSeq) flavonoid 3'-monooxygenase-like (A)
XP_007402762.1	sbi:8081144	1.14.14.58 1.14.14.59	sbi:8081144 K22639 trimethyltridecatetraene/dimethylnonatriene synthase [EC:1.14.14.58 1.14.14.59] | (RefSeq) flavonoid 3'-monooxygenase (A)
XP_007402845.1	bfu:BCIN_01g04880	1.14.14.86	bfu:BCIN_01g04880 K21292 ent-kaurene oxidase [EC:1.14.14.86] | (RefSeq) hypothetical protein (A)
XP_007403053.1	osa:4329722	1.14.14.112 1.14.14.123	osa:4329722 K16084 ent-cassa-12,15-diene 11-hydroxylase / oryzalexin D synthase [EC:1.14.14.112 1.14.14.123] | (RefSeq) oryzalexin D synthase (A)
XP_007403074.1	tre:TRIREDRAFT_56687	1.14.14.86	tre:TRIREDRAFT_56687 K21292 ent-kaurene oxidase [EC:1.14.14.86] | (RefSeq) hypothetical protein (A)
XP_007403101.1	csin:114274344	1.14.14.107	csin:114274344 K04123 ent-kaurenoic acid monooxygenase [EC:1.14.14.107] | (RefSeq) ent-kaurenoic acid oxidase 2-like (A)
XP_007403144.1	rcu:8266689	1.14.14.107	rcu:8266689 K04123 ent-kaurenoic acid monooxygenase [EC:1.14.14.107] | (RefSeq) ent-kaurenoic acid oxidase 2 (A)
XP_007403148.1	zma:103631958	1.14.14.58 1.14.14.59	zma:103631958 K22639 trimethyltridecatetraene/dimethylnonatriene synthase [EC:1.14.14.58 1.14.14.59] | (RefSeq) dimethylnonatriene synthase (A)
XP_007403234.1	ag:AMB36496	1.14.14.60 1.14.14.65	ag:AMB36496 K22635 ferruginol monooxygenase / sugiol synthase [EC:1.14.14.60 1.14.14.65] | (KEGG) CYP76AH3; ferruginol monooxygenase / sugiol synthase (EC:1.14.14.60 1.14.14.65) (A)
XP_007403247.1	nfi:NFIA_009830	1.14.14.86	nfi:NFIA_009830 K21292 ent-kaurene oxidase [EC:1.14.14.86] | (RefSeq) cytochrome P450 monooxygenase, putative (A)
XP_007403264.1	ag:AGN04215	1.14.14.175	ag:AGN04215 K20513 ferruginol synthase [EC:1.14.14.175] | (KEGG) CYP76AH1; ferruginol synthase (EC:1.14.14.175) (A)
XP_007403459.1	ani:AN1598.2	1.14.14.86	ani:AN1598.2 K21292 ent-kaurene oxidase [EC:1.14.14.86] | (RefSeq) hypothetical protein (A)
XP_007403474.1	sspl:121783532	1.14.14.175	sspl:121783532 K20513 ferruginol synthase [EC:1.14.14.175] | (RefSeq) ferruginol synthase-like (A)

## Sheet: Phlebia_centrifuga
query_id	subject_id	EC	description
PSR70426.1	sspl:121756002	1.14.14.175	sspl:121756002 K20513 ferruginol synthase [EC:1.14.14.175] | (RefSeq) ferruginol synthase-like (A)
PSR70592.1	thj:104826149	1.14.14.107	thj:104826149 K04123 ent-kaurenoic acid monooxygenase [EC:1.14.14.107] | (RefSeq) ent-kaurenoic acid oxidase 1 (A)
PSR70598.1	egr:104425704	1.14.14.58 1.14.14.59	egr:104425704 K17961 trimethyltridecatetraene/dimethylnonatriene synthase [EC:1.14.14.58 1.14.14.59] | (RefSeq) cytochrome P450 82G1 isoform X1 (A)
PSR70644.1	sspl:121783193	1.14.14.175	sspl:121783193 K20513 ferruginol synthase [EC:1.14.14.175] | (RefSeq) ferruginol synthase-like (A)
PSR70846.1	adu:107464663	1.14.14.58 1.14.14.59	adu:107464663 K17961 trimethyltridecatetraene/dimethylnonatriene synthase [EC:1.14.14.58 1.14.14.59] | (RefSeq) cytochrome P450 82G1 (A)
PSR70849.1	zju:107426783	1.14.14.58 1.14.14.59	zju:107426783 K17961 trimethyltridecatetraene/dimethylnonatriene synthase [EC:1.14.14.58 1.14.14.59] | (RefSeq) cytochrome P450 82G1-like (A)
PSR70858.1	ccaj:109806103	1.14.14.58 1.14.14.59	ccaj:109806103 K17961 trimethyltridecatetraene/dimethylnonatriene synthase [EC:1.14.14.58 1.14.14.59] | (RefSeq) cytochrome P450 CYP82D47-like (A)
PSR70861.1	adu:107464663	1.14.14.58 1.14.14.59	adu:107464663 K17961 trimethyltridecatetraene/dimethylnonatriene synthase [EC:1.14.14.58 1.14.14.59] | (RefSeq) cytochrome P450 82G1 (A)
PSR71168.1	qsu:112016650	1.14.11.12	qsu:112016650 K05282 gibberellin-44 dioxygenase [EC:1.14.11.12] | (RefSeq) gibberellin 20 oxidase 2-like (A)
PSR71255.1	fve:101295656	1.14.11.13	fve:101295656 K04125 gibberellin 2beta-dioxygenase [EC:1.14.11.13] | (RefSeq) gibberellin 2-beta-dioxygenase 2 (A)
PSR71256.1	fve:101295656	1.14.11.13	fve:101295656 K04125 gibberellin 2beta-dioxygenase [EC:1.14.11.13] | (RefSeq) gibberellin 2-beta-dioxygenase 2 (A)
PSR71537.1	egt:105975178	1.14.14.175	egt:105975178 K20513 ferruginol synthase [EC:1.14.14.175] | (RefSeq) ferruginol synthase-like (A)
PSR71633.1	sspl:121750147	1.14.14.175	sspl:121750147 K20513 ferruginol synthase [EC:1.14.14.175] | (RefSeq) sugiol synthase-like (A)
PSR71640.1	lsv:111885523	1.14.14.58 1.14.14.59	lsv:111885523 K17961 trimethyltridecatetraene/dimethylnonatriene synthase [EC:1.14.14.58 1.14.14.59] | (RefSeq) xanthotoxin 5-hydroxylase CYP82C2 (A)
PSR71674.1	osa:4335093	1.1.1.295	osa:4335093 K13070 momilactone-A synthase [EC:1.1.1.295] | (RefSeq) momilactone A synthase (A)
PSR71810.1	sspl:121756002	1.14.14.175	sspl:121756002 K20513 ferruginol synthase [EC:1.14.14.175] | (RefSeq) ferruginol synthase-like (A)
PSR71971.1	osa:4335093	1.1.1.295	osa:4335093 K13070 momilactone-A synthase [EC:1.1.1.295] | (RefSeq) momilactone A synthase (A)
PSR72168.1	egr:104425704	1.14.14.58 1.14.14.59	egr:104425704 K17961 trimethyltridecatetraene/dimethylnonatriene synthase [EC:1.14.14.58 1.14.14.59] | (RefSeq) cytochrome P450 82G1 isoform X1 (A)
PSR72287.1	cpap:110806985	1.14.14.107	cpap:110806985 K04123 ent-kaurenoic acid monooxygenase [EC:1.14.14.107] | (RefSeq) ent-kaurenoic acid oxidase 2-like (A)
PSR72318.1	obr:102701085	1.14.14.70 1.14.14.68	obr:102701085 K21719 ent-sandaracopimaradiene 3-hydroxylase / syn-pimaradiene 3-monooxygenase [EC:1.14.14.70 1.14.14.68] | (RefSeq) ent-sandaracopimaradiene 3-hydroxylase-like (A)
PSR72458.1	osa:4335093	1.1.1.295	osa:4335093 K13070 momilactone-A synthase [EC:1.1.1.295] | (RefSeq) momilactone A synthase (A)
PSR72559.1	sspl:121750147	1.14.14.175	sspl:121750147 K20513 ferruginol synthase [EC:1.14.14.175] | (RefSeq) sugiol synthase-like (A)
PSR72560.1	sspl:121800549	1.14.14.175	sspl:121800549 K20513 ferruginol synthase [EC:1.14.14.175] | (RefSeq) 11-hydroxysugiol 20-monooxygenase-like (A)
PSR72585.1	npa:UCRNP2_330	1.14.14.86	npa:UCRNP2_330 K21292 ent-kaurene oxidase [EC:1.14.14.86] | (GenBank) putative cytochrome p450 protein (A)
PSR72586.1	npa:UCRNP2_330	1.14.14.86	npa:UCRNP2_330 K21292 ent-kaurene oxidase [EC:1.14.14.86] | (GenBank) putative cytochrome p450 protein (A)
PSR72635.1	pvy:116142045	4.2.3.19	pvy:116142045 K04121 ent-kaurene synthase [EC:4.2.3.19] | (RefSeq) ent-kaur-16-ene synthase, chloroplastic-like (A)
PSR72740.1	sspl:121783193	1.14.14.175	sspl:121783193 K20513 ferruginol synthase [EC:1.14.14.175] | (RefSeq) ferruginol synthase-like (A)
PSR73291.1	egt:105975178	1.14.14.175	egt:105975178 K20513 ferruginol synthase [EC:1.14.14.175] | (RefSeq) ferruginol synthase-like (A)
PSR73294.1	sita:101773051	1.14.11.13	sita:101773051 K04125 gibberellin 2beta-dioxygenase [EC:1.14.11.13] | (RefSeq) gibberellin 2-beta-dioxygenase 1 (A)
PSR73327.1	zju:107430488	1.14.14.107	zju:107430488 K04123 ent-kaurenoic acid monooxygenase [EC:1.14.14.107] | (RefSeq) beta-amyrin 11-oxidase-like (A)
PSR73370.1	egr:104425705	1.14.14.58 1.14.14.59	egr:104425705 K17961 trimethyltridecatetraene/dimethylnonatriene synthase [EC:1.14.14.58 1.14.14.59] | (RefSeq) cytochrome P450 82G1 (A)
PSR73371.1	ccav:112518673	1.14.14.58 1.14.14.59	ccav:112518673 K17961 trimethyltridecatetraene/dimethylnonatriene synthase [EC:1.14.14.58 1.14.14.59] | (RefSeq) cytochrome P450 82C2-like (A)
PSR73379.1	sspl:121778538	1.14.14.175	sspl:121778538 K20513 ferruginol synthase [EC:1.14.14.175] | (RefSeq) sugiol synthase-like (A)
PSR73384.1	sspl:121766434	1.14.14.175	sspl:121766434 K20513 ferruginol synthase [EC:1.14.14.175] | (RefSeq) ferruginol synthase-like (A)
PSR73385.1	sspl:121783193	1.14.14.175	sspl:121783193 K20513 ferruginol synthase [EC:1.14.14.175] | (RefSeq) ferruginol synthase-like (A)
PSR73438.1	dct:110098748	1.14.-.-	dct:110098748 K20666 gibberellin 13-oxidase [EC:1.14.-.-] | (RefSeq) cytochrome P450 714B3 (A)
PSR73456.1	mdm:103435869	1.14.14.58 1.14.14.59	mdm:103435869 K17961 trimethyltridecatetraene/dimethylnonatriene synthase [EC:1.14.14.58 1.14.14.59] | (RefSeq) cytochrome P450 82G1-like (A)
PSR73475.1	sita:101786405	1.14.-.-	sita:101786405 K20666 gibberellin 13-oxidase [EC:1.14.-.-] | (RefSeq) cytochrome P450 714B1 isoform X1 (A)
PSR73546.1	egt:105975178	1.14.14.175	egt:105975178 K20513 ferruginol synthase [EC:1.14.14.175] | (RefSeq) ferruginol synthase-like (A)
PSR73944.1	pvy:116142045	4.2.3.19	pvy:116142045 K04121 ent-kaurene synthase [EC:4.2.3.19] | (RefSeq) ent-kaur-16-ene synthase, chloroplastic-like (A)
PSR74011.1	sspl:121764980	1.14.14.175	sspl:121764980 K20513 ferruginol synthase [EC:1.14.14.175] | (RefSeq) carnosic acid synthase-like (A)
PSR74012.1	sspl:121783193	1.14.14.175	sspl:121783193 K20513 ferruginol synthase [EC:1.14.14.175] | (RefSeq) ferruginol synthase-like (A)
PSR74055.1	pvy:116142045	4.2.3.19	pvy:116142045 K04121 ent-kaurene synthase [EC:4.2.3.19] | (RefSeq) ent-kaur-16-ene synthase, chloroplastic-like (A)
PSR74248.1	cal:CAALFM_CR09120CA
PSR74371.1	pmum:103334264	1.14.14.58 1.14.14.59	pmum:103334264 K17961 trimethyltridecatetraene/dimethylnonatriene synthase [EC:1.14.14.58 1.14.14.59] | (RefSeq) cytochrome P450 82G1-like (A)
PSR74400.1	osa:4341447	1.14.14.112 1.14.14.123	osa:4341447 K16084 ent-cassa-12,15-diene 11-hydroxylase / oryzalexin D synthase [EC:1.14.14.112 1.14.14.123] | (RefSeq) ent-cassadiene C11-alpha-hydroxylase 1 (A)
PSR74750.1	osa:4335093	1.1.1.295	osa:4335093 K13070 momilactone-A synthase [EC:1.1.1.295] | (RefSeq) momilactone A synthase (A)
PSR74782.1	peq:110038987	1.14.-.-	peq:110038987 K20666 gibberellin 13-oxidase [EC:1.14.-.-] | (RefSeq) cytochrome P450 714B3-like (A)
PSR74972.1	brp:103860272	1.14.14.58 1.14.14.59	brp:103860272 K17961 trimethyltridecatetraene/dimethylnonatriene synthase [EC:1.14.14.58 1.14.14.59] | (RefSeq) cytochrome P450 82G1 (A)
PSR74974.1	egr:104425704	1.14.14.58 1.14.14.59	egr:104425704 K17961 trimethyltridecatetraene/dimethylnonatriene synthase [EC:1.14.14.58 1.14.14.59] | (RefSeq) cytochrome P450 82G1 isoform X1 (A)
PSR74975.1	ghi:121203463	1.14.14.58 1.14.14.59	ghi:121203463 K17961 trimethyltridecatetraene/dimethylnonatriene synthase [EC:1.14.14.58 1.14.14.59] | (RefSeq) dimethylnonatriene synthase-like (A)
PSR75207.1	aip:107618159	1.14.14.58 1.14.14.59	aip:107618159 K17961 trimethyltridecatetraene/dimethylnonatriene synthase [EC:1.14.14.58 1.14.14.59] | (RefSeq) cytochrome P450 82G1 (A)
PSR75208.1	ag:ALM25797	1.14.14.61	ag:ALM25797 K22638 carnosic acid synthase [EC:1.14.14.61] | (KEGG) CYP76AK6; carnosic acid synthase (EC:1.14.14.61) (A)
PSR75209.1	han:110883899	1.14.14.58 1.14.14.59	han:110883899 K17961 trimethyltridecatetraene/dimethylnonatriene synthase [EC:1.14.14.58 1.14.14.59] | (RefSeq) dimethylnonatriene synthase (A)
PSR75210.1	phai:112879393	1.14.14.58 1.14.14.59	phai:112879393 K22639 trimethyltridecatetraene/dimethylnonatriene synthase [EC:1.14.14.58 1.14.14.59] | (RefSeq) flavonoid 3'-monooxygenase-like (A)
PSR75211.1	sspl:121783532	1.14.14.175	sspl:121783532 K20513 ferruginol synthase [EC:1.14.14.175] | (RefSeq) ferruginol synthase-like (A)
PSR75359.1	pvy:116142045	4.2.3.19	pvy:116142045 K04121 ent-kaurene synthase [EC:4.2.3.19] | (RefSeq) ent-kaur-16-ene synthase, chloroplastic-like (A)
PSR75405.1	ag:AOW42544	1.14.14.61	ag:AOW42544 K22638 carnosic acid synthase [EC:1.14.14.61] | (KEGG) CYP76AK6; carnosic acid synthase (EC:1.14.14.61) (A)
PSR75712.1	ag:AMB36496	1.14.14.60 1.14.14.65	ag:AMB36496 K22635 ferruginol monooxygenase / sugiol synthase [EC:1.14.14.60 1.14.14.65] | (KEGG) CYP76AH3; ferruginol monooxygenase / sugiol synthase (EC:1.14.14.60 1.14.14.65) (A)
PSR75713.1	thj:109115973	1.14.14.58 1.14.14.59	thj:109115973 K17961 trimethyltridecatetraene/dimethylnonatriene synthase [EC:1.14.14.58 1.14.14.59] | (RefSeq) cytochrome P450 82G1-like (A)
PSR76117.1	ag:BAF45924	4.2.3.43	ag:BAF45924 K14047 fusicocca-2,10(14)-diene synthase [EC:4.2.3.43] | (KEGG) PADC4; fusicocca-2,10(14)-diene synthase (EC:4.2.3.43) (A)
PSR76809.1	tdc:119368198	1.14.14.111	tdc:119368198 K16085 9beta-pimara-7,15-diene oxidase [EC:1.14.14.111] | (RefSeq) cytochrome P450 99A2-like (A)
PSR76828.1	sspl:121756002	1.14.14.175	sspl:121756002 K20513 ferruginol synthase [EC:1.14.14.175] | (RefSeq) ferruginol synthase-like (A)
PSR76829.1	sspl:121778538	1.14.14.175	sspl:121778538 K20513 ferruginol synthase [EC:1.14.14.175] | (RefSeq) sugiol synthase-like (A)
PSR76830.1	tdc:119272669	1.14.14.111	tdc:119272669 K16085 9beta-pimara-7,15-diene oxidase [EC:1.14.14.111] | (RefSeq) cytochrome P450 CYP99A1-like (A)
PSR77014.1	pvy:116142045	4.2.3.19	pvy:116142045 K04121 ent-kaurene synthase [EC:4.2.3.19] | (RefSeq) ent-kaur-16-ene synthase, chloroplastic-like (A)
PSR77093.1	vun:114166300	1.14.14.58 1.14.14.59	vun:114166300 K17961 trimethyltridecatetraene/dimethylnonatriene synthase [EC:1.14.14.58 1.14.14.59] | (RefSeq) cytochrome P450 CYP82D47-like (A)
PSR77855.1	sspl:121783532	1.14.14.175	sspl:121783532 K20513 ferruginol synthase [EC:1.14.14.175] | (RefSeq) ferruginol synthase-like (A)
PSR77907.1	tdc:119272669	1.14.14.111	tdc:119272669 K16085 9beta-pimara-7,15-diene oxidase [EC:1.14.14.111] | (RefSeq) cytochrome P450 CYP99A1-like (A)
PSR77908.1	twl:120009866	1.14.14.86	twl:120009866 K04122 ent-kaurene oxidase [EC:1.14.14.86] | (RefSeq) ent-kaurene oxidase, chloroplastic (A)
PSR77910.1	cam:105852562	1.14.14.58 1.14.14.59	cam:105852562 K17961 trimethyltridecatetraene/dimethylnonatriene synthase [EC:1.14.14.58 1.14.14.59] | (RefSeq) cytochrome P450 82G1 (A)
PSR77911.1	sspl:121783532	1.14.14.175	sspl:121783532 K20513 ferruginol synthase [EC:1.14.14.175] | (RefSeq) ferruginol synthase-like (A)
PSR77912.1	ag:AOW42544	1.14.14.61	ag:AOW42544 K22638 carnosic acid synthase [EC:1.14.14.61] | (KEGG) CYP76AK6; carnosic acid synthase (EC:1.14.14.61) (A)
PSR79020.1	pop:7464756	1.14.14.107	pop:7464756 K04123 ent-kaurenoic acid monooxygenase [EC:1.14.14.107] | (RefSeq) ent-kaurenoic acid oxidase 2 (A)
PSR79206.1	tdc:119358650	1.14.14.111	tdc:119358650 K16085 9beta-pimara-7,15-diene oxidase [EC:1.14.14.111] | (RefSeq) 9-beta-pimara-7,15-diene oxidase-like (A)
PSR79232.1	aly:9319644	1.14.14.58 1.14.14.59	aly:9319644 K17961 trimethyltridecatetraene/dimethylnonatriene synthase [EC:1.14.14.58 1.14.14.59] | (RefSeq) cytochrome P450 82G1 (A)
PSR79564.1	dct:110093775	1.14.14.86	dct:110093775 K04122 ent-kaurene oxidase [EC:1.14.14.86] | (RefSeq) ent-kaurene oxidase 2-like (A)
PSR79567.1	twl:120003899	1.14.11.13	twl:120003899 K04125 gibberellin 2beta-dioxygenase [EC:1.14.11.13] | (RefSeq) gibberellin 2-beta-dioxygenase 2-like (A)
PSR79569.1	peq:110038987	1.14.-.-	peq:110038987 K20666 gibberellin 13-oxidase [EC:1.14.-.-] | (RefSeq) cytochrome P450 714B3-like (A)
PSR80627.1	pvy:116114860	1.14.11.15	pvy:116114860 K04124 gibberellin 3beta-dioxygenase [EC:1.14.11.15] | (RefSeq) gibberellin 3-beta-dioxygenase 1-like (A)
PSR81200.1	ag:AJQ30186	1.14.14.175	ag:AJQ30186 K20513 ferruginol synthase [EC:1.14.14.175] | (KEGG) FS; ferruginol synthase (EC:1.14.14.175) (A)
PSR81343.1	ag:AGN04215	1.14.14.175	ag:AGN04215 K20513 ferruginol synthase [EC:1.14.14.175] | (KEGG) CYP76AH1; ferruginol synthase (EC:1.14.14.175) (A)
PSR81378.1	pvy:116142045	4.2.3.19	pvy:116142045 K04121 ent-kaurene synthase [EC:4.2.3.19] | (RefSeq) ent-kaur-16-ene synthase, chloroplastic-like (A)
PSR81817.1	egu:105044868	1.14.-.-	egu:105044868 K20666 gibberellin 13-oxidase [EC:1.14.-.-] | (RefSeq) cytochrome P450 714B3 isoform X1 (A)
PSR81829.1	lsv:111885523	1.14.14.58 1.14.14.59	lsv:111885523 K17961 trimethyltridecatetraene/dimethylnonatriene synthase [EC:1.14.14.58 1.14.14.59] | (RefSeq) xanthotoxin 5-hydroxylase CYP82C2 (A)
PSR82394.1	pvy:116142045	4.2.3.19	pvy:116142045 K04121 ent-kaurene synthase [EC:4.2.3.19] | (RefSeq) ent-kaur-16-ene synthase, chloroplastic-like (A)
PSR82969.1	ecad:122607862	1.14.14.58 1.14.14.59	ecad:122607862 K17961 trimethyltridecatetraene/dimethylnonatriene synthase [EC:1.14.14.58 1.14.14.59] | (RefSeq) dimethylnonatriene synthase-like (A)
PSR83157.1	sro:Sros_6866	4.2.3.170	sro:Sros_6866 K23030 4-epi-cubebol synthase [EC:4.2.3.170] | (GenBank) hypothetical protein (A)
PSR83161.1	scl:sce6369	4.2.3.175	scl:sce6369 K23031 10-epi-cubebol synthase [EC:4.2.3.175] | (GenBank) putative Pentalenene synthase (A)
PSR83473.1	egt:105959240	1.14.14.175	egt:105959240 K20513 ferruginol synthase [EC:1.14.14.175] | (RefSeq) ferruginol synthase-like (A)
PSR83551.1	pvy:116114860	1.14.11.15	pvy:116114860 K04124 gibberellin 3beta-dioxygenase [EC:1.14.11.15] | (RefSeq) gibberellin 3-beta-dioxygenase 1-like (A)
PSR83733.1	ats:109773965	1.14.14.111	ats:109773965 K16085 9beta-pimara-7,15-diene oxidase [EC:1.14.14.111] | (RefSeq) cytochrome P450 99A2-like (A)
PSR83999.1	lsv:111885523	1.14.14.58 1.14.14.59	lsv:111885523 K17961 trimethyltridecatetraene/dimethylnonatriene synthase [EC:1.14.14.58 1.14.14.59] | (RefSeq) xanthotoxin 5-hydroxylase CYP82C2 (A)
PSR84002.1	egu:105044868	1.14.-.-	egu:105044868 K20666 gibberellin 13-oxidase [EC:1.14.-.-] | (RefSeq) cytochrome P450 714B3 isoform X1 (A)
PSR85524.1	bhj:120091824	1.14.14.107	bhj:120091824 K04123 ent-kaurenoic acid monooxygenase [EC:1.14.14.107] | (RefSeq) beta-amyrin 11-oxidase-like (A)
PSR85527.1	mus:103981807	1.14.11.12	mus:103981807 K05282 gibberellin-44 dioxygenase [EC:1.14.11.12] | (RefSeq) gibberellin 20 oxidase 2-like (A)
PSR85632.1	sspl:121756002	1.14.14.175	sspl:121756002 K20513 ferruginol synthase [EC:1.14.14.175] | (RefSeq) ferruginol synthase-like (A)
PSR85636.1	sspl:121783532	1.14.14.175	sspl:121783532 K20513 ferruginol synthase [EC:1.14.14.175] | (RefSeq) ferruginol synthase-like (A)
PSR85637.1	sspl:121783532	1.14.14.175	sspl:121783532 K20513 ferruginol synthase [EC:1.14.14.175] | (RefSeq) ferruginol synthase-like (A)
PSR87279.1	pvy:116142045	4.2.3.19	pvy:116142045 K04121 ent-kaurene synthase [EC:4.2.3.19] | (RefSeq) ent-kaur-16-ene synthase, chloroplastic-like (A)
PSR88665.1	pvy:116142045	4.2.3.19	pvy:116142045 K04121 ent-kaurene synthase [EC:4.2.3.19] | (RefSeq) ent-kaur-16-ene synthase, chloroplastic-like (A)
PSR88837.1	sspl:121781922	1.14.14.175	sspl:121781922 K20513 ferruginol synthase [EC:1.14.14.175] | (RefSeq) sugiol synthase-like (A)
PSR88979.1	sro:Sros_6866	4.2.3.170	sro:Sros_6866 K23030 4-epi-cubebol synthase [EC:4.2.3.170] | (GenBank) hypothetical protein (A)
PSR90362.1	scl:sce6369	4.2.3.175	scl:sce6369 K23031 10-epi-cubebol synthase [EC:4.2.3.175] | (GenBank) putative Pentalenene synthase (A)
PSR90365.1	sro:Sros_6866	4.2.3.170	sro:Sros_6866 K23030 4-epi-cubebol synthase [EC:4.2.3.170] | (GenBank) hypothetical protein (A)
PSR90843.1	mnt:21408776	1.14.11.12	mnt:21408776 K05282 gibberellin-44 dioxygenase [EC:1.14.11.12] | (RefSeq) gibberellin 20 oxidase 3 (A)
PSR93708.1	phai:112886314	1.14.14.58	phai:112886314 K22640 trimethyltridecatetraene synthase [EC:1.14.14.58] | (RefSeq) flavonoid 3'-monooxygenase-like (A)
PSR93709.1	sbi:8081144	1.14.14.58 1.14.14.59	sbi:8081144 K22639 trimethyltridecatetraene/dimethylnonatriene synthase [EC:1.14.14.58 1.14.14.59] | (RefSeq) flavonoid 3'-monooxygenase (A)
PSR93711.1	phai:112886314	1.14.14.58	phai:112886314 K22640 trimethyltridecatetraene synthase [EC:1.14.14.58] | (RefSeq) flavonoid 3'-monooxygenase-like (A)
PSR93721.1	ini:109179672	1.14.11.15	ini:109179672 K04124 gibberellin 3beta-dioxygenase [EC:1.14.11.15] | (RefSeq) PnGA3ox1; gibberellin 3-beta-dioxygenase 1-like (A)
PSR97081.1	sspl:121802016	1.14.14.175	sspl:121802016 K20513 ferruginol synthase [EC:1.14.14.175] | (RefSeq) ferruginol synthase-like (A)
PSR97089.1	cal:CAALFM_CR09120CA
PSR97274.1	ag:CAD10289
PSR97714.1	ahf:112710320	1.14.14.58 1.14.14.59	ahf:112710320 K17961 trimethyltridecatetraene/dimethylnonatriene synthase [EC:1.14.14.58 1.14.14.59] | (RefSeq) cytochrome P450 82G1 (A)
PSR97715.1	sspl:121761842	1.14.14.175	sspl:121761842 K20513 ferruginol synthase [EC:1.14.14.175] | (RefSeq) LOW QUALITY PROTEIN: carnosic acid synthase-like (A)
PSS01015.1	qsu:111990449	1.14.14.58 1.14.14.59	qsu:111990449 K17961 trimethyltridecatetraene/dimethylnonatriene synthase [EC:1.14.14.58 1.14.14.59] | (RefSeq) cytochrome P450 82G1-like (A)
PSS06488.1	ag:AGN04215	1.14.14.175	ag:AGN04215 K20513 ferruginol synthase [EC:1.14.14.175] | (KEGG) CYP76AH1; ferruginol synthase (EC:1.14.14.175) (A)
PSS08856.1	sspl:121753304	1.14.14.175	sspl:121753304 K20513 ferruginol synthase [EC:1.14.14.175] | (RefSeq) ferruginol synthase-like (A)
PSS17118.1	pvy:116142045	4.2.3.19	pvy:116142045 K04121 ent-kaurene synthase [EC:4.2.3.19] | (RefSeq) ent-kaur-16-ene synthase, chloroplastic-like (A)
PSS17133.1	ahf:112710320	1.14.14.58 1.14.14.59	ahf:112710320 K17961 trimethyltridecatetraene/dimethylnonatriene synthase [EC:1.14.14.58 1.14.14.59] | (RefSeq) cytochrome P450 82G1 (A)
PSS17134.1	sspl:121761842	1.14.14.175	sspl:121761842 K20513 ferruginol synthase [EC:1.14.14.175] | (RefSeq) LOW QUALITY PROTEIN: carnosic acid synthase-like (A)
PSS29889.1	ag:AMB36496	1.14.14.60 1.14.14.65	ag:AMB36496 K22635 ferruginol monooxygenase / sugiol synthase [EC:1.14.14.60 1.14.14.65] | (KEGG) CYP76AH3; ferruginol monooxygenase / sugiol synthase (EC:1.14.14.60 1.14.14.65) (A)
PSS30875.1	ats:109740598	1.14.-.-	ats:109740598 K20666 gibberellin 13-oxidase [EC:1.14.-.-] | (RefSeq) cytochrome P450 714B3-like (A)
PSS30876.1	tdc:119285592	1.14.-.-	tdc:119285592 K20666 gibberellin 13-oxidase [EC:1.14.-.-] | (RefSeq) cytochrome P450 714B3-like isoform X1 (A)
PSS30979.1	egt:105975178	1.14.14.175	egt:105975178 K20513 ferruginol synthase [EC:1.14.14.175] | (RefSeq) ferruginol synthase-like (A)
PSS30980.1	sspl:121766452	1.14.14.175	sspl:121766452 K20513 ferruginol synthase [EC:1.14.14.175] | (RefSeq) ferruginol synthase-like (A)
PSS32053.1	scl:sce6369	4.2.3.175	scl:sce6369 K23031 10-epi-cubebol synthase [EC:4.2.3.175] | (GenBank) putative Pentalenene synthase (A)
PSS32170.1	ag:AJQ30186	1.14.14.175	ag:AJQ30186 K20513 ferruginol synthase [EC:1.14.14.175] | (KEGG) FS; ferruginol synthase (EC:1.14.14.175) (A)
PSS34121.1	hbr:110637522	1.14.14.107	hbr:110637522 K04123 ent-kaurenoic acid monooxygenase [EC:1.14.14.107] | (RefSeq) ent-kaurenoic acid oxidase 2-like (A)
PSS34123.1	qlo:115962297	1.14.14.58 1.14.14.59	qlo:115962297 K17961 trimethyltridecatetraene/dimethylnonatriene synthase [EC:1.14.14.58 1.14.14.59] | (RefSeq) cytochrome P450 82G1-like (A)
PSS34169.1	dct:110098748	1.14.-.-	dct:110098748 K20666 gibberellin 13-oxidase [EC:1.14.-.-] | (RefSeq) cytochrome P450 714B3 (A)
PSS34177.1	peq:110037732	1.14.-.-	peq:110037732 K20666 gibberellin 13-oxidase [EC:1.14.-.-] | (RefSeq) cytochrome P450 714B3-like (A)
PSS35407.1	cal:CAALFM_CR09120CA
PSS35409.1	cal:CAALFM_CR09120CA
PSS35616.1	sspl:121756002	1.14.14.175	sspl:121756002 K20513 ferruginol synthase [EC:1.14.14.175] | (RefSeq) ferruginol synthase-like (A)
PSS36743.1	cgr:CAGL0K04125g
PSS36786.1	pvy:116142045	4.2.3.19	pvy:116142045 K04121 ent-kaurene synthase [EC:4.2.3.19] | (RefSeq) ent-kaur-16-ene synthase, chloroplastic-like (A)
PSS37040.1	osa:4335093	1.1.1.295	osa:4335093 K13070 momilactone-A synthase [EC:1.1.1.295] | (RefSeq) momilactone A synthase (A)
PSS37177.1	rsz:108807314	1.14.14.107	rsz:108807314 K04123 ent-kaurenoic acid monooxygenase [EC:1.14.14.107] | (RefSeq) ent-kaurenoic acid oxidase 2 (A)
PSS37288.1	obr:102708034	1.14.14.122	obr:102708034 K21718 oryzalexin E synthase [EC:1.14.14.122] | (RefSeq) oryzalexin E synthase-like (A)
PSS37289.1	egu:105040426	1.14.14.86	egu:105040426 K04122 ent-kaurene oxidase [EC:1.14.14.86] | (RefSeq) ent-kaurene oxidase 2 isoform X1 (A)
PSS37292.1	sspl:121756002	1.14.14.175	sspl:121756002 K20513 ferruginol synthase [EC:1.14.14.175] | (RefSeq) ferruginol synthase-like (A)
PSS37524.1	ag:CAD10289
PSS37525.1	ag:CAD10289
PSS37893.1	pvy:116142045	4.2.3.19	pvy:116142045 K04121 ent-kaurene synthase [EC:4.2.3.19] | (RefSeq) ent-kaur-16-ene synthase, chloroplastic-like (A)
PSS37904.1	lsv:111885523	1.14.14.58 1.14.14.59	lsv:111885523 K17961 trimethyltridecatetraene/dimethylnonatriene synthase [EC:1.14.14.58 1.14.14.59] | (RefSeq) xanthotoxin 5-hydroxylase CYP82C2 (A)
PSS37906.1	lsv:111885523	1.14.14.58 1.14.14.59	lsv:111885523 K17961 trimethyltridecatetraene/dimethylnonatriene synthase [EC:1.14.14.58 1.14.14.59] | (RefSeq) xanthotoxin 5-hydroxylase CYP82C2 (A)
PSS37907.1	ag:AOW42544	1.14.14.61	ag:AOW42544 K22638 carnosic acid synthase [EC:1.14.14.61] | (KEGG) CYP76AK6; carnosic acid synthase (EC:1.14.14.61) (A)
PSS37992.1	bdi:100834983	1.14.14.58	bdi:100834983 K22640 trimethyltridecatetraene synthase [EC:1.14.14.58] | (RefSeq) flavonoid 3'-monooxygenase (A)
PSS38083.1	nfi:NFIA_009830	1.14.14.86	nfi:NFIA_009830 K21292 ent-kaurene oxidase [EC:1.14.14.86] | (RefSeq) cytochrome P450 monooxygenase, putative (A)
PSS38091.1	nfi:NFIA_009830	1.14.14.86	nfi:NFIA_009830 K21292 ent-kaurene oxidase [EC:1.14.14.86] | (RefSeq) cytochrome P450 monooxygenase, putative (A)
PSS38092.1	nfi:NFIA_009830	1.14.14.86	nfi:NFIA_009830 K21292 ent-kaurene oxidase [EC:1.14.14.86] | (RefSeq) cytochrome P450 monooxygenase, putative (A)
PSS38121.1	obr:102721444	1.14.14.111	obr:102721444 K16085 9beta-pimara-7,15-diene oxidase [EC:1.14.14.111] | (RefSeq) cytochrome P450 99A2-like (A)

## Sheet: Phlebiopsis_gigantea
query_id	subject_id	EC	description
KIP01221.1	osa:4335093	1.1.1.295	osa:4335093 K13070 momilactone-A synthase [EC:1.1.1.295] | (RefSeq) momilactone A synthase (A)
KIP01265.1	ag:ALM25797	1.14.14.61	ag:ALM25797 K22638 carnosic acid synthase [EC:1.14.14.61] | (KEGG) CYP76AK6; carnosic acid synthase (EC:1.14.14.61) (A)
KIP01271.1	egu:105040426	1.14.14.86	egu:105040426 K04122 ent-kaurene oxidase [EC:1.14.14.86] | (RefSeq) ent-kaurene oxidase 2 isoform X1 (A)
KIP01299.1	ahf:112710320	1.14.14.58 1.14.14.59	ahf:112710320 K17961 trimethyltridecatetraene/dimethylnonatriene synthase [EC:1.14.14.58 1.14.14.59] | (RefSeq) cytochrome P450 82G1 (A)
KIP01381.1	ahf:112710320	1.14.14.58 1.14.14.59	ahf:112710320 K17961 trimethyltridecatetraene/dimethylnonatriene synthase [EC:1.14.14.58 1.14.14.59] | (RefSeq) cytochrome P450 82G1 (A)
KIP01399.1	osa:4335093	1.1.1.295	osa:4335093 K13070 momilactone-A synthase [EC:1.1.1.295] | (RefSeq) momilactone A synthase (A)
KIP01419.1	ag:ALM25794	1.14.14.62	ag:ALM25794 K22634 salviol synthase [EC:1.14.14.62] | (KEGG) CYP71BE52; salviol synthase (EC:1.14.14.62) (A)
KIP01476.1	osa:4335093	1.1.1.295	osa:4335093 K13070 momilactone-A synthase [EC:1.1.1.295] | (RefSeq) momilactone A synthase (A)
KIP01597.1	cqi:110720434	1.14.14.107	cqi:110720434 K04123 ent-kaurenoic acid monooxygenase [EC:1.14.14.107] | (RefSeq) ent-kaurenoic acid oxidase 1-like isoform X1 (A)
KIP01706.1	rsz:108807314	1.14.14.107	rsz:108807314 K04123 ent-kaurenoic acid monooxygenase [EC:1.14.14.107] | (RefSeq) ent-kaurenoic acid oxidase 2 (A)
KIP01864.1	ats:109773640	1.14.14.58	ats:109773640 K22640 trimethyltridecatetraene synthase [EC:1.14.14.58] | (RefSeq) flavonoid 3'-monooxygenase-like (A)
KIP01931.1	rsz:108861615	1.14.14.58 1.14.14.59	rsz:108861615 K17961 trimethyltridecatetraene/dimethylnonatriene synthase [EC:1.14.14.58 1.14.14.59] | (RefSeq) cytochrome P450 82G1 (A)
KIP01933.1	bdi:100828145	1.14.14.86	bdi:100828145 K04122 ent-kaurene oxidase [EC:1.14.14.86] | (RefSeq) ent-kaurene oxidase 2 isoform X1 (A)
KIP01935.1	nfi:NFIA_009830	1.14.14.86	nfi:NFIA_009830 K21292 ent-kaurene oxidase [EC:1.14.14.86] | (RefSeq) cytochrome P450 monooxygenase, putative (A)
KIP01950.1	cal:CAALFM_CR09120CA
KIP02101.1	pvy:116128360	1.14.11.12	pvy:116128360 K05282 gibberellin-44 dioxygenase [EC:1.14.11.12] | (RefSeq) gibberellin 20 oxidase 2-like (A)
KIP02162.1	nfi:NFIA_009830	1.14.14.86	nfi:NFIA_009830 K21292 ent-kaurene oxidase [EC:1.14.14.86] | (RefSeq) cytochrome P450 monooxygenase, putative (A)
KIP02170.1	nfi:NFIA_009830	1.14.14.86	nfi:NFIA_009830 K21292 ent-kaurene oxidase [EC:1.14.14.86] | (RefSeq) cytochrome P450 monooxygenase, putative (A)
KIP02196.1	peq:110037732	1.14.-.-	peq:110037732 K20666 gibberellin 13-oxidase [EC:1.14.-.-] | (RefSeq) cytochrome P450 714B3-like (A)
KIP02197.1	cann:107863881	1.14.14.58 1.14.14.59	cann:107863881 K17961 trimethyltridecatetraene/dimethylnonatriene synthase [EC:1.14.14.58 1.14.14.59] | (RefSeq) cytochrome P450 82C4-like (A)
KIP02331.1	osa:4335093	1.1.1.295	osa:4335093 K13070 momilactone-A synthase [EC:1.1.1.295] | (RefSeq) momilactone A synthase (A)
KIP02443.1	peq:110037732	1.14.-.-	peq:110037732 K20666 gibberellin 13-oxidase [EC:1.14.-.-] | (RefSeq) cytochrome P450 714B3-like (A)
KIP02446.1	sspl:121785163	1.14.14.175	sspl:121785163 K20513 ferruginol synthase [EC:1.14.14.175] | (RefSeq) ferruginol synthase 1 (A)
KIP02463.1	ats:109771853	1.14.-.-	ats:109771853 K20666 gibberellin 13-oxidase [EC:1.14.-.-] | (RefSeq) cytochrome P450 714B1-like (A)
KIP02696.1	sspl:121783532	1.14.14.175	sspl:121783532 K20513 ferruginol synthase [EC:1.14.14.175] | (RefSeq) ferruginol synthase-like (A)
KIP02697.1	sspl:121783193	1.14.14.175	sspl:121783193 K20513 ferruginol synthase [EC:1.14.14.175] | (RefSeq) ferruginol synthase-like (A)
KIP02725.1	osa:4335093	1.1.1.295	osa:4335093 K13070 momilactone-A synthase [EC:1.1.1.295] | (RefSeq) momilactone A synthase (A)
KIP02800.1	sspl:121804311	1.14.11.13	sspl:121804311 K04125 gibberellin 2beta-dioxygenase [EC:1.14.11.13] | (RefSeq) gibberellin 2-beta-dioxygenase 2 (A)
KIP02801.1	mus:103981807	1.14.11.12	mus:103981807 K05282 gibberellin-44 dioxygenase [EC:1.14.11.12] | (RefSeq) gibberellin 20 oxidase 2-like (A)
KIP02802.1	mtr:MTR_4g123020	1.14.11.13	mtr:MTR_4g123020 K04125 gibberellin 2beta-dioxygenase [EC:1.14.11.13] | (GenBank) plant gibberellin 2-oxidase (A)
KIP02837.1	sspl:121783532	1.14.14.175	sspl:121783532 K20513 ferruginol synthase [EC:1.14.14.175] | (RefSeq) ferruginol synthase-like (A)
KIP02838.1	ag:ALM25794	1.14.14.62	ag:ALM25794 K22634 salviol synthase [EC:1.14.14.62] | (KEGG) CYP71BE52; salviol synthase (EC:1.14.14.62) (A)
KIP02864.1	osa:4333585	1.14.14.58	osa:4333585 K22640 trimethyltridecatetraene synthase [EC:1.14.14.58] | (RefSeq) flavonoid 3'-monooxygenase (A)
KIP02865.1	aprc:113849582	1.14.14.58 1.14.14.59	aprc:113849582 K17961 trimethyltridecatetraene/dimethylnonatriene synthase [EC:1.14.14.58 1.14.14.59] | (RefSeq) cytochrome P450 CYP82D47-like (A)
KIP03139.1	thj:109115973	1.14.14.58 1.14.14.59	thj:109115973 K17961 trimethyltridecatetraene/dimethylnonatriene synthase [EC:1.14.14.58 1.14.14.59] | (RefSeq) cytochrome P450 82G1-like (A)
KIP03142.1	lja:Lj3g3v0718740.1	1.14.14.58 1.14.14.59	lja:Lj3g3v0718740.1 K17961 trimethyltridecatetraene/dimethylnonatriene synthase [EC:1.14.14.58 1.14.14.59] | (Kazusa) Lj3g3v0718740.1; - (A)
KIP03143.1	sspl:121783532	1.14.14.175	sspl:121783532 K20513 ferruginol synthase [EC:1.14.14.175] | (RefSeq) ferruginol synthase-like (A)
KIP03144.1	thj:109115973	1.14.14.58 1.14.14.59	thj:109115973 K17961 trimethyltridecatetraene/dimethylnonatriene synthase [EC:1.14.14.58 1.14.14.59] | (RefSeq) cytochrome P450 82G1-like (A)
KIP03168.1	pvy:116142045	4.2.3.19	pvy:116142045 K04121 ent-kaurene synthase [EC:4.2.3.19] | (RefSeq) ent-kaur-16-ene synthase, chloroplastic-like (A)
KIP03325.1	mus:103981807	1.14.11.12	mus:103981807 K05282 gibberellin-44 dioxygenase [EC:1.14.11.12] | (RefSeq) gibberellin 20 oxidase 2-like (A)
KIP03346.1	osa:4335093	1.1.1.295	osa:4335093 K13070 momilactone-A synthase [EC:1.1.1.295] | (RefSeq) momilactone A synthase (A)
KIP03405.1	sspl:121808049	1.14.14.175	sspl:121808049 K20513 ferruginol synthase [EC:1.14.14.175] | (RefSeq) ferruginol synthase-like (A)
KIP03686.1	vun:114184250	1.14.11.15	vun:114184250 K04124 gibberellin 3beta-dioxygenase [EC:1.14.11.15] | (RefSeq) gibberellin 3-beta-dioxygenase 1-like (A)
KIP03759.1	ag:AGN04215	1.14.14.175	ag:AGN04215 K20513 ferruginol synthase [EC:1.14.14.175] | (KEGG) CYP76AH1; ferruginol synthase (EC:1.14.14.175) (A)
KIP03775.1	bdi:100831581	1.14.-.-	bdi:100831581 K20666 gibberellin 13-oxidase [EC:1.14.-.-] | (RefSeq) cytochrome P450 714B2 (A)
KIP03776.1	ats:109740598	1.14.-.-	ats:109740598 K20666 gibberellin 13-oxidase [EC:1.14.-.-] | (RefSeq) cytochrome P450 714B3-like (A)
KIP03779.1	ag:ALM25796	1.14.14.175 1.14.14.60	ag:ALM25796 K22636 ferruginol synthase / ferruginol monooxygenase [EC:1.14.14.175 1.14.14.60] | (KEGG) CYP76AH24; ferruginol monooxygenase (EC:1.14.14.60) (A)
KIP03799.1	lsv:111885523	1.14.14.58 1.14.14.59	lsv:111885523 K17961 trimethyltridecatetraene/dimethylnonatriene synthase [EC:1.14.14.58 1.14.14.59] | (RefSeq) xanthotoxin 5-hydroxylase CYP82C2 (A)
KIP03837.1	ag:AJQ30186	1.14.14.175	ag:AJQ30186 K20513 ferruginol synthase [EC:1.14.14.175] | (KEGG) FS; ferruginol synthase (EC:1.14.14.175) (A)
KIP03841.1	ppp:112273131	1.14.14.86	ppp:112273131 K04122 ent-kaurene oxidase [EC:1.14.14.86] | (RefSeq) ent-kaurene oxidase-like 3 (A)
KIP03983.1	gab:108487013	1.14.11.12	gab:108487013 K05282 gibberellin-44 dioxygenase [EC:1.14.11.12] | (RefSeq) gibberellin 20 oxidase 1-like (A)
KIP03984.1	sspl:121781922	1.14.14.175	sspl:121781922 K20513 ferruginol synthase [EC:1.14.14.175] | (RefSeq) sugiol synthase-like (A)
KIP04058.1	egu:105044868	1.14.-.-	egu:105044868 K20666 gibberellin 13-oxidase [EC:1.14.-.-] | (RefSeq) cytochrome P450 714B3 isoform X1 (A)
KIP04132.1	abe:ARB_00548	1.14.14.86	abe:ARB_00548 K21292 ent-kaurene oxidase [EC:1.14.14.86] | (RefSeq) cytochrome P450 monooxygenase, putative (A)
KIP04176.1	vun:114166300	1.14.14.58 1.14.14.59	vun:114166300 K17961 trimethyltridecatetraene/dimethylnonatriene synthase [EC:1.14.14.58 1.14.14.59] | (RefSeq) cytochrome P450 CYP82D47-like (A)
KIP04232.1	tcc:18614254	1.14.11.12	tcc:18614254 K05282 gibberellin-44 dioxygenase [EC:1.14.11.12] | (RefSeq) gibberellin 20 oxidase 1-D (A)
KIP04361.1	ming:122064643	1.14.11.15	ming:122064643 K04124 gibberellin 3beta-dioxygenase [EC:1.14.11.15] | (RefSeq) gibberellin 3-beta-dioxygenase 1-like (A)
KIP04386.1	ecad:122607862	1.14.14.58 1.14.14.59	ecad:122607862 K17961 trimethyltridecatetraene/dimethylnonatriene synthase [EC:1.14.14.58 1.14.14.59] | (RefSeq) dimethylnonatriene synthase-like (A)
KIP04400.1	twl:119979992	1.14.14.107	twl:119979992 K04123 ent-kaurenoic acid monooxygenase [EC:1.14.14.107] | (RefSeq) beta-amyrin 11-oxidase-like (A)
KIP04460.1	egu:105044868	1.14.-.-	egu:105044868 K20666 gibberellin 13-oxidase [EC:1.14.-.-] | (RefSeq) cytochrome P450 714B3 isoform X1 (A)
KIP04523.1	ag:AGN04215	1.14.14.175	ag:AGN04215 K20513 ferruginol synthase [EC:1.14.14.175] | (KEGG) CYP76AH1; ferruginol synthase (EC:1.14.14.175) (A)
KIP04651.1	nfi:NFIA_009830	1.14.14.86	nfi:NFIA_009830 K21292 ent-kaurene oxidase [EC:1.14.14.86] | (RefSeq) cytochrome P450 monooxygenase, putative (A)
KIP04652.1	npa:UCRNP2_330	1.14.14.86	npa:UCRNP2_330 K21292 ent-kaurene oxidase [EC:1.14.14.86] | (GenBank) putative cytochrome p450 protein (A)
KIP04732.1	egt:105959240	1.14.14.175	egt:105959240 K20513 ferruginol synthase [EC:1.14.14.175] | (RefSeq) ferruginol synthase-like (A)
KIP04788.1	ats:109740598	1.14.-.-	ats:109740598 K20666 gibberellin 13-oxidase [EC:1.14.-.-] | (RefSeq) cytochrome P450 714B3-like (A)
KIP04789.1	ag:AJQ30186	1.14.14.175	ag:AJQ30186 K20513 ferruginol synthase [EC:1.14.14.175] | (KEGG) FS; ferruginol synthase (EC:1.14.14.175) (A)
KIP04792.1	egt:105959240	1.14.14.175	egt:105959240 K20513 ferruginol synthase [EC:1.14.14.175] | (RefSeq) ferruginol synthase-like (A)
KIP05100.1	osa:4335093	1.1.1.295	osa:4335093 K13070 momilactone-A synthase [EC:1.1.1.295] | (RefSeq) momilactone A synthase (A)
KIP05242.1	aof:109849720	1.14.-.-	aof:109849720 K20666 gibberellin 13-oxidase [EC:1.14.-.-] | (RefSeq) cytochrome P450 714B3-like isoform X1 (A)
KIP05245.1	vvi:100249987	1.14.11.12	vvi:100249987 K05282 gibberellin-44 dioxygenase [EC:1.14.11.12] | (RefSeq) gibberellin 20 oxidase 2-like (A)
KIP05259.1	nfi:NFIA_009830	1.14.14.86	nfi:NFIA_009830 K21292 ent-kaurene oxidase [EC:1.14.14.86] | (RefSeq) cytochrome P450 monooxygenase, putative (A)
KIP05279.1	ccaj:109791512	1.14.14.58 1.14.14.59	ccaj:109791512 K17961 trimethyltridecatetraene/dimethylnonatriene synthase [EC:1.14.14.58 1.14.14.59] | (RefSeq) cytochrome P450 CYP82D47-like (A)
KIP05284.1	dct:110098748	1.14.-.-	dct:110098748 K20666 gibberellin 13-oxidase [EC:1.14.-.-] | (RefSeq) cytochrome P450 714B3 (A)
KIP05287.1	peq:110037732	1.14.-.-	peq:110037732 K20666 gibberellin 13-oxidase [EC:1.14.-.-] | (RefSeq) cytochrome P450 714B3-like (A)
KIP05288.1	peq:110037732	1.14.-.-	peq:110037732 K20666 gibberellin 13-oxidase [EC:1.14.-.-] | (RefSeq) cytochrome P450 714B3-like (A)
KIP05362.1	bdi:100826477	1.14.11.15	bdi:100826477 K04124 gibberellin 3beta-dioxygenase [EC:1.14.11.15] | (RefSeq) gibberellin 3-beta-dioxygenase 2-3 (A)
KIP05569.1	ag:AGN04215	1.14.14.175	ag:AGN04215 K20513 ferruginol synthase [EC:1.14.14.175] | (KEGG) CYP76AH1; ferruginol synthase (EC:1.14.14.175) (A)
KIP05645.1	sspl:121790205	1.14.14.175	sspl:121790205 K20513 ferruginol synthase [EC:1.14.14.175] | (RefSeq) ferruginol synthase-like (A)
KIP05980.1	bvg:104905197	1.14.14.107	bvg:104905197 K04123 ent-kaurenoic acid monooxygenase [EC:1.14.14.107] | (RefSeq) ent-kaurenoic acid oxidase 1-like (A)
KIP05981.1	minc:123223597	1.14.14.58 1.14.14.59	minc:123223597 K17961 trimethyltridecatetraene/dimethylnonatriene synthase [EC:1.14.14.58 1.14.14.59] | (RefSeq) dimethylnonatriene synthase-like (A)
KIP06087.1	ahf:112754423	1.14.11.12	ahf:112754423 K05282 gibberellin-44 dioxygenase [EC:1.14.11.12] | (RefSeq) gibberellin 20 oxidase 2-like (A)
KIP06265.1	ini:109179672	1.14.11.15	ini:109179672 K04124 gibberellin 3beta-dioxygenase [EC:1.14.11.15] | (RefSeq) PnGA3ox1; gibberellin 3-beta-dioxygenase 1-like (A)
KIP06266.1	fve:101295656	1.14.11.13	fve:101295656 K04125 gibberellin 2beta-dioxygenase [EC:1.14.11.13] | (RefSeq) gibberellin 2-beta-dioxygenase 2 (A)
KIP06302.1	bdi:100834983	1.14.14.58	bdi:100834983 K22640 trimethyltridecatetraene synthase [EC:1.14.14.58] | (RefSeq) flavonoid 3'-monooxygenase (A)
KIP06369.1	twl:119982481	1.14.14.107	twl:119982481 K04123 ent-kaurenoic acid monooxygenase [EC:1.14.14.107] | (RefSeq) ent-kaurenoic acid oxidase 2-like (A)
KIP06567.1	ag:AMB36496	1.14.14.60 1.14.14.65	ag:AMB36496 K22635 ferruginol monooxygenase / sugiol synthase [EC:1.14.14.60 1.14.14.65] | (KEGG) CYP76AH3; ferruginol monooxygenase / sugiol synthase (EC:1.14.14.60 1.14.14.65) (A)
KIP06579.1	pmum:103334264	1.14.14.58 1.14.14.59	pmum:103334264 K17961 trimethyltridecatetraene/dimethylnonatriene synthase [EC:1.14.14.58 1.14.14.59] | (RefSeq) cytochrome P450 82G1-like (A)
KIP06712.1	ag:CAD10289
KIP06912.1	ini:109182929	1.14.14.58 1.14.14.59	ini:109182929 K17961 trimethyltridecatetraene/dimethylnonatriene synthase [EC:1.14.14.58 1.14.14.59] | (RefSeq) cytochrome P450 82C4-like (A)
KIP07170.1	mus:103989664	1.14.-.-	mus:103989664 K20666 gibberellin 13-oxidase [EC:1.14.-.-] | (RefSeq) cytochrome P450 714B2-like (A)
KIP07182.1	sita:101786405	1.14.-.-	sita:101786405 K20666 gibberellin 13-oxidase [EC:1.14.-.-] | (RefSeq) cytochrome P450 714B1 isoform X1 (A)
KIP07245.1	pvy:116136030	1.14.14.58 1.14.14.59	pvy:116136030 K17961 trimethyltridecatetraene/dimethylnonatriene synthase [EC:1.14.14.58 1.14.14.59] | (RefSeq) cytochrome P450 82G1-like (A)
KIP07376.1	osa:4335093	1.1.1.295	osa:4335093 K13070 momilactone-A synthase [EC:1.1.1.295] | (RefSeq) momilactone A synthase (A)
KIP07386.1	sspl:121802241	1.14.14.86	sspl:121802241 K04122 ent-kaurene oxidase [EC:1.14.14.86] | (RefSeq) ent-kaurene oxidase-like (A)
KIP07466.1	sspl:121785163	1.14.14.175	sspl:121785163 K20513 ferruginol synthase [EC:1.14.14.175] | (RefSeq) ferruginol synthase 1 (A)
KIP07530.1	egt:105975178	1.14.14.175	egt:105975178 K20513 ferruginol synthase [EC:1.14.14.175] | (RefSeq) ferruginol synthase-like (A)
KIP07533.1	egt:105975178	1.14.14.175	egt:105975178 K20513 ferruginol synthase [EC:1.14.14.175] | (RefSeq) ferruginol synthase-like (A)
KIP07594.1	ag:ALM25797	1.14.14.61	ag:ALM25797 K22638 carnosic acid synthase [EC:1.14.14.61] | (KEGG) CYP76AK6; carnosic acid synthase (EC:1.14.14.61) (A)
KIP07601.1	sspl:121781922	1.14.14.175	sspl:121781922 K20513 ferruginol synthase [EC:1.14.14.175] | (RefSeq) sugiol synthase-like (A)
KIP07728.1	osa:4335093	1.1.1.295	osa:4335093 K13070 momilactone-A synthase [EC:1.1.1.295] | (RefSeq) momilactone A synthase (A)
KIP07729.1	ecad:122607862	1.14.14.58 1.14.14.59	ecad:122607862 K17961 trimethyltridecatetraene/dimethylnonatriene synthase [EC:1.14.14.58 1.14.14.59] | (RefSeq) dimethylnonatriene synthase-like (A)
KIP07825.1	sspl:121783532	1.14.14.175	sspl:121783532 K20513 ferruginol synthase [EC:1.14.14.175] | (RefSeq) ferruginol synthase-like (A)
KIP07830.1	ag:AMB36496	1.14.14.60 1.14.14.65	ag:AMB36496 K22635 ferruginol monooxygenase / sugiol synthase [EC:1.14.14.60 1.14.14.65] | (KEGG) CYP76AH3; ferruginol monooxygenase / sugiol synthase (EC:1.14.14.60 1.14.14.65) (A)
KIP07831.1	sspl:121783532	1.14.14.175	sspl:121783532 K20513 ferruginol synthase [EC:1.14.14.175] | (RefSeq) ferruginol synthase-like (A)
KIP07977.1	var:108347157	1.14.14.58 1.14.14.59	var:108347157 K17961 trimethyltridecatetraene/dimethylnonatriene synthase [EC:1.14.14.58 1.14.14.59] | (RefSeq) cytochrome P450 CYP82D47-like (A)
KIP07997.1	sspl:121753304	1.14.14.175	sspl:121753304 K20513 ferruginol synthase [EC:1.14.14.175] | (RefSeq) ferruginol synthase-like (A)
KIP08000.1	sspl:121756002	1.14.14.175	sspl:121756002 K20513 ferruginol synthase [EC:1.14.14.175] | (RefSeq) ferruginol synthase-like (A)
KIP08025.1	cal:CAALFM_CR09120CA
KIP08070.1	osa:4335093	1.1.1.295	osa:4335093 K13070 momilactone-A synthase [EC:1.1.1.295] | (RefSeq) momilactone A synthase (A)
KIP08448.1	bvg:104908785	1.14.14.58 1.14.14.59	bvg:104908785 K17961 trimethyltridecatetraene/dimethylnonatriene synthase [EC:1.14.14.58 1.14.14.59] | (RefSeq) cytochrome P450 82G1 (A)
KIP08464.1	csin:114262550	1.14.14.58 1.14.14.59	csin:114262550 K17961 trimethyltridecatetraene/dimethylnonatriene synthase [EC:1.14.14.58 1.14.14.59] | (RefSeq) xanthotoxin 5-hydroxylase CYP82C4-like isoform X1 (A)
KIP08622.1	soe:110803253	1.14.14.58 1.14.14.59	soe:110803253 K17961 trimethyltridecatetraene/dimethylnonatriene synthase [EC:1.14.14.58 1.14.14.59] | (RefSeq) cytochrome P450 82G1-like (A)
KIP08652.1	ag:BAT32889
KIP08901.1	ela:UCREL1_7390	4.2.3.191	ela:UCREL1_7390 K22542 cycloaraneosene synthase [EC:4.2.3.191] | (GenBank) putative pentalenene synthase protein (A)
KIP08929.1	sspl:121781922	1.14.14.175	sspl:121781922 K20513 ferruginol synthase [EC:1.14.14.175] | (RefSeq) sugiol synthase-like (A)
KIP08940.1	qsu:112028265	1.14.14.58 1.14.14.59	qsu:112028265 K17961 trimethyltridecatetraene/dimethylnonatriene synthase [EC:1.14.14.58 1.14.14.59] | (RefSeq) cytochrome P450 82C4-like (A)
KIP08950.1	sspl:121778538	1.14.14.175	sspl:121778538 K20513 ferruginol synthase [EC:1.14.14.175] | (RefSeq) sugiol synthase-like (A)
KIP09052.1	osa:4335093	1.1.1.295	osa:4335093 K13070 momilactone-A synthase [EC:1.1.1.295] | (RefSeq) momilactone A synthase (A)
KIP09182.1	pvir:120670617	1.14.14.86	pvir:120670617 K04122 ent-kaurene oxidase [EC:1.14.14.86] | (RefSeq) ent-kaurene oxidase 2-like (A)
KIP09454.1	minc:123223597	1.14.14.58 1.14.14.59	minc:123223597 K17961 trimethyltridecatetraene/dimethylnonatriene synthase [EC:1.14.14.58 1.14.14.59] | (RefSeq) dimethylnonatriene synthase-like (A)
KIP09459.1	ncol:116246827	1.14.11.13	ncol:116246827 K04125 gibberellin 2beta-dioxygenase [EC:1.14.11.13] | (RefSeq) gibberellin 2-beta-dioxygenase-like (A)
KIP09560.1	qsu:112016650	1.14.11.12	qsu:112016650 K05282 gibberellin-44 dioxygenase [EC:1.14.11.12] | (RefSeq) gibberellin 20 oxidase 2-like (A)
KIP09650.1	sspl:121781922	1.14.14.175	sspl:121781922 K20513 ferruginol synthase [EC:1.14.14.175] | (RefSeq) sugiol synthase-like (A)
KIP09651.1	egu:105044868	1.14.-.-	egu:105044868 K20666 gibberellin 13-oxidase [EC:1.14.-.-] | (RefSeq) cytochrome P450 714B3 isoform X1 (A)
KIP09709.1	osa:4335093	1.1.1.295	osa:4335093 K13070 momilactone-A synthase [EC:1.1.1.295] | (RefSeq) momilactone A synthase (A)
KIP09788.1	bvg:104908785	1.14.14.58 1.14.14.59	bvg:104908785 K17961 trimethyltridecatetraene/dimethylnonatriene synthase [EC:1.14.14.58 1.14.14.59] | (RefSeq) cytochrome P450 82G1 (A)
KIP09976.1	sspl:121783193	1.14.14.175	sspl:121783193 K20513 ferruginol synthase [EC:1.14.14.175] | (RefSeq) ferruginol synthase-like (A)
KIP10319.1	cal:CAALFM_CR09120CA
KIP10341.1	sspl:121785522	1.14.14.58 1.14.14.59	sspl:121785522 K17961 trimethyltridecatetraene/dimethylnonatriene synthase [EC:1.14.14.58 1.14.14.59] | (RefSeq) dimethylnonatriene synthase-like (A)
KIP10685.1	cal:CAALFM_CR09120CA
KIP10686.1	cal:CAALFM_CR09120CA
KIP10692.1	egu:105044868	1.14.-.-	egu:105044868 K20666 gibberellin 13-oxidase [EC:1.14.-.-] | (RefSeq) cytochrome P450 714B3 isoform X1 (A)
KIP10796.1	osa:4335093	1.1.1.295	osa:4335093 K13070 momilactone-A synthase [EC:1.1.1.295] | (RefSeq) momilactone A synthase (A)
KIP10801.1	ag:AMB36496	1.14.14.60 1.14.14.65	ag:AMB36496 K22635 ferruginol monooxygenase / sugiol synthase [EC:1.14.14.60 1.14.14.65] | (KEGG) CYP76AH3; ferruginol monooxygenase / sugiol synthase (EC:1.14.14.60 1.14.14.65) (A)
KIP11163.1	ag:APP91789
KIP11252.1	osa:4335093	1.1.1.295	osa:4335093 K13070 momilactone-A synthase [EC:1.1.1.295] | (RefSeq) momilactone A synthase (A)
KIP11313.1	sspl:121783532	1.14.14.175	sspl:121783532 K20513 ferruginol synthase [EC:1.14.14.175] | (RefSeq) ferruginol synthase-like (A)
KIP11866.1	sspl:121785163	1.14.14.175	sspl:121785163 K20513 ferruginol synthase [EC:1.14.14.175] | (RefSeq) ferruginol synthase 1 (A)
KIP11869.1	cam:101511470	1.14.14.107	cam:101511470 K04123 ent-kaurenoic acid monooxygenase [EC:1.14.14.107] | (RefSeq) ent-kaurenoic acid oxidase 2-like (A)
KIP11873.1	ag:ALM25796	1.14.14.175 1.14.14.60	ag:ALM25796 K22636 ferruginol synthase / ferruginol monooxygenase [EC:1.14.14.175 1.14.14.60] | (KEGG) CYP76AH24; ferruginol monooxygenase (EC:1.14.14.60) (A)
KIP11878.1	ag:AJQ30186	1.14.14.175	ag:AJQ30186 K20513 ferruginol synthase [EC:1.14.14.175] | (KEGG) FS; ferruginol synthase (EC:1.14.14.175) (A)
KIP11879.1	sspl:121750147	1.14.14.175	sspl:121750147 K20513 ferruginol synthase [EC:1.14.14.175] | (RefSeq) sugiol synthase-like (A)
KIP12085.1	scl:sce6369	4.2.3.175	scl:sce6369 K23031 10-epi-cubebol synthase [EC:4.2.3.175] | (GenBank) putative Pentalenene synthase (A)
KIP12107.1	pxb:108868325	1.14.14.107	pxb:108868325 K04123 ent-kaurenoic acid monooxygenase [EC:1.14.14.107] | (RefSeq) ent-kaurenoic acid oxidase 2-like (A)
KIP12117.1	pvir:120694865	1.14.-.-	pvir:120694865 K20666 gibberellin 13-oxidase [EC:1.14.-.-] | (RefSeq) cytochrome P450 714B1-like (A)
KIP12131.1	pda:103714070	1.14.14.107	pda:103714070 K04123 ent-kaurenoic acid monooxygenase [EC:1.14.14.107] | (RefSeq) ent-kaurenoic acid oxidase-like isoform X1 (A)
KIP12343.1	osa:4335093	1.1.1.295	osa:4335093 K13070 momilactone-A synthase [EC:1.1.1.295] | (RefSeq) momilactone A synthase (A)
KIP12354.1	osa:4335093	1.1.1.295	osa:4335093 K13070 momilactone-A synthase [EC:1.1.1.295] | (RefSeq) momilactone A synthase (A)
KIP12370.1	ag:AGN04215	1.14.14.175	ag:AGN04215 K20513 ferruginol synthase [EC:1.14.14.175] | (KEGG) CYP76AH1; ferruginol synthase (EC:1.14.14.175) (A)
KIP12379.1	sbi:8069842	1.14.14.111	sbi:8069842 K16085 9beta-pimara-7,15-diene oxidase [EC:1.14.14.111] | (RefSeq) 9-beta-pimara-7,15-diene oxidase (A)
KIP12381.1	sspl:121783532	1.14.14.175	sspl:121783532 K20513 ferruginol synthase [EC:1.14.14.175] | (RefSeq) ferruginol synthase-like (A)
KIP12382.1	sita:101772739	1.14.14.111	sita:101772739 K16085 9beta-pimara-7,15-diene oxidase [EC:1.14.14.111] | (RefSeq) cytochrome P450 99A2 (A)
KIP12390.1	ag:AMB36496	1.14.14.60 1.14.14.65	ag:AMB36496 K22635 ferruginol monooxygenase / sugiol synthase [EC:1.14.14.60 1.14.14.65] | (KEGG) CYP76AH3; ferruginol monooxygenase / sugiol synthase (EC:1.14.14.60 1.14.14.65) (A)
KIP12391.1	sbi:8081144	1.14.14.58 1.14.14.59	sbi:8081144 K22639 trimethyltridecatetraene/dimethylnonatriene synthase [EC:1.14.14.58 1.14.14.59] | (RefSeq) flavonoid 3'-monooxygenase (A)
KIP12415.1	gmx:100806378	1.14.14.58 1.14.14.59	gmx:100806378 K17961 trimethyltridecatetraene/dimethylnonatriene synthase [EC:1.14.14.58 1.14.14.59] | (RefSeq) cytochrome P450 CYP82D47 (A)
KIP12437.1	lja:Lj4g3v1152920.1	1.14.14.107	lja:Lj4g3v1152920.1 K04123 ent-kaurenoic acid monooxygenase [EC:1.14.14.107] | (Kazusa) Lj4g3v1152920.1; - (A)
KIP12486.1	phai:112882320	1.14.14.58	phai:112882320 K22640 trimethyltridecatetraene synthase [EC:1.14.14.58] | (RefSeq) flavonoid 3'-monooxygenase-like (A)
KIP12642.1	ats:109773965	1.14.14.111	ats:109773965 K16085 9beta-pimara-7,15-diene oxidase [EC:1.14.14.111] | (RefSeq) cytochrome P450 99A2-like (A)
KIP12644.1	sspl:121785163	1.14.14.175	sspl:121785163 K20513 ferruginol synthase [EC:1.14.14.175] | (RefSeq) ferruginol synthase 1 (A)
KIP12782.1	dct:110098748	1.14.-.-	dct:110098748 K20666 gibberellin 13-oxidase [EC:1.14.-.-] | (RefSeq) cytochrome P450 714B3 (A)

## Sheet: Trametes_cinnabarina
query_id	subject_id	EC	description
CDO68067.1	sspl:121783532	1.14.14.175	sspl:121783532 K20513 ferruginol synthase [EC:1.14.14.175] | (RefSeq) ferruginol synthase-like (A)
CDO68134.1	peq:110038987	1.14.-.-	peq:110038987 K20666 gibberellin 13-oxidase [EC:1.14.-.-] | (RefSeq) cytochrome P450 714B3-like (A)
CDO68135.1	peq:110038987	1.14.-.-	peq:110038987 K20666 gibberellin 13-oxidase [EC:1.14.-.-] | (RefSeq) cytochrome P450 714B3-like (A)
CDO68136.1	cal:CAALFM_CR09120CA
CDO68137.1	cal:CAALFM_CR09120CA
CDO68203.1	ag:AGN04215	1.14.14.175	ag:AGN04215 K20513 ferruginol synthase [EC:1.14.14.175] | (KEGG) CYP76AH1; ferruginol synthase (EC:1.14.14.175) (A)
CDO68240.1	ag:CAD10289
CDO68245.1	ag:CAD10289
CDO68357.1	ag:AGN04215	1.14.14.175	ag:AGN04215 K20513 ferruginol synthase [EC:1.14.14.175] | (KEGG) CYP76AH1; ferruginol synthase (EC:1.14.14.175) (A)
CDO68382.1	han:110870417	1.14.14.58 1.14.14.59	han:110870417 K17961 trimethyltridecatetraene/dimethylnonatriene synthase [EC:1.14.14.58 1.14.14.59] | (RefSeq) LOW QUALITY PROTEIN: cytochrome P450 CYP82D47 (A)
CDO68419.1	pvy:116142045	4.2.3.19	pvy:116142045 K04121 ent-kaurene synthase [EC:4.2.3.19] | (RefSeq) ent-kaur-16-ene synthase, chloroplastic-like (A)
CDO68425.1	aof:109850611	1.14.-.-	aof:109850611 K20666 gibberellin 13-oxidase [EC:1.14.-.-] | (RefSeq) cytochrome P450 714B3-like (A)
CDO68510.1	cal:CAALFM_CR09120CA
CDO68551.1	dct:110098748	1.14.-.-	dct:110098748 K20666 gibberellin 13-oxidase [EC:1.14.-.-] | (RefSeq) cytochrome P450 714B3 (A)
CDO68654.1	ntc:KHQ06_23155	4.2.3.89 4.2.1.138	ntc:KHQ06_23155 K18111 (+)-beta-caryophyllene/(+)-caryolan-1-ol synthase [EC:4.2.3.89 4.2.1.138] | (GenBank) hypothetical protein (A)
CDO68741.1	sspl:121764980	1.14.14.175	sspl:121764980 K20513 ferruginol synthase [EC:1.14.14.175] | (RefSeq) carnosic acid synthase-like (A)
CDO68742.1	ag:AOW42544	1.14.14.61	ag:AOW42544 K22638 carnosic acid synthase [EC:1.14.14.61] | (KEGG) CYP76AK6; carnosic acid synthase (EC:1.14.14.61) (A)
CDO69014.1	tcc:18612710	1.14.14.58 1.14.14.59	tcc:18612710 K17961 trimethyltridecatetraene/dimethylnonatriene synthase [EC:1.14.14.58 1.14.14.59] | (RefSeq) cytochrome P450 82G1 (A)
CDO69017.1	cal:CAALFM_CR09120CA
CDO69024.1	gmx:100787489	1.14.14.58 1.14.14.59	gmx:100787489 K17961 trimethyltridecatetraene/dimethylnonatriene synthase [EC:1.14.14.58 1.14.14.59] | (RefSeq) cytochrome P450 CYP82D47 (A)
CDO69284.1	osa:4335093	1.1.1.295	osa:4335093 K13070 momilactone-A synthase [EC:1.1.1.295] | (RefSeq) momilactone A synthase (A)
CDO69439.1	sbi:8081144	1.14.14.58 1.14.14.59	sbi:8081144 K22639 trimethyltridecatetraene/dimethylnonatriene synthase [EC:1.14.14.58 1.14.14.59] | (RefSeq) flavonoid 3'-monooxygenase (A)
CDO69616.1	pvy:116142045	4.2.3.19	pvy:116142045 K04121 ent-kaurene synthase [EC:4.2.3.19] | (RefSeq) ent-kaur-16-ene synthase, chloroplastic-like (A)
CDO69729.1	pvy:116142045	4.2.3.19	pvy:116142045 K04121 ent-kaurene synthase [EC:4.2.3.19] | (RefSeq) ent-kaur-16-ene synthase, chloroplastic-like (A)
CDO69753.1	osa:4335093	1.1.1.295	osa:4335093 K13070 momilactone-A synthase [EC:1.1.1.295] | (RefSeq) momilactone A synthase (A)
CDO69788.1	pvir:120694865	1.14.-.-	pvir:120694865 K20666 gibberellin 13-oxidase [EC:1.14.-.-] | (RefSeq) cytochrome P450 714B1-like (A)
CDO69911.1	ag:ALM25797	1.14.14.61	ag:ALM25797 K22638 carnosic acid synthase [EC:1.14.14.61] | (KEGG) CYP76AK6; carnosic acid synthase (EC:1.14.14.61) (A)
CDO69934.1	spri:SPRI_6538	4.2.3.182	spri:SPRI_6538 K23045 pristinol synthase [EC:4.2.3.182] | (GenBank) pentalenene synthase (A)
CDO69938.1	ats:109773965	1.14.14.111	ats:109773965 K16085 9beta-pimara-7,15-diene oxidase [EC:1.14.14.111] | (RefSeq) cytochrome P450 99A2-like (A)
CDO69964.1	ecad:122607862	1.14.14.58 1.14.14.59	ecad:122607862 K17961 trimethyltridecatetraene/dimethylnonatriene synthase [EC:1.14.14.58 1.14.14.59] | (RefSeq) dimethylnonatriene synthase-like (A)
CDO70175.1	ag:AMB36496	1.14.14.60 1.14.14.65	ag:AMB36496 K22635 ferruginol monooxygenase / sugiol synthase [EC:1.14.14.60 1.14.14.65] | (KEGG) CYP76AH3; ferruginol monooxygenase / sugiol synthase (EC:1.14.14.60 1.14.14.65) (A)
CDO70229.1	sbi:8081144	1.14.14.58 1.14.14.59	sbi:8081144 K22639 trimethyltridecatetraene/dimethylnonatriene synthase [EC:1.14.14.58 1.14.14.59] | (RefSeq) flavonoid 3'-monooxygenase (A)
CDO70377.1	zju:107430491	1.14.14.107	zju:107430491 K04123 ent-kaurenoic acid monooxygenase [EC:1.14.14.107] | (RefSeq) beta-amyrin 11-oxidase-like (A)
CDO70484.1	sspl:121783532	1.14.14.175	sspl:121783532 K20513 ferruginol synthase [EC:1.14.14.175] | (RefSeq) ferruginol synthase-like (A)
CDO70499.1	bdi:100828145	1.14.14.86	bdi:100828145 K04122 ent-kaurene oxidase [EC:1.14.14.86] | (RefSeq) ent-kaurene oxidase 2 isoform X1 (A)
CDO70501.1	pmum:103331395	1.14.14.107	pmum:103331395 K04123 ent-kaurenoic acid monooxygenase [EC:1.14.14.107] | (RefSeq) ent-kaurenoic acid oxidase 1-like (A)
CDO70506.1	ag:AMB36496	1.14.14.60 1.14.14.65	ag:AMB36496 K22635 ferruginol monooxygenase / sugiol synthase [EC:1.14.14.60 1.14.14.65] | (KEGG) CYP76AH3; ferruginol monooxygenase / sugiol synthase (EC:1.14.14.60 1.14.14.65) (A)
CDO70510.1	egu:105044868	1.14.-.-	egu:105044868 K20666 gibberellin 13-oxidase [EC:1.14.-.-] | (RefSeq) cytochrome P450 714B3 isoform X1 (A)
CDO70522.1	dct:110098748	1.14.-.-	dct:110098748 K20666 gibberellin 13-oxidase [EC:1.14.-.-] | (RefSeq) cytochrome P450 714B3 (A)
CDO70543.1	thj:109115973	1.14.14.58 1.14.14.59	thj:109115973 K17961 trimethyltridecatetraene/dimethylnonatriene synthase [EC:1.14.14.58 1.14.14.59] | (RefSeq) cytochrome P450 82G1-like (A)
CDO70546.1	phai:112881945	1.14.-.-	phai:112881945 K20666 gibberellin 13-oxidase [EC:1.14.-.-] | (RefSeq) cytochrome P450 714B1-like isoform X1 (A)
CDO70552.1	osa:4341340	1.14.14.70 1.14.14.68	osa:4341340 K21719 ent-sandaracopimaradiene 3-hydroxylase / syn-pimaradiene 3-monooxygenase [EC:1.14.14.70 1.14.14.68] | (RefSeq) ent-kaurene oxidase-like 5 (A)
CDO70772.1	qsu:112016650	1.14.11.12	qsu:112016650 K05282 gibberellin-44 dioxygenase [EC:1.14.11.12] | (RefSeq) gibberellin 20 oxidase 2-like (A)
CDO70845.1	osa:4335093	1.1.1.295	osa:4335093 K13070 momilactone-A synthase [EC:1.1.1.295] | (RefSeq) momilactone A synthase (A)
CDO70910.1	cit:102626017	1.14.14.58 1.14.14.59	cit:102626017 K17961 trimethyltridecatetraene/dimethylnonatriene synthase [EC:1.14.14.58 1.14.14.59] | (RefSeq) cytochrome P450 82G1-like isoform X1 (A)
CDO70993.1	dct:110098748	1.14.-.-	dct:110098748 K20666 gibberellin 13-oxidase [EC:1.14.-.-] | (RefSeq) cytochrome P450 714B3 (A)
CDO71115.1	zma:103631958	1.14.14.58 1.14.14.59	zma:103631958 K22639 trimethyltridecatetraene/dimethylnonatriene synthase [EC:1.14.14.58 1.14.14.59] | (RefSeq) dimethylnonatriene synthase (A)
CDO71116.1	osa:4341447	1.14.14.112 1.14.14.123	osa:4341447 K16084 ent-cassa-12,15-diene 11-hydroxylase / oryzalexin D synthase [EC:1.14.14.112 1.14.14.123] | (RefSeq) ent-cassadiene C11-alpha-hydroxylase 1 (A)
CDO71117.1	osa:4341447	1.14.14.112 1.14.14.123	osa:4341447 K16084 ent-cassa-12,15-diene 11-hydroxylase / oryzalexin D synthase [EC:1.14.14.112 1.14.14.123] | (RefSeq) ent-cassadiene C11-alpha-hydroxylase 1 (A)
CDO71118.1	pda:103702172	1.14.-.-	pda:103702172 K20666 gibberellin 13-oxidase [EC:1.14.-.-] | (RefSeq) cytochrome P450 714B3-like isoform X1 (A)
CDO71119.1	lsv:111885523	1.14.14.58 1.14.14.59	lsv:111885523 K17961 trimethyltridecatetraene/dimethylnonatriene synthase [EC:1.14.14.58 1.14.14.59] | (RefSeq) xanthotoxin 5-hydroxylase CYP82C2 (A)
CDO71162.1	pavi:110757046	1.14.14.58 1.14.14.59	pavi:110757046 K17961 trimethyltridecatetraene/dimethylnonatriene synthase [EC:1.14.14.58 1.14.14.59] | (RefSeq) cytochrome P450 82G1-like isoform X1 (A)
CDO71398.1	dct:110098748	1.14.-.-	dct:110098748 K20666 gibberellin 13-oxidase [EC:1.14.-.-] | (RefSeq) cytochrome P450 714B3 (A)
CDO71400.1	peq:110038987	1.14.-.-	peq:110038987 K20666 gibberellin 13-oxidase [EC:1.14.-.-] | (RefSeq) cytochrome P450 714B3-like (A)
CDO71441.1	rsz:108862841	1.14.11.13	rsz:108862841 K04125 gibberellin 2beta-dioxygenase [EC:1.14.11.13] | (RefSeq) gibberellin 2-beta-dioxygenase 2 (A)
CDO71470.1	ghi:121202795	1.14.11.12	ghi:121202795 K05282 gibberellin-44 dioxygenase [EC:1.14.11.12] | (RefSeq) gibberellin 20 oxidase 1-A-like (A)
CDO71471.1	psom:113275009	1.14.11.12	psom:113275009 K05282 gibberellin-44 dioxygenase [EC:1.14.11.12] | (RefSeq) gibberellin 20 oxidase 1-D-like (A)
CDO71507.1	sspl:121785163	1.14.14.175	sspl:121785163 K20513 ferruginol synthase [EC:1.14.14.175] | (RefSeq) ferruginol synthase 1 (A)
CDO71513.1	peq:110037732	1.14.-.-	peq:110037732 K20666 gibberellin 13-oxidase [EC:1.14.-.-] | (RefSeq) cytochrome P450 714B3-like (A)
CDO71675.1	sspl:121778538	1.14.14.175	sspl:121778538 K20513 ferruginol synthase [EC:1.14.14.175] | (RefSeq) sugiol synthase-like (A)
CDO71681.1	osa:4329722	1.14.14.112 1.14.14.123	osa:4329722 K16084 ent-cassa-12,15-diene 11-hydroxylase / oryzalexin D synthase [EC:1.14.14.112 1.14.14.123] | (RefSeq) oryzalexin D synthase (A)
CDO71706.1	sspl:121759934	1.14.14.175	sspl:121759934 K20513 ferruginol synthase [EC:1.14.14.175] | (RefSeq) carnosic acid synthase-like (A)
CDO71846.1	cgr:CAGL0K04125g
CDO71862.1	osa:4333585	1.14.14.58	osa:4333585 K22640 trimethyltridecatetraene synthase [EC:1.14.14.58] | (RefSeq) flavonoid 3'-monooxygenase (A)
CDO71924.1	mdm:103441598	1.14.14.86	mdm:103441598 K04122 ent-kaurene oxidase [EC:1.14.14.86] | (RefSeq) ent-kaurene oxidase, chloroplastic-like (A)
CDO71949.1	pvy:116142045	4.2.3.19	pvy:116142045 K04121 ent-kaurene synthase [EC:4.2.3.19] | (RefSeq) ent-kaur-16-ene synthase, chloroplastic-like (A)
CDO71953.1	peq:110037732	1.14.-.-	peq:110037732 K20666 gibberellin 13-oxidase [EC:1.14.-.-] | (RefSeq) cytochrome P450 714B3-like (A)
CDO72100.1	pvy:116142045	4.2.3.19	pvy:116142045 K04121 ent-kaurene synthase [EC:4.2.3.19] | (RefSeq) ent-kaur-16-ene synthase, chloroplastic-like (A)
CDO72127.1	osa:4335093	1.1.1.295	osa:4335093 K13070 momilactone-A synthase [EC:1.1.1.295] | (RefSeq) momilactone A synthase (A)
CDO72161.1	rsz:108850399	1.14.11.15	rsz:108850399 K04124 gibberellin 3beta-dioxygenase [EC:1.14.11.15] | (RefSeq) gibberellin 3-beta-dioxygenase 1 (A)
CDO72179.1	osa:4335093	1.1.1.295	osa:4335093 K13070 momilactone-A synthase [EC:1.1.1.295] | (RefSeq) momilactone A synthase (A)
CDO72208.1	cpap:110823399	1.14.14.58 1.14.14.59	cpap:110823399 K17961 trimethyltridecatetraene/dimethylnonatriene synthase [EC:1.14.14.58 1.14.14.59] | (RefSeq) cytochrome P450 82G1 (A)
CDO72209.1	egt:105959240	1.14.14.175	egt:105959240 K20513 ferruginol synthase [EC:1.14.14.175] | (RefSeq) ferruginol synthase-like (A)
CDO72225.1	dct:110098748	1.14.-.-	dct:110098748 K20666 gibberellin 13-oxidase [EC:1.14.-.-] | (RefSeq) cytochrome P450 714B3 (A)
CDO72227.1	itr:116020303	1.14.11.15	itr:116020303 K04124 gibberellin 3beta-dioxygenase [EC:1.14.11.15] | (RefSeq) gibberellin 3-beta-dioxygenase 1-like (A)
CDO72236.1	soe:110803253	1.14.14.58 1.14.14.59	soe:110803253 K17961 trimethyltridecatetraene/dimethylnonatriene synthase [EC:1.14.14.58 1.14.14.59] | (RefSeq) cytochrome P450 82G1-like (A)
CDO72297.1	peq:110038987	1.14.-.-	peq:110038987 K20666 gibberellin 13-oxidase [EC:1.14.-.-] | (RefSeq) cytochrome P450 714B3-like (A)
CDO72621.1	ag:BAF45924	4.2.3.43	ag:BAF45924 K14047 fusicocca-2,10(14)-diene synthase [EC:4.2.3.43] | (KEGG) PADC4; fusicocca-2,10(14)-diene synthase (EC:4.2.3.43) (A)
CDO72747.1	peq:110037732	1.14.-.-	peq:110037732 K20666 gibberellin 13-oxidase [EC:1.14.-.-] | (RefSeq) cytochrome P450 714B3-like (A)
CDO72947.1	pvy:116142045	4.2.3.19	pvy:116142045 K04121 ent-kaurene synthase [EC:4.2.3.19] | (RefSeq) ent-kaur-16-ene synthase, chloroplastic-like (A)
CDO73010.1	npa:UCRNP2_330	1.14.14.86	npa:UCRNP2_330 K21292 ent-kaurene oxidase [EC:1.14.14.86] | (GenBank) putative cytochrome p450 protein (A)
CDO73436.1	nfi:NFIA_009830	1.14.14.86	nfi:NFIA_009830 K21292 ent-kaurene oxidase [EC:1.14.14.86] | (RefSeq) cytochrome P450 monooxygenase, putative (A)
CDO73437.1	npa:UCRNP2_330	1.14.14.86	npa:UCRNP2_330 K21292 ent-kaurene oxidase [EC:1.14.14.86] | (GenBank) putative cytochrome p450 protein (A)
CDO73447.1	bvg:104908785	1.14.14.58 1.14.14.59	bvg:104908785 K17961 trimethyltridecatetraene/dimethylnonatriene synthase [EC:1.14.14.58 1.14.14.59] | (RefSeq) cytochrome P450 82G1 (A)
CDO73534.1	pvy:116142045	4.2.3.19	pvy:116142045 K04121 ent-kaurene synthase [EC:4.2.3.19] | (RefSeq) ent-kaur-16-ene synthase, chloroplastic-like (A)
CDO73602.1	osa:4335093	1.1.1.295	osa:4335093 K13070 momilactone-A synthase [EC:1.1.1.295] | (RefSeq) momilactone A synthase (A)
CDO73730.1	pvy:116128360	1.14.11.12	pvy:116128360 K05282 gibberellin-44 dioxygenase [EC:1.14.11.12] | (RefSeq) gibberellin 20 oxidase 2-like (A)
CDO74006.1	pvy:116142045	4.2.3.19	pvy:116142045 K04121 ent-kaurene synthase [EC:4.2.3.19] | (RefSeq) ent-kaur-16-ene synthase, chloroplastic-like (A)
CDO74150.1	sspl:121766434	1.14.14.175	sspl:121766434 K20513 ferruginol synthase [EC:1.14.14.175] | (RefSeq) ferruginol synthase-like (A)
CDO74230.1	pvy:116142045	4.2.3.19	pvy:116142045 K04121 ent-kaurene synthase [EC:4.2.3.19] | (RefSeq) ent-kaur-16-ene synthase, chloroplastic-like (A)
CDO74401.1	pvy:116142045	4.2.3.19	pvy:116142045 K04121 ent-kaurene synthase [EC:4.2.3.19] | (RefSeq) ent-kaur-16-ene synthase, chloroplastic-like (A)
CDO74443.1	han:110883899	1.14.14.58 1.14.14.59	han:110883899 K17961 trimethyltridecatetraene/dimethylnonatriene synthase [EC:1.14.14.58 1.14.14.59] | (RefSeq) dimethylnonatriene synthase (A)
CDO74512.1	fve:101295656	1.14.11.13	fve:101295656 K04125 gibberellin 2beta-dioxygenase [EC:1.14.11.13] | (RefSeq) gibberellin 2-beta-dioxygenase 2 (A)
CDO74544.1	pvy:116142045	4.2.3.19	pvy:116142045 K04121 ent-kaurene synthase [EC:4.2.3.19] | (RefSeq) ent-kaur-16-ene synthase, chloroplastic-like (A)
CDO74547.1	osa:4335093	1.1.1.295	osa:4335093 K13070 momilactone-A synthase [EC:1.1.1.295] | (RefSeq) momilactone A synthase (A)
CDO74548.1	sspl:121778538	1.14.14.175	sspl:121778538 K20513 ferruginol synthase [EC:1.14.14.175] | (RefSeq) sugiol synthase-like (A)
CDO74705.1	tdc:119337613	1.14.11.13	tdc:119337613 K04125 gibberellin 2beta-dioxygenase [EC:1.14.11.13] | (RefSeq) gibberellin 2-beta-dioxygenase 3-like (A)
CDO74719.1	pvy:116142045	4.2.3.19	pvy:116142045 K04121 ent-kaurene synthase [EC:4.2.3.19] | (RefSeq) ent-kaur-16-ene synthase, chloroplastic-like (A)
CDO74770.1	ats:109773965	1.14.14.111	ats:109773965 K16085 9beta-pimara-7,15-diene oxidase [EC:1.14.14.111] | (RefSeq) cytochrome P450 99A2-like (A)
CDO74936.1	osa:4335093	1.1.1.295	osa:4335093 K13070 momilactone-A synthase [EC:1.1.1.295] | (RefSeq) momilactone A synthase (A)
CDO74937.1	sgv:B1H19_00030	4.2.3.181	sgv:B1H19_00030 K23044 selina-4(15),7(11)-diene synthase [EC:4.2.3.181] | (GenBank) terpene synthase (A)
CDO74941.1	scl:sce6369	4.2.3.175	scl:sce6369 K23031 10-epi-cubebol synthase [EC:4.2.3.175] | (GenBank) putative Pentalenene synthase (A)
CDO74990.1	ag:ALM25794	1.14.14.62	ag:ALM25794 K22634 salviol synthase [EC:1.14.14.62] | (KEGG) CYP71BE52; salviol synthase (EC:1.14.14.62) (A)
CDO75026.1	pvy:116142045	4.2.3.19	pvy:116142045 K04121 ent-kaurene synthase [EC:4.2.3.19] | (RefSeq) ent-kaur-16-ene synthase, chloroplastic-like (A)
CDO75034.1	tdc:119368209	1.14.14.86	tdc:119368209 K04122 ent-kaurene oxidase [EC:1.14.14.86] | (RefSeq) ent-kaurene oxidase 2-like (A)
CDO75038.1	dct:110098748	1.14.-.-	dct:110098748 K20666 gibberellin 13-oxidase [EC:1.14.-.-] | (RefSeq) cytochrome P450 714B3 (A)
CDO75040.1	dct:110098748	1.14.-.-	dct:110098748 K20666 gibberellin 13-oxidase [EC:1.14.-.-] | (RefSeq) cytochrome P450 714B3 (A)
CDO75066.1	peq:110037732	1.14.-.-	peq:110037732 K20666 gibberellin 13-oxidase [EC:1.14.-.-] | (RefSeq) cytochrome P450 714B3-like (A)
CDO75067.1	peq:110037732	1.14.-.-	peq:110037732 K20666 gibberellin 13-oxidase [EC:1.14.-.-] | (RefSeq) cytochrome P450 714B3-like (A)
CDO75139.1	pvy:116142045	4.2.3.19	pvy:116142045 K04121 ent-kaurene synthase [EC:4.2.3.19] | (RefSeq) ent-kaur-16-ene synthase, chloroplastic-like (A)
CDO75198.1	ag:AMB36496	1.14.14.60 1.14.14.65	ag:AMB36496 K22635 ferruginol monooxygenase / sugiol synthase [EC:1.14.14.60 1.14.14.65] | (KEGG) CYP76AH3; ferruginol monooxygenase / sugiol synthase (EC:1.14.14.60 1.14.14.65) (A)
CDO75200.1	ecad:122607368	1.14.14.58 1.14.14.59	ecad:122607368 K17961 trimethyltridecatetraene/dimethylnonatriene synthase [EC:1.14.14.58 1.14.14.59] | (RefSeq) dimethylnonatriene synthase-like (A)
CDO75353.1	peq:110038987	1.14.-.-	peq:110038987 K20666 gibberellin 13-oxidase [EC:1.14.-.-] | (RefSeq) cytochrome P450 714B3-like (A)
CDO75491.1	sbi:8078565	1.14.-.-	sbi:8078565 K20666 gibberellin 13-oxidase [EC:1.14.-.-] | (RefSeq) cytochrome P450 714B1 (A)
CDO75694.1	ncol:116246827	1.14.11.13	ncol:116246827 K04125 gibberellin 2beta-dioxygenase [EC:1.14.11.13] | (RefSeq) gibberellin 2-beta-dioxygenase-like (A)
CDO75710.1	ag:AGN04215	1.14.14.175	ag:AGN04215 K20513 ferruginol synthase [EC:1.14.14.175] | (KEGG) CYP76AH1; ferruginol synthase (EC:1.14.14.175) (A)
CDO75774.1	pvy:116142045	4.2.3.19	pvy:116142045 K04121 ent-kaurene synthase [EC:4.2.3.19] | (RefSeq) ent-kaur-16-ene synthase, chloroplastic-like (A)
CDO75795.1	lsv:111901864	1.14.14.86	lsv:111901864 K04122 ent-kaurene oxidase [EC:1.14.14.86] | (RefSeq) ent-kaurene oxidase (A)
CDO75804.1	pvy:116142045	4.2.3.19	pvy:116142045 K04121 ent-kaurene synthase [EC:4.2.3.19] | (RefSeq) ent-kaur-16-ene synthase, chloroplastic-like (A)
CDO75872.1	peq:110038987	1.14.-.-	peq:110038987 K20666 gibberellin 13-oxidase [EC:1.14.-.-] | (RefSeq) cytochrome P450 714B3-like (A)
CDO75988.1	peq:110037732	1.14.-.-	peq:110037732 K20666 gibberellin 13-oxidase [EC:1.14.-.-] | (RefSeq) cytochrome P450 714B3-like (A)
CDO75989.1	osa:4329722	1.14.14.112 1.14.14.123	osa:4329722 K16084 ent-cassa-12,15-diene 11-hydroxylase / oryzalexin D synthase [EC:1.14.14.112 1.14.14.123] | (RefSeq) oryzalexin D synthase (A)
CDO76033.1	pvy:116142045	4.2.3.19	pvy:116142045 K04121 ent-kaurene synthase [EC:4.2.3.19] | (RefSeq) ent-kaur-16-ene synthase, chloroplastic-like (A)
CDO76034.1	pvy:116142045	4.2.3.19	pvy:116142045 K04121 ent-kaurene synthase [EC:4.2.3.19] | (RefSeq) ent-kaur-16-ene synthase, chloroplastic-like (A)
CDO76041.1	pvy:116142045	4.2.3.19	pvy:116142045 K04121 ent-kaurene synthase [EC:4.2.3.19] | (RefSeq) ent-kaur-16-ene synthase, chloroplastic-like (A)
CDO76042.1	pvy:116142045	4.2.3.19	pvy:116142045 K04121 ent-kaurene synthase [EC:4.2.3.19] | (RefSeq) ent-kaur-16-ene synthase, chloroplastic-like (A)
CDO76234.1	ming:122068825	1.14.14.86	ming:122068825 K04122 ent-kaurene oxidase [EC:1.14.14.86] | (RefSeq) ent-kaurene oxidase-like isoform X1 (A)
CDO76298.1	aof:109849910	1.14.-.-	aof:109849910 K20666 gibberellin 13-oxidase [EC:1.14.-.-] | (RefSeq) cytochrome P450 714B3-like (A)
CDO76372.1	ecad:122589190	1.14.14.86	ecad:122589190 K04122 ent-kaurene oxidase [EC:1.14.14.86] | (RefSeq) ent-kaurene oxidase-like (A)
CDO76414.1	sspl:121783532	1.14.14.175	sspl:121783532 K20513 ferruginol synthase [EC:1.14.14.175] | (RefSeq) ferruginol synthase-like (A)
CDO76596.1	sspl:121766434	1.14.14.175	sspl:121766434 K20513 ferruginol synthase [EC:1.14.14.175] | (RefSeq) ferruginol synthase-like (A)
CDO76601.1	ecad:122607862	1.14.14.58 1.14.14.59	ecad:122607862 K17961 trimethyltridecatetraene/dimethylnonatriene synthase [EC:1.14.14.58 1.14.14.59] | (RefSeq) dimethylnonatriene synthase-like (A)
CDO76603.1	minc:123222524	1.14.14.58 1.14.14.59	minc:123222524 K17961 trimethyltridecatetraene/dimethylnonatriene synthase [EC:1.14.14.58 1.14.14.59] | (RefSeq) dimethylnonatriene synthase (A)
CDO76642.1	lja:Lj4g3v1152920.1	1.14.14.107	lja:Lj4g3v1152920.1 K04123 ent-kaurenoic acid monooxygenase [EC:1.14.14.107] | (Kazusa) Lj4g3v1152920.1; - (A)
CDO76737.1	ag:ALM25794	1.14.14.62	ag:ALM25794 K22634 salviol synthase [EC:1.14.14.62] | (KEGG) CYP71BE52; salviol synthase (EC:1.14.14.62) (A)
CDO76937.1	aof:109849910	1.14.-.-	aof:109849910 K20666 gibberellin 13-oxidase [EC:1.14.-.-] | (RefSeq) cytochrome P450 714B3-like (A)
CDO76961.1	pvu:PHAVU_010G022700g	1.14.14.58 1.14.14.59	pvu:PHAVU_010G022700g K17961 trimethyltridecatetraene/dimethylnonatriene synthase [EC:1.14.14.58 1.14.14.59] | (RefSeq) hypothetical protein (A)
CDO76984.1	cal:CAALFM_CR09120CA
CDO77187.1	pvy:116142045	4.2.3.19	pvy:116142045 K04121 ent-kaurene synthase [EC:4.2.3.19] | (RefSeq) ent-kaur-16-ene synthase, chloroplastic-like (A)
CDO77217.1	npa:UCRNP2_330	1.14.14.86	npa:UCRNP2_330 K21292 ent-kaurene oxidase [EC:1.14.14.86] | (GenBank) putative cytochrome p450 protein (A)
CDO77274.1	pvir:120694865	1.14.-.-	pvir:120694865 K20666 gibberellin 13-oxidase [EC:1.14.-.-] | (RefSeq) cytochrome P450 714B1-like (A)
CDO77353.1	psom:113308583	1.14.11.15	psom:113308583 K04124 gibberellin 3beta-dioxygenase [EC:1.14.11.15] | (RefSeq) gibberellin 3-beta-dioxygenase 1-like (A)
CDO77354.1	egu:105057308	1.14.11.13	egu:105057308 K04125 gibberellin 2beta-dioxygenase [EC:1.14.11.13] | (RefSeq) gibberellin 2-beta-dioxygenase 2-like (A)
CDO77355.1	mus:103981807	1.14.11.12	mus:103981807 K05282 gibberellin-44 dioxygenase [EC:1.14.11.12] | (RefSeq) gibberellin 20 oxidase 2-like (A)
CDO77611.1	pvy:116142045	4.2.3.19	pvy:116142045 K04121 ent-kaurene synthase [EC:4.2.3.19] | (RefSeq) ent-kaur-16-ene synthase, chloroplastic-like (A)
CDO77629.1	thj:109115973	1.14.14.58 1.14.14.59	thj:109115973 K17961 trimethyltridecatetraene/dimethylnonatriene synthase [EC:1.14.14.58 1.14.14.59] | (RefSeq) cytochrome P450 82G1-like (A)
CDO77690.1	pvir:120694865	1.14.-.-	pvir:120694865 K20666 gibberellin 13-oxidase [EC:1.14.-.-] | (RefSeq) cytochrome P450 714B1-like (A)
CDO77726.1	adu:107483321	1.14.11.13	adu:107483321 K04125 gibberellin 2beta-dioxygenase [EC:1.14.11.13] | (RefSeq) gibberellin 2-beta-dioxygenase 2 (A)
CDO77817.1	ath:AT5G25900	1.14.14.86	ath:AT5G25900 K04122 ent-kaurene oxidase [EC:1.14.14.86] | (RefSeq) GA3; GA requiring 3 (A)
CDO77864.1	pvy:116142045	4.2.3.19	pvy:116142045 K04121 ent-kaurene synthase [EC:4.2.3.19] | (RefSeq) ent-kaur-16-ene synthase, chloroplastic-like (A)
CDO77905.1	ag:AJQ30186	1.14.14.175	ag:AJQ30186 K20513 ferruginol synthase [EC:1.14.14.175] | (KEGG) FS; ferruginol synthase (EC:1.14.14.175) (A)
CDO77937.1	phai:112886436	1.14.14.58	phai:112886436 K22640 trimethyltridecatetraene synthase [EC:1.14.14.58] | (RefSeq) flavonoid 3'-monooxygenase-like (A)
CDO78259.1	cit:102609399	1.14.14.58 1.14.14.59	cit:102609399 K17961 trimethyltridecatetraene/dimethylnonatriene synthase [EC:1.14.14.58 1.14.14.59] | (RefSeq) cytochrome P450 82G1-like (A)
CDO78260.1	osa:4341447	1.14.14.112 1.14.14.123	osa:4341447 K16084 ent-cassa-12,15-diene 11-hydroxylase / oryzalexin D synthase [EC:1.14.14.112 1.14.14.123] | (RefSeq) ent-cassadiene C11-alpha-hydroxylase 1 (A)
CDO78291.1	pvy:116142045	4.2.3.19	pvy:116142045 K04121 ent-kaurene synthase [EC:4.2.3.19] | (RefSeq) ent-kaur-16-ene synthase, chloroplastic-like (A)

## Sheet: Trametes_coccinea
query_id	subject_id	EC	description
OSC96348.1	sbi:8084552	1.14.-.-	sbi:8084552 K20666 gibberellin 13-oxidase [EC:1.14.-.-] | (RefSeq) cytochrome P450 714B3 (A)
OSC96472.1	ag:AGN04215	1.14.14.175	ag:AGN04215 K20513 ferruginol synthase [EC:1.14.14.175] | (KEGG) CYP76AH1; ferruginol synthase (EC:1.14.14.175) (A)
OSC96592.1	sita:101786405	1.14.-.-	sita:101786405 K20666 gibberellin 13-oxidase [EC:1.14.-.-] | (RefSeq) cytochrome P450 714B1 isoform X1 (A)
OSC96998.1	cal:CAALFM_CR09120CA
OSC97213.1	ecad:122607862	1.14.14.58 1.14.14.59	ecad:122607862 K17961 trimethyltridecatetraene/dimethylnonatriene synthase [EC:1.14.14.58 1.14.14.59] | (RefSeq) dimethylnonatriene synthase-like (A)
OSC97311.1	tdc:119337613	1.14.11.13	tdc:119337613 K04125 gibberellin 2beta-dioxygenase [EC:1.14.11.13] | (RefSeq) gibberellin 2-beta-dioxygenase 3-like (A)
OSC97576.1	lsv:111885523	1.14.14.58 1.14.14.59	lsv:111885523 K17961 trimethyltridecatetraene/dimethylnonatriene synthase [EC:1.14.14.58 1.14.14.59] | (RefSeq) xanthotoxin 5-hydroxylase CYP82C2 (A)
OSC97587.1	sspl:121783532	1.14.14.175	sspl:121783532 K20513 ferruginol synthase [EC:1.14.14.175] | (RefSeq) ferruginol synthase-like (A)
OSC97734.1	fve:101295656	1.14.11.13	fve:101295656 K04125 gibberellin 2beta-dioxygenase [EC:1.14.11.13] | (RefSeq) gibberellin 2-beta-dioxygenase 2 (A)
OSC97770.1	dct:110098748	1.14.-.-	dct:110098748 K20666 gibberellin 13-oxidase [EC:1.14.-.-] | (RefSeq) cytochrome P450 714B3 (A)
OSC97778.1	sita:101786405	1.14.-.-	sita:101786405 K20666 gibberellin 13-oxidase [EC:1.14.-.-] | (RefSeq) cytochrome P450 714B1 isoform X1 (A)
OSC97804.1	ntc:KHQ06_31745	4.2.3.89 4.2.1.138	ntc:KHQ06_31745 K18111 (+)-beta-caryophyllene/(+)-caryolan-1-ol synthase [EC:4.2.3.89 4.2.1.138] | (GenBank) hypothetical protein (A)
OSC97933.1	npa:UCRNP2_330	1.14.14.86	npa:UCRNP2_330 K21292 ent-kaurene oxidase [EC:1.14.14.86] | (GenBank) putative cytochrome p450 protein (A)
OSC98018.1	ag:AJQ30186	1.14.14.175	ag:AJQ30186 K20513 ferruginol synthase [EC:1.14.14.175] | (KEGG) FS; ferruginol synthase (EC:1.14.14.175) (A)
OSC98019.1	bvg:104883634	1.14.14.86	bvg:104883634 K04122 ent-kaurene oxidase [EC:1.14.14.86] | (RefSeq) ent-kaurene oxidase, chloroplastic (A)
OSC98034.1	dct:110098748	1.14.-.-	dct:110098748 K20666 gibberellin 13-oxidase [EC:1.14.-.-] | (RefSeq) cytochrome P450 714B3 (A)
OSC98036.1	vvi:100265167	1.14.11.15	vvi:100265167 K04124 gibberellin 3beta-dioxygenase [EC:1.14.11.15] | (RefSeq) GA3ox1, GA3ox3; gibberellin 3-beta-dioxygenase 1-like (A)
OSC98049.1	soe:110803253	1.14.14.58 1.14.14.59	soe:110803253 K17961 trimethyltridecatetraene/dimethylnonatriene synthase [EC:1.14.14.58 1.14.14.59] | (RefSeq) cytochrome P450 82G1-like (A)
OSC98172.1	dct:110098748	1.14.-.-	dct:110098748 K20666 gibberellin 13-oxidase [EC:1.14.-.-] | (RefSeq) cytochrome P450 714B3 (A)
OSC98198.1	osa:4335093	1.1.1.295	osa:4335093 K13070 momilactone-A synthase [EC:1.1.1.295] | (RefSeq) momilactone A synthase (A)
OSC98208.1	osa:4335093	1.1.1.295	osa:4335093 K13070 momilactone-A synthase [EC:1.1.1.295] | (RefSeq) momilactone A synthase (A)
OSC98249.1	cgr:CAGL0K04125g
OSC98399.1	ag:BAT32889
OSC98461.1	sspl:121783193	1.14.14.175	sspl:121783193 K20513 ferruginol synthase [EC:1.14.14.175] | (RefSeq) ferruginol synthase-like (A)
OSC98518.1	peq:110037732	1.14.-.-	peq:110037732 K20666 gibberellin 13-oxidase [EC:1.14.-.-] | (RefSeq) cytochrome P450 714B3-like (A)
OSC98529.1	dct:110098748	1.14.-.-	dct:110098748 K20666 gibberellin 13-oxidase [EC:1.14.-.-] | (RefSeq) cytochrome P450 714B3 (A)
OSC98584.1	osa:4335093	1.1.1.295	osa:4335093 K13070 momilactone-A synthase [EC:1.1.1.295] | (RefSeq) momilactone A synthase (A)
OSC98711.1	sita:101772065	1.14.14.111	sita:101772065 K16085 9beta-pimara-7,15-diene oxidase [EC:1.14.14.111] | (RefSeq) cytochrome P450 99A2 (A)
OSC98712.1	sspl:121778538	1.14.14.175	sspl:121778538 K20513 ferruginol synthase [EC:1.14.14.175] | (RefSeq) sugiol synthase-like (A)
OSC98713.1	osa:4335093	1.1.1.295	osa:4335093 K13070 momilactone-A synthase [EC:1.1.1.295] | (RefSeq) momilactone A synthase (A)
OSC98989.1	peq:110038987	1.14.-.-	peq:110038987 K20666 gibberellin 13-oxidase [EC:1.14.-.-] | (RefSeq) cytochrome P450 714B3-like (A)
OSC98991.1	vra:106773394	1.14.14.58 1.14.14.59	vra:106773394 K17961 trimethyltridecatetraene/dimethylnonatriene synthase [EC:1.14.14.58 1.14.14.59] | (RefSeq) cytochrome P450 CYP82D47-like (A)
OSC98996.1	peq:110038987	1.14.-.-	peq:110038987 K20666 gibberellin 13-oxidase [EC:1.14.-.-] | (RefSeq) cytochrome P450 714B3-like (A)
OSC98998.1	peq:110038987	1.14.-.-	peq:110038987 K20666 gibberellin 13-oxidase [EC:1.14.-.-] | (RefSeq) cytochrome P450 714B3-like (A)
OSC98999.1	mus:103989664	1.14.-.-	mus:103989664 K20666 gibberellin 13-oxidase [EC:1.14.-.-] | (RefSeq) cytochrome P450 714B2-like (A)
OSC99000.1	cal:CAALFM_CR09120CA
OSC99001.1	cal:CAALFM_CR09120CA
OSC99148.1	sspl:121764980	1.14.14.175	sspl:121764980 K20513 ferruginol synthase [EC:1.14.14.175] | (RefSeq) carnosic acid synthase-like (A)
OSC99152.1	egt:105959240	1.14.14.175	egt:105959240 K20513 ferruginol synthase [EC:1.14.14.175] | (RefSeq) ferruginol synthase-like (A)
OSC99249.1	mus:103981807	1.14.11.12	mus:103981807 K05282 gibberellin-44 dioxygenase [EC:1.14.11.12] | (RefSeq) gibberellin 20 oxidase 2-like (A)
OSC99250.1	egu:105057308	1.14.11.13	egu:105057308 K04125 gibberellin 2beta-dioxygenase [EC:1.14.11.13] | (RefSeq) gibberellin 2-beta-dioxygenase 2-like (A)
OSC99251.1	sind:105163016	1.14.11.13	sind:105163016 K04125 gibberellin 2beta-dioxygenase [EC:1.14.11.13] | (RefSeq) gibberellin 2-beta-dioxygenase 2-like (A)
OSC99286.1	adu:107483321	1.14.11.13	adu:107483321 K04125 gibberellin 2beta-dioxygenase [EC:1.14.11.13] | (RefSeq) gibberellin 2-beta-dioxygenase 2 (A)
OSC99351.1	peq:110037732	1.14.-.-	peq:110037732 K20666 gibberellin 13-oxidase [EC:1.14.-.-] | (RefSeq) cytochrome P450 714B3-like (A)
OSC99352.1	peq:110037732	1.14.-.-	peq:110037732 K20666 gibberellin 13-oxidase [EC:1.14.-.-] | (RefSeq) cytochrome P450 714B3-like (A)
OSC99371.1	sspl:121778538	1.14.14.175	sspl:121778538 K20513 ferruginol synthase [EC:1.14.14.175] | (RefSeq) sugiol synthase-like (A)
OSC99681.1	sspl:121778538	1.14.14.175	sspl:121778538 K20513 ferruginol synthase [EC:1.14.14.175] | (RefSeq) sugiol synthase-like (A)
OSC99897.1	cal:CAALFM_CR09120CA
OSD00071.1	sbi:8081144	1.14.14.58 1.14.14.59	sbi:8081144 K22639 trimethyltridecatetraene/dimethylnonatriene synthase [EC:1.14.14.58 1.14.14.59] | (RefSeq) flavonoid 3'-monooxygenase (A)
OSD00072.1	sspl:121761842	1.14.14.175	sspl:121761842 K20513 ferruginol synthase [EC:1.14.14.175] | (RefSeq) LOW QUALITY PROTEIN: carnosic acid synthase-like (A)
OSD00375.1	dct:110098748	1.14.-.-	dct:110098748 K20666 gibberellin 13-oxidase [EC:1.14.-.-] | (RefSeq) cytochrome P450 714B3 (A)
OSD00376.1	ag:AMB36496	1.14.14.60 1.14.14.65	ag:AMB36496 K22635 ferruginol monooxygenase / sugiol synthase [EC:1.14.14.60 1.14.14.65] | (KEGG) CYP76AH3; ferruginol monooxygenase / sugiol synthase (EC:1.14.14.60 1.14.14.65) (A)
OSD00444.1	osa:4335093	1.1.1.295	osa:4335093 K13070 momilactone-A synthase [EC:1.1.1.295] | (RefSeq) momilactone A synthase (A)
OSD00651.1	osa:4341447	1.14.14.112 1.14.14.123	osa:4341447 K16084 ent-cassa-12,15-diene 11-hydroxylase / oryzalexin D synthase [EC:1.14.14.112 1.14.14.123] | (RefSeq) ent-cassadiene C11-alpha-hydroxylase 1 (A)
OSD00652.1	obr:102708034	1.14.14.122	obr:102708034 K21718 oryzalexin E synthase [EC:1.14.14.122] | (RefSeq) oryzalexin E synthase-like (A)
OSD00668.1	peq:110037732	1.14.-.-	peq:110037732 K20666 gibberellin 13-oxidase [EC:1.14.-.-] | (RefSeq) cytochrome P450 714B3-like (A)
OSD00673.1	sspl:121783532	1.14.14.175	sspl:121783532 K20513 ferruginol synthase [EC:1.14.14.175] | (RefSeq) ferruginol synthase-like (A)
OSD00712.1	phai:112882320	1.14.14.58	phai:112882320 K22640 trimethyltridecatetraene synthase [EC:1.14.14.58] | (RefSeq) flavonoid 3'-monooxygenase-like (A)
OSD00736.1	sspl:121783193	1.14.14.175	sspl:121783193 K20513 ferruginol synthase [EC:1.14.14.175] | (RefSeq) ferruginol synthase-like (A)
OSD00761.1	sspl:121783532	1.14.14.175	sspl:121783532 K20513 ferruginol synthase [EC:1.14.14.175] | (RefSeq) ferruginol synthase-like (A)
OSD00805.1	bvg:104908785	1.14.14.58 1.14.14.59	bvg:104908785 K17961 trimethyltridecatetraene/dimethylnonatriene synthase [EC:1.14.14.58 1.14.14.59] | (RefSeq) cytochrome P450 82G1 (A)
OSD00817.1	npa:UCRNP2_330	1.14.14.86	npa:UCRNP2_330 K21292 ent-kaurene oxidase [EC:1.14.14.86] | (GenBank) putative cytochrome p450 protein (A)
OSD00818.1	nfi:NFIA_009830	1.14.14.86	nfi:NFIA_009830 K21292 ent-kaurene oxidase [EC:1.14.14.86] | (RefSeq) cytochrome P450 monooxygenase, putative (A)
OSD00841.1	nfi:NFIA_009830	1.14.14.86	nfi:NFIA_009830 K21292 ent-kaurene oxidase [EC:1.14.14.86] | (RefSeq) cytochrome P450 monooxygenase, putative (A)
OSD01175.1	ecad:122607368	1.14.14.58 1.14.14.59	ecad:122607368 K17961 trimethyltridecatetraene/dimethylnonatriene synthase [EC:1.14.14.58 1.14.14.59] | (RefSeq) dimethylnonatriene synthase-like (A)
OSD01192.1	ani:AN1598.2	1.14.14.86	ani:AN1598.2 K21292 ent-kaurene oxidase [EC:1.14.14.86] | (RefSeq) hypothetical protein (A)
OSD01332.1	ats:109740598	1.14.-.-	ats:109740598 K20666 gibberellin 13-oxidase [EC:1.14.-.-] | (RefSeq) cytochrome P450 714B3-like (A)
OSD01334.1	pvir:120694865	1.14.-.-	pvir:120694865 K20666 gibberellin 13-oxidase [EC:1.14.-.-] | (RefSeq) cytochrome P450 714B1-like (A)
OSD01429.1	peq:110038987	1.14.-.-	peq:110038987 K20666 gibberellin 13-oxidase [EC:1.14.-.-] | (RefSeq) cytochrome P450 714B3-like (A)
OSD01441.1	sspl:121802016	1.14.14.175	sspl:121802016 K20513 ferruginol synthase [EC:1.14.14.175] | (RefSeq) ferruginol synthase-like (A)
OSD01442.1	sbi:8081144	1.14.14.58 1.14.14.59	sbi:8081144 K22639 trimethyltridecatetraene/dimethylnonatriene synthase [EC:1.14.14.58 1.14.14.59] | (RefSeq) flavonoid 3'-monooxygenase (A)
OSD01446.1	cann:107863880	1.14.14.58 1.14.14.59	cann:107863880 K17961 trimethyltridecatetraene/dimethylnonatriene synthase [EC:1.14.14.58 1.14.14.59] | (RefSeq) cytochrome P450 82C4-like (A)
OSD01451.1	sspl:121785163	1.14.14.175	sspl:121785163 K20513 ferruginol synthase [EC:1.14.14.175] | (RefSeq) ferruginol synthase 1 (A)
OSD01453.1	cit:102626501	1.14.14.58 1.14.14.59	cit:102626501 K17961 trimethyltridecatetraene/dimethylnonatriene synthase [EC:1.14.14.58 1.14.14.59] | (RefSeq) cytochrome P450 82G1-like (A)
OSD01474.1	sbi:8081144	1.14.14.58 1.14.14.59	sbi:8081144 K22639 trimethyltridecatetraene/dimethylnonatriene synthase [EC:1.14.14.58 1.14.14.59] | (RefSeq) flavonoid 3'-monooxygenase (A)
OSD01642.1	qsu:112016650	1.14.11.12	qsu:112016650 K05282 gibberellin-44 dioxygenase [EC:1.14.11.12] | (RefSeq) gibberellin 20 oxidase 2-like (A)
OSD01693.1	sita:101776952	1.14.14.58	sita:101776952 K22640 trimethyltridecatetraene synthase [EC:1.14.14.58] | (RefSeq) flavonoid 3'-monooxygenase CYP75B3 (A)
OSD01786.1	var:108346716	1.14.14.58 1.14.14.59	var:108346716 K17961 trimethyltridecatetraene/dimethylnonatriene synthase [EC:1.14.14.58 1.14.14.59] | (RefSeq) cytochrome P450 CYP82D47-like (A)
OSD01969.1	tdc:119353264	1.14.-.-	tdc:119353264 K20666 gibberellin 13-oxidase [EC:1.14.-.-] | (RefSeq) cytochrome P450 714B1-like (A)
OSD02067.1	sspl:121766434	1.14.14.175	sspl:121766434 K20513 ferruginol synthase [EC:1.14.14.175] | (RefSeq) ferruginol synthase-like (A)
OSD02143.1	sita:101786405	1.14.-.-	sita:101786405 K20666 gibberellin 13-oxidase [EC:1.14.-.-] | (RefSeq) cytochrome P450 714B1 isoform X1 (A)
OSD02144.1	sita:101786405	1.14.-.-	sita:101786405 K20666 gibberellin 13-oxidase [EC:1.14.-.-] | (RefSeq) cytochrome P450 714B1 isoform X1 (A)
OSD02190.1	dct:110098748	1.14.-.-	dct:110098748 K20666 gibberellin 13-oxidase [EC:1.14.-.-] | (RefSeq) cytochrome P450 714B3 (A)
OSD02193.1	dct:110098748	1.14.-.-	dct:110098748 K20666 gibberellin 13-oxidase [EC:1.14.-.-] | (RefSeq) cytochrome P450 714B3 (A)
OSD02196.1	dct:110098748	1.14.-.-	dct:110098748 K20666 gibberellin 13-oxidase [EC:1.14.-.-] | (RefSeq) cytochrome P450 714B3 (A)
OSD02378.1	palz:118062430	1.14.11.13	palz:118062430 K04125 gibberellin 2beta-dioxygenase [EC:1.14.11.13] | (RefSeq) gibberellin 2-beta-dioxygenase 2-like (A)
OSD02488.1	osa:4335093	1.1.1.295	osa:4335093 K13070 momilactone-A synthase [EC:1.1.1.295] | (RefSeq) momilactone A synthase (A)
OSD02537.1	osa:4335093	1.1.1.295	osa:4335093 K13070 momilactone-A synthase [EC:1.1.1.295] | (RefSeq) momilactone A synthase (A)
OSD02538.1	osa:4335093	1.1.1.295	osa:4335093 K13070 momilactone-A synthase [EC:1.1.1.295] | (RefSeq) momilactone A synthase (A)
OSD02652.1	ecad:122607862	1.14.14.58 1.14.14.59	ecad:122607862 K17961 trimethyltridecatetraene/dimethylnonatriene synthase [EC:1.14.14.58 1.14.14.59] | (RefSeq) dimethylnonatriene synthase-like (A)
OSD02803.1	egt:105959240	1.14.14.175	egt:105959240 K20513 ferruginol synthase [EC:1.14.14.175] | (RefSeq) ferruginol synthase-like (A)
OSD02806.1	cal:CAALFM_CR09120CA
OSD02813.1	phai:112879393	1.14.14.58 1.14.14.59	phai:112879393 K22639 trimethyltridecatetraene/dimethylnonatriene synthase [EC:1.14.14.58 1.14.14.59] | (RefSeq) flavonoid 3'-monooxygenase-like (A)
OSD02916.1	sspl:121756002	1.14.14.175	sspl:121756002 K20513 ferruginol synthase [EC:1.14.14.175] | (RefSeq) ferruginol synthase-like (A)
OSD02925.1	osa:4329722	1.14.14.112 1.14.14.123	osa:4329722 K16084 ent-cassa-12,15-diene 11-hydroxylase / oryzalexin D synthase [EC:1.14.14.112 1.14.14.123] | (RefSeq) oryzalexin D synthase (A)
OSD03114.1	ag:AGN04215	1.14.14.175	ag:AGN04215 K20513 ferruginol synthase [EC:1.14.14.175] | (KEGG) CYP76AH1; ferruginol synthase (EC:1.14.14.175) (A)
OSD03206.1	sbi:8078565	1.14.-.-	sbi:8078565 K20666 gibberellin 13-oxidase [EC:1.14.-.-] | (RefSeq) cytochrome P450 714B1 (A)
OSD03207.1	sbi:8078565	1.14.-.-	sbi:8078565 K20666 gibberellin 13-oxidase [EC:1.14.-.-] | (RefSeq) cytochrome P450 714B1 (A)
OSD03318.1	npa:UCRNP2_330	1.14.14.86	npa:UCRNP2_330 K21292 ent-kaurene oxidase [EC:1.14.14.86] | (GenBank) putative cytochrome p450 protein (A)
OSD03605.1	lja:Lj4g3v1152920.1	1.14.14.107	lja:Lj4g3v1152920.1 K04123 ent-kaurenoic acid monooxygenase [EC:1.14.14.107] | (Kazusa) Lj4g3v1152920.1; - (A)
OSD03797.1	sspl:121756002	1.14.14.175	sspl:121756002 K20513 ferruginol synthase [EC:1.14.14.175] | (RefSeq) ferruginol synthase-like (A)
OSD03845.1	sspl:121766434	1.14.14.175	sspl:121766434 K20513 ferruginol synthase [EC:1.14.14.175] | (RefSeq) ferruginol synthase-like (A)
OSD03851.1	spri:SPRI_6538	4.2.3.182	spri:SPRI_6538 K23045 pristinol synthase [EC:4.2.3.182] | (GenBank) pentalenene synthase (A)
OSD03859.1	dosa:Os02t0570500-01	1.14.14.76	dosa:Os02t0570500-01 K16083 ent-isokaurene hydroxylase [EC:1.14.14.76] | (RAP-DB) Os02g0570500; Similar to Cytochrome P450 family protein, expressed. (A)
OSD03860.1	ecad:122608056	1.14.14.58 1.14.14.59	ecad:122608056 K17961 trimethyltridecatetraene/dimethylnonatriene synthase [EC:1.14.14.58 1.14.14.59] | (RefSeq) dimethylnonatriene synthase-like (A)
OSD03862.1	lsv:111885523	1.14.14.58 1.14.14.59	lsv:111885523 K17961 trimethyltridecatetraene/dimethylnonatriene synthase [EC:1.14.14.58 1.14.14.59] | (RefSeq) xanthotoxin 5-hydroxylase CYP82C2 (A)
OSD03875.1	sspl:121783193	1.14.14.175	sspl:121783193 K20513 ferruginol synthase [EC:1.14.14.175] | (RefSeq) ferruginol synthase-like (A)
OSD03955.1	osa:4335093	1.1.1.295	osa:4335093 K13070 momilactone-A synthase [EC:1.1.1.295] | (RefSeq) momilactone A synthase (A)
OSD04094.1	osa:4335093	1.1.1.295	osa:4335093 K13070 momilactone-A synthase [EC:1.1.1.295] | (RefSeq) momilactone A synthase (A)
OSD04125.1	ncol:116246827	1.14.11.13	ncol:116246827 K04125 gibberellin 2beta-dioxygenase [EC:1.14.11.13] | (RefSeq) gibberellin 2-beta-dioxygenase-like (A)
OSD04423.1	sspl:121756002	1.14.14.175	sspl:121756002 K20513 ferruginol synthase [EC:1.14.14.175] | (RefSeq) ferruginol synthase-like (A)
OSD04426.1	ag:AGN04215	1.14.14.175	ag:AGN04215 K20513 ferruginol synthase [EC:1.14.14.175] | (KEGG) CYP76AH1; ferruginol synthase (EC:1.14.14.175) (A)
OSD04669.1	pvy:116128360	1.14.11.12	pvy:116128360 K05282 gibberellin-44 dioxygenase [EC:1.14.11.12] | (RefSeq) gibberellin 20 oxidase 2-like (A)
OSD04727.1	ag:AJQ30186	1.14.14.175	ag:AJQ30186 K20513 ferruginol synthase [EC:1.14.14.175] | (KEGG) FS; ferruginol synthase (EC:1.14.14.175) (A)
OSD05151.1	lsv:111885523	1.14.14.58 1.14.14.59	lsv:111885523 K17961 trimethyltridecatetraene/dimethylnonatriene synthase [EC:1.14.14.58 1.14.14.59] | (RefSeq) xanthotoxin 5-hydroxylase CYP82C2 (A)
OSD05153.1	lsv:111885523	1.14.14.58 1.14.14.59	lsv:111885523 K17961 trimethyltridecatetraene/dimethylnonatriene synthase [EC:1.14.14.58 1.14.14.59] | (RefSeq) xanthotoxin 5-hydroxylase CYP82C2 (A)
OSD05154.1	sspl:121756002	1.14.14.175	sspl:121756002 K20513 ferruginol synthase [EC:1.14.14.175] | (RefSeq) ferruginol synthase-like (A)
OSD05177.1	dct:110098748	1.14.-.-	dct:110098748 K20666 gibberellin 13-oxidase [EC:1.14.-.-] | (RefSeq) cytochrome P450 714B3 (A)
OSD05199.1	egt:105975178	1.14.14.175	egt:105975178 K20513 ferruginol synthase [EC:1.14.14.175] | (RefSeq) ferruginol synthase-like (A)
OSD05201.1	dct:110098748	1.14.-.-	dct:110098748 K20666 gibberellin 13-oxidase [EC:1.14.-.-] | (RefSeq) cytochrome P450 714B3 (A)
OSD05202.1	sspl:121756002	1.14.14.175	sspl:121756002 K20513 ferruginol synthase [EC:1.14.14.175] | (RefSeq) ferruginol synthase-like (A)
OSD05210.1	dct:110098748	1.14.-.-	dct:110098748 K20666 gibberellin 13-oxidase [EC:1.14.-.-] | (RefSeq) cytochrome P450 714B3 (A)
OSD05293.1	dct:110098748	1.14.-.-	dct:110098748 K20666 gibberellin 13-oxidase [EC:1.14.-.-] | (RefSeq) cytochrome P450 714B3 (A)
OSD05340.1	aof:109849910	1.14.-.-	aof:109849910 K20666 gibberellin 13-oxidase [EC:1.14.-.-] | (RefSeq) cytochrome P450 714B3-like (A)
OSD05805.1	cit:102609399	1.14.14.58 1.14.14.59	cit:102609399 K17961 trimethyltridecatetraene/dimethylnonatriene synthase [EC:1.14.14.58 1.14.14.59] | (RefSeq) cytochrome P450 82G1-like (A)
OSD05864.1	peq:110037732	1.14.-.-	peq:110037732 K20666 gibberellin 13-oxidase [EC:1.14.-.-] | (RefSeq) cytochrome P450 714B3-like (A)
OSD05876.1	peq:110038987	1.14.-.-	peq:110038987 K20666 gibberellin 13-oxidase [EC:1.14.-.-] | (RefSeq) cytochrome P450 714B3-like (A)
OSD05889.1	dct:110098748	1.14.-.-	dct:110098748 K20666 gibberellin 13-oxidase [EC:1.14.-.-] | (RefSeq) cytochrome P450 714B3 (A)
OSD05893.1	peq:110037732	1.14.-.-	peq:110037732 K20666 gibberellin 13-oxidase [EC:1.14.-.-] | (RefSeq) cytochrome P450 714B3-like (A)
OSD06387.1	cann:107863880	1.14.14.58 1.14.14.59	cann:107863880 K17961 trimethyltridecatetraene/dimethylnonatriene synthase [EC:1.14.14.58 1.14.14.59] | (RefSeq) cytochrome P450 82C4-like (A)
OSD06447.1	sspl:121750147	1.14.14.175	sspl:121750147 K20513 ferruginol synthase [EC:1.14.14.175] | (RefSeq) sugiol synthase-like (A)
OSD06515.1	scl:sce6369	4.2.3.175	scl:sce6369 K23031 10-epi-cubebol synthase [EC:4.2.3.175] | (GenBank) putative Pentalenene synthase (A)
OSD06672.1	ag:ALM25797	1.14.14.61	ag:ALM25797 K22638 carnosic acid synthase [EC:1.14.14.61] | (KEGG) CYP76AK6; carnosic acid synthase (EC:1.14.14.61) (A)
OSD06808.1	peq:110038987	1.14.-.-	peq:110038987 K20666 gibberellin 13-oxidase [EC:1.14.-.-] | (RefSeq) cytochrome P450 714B3-like (A)
OSD06956.1	ag:AGN04215	1.14.14.175	ag:AGN04215 K20513 ferruginol synthase [EC:1.14.14.175] | (KEGG) CYP76AH1; ferruginol synthase (EC:1.14.14.175) (A)
OSD07215.1	mnt:21408776	1.14.11.12	mnt:21408776 K05282 gibberellin-44 dioxygenase [EC:1.14.11.12] | (RefSeq) gibberellin 20 oxidase 3 (A)
OSD07216.1	ghi:121202795	1.14.11.12	ghi:121202795 K05282 gibberellin-44 dioxygenase [EC:1.14.11.12] | (RefSeq) gibberellin 20 oxidase 1-A-like (A)
OSD07217.1	gra:105797483	1.14.11.12	gra:105797483 K05282 gibberellin-44 dioxygenase [EC:1.14.11.12] | (RefSeq) gibberellin 20 oxidase 1-A-like (A)
OSD07250.1	dcr:108195611	1.14.11.15	dcr:108195611 K04124 gibberellin 3beta-dioxygenase [EC:1.14.11.15] | (RefSeq) gibberellin 3-beta-dioxygenase 1-like (A)
OSD07365.1	osa:4329726	1.14.14.69	osa:4329726 K21291 ent-cassadiene hydroxylase [EC:1.14.14.69] | (RefSeq) ent-cassadiene C2-hydroxylase (A)
OSD07367.1	sspl:121778538	1.14.14.175	sspl:121778538 K20513 ferruginol synthase [EC:1.14.14.175] | (RefSeq) sugiol synthase-like (A)
OSD07368.1	sspl:121766435	1.14.14.175	sspl:121766435 K20513 ferruginol synthase [EC:1.14.14.175] | (RefSeq) ferruginol synthase-like (A)
OSD07374.1	han:110870417	1.14.14.58 1.14.14.59	han:110870417 K17961 trimethyltridecatetraene/dimethylnonatriene synthase [EC:1.14.14.58 1.14.14.59] | (RefSeq) LOW QUALITY PROTEIN: cytochrome P450 CYP82D47 (A)
OSD07376.1	sspl:121761842	1.14.14.175	sspl:121761842 K20513 ferruginol synthase [EC:1.14.14.175] | (RefSeq) LOW QUALITY PROTEIN: carnosic acid synthase-like (A)
OSD07377.1	osa:4329723	1.14.14.112 1.14.14.123	osa:4329723 K16084 ent-cassa-12,15-diene 11-hydroxylase / oryzalexin D synthase [EC:1.14.14.112 1.14.14.123] | (RefSeq) ent-cassadiene C11-alpha-hydroxylase 1-like (A)
OSD07435.1	tdc:119358650	1.14.14.111	tdc:119358650 K16085 9beta-pimara-7,15-diene oxidase [EC:1.14.14.111] | (RefSeq) 9-beta-pimara-7,15-diene oxidase-like (A)
OSD07441.1	sspl:121764980	1.14.14.175	sspl:121764980 K20513 ferruginol synthase [EC:1.14.14.175] | (RefSeq) carnosic acid synthase-like (A)
OSD07442.1	egt:105959240	1.14.14.175	egt:105959240 K20513 ferruginol synthase [EC:1.14.14.175] | (RefSeq) ferruginol synthase-like (A)
OSD07446.1	ag:ALM25797	1.14.14.61	ag:ALM25797 K22638 carnosic acid synthase [EC:1.14.14.61] | (KEGG) CYP76AK6; carnosic acid synthase (EC:1.14.14.61) (A)
OSD07463.1	osa:4329722	1.14.14.112 1.14.14.123	osa:4329722 K16084 ent-cassa-12,15-diene 11-hydroxylase / oryzalexin D synthase [EC:1.14.14.112 1.14.14.123] | (RefSeq) oryzalexin D synthase (A)
OSD07503.1	ag:CAD10289
OSD07506.1	ag:CAD10289
OSD07587.1	osa:4335093	1.1.1.295	osa:4335093 K13070 momilactone-A synthase [EC:1.1.1.295] | (RefSeq) momilactone A synthase (A)
OSD07755.1	ag:ALM25797	1.14.14.61	ag:ALM25797 K22638 carnosic acid synthase [EC:1.14.14.61] | (KEGG) CYP76AK6; carnosic acid synthase (EC:1.14.14.61) (A)
OSD07831.1	peq:110038987	1.14.-.-	peq:110038987 K20666 gibberellin 13-oxidase [EC:1.14.-.-] | (RefSeq) cytochrome P450 714B3-like (A)
OSD07975.1	sspl:121785163	1.14.14.175	sspl:121785163 K20513 ferruginol synthase [EC:1.14.14.175] | (RefSeq) ferruginol synthase 1 (A)
OSD07978.1	egr:104425705	1.14.14.58 1.14.14.59	egr:104425705 K17961 trimethyltridecatetraene/dimethylnonatriene synthase [EC:1.14.14.58 1.14.14.59] | (RefSeq) cytochrome P450 82G1 (A)
OSD08523.1	osa:4335093	1.1.1.295	osa:4335093 K13070 momilactone-A synthase [EC:1.1.1.295] | (RefSeq) momilactone A synthase (A)
OSD08730.1	sspl:121764980	1.14.14.175	sspl:121764980 K20513 ferruginol synthase [EC:1.14.14.175] | (RefSeq) carnosic acid synthase-like (A)
OSD08794.1	ag:AMB36496	1.14.14.60 1.14.14.65	ag:AMB36496 K22635 ferruginol monooxygenase / sugiol synthase [EC:1.14.14.60 1.14.14.65] | (KEGG) CYP76AH3; ferruginol monooxygenase / sugiol synthase (EC:1.14.14.60 1.14.14.65) (A)

## Sheet: Trametes_pubescens
query_id	subject_id	EC	description
OJT01634.1	ag:BAF45924	4.2.3.43	ag:BAF45924 K14047 fusicocca-2,10(14)-diene synthase [EC:4.2.3.43] | (KEGG) PADC4; fusicocca-2,10(14)-diene synthase (EC:4.2.3.43) (A)
OJT01775.1	obr:102701085	1.14.14.70 1.14.14.68	obr:102701085 K21719 ent-sandaracopimaradiene 3-hydroxylase / syn-pimaradiene 3-monooxygenase [EC:1.14.14.70 1.14.14.68] | (RefSeq) ent-sandaracopimaradiene 3-hydroxylase-like (A)
OJT02010.1	dct:110098748	1.14.-.-	dct:110098748 K20666 gibberellin 13-oxidase [EC:1.14.-.-] | (RefSeq) cytochrome P450 714B3 (A)
OJT02020.1	sita:101786405	1.14.-.-	sita:101786405 K20666 gibberellin 13-oxidase [EC:1.14.-.-] | (RefSeq) cytochrome P450 714B1 isoform X1 (A)
OJT02021.1	mus:103989664	1.14.-.-	mus:103989664 K20666 gibberellin 13-oxidase [EC:1.14.-.-] | (RefSeq) cytochrome P450 714B2-like (A)
OJT02037.1	sspl:121756002	1.14.14.175	sspl:121756002 K20513 ferruginol synthase [EC:1.14.14.175] | (RefSeq) ferruginol synthase-like (A)
OJT02039.1	sspl:121759934	1.14.14.175	sspl:121759934 K20513 ferruginol synthase [EC:1.14.14.175] | (RefSeq) carnosic acid synthase-like (A)
OJT02059.1	sspl:121778538	1.14.14.175	sspl:121778538 K20513 ferruginol synthase [EC:1.14.14.175] | (RefSeq) sugiol synthase-like (A)
OJT02060.1	ats:109773965	1.14.14.111	ats:109773965 K16085 9beta-pimara-7,15-diene oxidase [EC:1.14.14.111] | (RefSeq) cytochrome P450 99A2-like (A)
OJT02061.1	han:110870417	1.14.14.58 1.14.14.59	han:110870417 K17961 trimethyltridecatetraene/dimethylnonatriene synthase [EC:1.14.14.58 1.14.14.59] | (RefSeq) LOW QUALITY PROTEIN: cytochrome P450 CYP82D47 (A)
OJT02063.1	han:110870417	1.14.14.58 1.14.14.59	han:110870417 K17961 trimethyltridecatetraene/dimethylnonatriene synthase [EC:1.14.14.58 1.14.14.59] | (RefSeq) LOW QUALITY PROTEIN: cytochrome P450 CYP82D47 (A)
OJT02065.1	osa:4335093	1.1.1.295	osa:4335093 K13070 momilactone-A synthase [EC:1.1.1.295] | (RefSeq) momilactone A synthase (A)
OJT02068.1	ag:ALM25794	1.14.14.62	ag:ALM25794 K22634 salviol synthase [EC:1.14.14.62] | (KEGG) CYP71BE52; salviol synthase (EC:1.14.14.62) (A)
OJT02073.1	han:110873500	1.14.14.58 1.14.14.59	han:110873500 K17961 trimethyltridecatetraene/dimethylnonatriene synthase [EC:1.14.14.58 1.14.14.59] | (RefSeq) xanthotoxin 5-hydroxylase CYP82C4 (A)
OJT02190.1	bdi:100826923	1.14.14.86	bdi:100826923 K04122 ent-kaurene oxidase [EC:1.14.14.86] | (RefSeq) ent-kaurene oxidase-like 3 isoform X2 (A)
OJT02200.1	bdi:100826923	1.14.14.86	bdi:100826923 K04122 ent-kaurene oxidase [EC:1.14.14.86] | (RefSeq) ent-kaurene oxidase-like 3 isoform X2 (A)
OJT02202.1	sita:101770692	1.14.14.86	sita:101770692 K04122 ent-kaurene oxidase [EC:1.14.14.86] | (RefSeq) ent-kaurene oxidase 2 (A)
OJT02295.1	pvy:116142045	4.2.3.19	pvy:116142045 K04121 ent-kaurene synthase [EC:4.2.3.19] | (RefSeq) ent-kaur-16-ene synthase, chloroplastic-like (A)
OJT02316.1	tdc:119353264	1.14.-.-	tdc:119353264 K20666 gibberellin 13-oxidase [EC:1.14.-.-] | (RefSeq) cytochrome P450 714B1-like (A)
OJT02509.1	peq:110037732	1.14.-.-	peq:110037732 K20666 gibberellin 13-oxidase [EC:1.14.-.-] | (RefSeq) cytochrome P450 714B3-like (A)
OJT02558.1	egr:104425705	1.14.14.58 1.14.14.59	egr:104425705 K17961 trimethyltridecatetraene/dimethylnonatriene synthase [EC:1.14.14.58 1.14.14.59] | (RefSeq) cytochrome P450 82G1 (A)
OJT02655.1	psom:113345845	1.14.14.86	psom:113345845 K04122 ent-kaurene oxidase [EC:1.14.14.86] | (RefSeq) ent-kaurene oxidase, chloroplastic-like (A)
OJT02656.1	sita:101786405	1.14.-.-	sita:101786405 K20666 gibberellin 13-oxidase [EC:1.14.-.-] | (RefSeq) cytochrome P450 714B1 isoform X1 (A)
OJT02809.1	ag:ALM25794	1.14.14.62	ag:ALM25794 K22634 salviol synthase [EC:1.14.14.62] | (KEGG) CYP71BE52; salviol synthase (EC:1.14.14.62) (A)
OJT02819.1	osa:4335093	1.1.1.295	osa:4335093 K13070 momilactone-A synthase [EC:1.1.1.295] | (RefSeq) momilactone A synthase (A)
OJT02820.1	osa:4335093	1.1.1.295	osa:4335093 K13070 momilactone-A synthase [EC:1.1.1.295] | (RefSeq) momilactone A synthase (A)
OJT02863.1	pvy:116142045	4.2.3.19	pvy:116142045 K04121 ent-kaurene synthase [EC:4.2.3.19] | (RefSeq) ent-kaur-16-ene synthase, chloroplastic-like (A)
OJT02889.1	osa:4341447	1.14.14.112 1.14.14.123	osa:4341447 K16084 ent-cassa-12,15-diene 11-hydroxylase / oryzalexin D synthase [EC:1.14.14.112 1.14.14.123] | (RefSeq) ent-cassadiene C11-alpha-hydroxylase 1 (A)
OJT02911.1	phai:112886314	1.14.14.58	phai:112886314 K22640 trimethyltridecatetraene synthase [EC:1.14.14.58] | (RefSeq) flavonoid 3'-monooxygenase-like (A)
OJT02967.1	dct:110098748	1.14.-.-	dct:110098748 K20666 gibberellin 13-oxidase [EC:1.14.-.-] | (RefSeq) cytochrome P450 714B3 (A)
OJT02968.1	dct:110098748	1.14.-.-	dct:110098748 K20666 gibberellin 13-oxidase [EC:1.14.-.-] | (RefSeq) cytochrome P450 714B3 (A)
OJT02970.1	ag:ALM25797	1.14.14.61	ag:ALM25797 K22638 carnosic acid synthase [EC:1.14.14.61] | (KEGG) CYP76AK6; carnosic acid synthase (EC:1.14.14.61) (A)
OJT02972.1	sspl:121764980	1.14.14.175	sspl:121764980 K20513 ferruginol synthase [EC:1.14.14.175] | (RefSeq) carnosic acid synthase-like (A)
OJT02987.1	csin:114265929	1.14.14.58 1.14.14.59	csin:114265929 K17961 trimethyltridecatetraene/dimethylnonatriene synthase [EC:1.14.14.58 1.14.14.59] | (RefSeq) cytochrome P450 CYP82D47-like (A)
OJT02991.1	ag:ALM25794	1.14.14.62	ag:ALM25794 K22634 salviol synthase [EC:1.14.14.62] | (KEGG) CYP71BE52; salviol synthase (EC:1.14.14.62) (A)
OJT02992.1	ag:ALM25794	1.14.14.62	ag:ALM25794 K22634 salviol synthase [EC:1.14.14.62] | (KEGG) CYP71BE52; salviol synthase (EC:1.14.14.62) (A)
OJT02994.1	cit:102626501	1.14.14.58 1.14.14.59	cit:102626501 K17961 trimethyltridecatetraene/dimethylnonatriene synthase [EC:1.14.14.58 1.14.14.59] | (RefSeq) cytochrome P450 82G1-like (A)
OJT03124.1	pvy:116142045	4.2.3.19	pvy:116142045 K04121 ent-kaurene synthase [EC:4.2.3.19] | (RefSeq) ent-kaur-16-ene synthase, chloroplastic-like (A)
OJT03125.1	egt:105975178	1.14.14.175	egt:105975178 K20513 ferruginol synthase [EC:1.14.14.175] | (RefSeq) ferruginol synthase-like (A)
OJT03313.1	dosa:Os02t0570500-01	1.14.14.76	dosa:Os02t0570500-01 K16083 ent-isokaurene hydroxylase [EC:1.14.14.76] | (RAP-DB) Os02g0570500; Similar to Cytochrome P450 family protein, expressed. (A)
OJT03314.1	ccaj:109791512	1.14.14.58 1.14.14.59	ccaj:109791512 K17961 trimethyltridecatetraene/dimethylnonatriene synthase [EC:1.14.14.58 1.14.14.59] | (RefSeq) cytochrome P450 CYP82D47-like (A)
OJT03323.1	sspl:121783532	1.14.14.175	sspl:121783532 K20513 ferruginol synthase [EC:1.14.14.175] | (RefSeq) ferruginol synthase-like (A)
OJT03325.1	sspl:121783532	1.14.14.175	sspl:121783532 K20513 ferruginol synthase [EC:1.14.14.175] | (RefSeq) ferruginol synthase-like (A)
OJT03486.1	mdm:103429931	1.14.14.58 1.14.14.59	mdm:103429931 K17961 trimethyltridecatetraene/dimethylnonatriene synthase [EC:1.14.14.58 1.14.14.59] | (RefSeq) cytochrome P450 82G1-like (A)
OJT03492.1	nfi:NFIA_009830	1.14.14.86	nfi:NFIA_009830 K21292 ent-kaurene oxidase [EC:1.14.14.86] | (RefSeq) cytochrome P450 monooxygenase, putative (A)
OJT03503.1	sspl:121785522	1.14.14.58 1.14.14.59	sspl:121785522 K17961 trimethyltridecatetraene/dimethylnonatriene synthase [EC:1.14.14.58 1.14.14.59] | (RefSeq) dimethylnonatriene synthase-like (A)
OJT03506.1	ani:AN1598.2	1.14.14.86	ani:AN1598.2 K21292 ent-kaurene oxidase [EC:1.14.14.86] | (RefSeq) hypothetical protein (A)
OJT03633.1	ats:109773653	1.14.11.12	ats:109773653 K05282 gibberellin-44 dioxygenase [EC:1.14.11.12] | (RefSeq) gibberellin 20 oxidase 2-like (A)
OJT03634.1	tdc:119269944	1.14.11.12	tdc:119269944 K05282 gibberellin-44 dioxygenase [EC:1.14.11.12] | (RefSeq) gibberellin 20 oxidase 2-like (A)
OJT03711.1	sspl:121783532	1.14.14.175	sspl:121783532 K20513 ferruginol synthase [EC:1.14.14.175] | (RefSeq) ferruginol synthase-like (A)
OJT03835.1	pvy:116142045	4.2.3.19	pvy:116142045 K04121 ent-kaurene synthase [EC:4.2.3.19] | (RefSeq) ent-kaur-16-ene synthase, chloroplastic-like (A)
OJT03861.1	egr:104425704	1.14.14.58 1.14.14.59	egr:104425704 K17961 trimethyltridecatetraene/dimethylnonatriene synthase [EC:1.14.14.58 1.14.14.59] | (RefSeq) cytochrome P450 82G1 isoform X1 (A)
OJT04235.1	peq:110037732	1.14.-.-	peq:110037732 K20666 gibberellin 13-oxidase [EC:1.14.-.-] | (RefSeq) cytochrome P450 714B3-like (A)
OJT04437.1	sspl:121750147	1.14.14.175	sspl:121750147 K20513 ferruginol synthase [EC:1.14.14.175] | (RefSeq) sugiol synthase-like (A)
OJT04851.1	peq:110038987	1.14.-.-	peq:110038987 K20666 gibberellin 13-oxidase [EC:1.14.-.-] | (RefSeq) cytochrome P450 714B3-like (A)
OJT04852.1	cann:107863880	1.14.14.58 1.14.14.59	cann:107863880 K17961 trimethyltridecatetraene/dimethylnonatriene synthase [EC:1.14.14.58 1.14.14.59] | (RefSeq) cytochrome P450 82C4-like (A)
OJT04914.1	dct:110098748	1.14.-.-	dct:110098748 K20666 gibberellin 13-oxidase [EC:1.14.-.-] | (RefSeq) cytochrome P450 714B3 (A)
OJT04970.1	ag:AJQ30186	1.14.14.175	ag:AJQ30186 K20513 ferruginol synthase [EC:1.14.14.175] | (KEGG) FS; ferruginol synthase (EC:1.14.14.175) (A)
OJT05026.1	phai:112886436	1.14.14.58	phai:112886436 K22640 trimethyltridecatetraene synthase [EC:1.14.14.58] | (RefSeq) flavonoid 3'-monooxygenase-like (A)
OJT05031.1	phai:112886436	1.14.14.58	phai:112886436 K22640 trimethyltridecatetraene synthase [EC:1.14.14.58] | (RefSeq) flavonoid 3'-monooxygenase-like (A)
OJT05054.1	sspl:121781922	1.14.14.175	sspl:121781922 K20513 ferruginol synthase [EC:1.14.14.175] | (RefSeq) sugiol synthase-like (A)
OJT05055.1	ecad:122607861	1.14.14.58 1.14.14.59	ecad:122607861 K17961 trimethyltridecatetraene/dimethylnonatriene synthase [EC:1.14.14.58 1.14.14.59] | (RefSeq) xanthotoxin 5-hydroxylase CYP82C4-like (A)
OJT05069.1	obr:102708034	1.14.14.122	obr:102708034 K21718 oryzalexin E synthase [EC:1.14.14.122] | (RefSeq) oryzalexin E synthase-like (A)
OJT05097.1	vra:106773394	1.14.14.58 1.14.14.59	vra:106773394 K17961 trimethyltridecatetraene/dimethylnonatriene synthase [EC:1.14.14.58 1.14.14.59] | (RefSeq) cytochrome P450 CYP82D47-like (A)
OJT05105.1	peq:110037732	1.14.-.-	peq:110037732 K20666 gibberellin 13-oxidase [EC:1.14.-.-] | (RefSeq) cytochrome P450 714B3-like (A)
OJT05109.1	tdc:119285592	1.14.-.-	tdc:119285592 K20666 gibberellin 13-oxidase [EC:1.14.-.-] | (RefSeq) cytochrome P450 714B3-like isoform X1 (A)
OJT05136.1	mesc:110626020	1.14.14.107	mesc:110626020 K04123 ent-kaurenoic acid monooxygenase [EC:1.14.14.107] | (RefSeq) ent-kaurenoic acid oxidase 2 (A)
OJT05210.1	sspl:121804311	1.14.11.13	sspl:121804311 K04125 gibberellin 2beta-dioxygenase [EC:1.14.11.13] | (RefSeq) gibberellin 2-beta-dioxygenase 2 (A)
OJT05211.1	sind:105163016	1.14.11.13	sind:105163016 K04125 gibberellin 2beta-dioxygenase [EC:1.14.11.13] | (RefSeq) gibberellin 2-beta-dioxygenase 2-like (A)
OJT05213.1	mus:103981807	1.14.11.12	mus:103981807 K05282 gibberellin-44 dioxygenase [EC:1.14.11.12] | (RefSeq) gibberellin 20 oxidase 2-like (A)
OJT05249.1	gmx:100806378	1.14.14.58 1.14.14.59	gmx:100806378 K17961 trimethyltridecatetraene/dimethylnonatriene synthase [EC:1.14.14.58 1.14.14.59] | (RefSeq) cytochrome P450 CYP82D47 (A)
OJT05250.1	pvu:PHAVU_010G022600g	1.14.14.58 1.14.14.59	pvu:PHAVU_010G022600g K17961 trimethyltridecatetraene/dimethylnonatriene synthase [EC:1.14.14.58 1.14.14.59] | (RefSeq) hypothetical protein (A)
OJT05294.1	ag:ALM25794	1.14.14.62	ag:ALM25794 K22634 salviol synthase [EC:1.14.14.62] | (KEGG) CYP71BE52; salviol synthase (EC:1.14.14.62) (A)
OJT05568.1	ag:ALM25797	1.14.14.61	ag:ALM25797 K22638 carnosic acid synthase [EC:1.14.14.61] | (KEGG) CYP76AK6; carnosic acid synthase (EC:1.14.14.61) (A)
OJT06167.1	egr:104425705	1.14.14.58 1.14.14.59	egr:104425705 K17961 trimethyltridecatetraene/dimethylnonatriene synthase [EC:1.14.14.58 1.14.14.59] | (RefSeq) cytochrome P450 82G1 (A)
OJT06168.1	ats:109773965	1.14.14.111	ats:109773965 K16085 9beta-pimara-7,15-diene oxidase [EC:1.14.14.111] | (RefSeq) cytochrome P450 99A2-like (A)
OJT06171.1	peq:110037732	1.14.-.-	peq:110037732 K20666 gibberellin 13-oxidase [EC:1.14.-.-] | (RefSeq) cytochrome P450 714B3-like (A)
OJT06203.1	nfi:NFIA_009830	1.14.14.86	nfi:NFIA_009830 K21292 ent-kaurene oxidase [EC:1.14.14.86] | (RefSeq) cytochrome P450 monooxygenase, putative (A)
OJT06233.1	zma:100274015	1.14.14.86	zma:100274015 K04122 ent-kaurene oxidase [EC:1.14.14.86] | (RefSeq) putative cytochrome P450 superfamily protein (A)
OJT06234.1	bvg:104908785	1.14.14.58 1.14.14.59	bvg:104908785 K17961 trimethyltridecatetraene/dimethylnonatriene synthase [EC:1.14.14.58 1.14.14.59] | (RefSeq) cytochrome P450 82G1 (A)
OJT06497.1	tdc:119337613	1.14.11.13	tdc:119337613 K04125 gibberellin 2beta-dioxygenase [EC:1.14.11.13] | (RefSeq) gibberellin 2-beta-dioxygenase 3-like (A)
OJT06831.1	bdi:100826923	1.14.14.86	bdi:100826923 K04122 ent-kaurene oxidase [EC:1.14.14.86] | (RefSeq) ent-kaurene oxidase-like 3 isoform X2 (A)
OJT06838.1	bdi:100826923	1.14.14.86	bdi:100826923 K04122 ent-kaurene oxidase [EC:1.14.14.86] | (RefSeq) ent-kaurene oxidase-like 3 isoform X2 (A)
OJT06841.1	sspl:121790205	1.14.14.175	sspl:121790205 K20513 ferruginol synthase [EC:1.14.14.175] | (RefSeq) ferruginol synthase-like (A)
OJT06893.1	peq:110038987	1.14.-.-	peq:110038987 K20666 gibberellin 13-oxidase [EC:1.14.-.-] | (RefSeq) cytochrome P450 714B3-like (A)
OJT07191.1	sspl:121759934	1.14.14.175	sspl:121759934 K20513 ferruginol synthase [EC:1.14.14.175] | (RefSeq) carnosic acid synthase-like (A)
OJT07236.1	cal:CAALFM_CR09120CA
OJT07489.1	eus:EUTSA_v10016575mg	1.14.14.107	eus:EUTSA_v10016575mg K04123 ent-kaurenoic acid monooxygenase [EC:1.14.14.107] | (RefSeq) hypothetical protein (A)
OJT07496.1	sspl:121783532	1.14.14.175	sspl:121783532 K20513 ferruginol synthase [EC:1.14.14.175] | (RefSeq) ferruginol synthase-like (A)
OJT07548.1	osa:4335093	1.1.1.295	osa:4335093 K13070 momilactone-A synthase [EC:1.1.1.295] | (RefSeq) momilactone A synthase (A)
OJT07561.1	dct:110098748	1.14.-.-	dct:110098748 K20666 gibberellin 13-oxidase [EC:1.14.-.-] | (RefSeq) cytochrome P450 714B3 (A)
OJT07566.1	pda:103702172	1.14.-.-	pda:103702172 K20666 gibberellin 13-oxidase [EC:1.14.-.-] | (RefSeq) cytochrome P450 714B3-like isoform X1 (A)
OJT07575.1	dct:110098748	1.14.-.-	dct:110098748 K20666 gibberellin 13-oxidase [EC:1.14.-.-] | (RefSeq) cytochrome P450 714B3 (A)
OJT07744.1	ag:AMB36496	1.14.14.60 1.14.14.65	ag:AMB36496 K22635 ferruginol monooxygenase / sugiol synthase [EC:1.14.14.60 1.14.14.65] | (KEGG) CYP76AH3; ferruginol monooxygenase / sugiol synthase (EC:1.14.14.60 1.14.14.65) (A)
OJT07746.1	sspl:121785163	1.14.14.175	sspl:121785163 K20513 ferruginol synthase [EC:1.14.14.175] | (RefSeq) ferruginol synthase 1 (A)
OJT07986.1	sita:101786405	1.14.-.-	sita:101786405 K20666 gibberellin 13-oxidase [EC:1.14.-.-] | (RefSeq) cytochrome P450 714B1 isoform X1 (A)
OJT08032.1	ani:AN1598.2	1.14.14.86	ani:AN1598.2 K21292 ent-kaurene oxidase [EC:1.14.14.86] | (RefSeq) hypothetical protein (A)
OJT08093.1	ag:CAD10289
OJT08096.1	ag:CAD10289
OJT08111.1	lsv:111885523	1.14.14.58 1.14.14.59	lsv:111885523 K17961 trimethyltridecatetraene/dimethylnonatriene synthase [EC:1.14.14.58 1.14.14.59] | (RefSeq) xanthotoxin 5-hydroxylase CYP82C2 (A)
OJT08114.1	ats:109740598	1.14.-.-	ats:109740598 K20666 gibberellin 13-oxidase [EC:1.14.-.-] | (RefSeq) cytochrome P450 714B3-like (A)
OJT08132.1	pvir:120694865	1.14.-.-	pvir:120694865 K20666 gibberellin 13-oxidase [EC:1.14.-.-] | (RefSeq) cytochrome P450 714B1-like (A)
OJT08218.1	pda:103702172	1.14.-.-	pda:103702172 K20666 gibberellin 13-oxidase [EC:1.14.-.-] | (RefSeq) cytochrome P450 714B3-like isoform X1 (A)
OJT08227.1	peq:110038987	1.14.-.-	peq:110038987 K20666 gibberellin 13-oxidase [EC:1.14.-.-] | (RefSeq) cytochrome P450 714B3-like (A)
OJT08238.1	egt:105959240	1.14.14.175	egt:105959240 K20513 ferruginol synthase [EC:1.14.14.175] | (RefSeq) ferruginol synthase-like (A)
OJT08415.1	minc:123223597	1.14.14.58 1.14.14.59	minc:123223597 K17961 trimethyltridecatetraene/dimethylnonatriene synthase [EC:1.14.14.58 1.14.14.59] | (RefSeq) dimethylnonatriene synthase-like (A)
OJT08525.1	pvy:116142045	4.2.3.19	pvy:116142045 K04121 ent-kaurene synthase [EC:4.2.3.19] | (RefSeq) ent-kaur-16-ene synthase, chloroplastic-like (A)
OJT08537.1	dct:110098748	1.14.-.-	dct:110098748 K20666 gibberellin 13-oxidase [EC:1.14.-.-] | (RefSeq) cytochrome P450 714B3 (A)
OJT08558.1	egu:105044868	1.14.-.-	egu:105044868 K20666 gibberellin 13-oxidase [EC:1.14.-.-] | (RefSeq) cytochrome P450 714B3 isoform X1 (A)
OJT08559.1	pda:103702172	1.14.-.-	pda:103702172 K20666 gibberellin 13-oxidase [EC:1.14.-.-] | (RefSeq) cytochrome P450 714B3-like isoform X1 (A)
OJT08570.1	phai:112886314	1.14.14.58	phai:112886314 K22640 trimethyltridecatetraene synthase [EC:1.14.14.58] | (RefSeq) flavonoid 3'-monooxygenase-like (A)
OJT08609.1	ag:AMB36496	1.14.14.60 1.14.14.65	ag:AMB36496 K22635 ferruginol monooxygenase / sugiol synthase [EC:1.14.14.60 1.14.14.65] | (KEGG) CYP76AH3; ferruginol monooxygenase / sugiol synthase (EC:1.14.14.60 1.14.14.65) (A)
OJT08735.1	sspl:121750147	1.14.14.175	sspl:121750147 K20513 ferruginol synthase [EC:1.14.14.175] | (RefSeq) sugiol synthase-like (A)
OJT08818.1	palz:118030385	1.14.11.13	palz:118030385 K04125 gibberellin 2beta-dioxygenase [EC:1.14.11.13] | (RefSeq) gibberellin 2-beta-dioxygenase-like (A)
OJT08949.1	qsu:112016650	1.14.11.12	qsu:112016650 K05282 gibberellin-44 dioxygenase [EC:1.14.11.12] | (RefSeq) gibberellin 20 oxidase 2-like (A)
OJT08988.1	npa:UCRNP2_330	1.14.14.86	npa:UCRNP2_330 K21292 ent-kaurene oxidase [EC:1.14.14.86] | (GenBank) putative cytochrome p450 protein (A)
OJT09013.1	ag:ALM25796	1.14.14.175 1.14.14.60	ag:ALM25796 K22636 ferruginol synthase / ferruginol monooxygenase [EC:1.14.14.175 1.14.14.60] | (KEGG) CYP76AH24; ferruginol monooxygenase (EC:1.14.14.60) (A)
OJT09016.1	sspl:121766433	1.14.14.175	sspl:121766433 K20513 ferruginol synthase [EC:1.14.14.175] | (RefSeq) ferruginol synthase-like (A)
OJT09203.1	egt:105975178	1.14.14.175	egt:105975178 K20513 ferruginol synthase [EC:1.14.14.175] | (RefSeq) ferruginol synthase-like (A)
OJT09221.1	dct:110098748	1.14.-.-	dct:110098748 K20666 gibberellin 13-oxidase [EC:1.14.-.-] | (RefSeq) cytochrome P450 714B3 (A)
OJT09223.1	dct:110098748	1.14.-.-	dct:110098748 K20666 gibberellin 13-oxidase [EC:1.14.-.-] | (RefSeq) cytochrome P450 714B3 (A)
OJT09224.1	dct:110098748	1.14.-.-	dct:110098748 K20666 gibberellin 13-oxidase [EC:1.14.-.-] | (RefSeq) cytochrome P450 714B3 (A)
OJT09225.1	pvir:120694865	1.14.-.-	pvir:120694865 K20666 gibberellin 13-oxidase [EC:1.14.-.-] | (RefSeq) cytochrome P450 714B1-like (A)
OJT09226.1	egt:105975178	1.14.14.175	egt:105975178 K20513 ferruginol synthase [EC:1.14.14.175] | (RefSeq) ferruginol synthase-like (A)
OJT09246.1	osa:4335093	1.1.1.295	osa:4335093 K13070 momilactone-A synthase [EC:1.1.1.295] | (RefSeq) momilactone A synthase (A)
OJT09427.1	sspl:121764980	1.14.14.175	sspl:121764980 K20513 ferruginol synthase [EC:1.14.14.175] | (RefSeq) carnosic acid synthase-like (A)
OJT09430.1	ag:ALM25797	1.14.14.61	ag:ALM25797 K22638 carnosic acid synthase [EC:1.14.14.61] | (KEGG) CYP76AK6; carnosic acid synthase (EC:1.14.14.61) (A)
OJT09450.1	soe:110803253	1.14.14.58 1.14.14.59	soe:110803253 K17961 trimethyltridecatetraene/dimethylnonatriene synthase [EC:1.14.14.58 1.14.14.59] | (RefSeq) cytochrome P450 82G1-like (A)
OJT09745.1	sspl:121783193	1.14.14.175	sspl:121783193 K20513 ferruginol synthase [EC:1.14.14.175] | (RefSeq) ferruginol synthase-like (A)
OJT09761.1	thj:104804634	1.14.14.58 1.14.14.59	thj:104804634 K17961 trimethyltridecatetraene/dimethylnonatriene synthase [EC:1.14.14.58 1.14.14.59] | (RefSeq) cytochrome P450 82G1-like isoform X3 (A)
OJT09894.1	ag:AMB36496	1.14.14.60 1.14.14.65	ag:AMB36496 K22635 ferruginol monooxygenase / sugiol synthase [EC:1.14.14.60 1.14.14.65] | (KEGG) CYP76AH3; ferruginol monooxygenase / sugiol synthase (EC:1.14.14.60 1.14.14.65) (A)
OJT09966.1	tdc:119350858	1.14.11.13	tdc:119350858 K04125 gibberellin 2beta-dioxygenase [EC:1.14.11.13] | (RefSeq) gibberellin 2-beta-dioxygenase 3-like (A)
OJT10010.1	qsu:111990442	1.14.14.58 1.14.14.59	qsu:111990442 K17961 trimethyltridecatetraene/dimethylnonatriene synthase [EC:1.14.14.58 1.14.14.59] | (RefSeq) cytochrome P450 82G1-like (A)
OJT10130.1	pvir:120694865	1.14.-.-	pvir:120694865 K20666 gibberellin 13-oxidase [EC:1.14.-.-] | (RefSeq) cytochrome P450 714B1-like (A)
OJT10131.1	ag:ALM25797	1.14.14.61	ag:ALM25797 K22638 carnosic acid synthase [EC:1.14.14.61] | (KEGG) CYP76AK6; carnosic acid synthase (EC:1.14.14.61) (A)
OJT10288.1	pvy:116142045	4.2.3.19	pvy:116142045 K04121 ent-kaurene synthase [EC:4.2.3.19] | (RefSeq) ent-kaur-16-ene synthase, chloroplastic-like (A)
OJT10335.1	zju:107426783	1.14.14.58 1.14.14.59	zju:107426783 K17961 trimethyltridecatetraene/dimethylnonatriene synthase [EC:1.14.14.58 1.14.14.59] | (RefSeq) cytochrome P450 82G1-like (A)
OJT10336.1	ag:ALM25794	1.14.14.62	ag:ALM25794 K22634 salviol synthase [EC:1.14.14.62] | (KEGG) CYP71BE52; salviol synthase (EC:1.14.14.62) (A)
OJT10363.1	cal:CAALFM_CR09120CA
OJT10364.1	cal:CAALFM_CR09120CA
OJT10368.1	dct:110098748	1.14.-.-	dct:110098748 K20666 gibberellin 13-oxidase [EC:1.14.-.-] | (RefSeq) cytochrome P450 714B3 (A)
OJT10369.1	dct:110098748	1.14.-.-	dct:110098748 K20666 gibberellin 13-oxidase [EC:1.14.-.-] | (RefSeq) cytochrome P450 714B3 (A)
OJT10372.1	cit:102609399	1.14.14.58 1.14.14.59	cit:102609399 K17961 trimethyltridecatetraene/dimethylnonatriene synthase [EC:1.14.14.58 1.14.14.59] | (RefSeq) cytochrome P450 82G1-like (A)
OJT10484.1	npa:UCRNP2_330	1.14.14.86	npa:UCRNP2_330 K21292 ent-kaurene oxidase [EC:1.14.14.86] | (GenBank) putative cytochrome p450 protein (A)
OJT10543.1	ag:AJQ30186	1.14.14.175	ag:AJQ30186 K20513 ferruginol synthase [EC:1.14.14.175] | (KEGG) FS; ferruginol synthase (EC:1.14.14.175) (A)
OJT10545.1	peu:105134628	1.14.14.58 1.14.14.59	peu:105134628 K17961 trimethyltridecatetraene/dimethylnonatriene synthase [EC:1.14.14.58 1.14.14.59] | (RefSeq) cytochrome P450 82G1-like (A)
OJT10612.1	osa:4335093	1.1.1.295	osa:4335093 K13070 momilactone-A synthase [EC:1.1.1.295] | (RefSeq) momilactone A synthase (A)
OJT10625.1	osa:4335093	1.1.1.295	osa:4335093 K13070 momilactone-A synthase [EC:1.1.1.295] | (RefSeq) momilactone A synthase (A)
OJT10626.1	osa:4335093	1.1.1.295	osa:4335093 K13070 momilactone-A synthase [EC:1.1.1.295] | (RefSeq) momilactone A synthase (A)
OJT10627.1	osa:4335093	1.1.1.295	osa:4335093 K13070 momilactone-A synthase [EC:1.1.1.295] | (RefSeq) momilactone A synthase (A)
OJT10656.1	peq:110037732	1.14.-.-	peq:110037732 K20666 gibberellin 13-oxidase [EC:1.14.-.-] | (RefSeq) cytochrome P450 714B3-like (A)
OJT10747.1	pvy:116142045	4.2.3.19	pvy:116142045 K04121 ent-kaurene synthase [EC:4.2.3.19] | (RefSeq) ent-kaur-16-ene synthase, chloroplastic-like (A)
OJT10931.1	spri:SPRI_6538	4.2.3.182	spri:SPRI_6538 K23045 pristinol synthase [EC:4.2.3.182] | (GenBank) pentalenene synthase (A)
OJT10975.1	ath:AT5G25900	1.14.14.86	ath:AT5G25900 K04122 ent-kaurene oxidase [EC:1.14.14.86] | (RefSeq) GA3; GA requiring 3 (A)
OJT10986.1	phai:112879393	1.14.14.58 1.14.14.59	phai:112879393 K22639 trimethyltridecatetraene/dimethylnonatriene synthase [EC:1.14.14.58 1.14.14.59] | (RefSeq) flavonoid 3'-monooxygenase-like (A)
OJT11069.1	sspl:121756002	1.14.14.175	sspl:121756002 K20513 ferruginol synthase [EC:1.14.14.175] | (RefSeq) ferruginol synthase-like (A)
OJT11085.1	ccaj:109791512	1.14.14.58 1.14.14.59	ccaj:109791512 K17961 trimethyltridecatetraene/dimethylnonatriene synthase [EC:1.14.14.58 1.14.14.59] | (RefSeq) cytochrome P450 CYP82D47-like (A)
OJT11086.1	tdc:119358650	1.14.14.111	tdc:119358650 K16085 9beta-pimara-7,15-diene oxidase [EC:1.14.14.111] | (RefSeq) 9-beta-pimara-7,15-diene oxidase-like (A)
OJT11090.1	dosa:Os02t0570500-01	1.14.14.76	dosa:Os02t0570500-01 K16083 ent-isokaurene hydroxylase [EC:1.14.14.76] | (RAP-DB) Os02g0570500; Similar to Cytochrome P450 family protein, expressed. (A)
OJT11091.1	sspl:121756002	1.14.14.175	sspl:121756002 K20513 ferruginol synthase [EC:1.14.14.175] | (RefSeq) ferruginol synthase-like (A)
OJT11092.1	ats:109743692	1.14.14.111	ats:109743692 K16085 9beta-pimara-7,15-diene oxidase [EC:1.14.14.111] | (RefSeq) cytochrome P450 CYP99A1-like (A)
OJT11094.1	thj:109115973	1.14.14.58 1.14.14.59	thj:109115973 K17961 trimethyltridecatetraene/dimethylnonatriene synthase [EC:1.14.14.58 1.14.14.59] | (RefSeq) cytochrome P450 82G1-like (A)
OJT11095.1	egt:105959240	1.14.14.175	egt:105959240 K20513 ferruginol synthase [EC:1.14.14.175] | (RefSeq) ferruginol synthase-like (A)
OJT11103.1	spri:SPRI_6538	4.2.3.182	spri:SPRI_6538 K23045 pristinol synthase [EC:4.2.3.182] | (GenBank) pentalenene synthase (A)
OJT11108.1	tdc:119368198	1.14.14.111	tdc:119368198 K16085 9beta-pimara-7,15-diene oxidase [EC:1.14.14.111] | (RefSeq) cytochrome P450 99A2-like (A)
OJT11109.1	cit:102609399	1.14.14.58 1.14.14.59	cit:102609399 K17961 trimethyltridecatetraene/dimethylnonatriene synthase [EC:1.14.14.58 1.14.14.59] | (RefSeq) cytochrome P450 82G1-like (A)
OJT11499.1	pvy:116142045	4.2.3.19	pvy:116142045 K04121 ent-kaurene synthase [EC:4.2.3.19] | (RefSeq) ent-kaur-16-ene synthase, chloroplastic-like (A)
OJT11603.1	spri:SPRI_6538	4.2.3.182	spri:SPRI_6538 K23045 pristinol synthase [EC:4.2.3.182] | (GenBank) pentalenene synthase (A)
OJT11705.1	peq:110037732	1.14.-.-	peq:110037732 K20666 gibberellin 13-oxidase [EC:1.14.-.-] | (RefSeq) cytochrome P450 714B3-like (A)
OJT11861.1	sspl:121783193	1.14.14.175	sspl:121783193 K20513 ferruginol synthase [EC:1.14.14.175] | (RefSeq) ferruginol synthase-like (A)
OJT11862.1	ats:109773965	1.14.14.111	ats:109773965 K16085 9beta-pimara-7,15-diene oxidase [EC:1.14.14.111] | (RefSeq) cytochrome P450 99A2-like (A)
OJT11863.1	gmx:100806378	1.14.14.58 1.14.14.59	gmx:100806378 K17961 trimethyltridecatetraene/dimethylnonatriene synthase [EC:1.14.14.58 1.14.14.59] | (RefSeq) cytochrome P450 CYP82D47 (A)
OJT11864.1	tdc:119358650	1.14.14.111	tdc:119358650 K16085 9beta-pimara-7,15-diene oxidase [EC:1.14.14.111] | (RefSeq) 9-beta-pimara-7,15-diene oxidase-like (A)
OJT11865.1	sspl:121759934	1.14.14.175	sspl:121759934 K20513 ferruginol synthase [EC:1.14.14.175] | (RefSeq) carnosic acid synthase-like (A)
OJT11870.1	mus:103989664	1.14.-.-	mus:103989664 K20666 gibberellin 13-oxidase [EC:1.14.-.-] | (RefSeq) cytochrome P450 714B2-like (A)
OJT11871.1	mnt:21384584	1.14.14.58 1.14.14.59	mnt:21384584 K17961 trimethyltridecatetraene/dimethylnonatriene synthase [EC:1.14.14.58 1.14.14.59] | (RefSeq) cytochrome P450 82G1 (A)
OJT11873.1	sbi:8081807	1.14.14.111	sbi:8081807 K16085 9beta-pimara-7,15-diene oxidase [EC:1.14.14.111] | (RefSeq) 9-beta-pimara-7,15-diene oxidase (A)
OJT11997.1	sro:Sros_6866	4.2.3.170	sro:Sros_6866 K23030 4-epi-cubebol synthase [EC:4.2.3.170] | (GenBank) hypothetical protein (A)
OJT12016.1	osa:4335093	1.1.1.295	osa:4335093 K13070 momilactone-A synthase [EC:1.1.1.295] | (RefSeq) momilactone A synthase (A)
OJT12058.1	qsu:111990442	1.14.14.58 1.14.14.59	qsu:111990442 K17961 trimethyltridecatetraene/dimethylnonatriene synthase [EC:1.14.14.58 1.14.14.59] | (RefSeq) cytochrome P450 82G1-like (A)
OJT12093.1	pvu:PHAVU_010G022600g	1.14.14.58 1.14.14.59	pvu:PHAVU_010G022600g K17961 trimethyltridecatetraene/dimethylnonatriene synthase [EC:1.14.14.58 1.14.14.59] | (RefSeq) hypothetical protein (A)
OJT12108.1	dct:110098748	1.14.-.-	dct:110098748 K20666 gibberellin 13-oxidase [EC:1.14.-.-] | (RefSeq) cytochrome P450 714B3 (A)
OJT12110.1	dct:110098748	1.14.-.-	dct:110098748 K20666 gibberellin 13-oxidase [EC:1.14.-.-] | (RefSeq) cytochrome P450 714B3 (A)
OJT12138.1	osa:4335093	1.1.1.295	osa:4335093 K13070 momilactone-A synthase [EC:1.1.1.295] | (RefSeq) momilactone A synthase (A)
OJT12146.1	osa:4335093	1.1.1.295	osa:4335093 K13070 momilactone-A synthase [EC:1.1.1.295] | (RefSeq) momilactone A synthase (A)
OJT12196.1	ecad:122608056	1.14.14.58 1.14.14.59	ecad:122608056 K17961 trimethyltridecatetraene/dimethylnonatriene synthase [EC:1.14.14.58 1.14.14.59] | (RefSeq) dimethylnonatriene synthase-like (A)
OJT12200.1	peq:110037732	1.14.-.-	peq:110037732 K20666 gibberellin 13-oxidase [EC:1.14.-.-] | (RefSeq) cytochrome P450 714B3-like (A)
OJT12698.1	ag:AJQ30186	1.14.14.175	ag:AJQ30186 K20513 ferruginol synthase [EC:1.14.14.175] | (KEGG) FS; ferruginol synthase (EC:1.14.14.175) (A)
OJT12826.1	osa:4335093	1.1.1.295	osa:4335093 K13070 momilactone-A synthase [EC:1.1.1.295] | (RefSeq) momilactone A synthase (A)
OJT12951.1	mdm:103445372	1.14.14.58 1.14.14.59	mdm:103445372 K17961 trimethyltridecatetraene/dimethylnonatriene synthase [EC:1.14.14.58 1.14.14.59] | (RefSeq) cytochrome P450 82G1-like (A)
OJT12990.1	sot:102586474	1.14.14.58 1.14.14.59	sot:102586474 K17961 trimethyltridecatetraene/dimethylnonatriene synthase [EC:1.14.14.58 1.14.14.59] | (RefSeq) cytochrome P450 82C4-like (A)
OJT12991.1	sspl:121802241	1.14.14.86	sspl:121802241 K04122 ent-kaurene oxidase [EC:1.14.14.86] | (RefSeq) ent-kaurene oxidase-like (A)
OJT13002.1	dct:110098748	1.14.-.-	dct:110098748 K20666 gibberellin 13-oxidase [EC:1.14.-.-] | (RefSeq) cytochrome P450 714B3 (A)
OJT13003.1	itr:116020303	1.14.11.15	itr:116020303 K04124 gibberellin 3beta-dioxygenase [EC:1.14.11.15] | (RefSeq) gibberellin 3-beta-dioxygenase 1-like (A)
OJT13233.1	brp:103867649	1.14.14.107	brp:103867649 K04123 ent-kaurenoic acid monooxygenase [EC:1.14.14.107] | (RefSeq) ent-kaurenoic acid oxidase 2 (A)
OJT13260.1	sspl:121790205	1.14.14.175	sspl:121790205 K20513 ferruginol synthase [EC:1.14.14.175] | (RefSeq) ferruginol synthase-like (A)
OJT13261.1	pvy:116136030	1.14.14.58 1.14.14.59	pvy:116136030 K17961 trimethyltridecatetraene/dimethylnonatriene synthase [EC:1.14.14.58 1.14.14.59] | (RefSeq) cytochrome P450 82G1-like (A)
OJT13298.1	pvy:116128360	1.14.11.12	pvy:116128360 K05282 gibberellin-44 dioxygenase [EC:1.14.11.12] | (RefSeq) gibberellin 20 oxidase 2-like (A)
OJT13596.1	gmx:100791088	1.14.14.58 1.14.14.59	gmx:100791088 K17961 trimethyltridecatetraene/dimethylnonatriene synthase [EC:1.14.14.58 1.14.14.59] | (RefSeq) cytochrome P450 82C4-like (A)
OJT13611.1	osa:4329722	1.14.14.112 1.14.14.123	osa:4329722 K16084 ent-cassa-12,15-diene 11-hydroxylase / oryzalexin D synthase [EC:1.14.14.112 1.14.14.123] | (RefSeq) oryzalexin D synthase (A)
OJT13618.1	osa:4329722	1.14.14.112 1.14.14.123	osa:4329722 K16084 ent-cassa-12,15-diene 11-hydroxylase / oryzalexin D synthase [EC:1.14.14.112 1.14.14.123] | (RefSeq) oryzalexin D synthase (A)
OJT13620.1	sspl:121759934	1.14.14.175	sspl:121759934 K20513 ferruginol synthase [EC:1.14.14.175] | (RefSeq) carnosic acid synthase-like (A)
OJT13786.1	peq:110037732	1.14.-.-	peq:110037732 K20666 gibberellin 13-oxidase [EC:1.14.-.-] | (RefSeq) cytochrome P450 714B3-like (A)
OJT13863.1	lsv:111885523	1.14.14.58 1.14.14.59	lsv:111885523 K17961 trimethyltridecatetraene/dimethylnonatriene synthase [EC:1.14.14.58 1.14.14.59] | (RefSeq) xanthotoxin 5-hydroxylase CYP82C2 (A)
OJT13986.1	sspl:121799970	1.14.11.12	sspl:121799970 K05282 gibberellin-44 dioxygenase [EC:1.14.11.12] | (RefSeq) gibberellin 20 oxidase 1-B-like (A)
OJT14040.1	sspl:121764980	1.14.14.175	sspl:121764980 K20513 ferruginol synthase [EC:1.14.14.175] | (RefSeq) carnosic acid synthase-like (A)
OJT14150.1	phai:112879393	1.14.14.58 1.14.14.59	phai:112879393 K22639 trimethyltridecatetraene/dimethylnonatriene synthase [EC:1.14.14.58 1.14.14.59] | (RefSeq) flavonoid 3'-monooxygenase-like (A)
OJT14156.1	cal:CAALFM_CR09120CA
OJT14159.1	sspl:121778538	1.14.14.175	sspl:121778538 K20513 ferruginol synthase [EC:1.14.14.175] | (RefSeq) sugiol synthase-like (A)
OJT14281.1	ntc:KHQ06_23155	4.2.3.89 4.2.1.138	ntc:KHQ06_23155 K18111 (+)-beta-caryophyllene/(+)-caryolan-1-ol synthase [EC:4.2.3.89 4.2.1.138] | (GenBank) hypothetical protein (A)
OJT14348.1	cal:CAALFM_CR09120CA
OJT14377.1	pvy:116142045	4.2.3.19	pvy:116142045 K04121 ent-kaurene synthase [EC:4.2.3.19] | (RefSeq) ent-kaur-16-ene synthase, chloroplastic-like (A)
OJT14392.1	npa:UCRNP2_330	1.14.14.86	npa:UCRNP2_330 K21292 ent-kaurene oxidase [EC:1.14.14.86] | (GenBank) putative cytochrome p450 protein (A)
OJT14393.1	npa:UCRNP2_330	1.14.14.86	npa:UCRNP2_330 K21292 ent-kaurene oxidase [EC:1.14.14.86] | (GenBank) putative cytochrome p450 protein (A)
OJT14456.1	zju:107426783	1.14.14.58 1.14.14.59	zju:107426783 K17961 trimethyltridecatetraene/dimethylnonatriene synthase [EC:1.14.14.58 1.14.14.59] | (RefSeq) cytochrome P450 82G1-like (A)
OJT14690.1	ag:CAD10289
OJT14694.1	osa:4329722	1.14.14.112 1.14.14.123	osa:4329722 K16084 ent-cassa-12,15-diene 11-hydroxylase / oryzalexin D synthase [EC:1.14.14.112 1.14.14.123] | (RefSeq) oryzalexin D synthase (A)
OJT14702.1	ag:CAD10289
OJT14795.1	egu:105044868	1.14.-.-	egu:105044868 K20666 gibberellin 13-oxidase [EC:1.14.-.-] | (RefSeq) cytochrome P450 714B3 isoform X1 (A)
OJT14968.1	pop:7488922	1.14.11.12	pop:7488922 K05282 gibberellin-44 dioxygenase [EC:1.14.11.12] | (RefSeq) gibberellin 20 oxidase 1 (A)
OJT14994.1	gmx:100783917	1.14.11.13	gmx:100783917 K04125 gibberellin 2beta-dioxygenase [EC:1.14.11.13] | (RefSeq) gibberellin 2-beta-dioxygenase 2 (A)
OJT15114.1	ghi:107918643	1.14.14.107	ghi:107918643 K04123 ent-kaurenoic acid monooxygenase [EC:1.14.14.107] | (RefSeq) ent-kaurenoic acid oxidase 2 (A)
OJT15145.1	ag:AOW42544	1.14.14.61	ag:AOW42544 K22638 carnosic acid synthase [EC:1.14.14.61] | (KEGG) CYP76AK6; carnosic acid synthase (EC:1.14.14.61) (A)
OJT15146.1	han:110873500	1.14.14.58 1.14.14.59	han:110873500 K17961 trimethyltridecatetraene/dimethylnonatriene synthase [EC:1.14.14.58 1.14.14.59] | (RefSeq) xanthotoxin 5-hydroxylase CYP82C4 (A)
OJT15147.1	sspl:121764980	1.14.14.175	sspl:121764980 K20513 ferruginol synthase [EC:1.14.14.175] | (RefSeq) carnosic acid synthase-like (A)
OJT15148.1	ag:AOW42544	1.14.14.61	ag:AOW42544 K22638 carnosic acid synthase [EC:1.14.14.61] | (KEGG) CYP76AK6; carnosic acid synthase (EC:1.14.14.61) (A)
OJT15278.1	rsz:108862841	1.14.11.13	rsz:108862841 K04125 gibberellin 2beta-dioxygenase [EC:1.14.11.13] | (RefSeq) gibberellin 2-beta-dioxygenase 2 (A)
OJT15321.1	ag:AMB36496	1.14.14.60 1.14.14.65	ag:AMB36496 K22635 ferruginol monooxygenase / sugiol synthase [EC:1.14.14.60 1.14.14.65] | (KEGG) CYP76AH3; ferruginol monooxygenase / sugiol synthase (EC:1.14.14.60 1.14.14.65) (A)
OJT15351.1	pvy:116142045	4.2.3.19	pvy:116142045 K04121 ent-kaurene synthase [EC:4.2.3.19] | (RefSeq) ent-kaur-16-ene synthase, chloroplastic-like (A)
OJT15373.1	osa:4341447	1.14.14.112 1.14.14.123	osa:4341447 K16084 ent-cassa-12,15-diene 11-hydroxylase / oryzalexin D synthase [EC:1.14.14.112 1.14.14.123] | (RefSeq) ent-cassadiene C11-alpha-hydroxylase 1 (A)
OJT15675.1	sspl:121783532	1.14.14.175	sspl:121783532 K20513 ferruginol synthase [EC:1.14.14.175] | (RefSeq) ferruginol synthase-like (A)
OJT15759.1	peq:110038987	1.14.-.-	peq:110038987 K20666 gibberellin 13-oxidase [EC:1.14.-.-] | (RefSeq) cytochrome P450 714B3-like (A)
OJT15976.1	dct:110098748	1.14.-.-	dct:110098748 K20666 gibberellin 13-oxidase [EC:1.14.-.-] | (RefSeq) cytochrome P450 714B3 (A)

[truncated: 1 more sheets: Trametes_versicolor]
