# Supplementary material for: Whole-Genome Sequencing and Analysis of the White-Rot Fungus Ceriporia lacerata Reveals Its Phylogenetic Status and the Genetic Basis of Lignocellulose Degradation and Terpenoid Synthesis
Source: Front Microbiol. 2022 May 24;13:880946. doi: 10.3389/fmicb.2022.880946 (PMC9171200; doi:10.3389/fmicb.2022.880946)
Supplement: Supplementary file 8 [file Table_6.XLSX]

## Sheet: Readme
Supplementary Table SVI.KEGG_map00909
In this supplemental material, the KEGG_map00909 (monoterpenoid biosynthesis pathway) in 9 genomes were annotated. KOs and their gene counts were recored in the sheet named "Overall", while the details of gene annotation in each genome were recorded in the other sheets named with the strain. Meanwhile, all the FPKMs of map00909 from RNA-seq data of Ceriporia lacerata were supplied in the sheet na…

## Sheet: Overall
	Trametes versicolor	Ceriporia lacerata	Ganoderma sinense f	Phanerochaete carno	Phlebia centrifuga	Phlebiopsis gigante	Trametes cinnabarin	Trametes coccinea f	Trametes pubescens
K00511	10	16	9	6	10	8	6	8	5
K17731	52	32	60	54	19	33	29	36	51
K15891	7	1	8	8	8	5	9	10	4
K20513	53	60	66	86	51	38	26	41	45
K15472	35	11	26	37	18	17	12	13	35
K22062	5	6	12	0	0	0	2	2	5
K15907	4	10	10	13	3	10	5	7	5
K15814	6	13	7	11	9	3	3	5	11
K00801	15	12	15	16	14	15	14	15	14
K06045	1	0	0	1	2	2	1	2	1
K14175	0	15	31	0	5	0	14	0	5
K20561	5	6	3	2	2	3	1	2	2
K12645	8	5	10	5	5	4	5	7	6
K15803	1	2	5	1	3	1	17	1	7
K21927	6	3	6	1	8	1	7	6	6
K22636	1	1	0	2	0	2	2	2	3
K18202	3	2	5	3	4	2	3	3	2
K15811	1	1	1	1	1	1	3	1	1
K20659	0	0	0	0	0	0	1	0	0
K21456	1	1	1	1	1	1	1	1	1
K15812	1	0	0	0	0	0	0	0	1
K15800	1	2	0	1	1	1	1	0	1
K22058	2	2	2	2	2	5	2	2	2
K05956	1	2	1	1	1	1	1	1	1
K23177	0	0	0	0	0	1	0	2	0
K24441	1	1	0	0	0	0	0	0	0
K22060	2	5	3	0	0	0	0	1	1
K10187	0	0	0	0	0	1	0	0	0
K15805	0	0	0	2	0	0	1	0	2
K12249	0	0	0	2	0	0	0	0	0
K15813	0	0	0	0	0	0	1	0	0
	222	209	281	256	167	155	167	168	217

## Sheet: Ceriporia_lacerata
query_id	subject_id	EC	description	CL1 FPKM	CL2 FPKM	CL3 FPKM	CL4 FPKM
g10028.t1	npd:112955235	1.14.14.177	npd:112955235 K17731 ultra-long-chain fatty acid omega-hydroxylase [EC:1.14.14.177] | (RefSeq) docosahexaenoic acid omega-hydroxylase CYP4F3-like (A)	20.0552	20.3765	14.8768	14.3626
g10044.t1	sspl:121781922	1.14.14.175	sspl:121781922 K20513 ferruginol synthase [EC:1.14.14.175] | (RefSeq) sugiol synthase-like (A)	18.425	19.97	17.3226	20.9576
g10440.t1	sspl:121811461	1.14.14.151	sspl:121811461 K15472 premnaspirodiene oxygenase [EC:1.14.14.151] | (RefSeq) premnaspirodiene oxygenase-like (A)	0	0	6.36954	7.89032
g10477.t1	sct:SCAT_p0090	1.14.15.32	sct:SCAT_p0090 K15907 pentalenene oxygenase [EC:1.14.15.32] | (GenBank) ptlI; Pentalenene C13 hydroxylase; cytochrome P450 (A)	0	0	0	0
g10477.t2	sct:SCAT_p0090	1.14.15.32	sct:SCAT_p0090 K15907 pentalenene oxygenase [EC:1.14.15.32] | (GenBank) ptlI; Pentalenene C13 hydroxylase; cytochrome P450 (A)	0	0	0	0
g10532.t1	lja:Lj1g3v3555800.1	1.14.14.134	lja:Lj1g3v3555800.1 K15814 beta-amyrin 24-hydroxylase [EC:1.14.14.134] | (Kazusa) Lj1g3v3555800.1; - (A)	0	0	0	0
g10534.t1	vra:106773918	1.14.14.134	vra:106773918 K15814 beta-amyrin 24-hydroxylase [EC:1.14.14.134] | (RefSeq) beta-amyrin 24-hydroxylase-like (A)	0	4.39498	5.75741	3.60261
g10536.t1	cam:101495076	1.14.14.134	cam:101495076 K15814 beta-amyrin 24-hydroxylase [EC:1.14.14.134] | (RefSeq) beta-amyrin 24-hydroxylase-like (A)	117.989	137.277	74.0537	79.7902
g10536.t2	cam:101495076	1.14.14.134	cam:101495076 K15814 beta-amyrin 24-hydroxylase [EC:1.14.14.134] | (RefSeq) beta-amyrin 24-hydroxylase-like (A)	0	0	0	0
g10538.t1	lja:Lj1g3v3555800.1	1.14.14.134	lja:Lj1g3v3555800.1 K15814 beta-amyrin 24-hydroxylase [EC:1.14.14.134] | (Kazusa) Lj1g3v3555800.1; - (A)	9.06612	17.1914	15.6412	16.383
g10544.t1	lja:Lj1g3v3555800.1	1.14.14.134	lja:Lj1g3v3555800.1 K15814 beta-amyrin 24-hydroxylase [EC:1.14.14.134] | (Kazusa) Lj1g3v3555800.1; - (A)	24.8094	31.9216	32.102	30.2507
g10545.t1	pmax:117332832	1.14.14.177	pmax:117332832 K17731 ultra-long-chain fatty acid omega-hydroxylase [EC:1.14.14.177] | (RefSeq) cytochrome P450 4F22-like isoform X1 (A)	5.18167	8.61233	12.7548	12.2095
g10546.t1	egt:105959240	1.14.14.175	egt:105959240 K20513 ferruginol synthase [EC:1.14.14.175] | (RefSeq) ferruginol synthase-like (A)	58.8632	86.4669	45.5055	57.1832
g10547.t1	var:108327766	1.14.14.134	var:108327766 K15814 beta-amyrin 24-hydroxylase [EC:1.14.14.134] | (RefSeq) beta-amyrin 24-hydroxylase (A)	492.504	610.821	639.073	795.039
g10576.t1	mmob:F6R98_20990	1.14.14.17	mmob:F6R98_20990 K00511 squalene monooxygenase [EC:1.14.14.17] | (GenBank) FAD-dependent oxidoreductase (A)	0	0	0	0
g10578.t1	oeu:111395219	4.2.3.48	oeu:111395219 K14175 (3S,6E)-nerolidol synthase [EC:4.2.3.48] | (RefSeq) (3S,6E)-nerolidol synthase 1-like (A)	0	0	4.63324	2.5859
g10578.t3	oeu:111395219	4.2.3.48	oeu:111395219 K14175 (3S,6E)-nerolidol synthase [EC:4.2.3.48] | (RefSeq) (3S,6E)-nerolidol synthase 1-like (A)	0	0	0	0
g10578.t4	oeu:111395219	4.2.3.48	oeu:111395219 K14175 (3S,6E)-nerolidol synthase [EC:4.2.3.48] | (RefSeq) (3S,6E)-nerolidol synthase 1-like (A)	0	0	0	0
g10648.t3	oeu:111395219	4.2.3.48	oeu:111395219 K14175 (3S,6E)-nerolidol synthase [EC:4.2.3.48] | (RefSeq) (3S,6E)-nerolidol synthase 1-like (A)	0	0	0	0
g10796.t1	sspl:121764980	1.14.14.175	sspl:121764980 K20513 ferruginol synthase [EC:1.14.14.175] | (RefSeq) carnosic acid synthase-like (A)	18.9982	18.8757	36.6731	41.2004
g10802.t1	sspl:121764980	1.14.14.175	sspl:121764980 K20513 ferruginol synthase [EC:1.14.14.175] | (RefSeq) carnosic acid synthase-like (A)	19.6044	10.1439	9.51196	4.95761
g10806.t1	oeu:111395219	4.2.3.48	oeu:111395219 K14175 (3S,6E)-nerolidol synthase [EC:4.2.3.48] | (RefSeq) (3S,6E)-nerolidol synthase 1-like (A)	33.6719	42.3587	37.1715	37.9003
g10818.t1	ag:AJQ30186	1.14.14.175	ag:AJQ30186 K20513 ferruginol synthase [EC:1.14.14.175] | (KEGG) FS; ferruginol synthase (EC:1.14.14.175) (A)	0	4.75615	0	2.20729
g10818.t2	ag:AJQ30186	1.14.14.175	ag:AJQ30186 K20513 ferruginol synthase [EC:1.14.14.175] | (KEGG) FS; ferruginol synthase (EC:1.14.14.175) (A)	0	0	0	0
g10819.t1	sspl:121783532	1.14.14.175	sspl:121783532 K20513 ferruginol synthase [EC:1.14.14.175] | (RefSeq) ferruginol synthase-like (A)	6.3041	5.03725	4.501	3.51693
g10842.t1	pmax:117332832	1.14.14.177	pmax:117332832 K17731 ultra-long-chain fatty acid omega-hydroxylase [EC:1.14.14.177] | (RefSeq) cytochrome P450 4F22-like isoform X1 (A)	30.0168	36.4112	32.1605	31.2905
g10845.t1	sspl:121764980	1.14.14.175	sspl:121764980 K20513 ferruginol synthase [EC:1.14.14.175] | (RefSeq) carnosic acid synthase-like (A)	124.629	84.6991	52.0547	61.5021
g10847.t1	egt:105959240	1.14.14.175	egt:105959240 K20513 ferruginol synthase [EC:1.14.14.175] | (RefSeq) ferruginol synthase-like (A)	10.1098	0	7.69348	8.71284
g10857.t1	sspl:121778538	1.14.14.175	sspl:121778538 K20513 ferruginol synthase [EC:1.14.14.175] | (RefSeq) sugiol synthase-like (A)	0	19.5303	21.5937	19.5676
g10858.t1	sspl:121764980	1.14.14.175	sspl:121764980 K20513 ferruginol synthase [EC:1.14.14.175] | (RefSeq) carnosic acid synthase-like (A)	0	0	2.89636	4.13438
g10859.t1	sspl:121764980	1.14.14.175	sspl:121764980 K20513 ferruginol synthase [EC:1.14.14.175] | (RefSeq) carnosic acid synthase-like (A)	12.0079	10.0202	11.1223	10.2517
g10860.t1	sspl:121764980	1.14.14.175	sspl:121764980 K20513 ferruginol synthase [EC:1.14.14.175] | (RefSeq) carnosic acid synthase-like (A)	0	0	0	0
g10861.t1	sspl:121764980	1.14.14.175	sspl:121764980 K20513 ferruginol synthase [EC:1.14.14.175] | (RefSeq) carnosic acid synthase-like (A)	0	0	0	0
g10862.t1	ag:AJQ30186	1.14.14.175	ag:AJQ30186 K20513 ferruginol synthase [EC:1.14.14.175] | (KEGG) FS; ferruginol synthase (EC:1.14.14.175) (A)	9.71122	3.5493	6.79977	8.51041
g10863.t1	sspl:121750147	1.14.14.175	sspl:121750147 K20513 ferruginol synthase [EC:1.14.14.175] | (RefSeq) sugiol synthase-like (A)	0	0	2.82228	0
g10864.t1	cal:CAALFM_CR08370WA	6.3.2.3	cal:CAALFM_CR08370WA K21456 glutathione synthase [EC:6.3.2.3] | (RefSeq) GSH2, CaO19.6404; glutathione synthase (A)	0	4.10136	5.33832	0
g10894.t1	sspl:121761842	1.14.14.175	sspl:121761842 K20513 ferruginol synthase [EC:1.14.14.175] | (RefSeq) LOW QUALITY PROTEIN: carnosic acid synthase-like (A)	5.58047	8.1285	9.19564	10.0985
g10895.t1	sspl:121800549	1.14.14.175	sspl:121800549 K20513 ferruginol synthase [EC:1.14.14.175] | (RefSeq) 11-hydroxysugiol 20-monooxygenase-like (A)	22.4701	33.2397	35.9634	36.3535
g11391.t1	dfa:DFA_00629	2.5.1.21	dfa:DFA_00629 K00801 farnesyl-diphosphate farnesyltransferase [EC:2.5.1.21] | (RefSeq) fdfT; farnesyl-diphosphate farnesyltransferase (A)	26.2241	35.508	35.9953	34.9868
g11394.t1	sspl:121785163	1.14.14.175	sspl:121785163 K20513 ferruginol synthase [EC:1.14.14.175] | (RefSeq) ferruginol synthase 1 (A)	0	0	0	0
g11394.t2	sspl:121785163	1.14.14.175	sspl:121785163 K20513 ferruginol synthase [EC:1.14.14.175] | (RefSeq) ferruginol synthase 1 (A)	0	0	0	0
g11394.t3	sspl:121785163	1.14.14.175	sspl:121785163 K20513 ferruginol synthase [EC:1.14.14.175] | (RefSeq) ferruginol synthase 1 (A)	0	0	0	0
g11420.t1	hir:HETIRDRAFT_167573	4.2.3.125 4.2.3.23 4.2.3.126	hir:HETIRDRAFT_167573 K21927 alpha-muurolene/germacrene-A/gamma-muurolene synthase [EC:4.2.3.125 4.2.3.23 4.2.3.126] | (RefSeq) hypothetical protein (A)	5.89245	0	0	0
g11421.t1	tvs:TRAVEDRAFT_75578	4.2.3.125 4.2.3.23 4.2.3.126	tvs:TRAVEDRAFT_75578 K21927 alpha-muurolene/germacrene-A/gamma-muurolene synthase [EC:4.2.3.125 4.2.3.23 4.2.3.126] | (RefSeq) terpenoid synthase (A)	148.556	245.572	273.15	276.672
g1143.t1	sast:CD934_10765	1.14.15.39 4.2.3.47	sast:CD934_10765 K12645 epi-isozizaene 5-monooxygenase / beta-farnesene synthase [EC:1.14.15.39 4.2.3.47] | (GenBank) cytochrome P450 (A)	233.522	248.739	225.433	215.476
g1162.t1	pco:PHACADRAFT_264568	2.5.1.21	pco:PHACADRAFT_264568 K00801 farnesyl-diphosphate farnesyltransferase [EC:2.5.1.21] | (RefSeq) hypothetical protein (A)	120.296	92.1816	97.8084	98.5894
g11647.t1	mtr:MTR_7g056103	1.14.14.134	mtr:MTR_7g056103 K15814 beta-amyrin 24-hydroxylase [EC:1.14.14.134] | (GenBank) cytochrome P450 family monooxygenase (A)	124.284	117	112.842	99.174
g11648.t1	dne:112993054	1.14.14.177	dne:112993054 K17731 ultra-long-chain fatty acid omega-hydroxylase [EC:1.14.14.177] | (RefSeq) cytochrome P450 4F22 (A)	7.53927	4.308	4.59399	3.85292
g11673.t1	spra:CP972_23865	1.14.15.39 4.2.3.47	spra:CP972_23865 K12645 epi-isozizaene 5-monooxygenase / beta-farnesene synthase [EC:1.14.15.39 4.2.3.47] | (GenBank) cytochrome P450 (A)	0	0	0	0
g11693.t1	dne:112993054	1.14.14.177	dne:112993054 K17731 ultra-long-chain fatty acid omega-hydroxylase [EC:1.14.14.177] | (RefSeq) cytochrome P450 4F22 (A)	11.2616	10.3746	11.4472	13.3604
g11718.t1	cal:CAALFM_CR09700WA			0	0	0	0
g12111.t1	xla:100037244	1.14.14.177	xla:100037244 K17731 ultra-long-chain fatty acid omega-hydroxylase [EC:1.14.14.177] | (RefSeq) cyp4f22.S, cyp4f22, cyp4f22.L; cytochrome P450 family 4 subfamily F member 22 S homeolog (A)	15.5319	16.9687	14.3855	14.5724
g12229.t1	cci:CC1G_06441	4.2.3.91 4.2.3.127 4.2.3.128 4.2.3.129	cci:CC1G_06441 K22058 cubebol/beta-copaene/beta-cubebene/(+)-sativene synthase [EC:4.2.3.91 4.2.3.127 4.2.3.128 4.2.3.129] | (RefSeq) hypothetical protein (A)	0	0	0	0
g12230.t1	cci:CC1G_06441	4.2.3.91 4.2.3.127 4.2.3.128 4.2.3.129	cci:CC1G_06441 K22058 cubebol/beta-copaene/beta-cubebene/(+)-sativene synthase [EC:4.2.3.91 4.2.3.127 4.2.3.128 4.2.3.129] | (RefSeq) hypothetical protein (A)	0	0	0	0
g1223.t1	mmob:F6R98_20990	1.14.14.17	mmob:F6R98_20990 K00511 squalene monooxygenase [EC:1.14.14.17] | (GenBank) FAD-dependent oxidoreductase (A)	15.9914	24.5188	27.7547	25.8557
g1223.t2	mmob:F6R98_20990	1.14.14.17	mmob:F6R98_20990 K00511 squalene monooxygenase [EC:1.14.14.17] | (GenBank) FAD-dependent oxidoreductase (A)	0	0	0	0
g12299.t1	dha:DEHA2G14300g	1.14.14.17	dha:DEHA2G14300g K00511 squalene monooxygenase [EC:1.14.14.17] | (RefSeq) DEHA2G14300p (A)	0	0	0	0
g12299.t2	dha:DEHA2G14300g	1.14.14.17	dha:DEHA2G14300g K00511 squalene monooxygenase [EC:1.14.14.17] | (RefSeq) DEHA2G14300p (A)	0	0	0	0
g1235.t1	mdm:103438709	1.14.14.17	mdm:103438709 K00511 squalene monooxygenase [EC:1.14.14.17] | (RefSeq) squalene monooxygenase-like (A)	56.7891	66.228	81.9199	73.8364
g12366.t1	tvs:TRAVEDRAFT_75578	4.2.3.125 4.2.3.23 4.2.3.126	tvs:TRAVEDRAFT_75578 K21927 alpha-muurolene/germacrene-A/gamma-muurolene synthase [EC:4.2.3.125 4.2.3.23 4.2.3.126] | (RefSeq) terpenoid synthase (A)	110.048	143.636	118.542	121.744
g12387.t1	sspl:121783532	1.14.14.175	sspl:121783532 K20513 ferruginol synthase [EC:1.14.14.175] | (RefSeq) ferruginol synthase-like (A)	0	0	0	0
g12389.t1	sspl:121764980	1.14.14.175	sspl:121764980 K20513 ferruginol synthase [EC:1.14.14.175] | (RefSeq) carnosic acid synthase-like (A)	0	0	0	0
g12485.t1	dfa:DFA_00629	2.5.1.21	dfa:DFA_00629 K00801 farnesyl-diphosphate farnesyltransferase [EC:2.5.1.21] | (RefSeq) fdfT; farnesyl-diphosphate farnesyltransferase (A)	26.3266	26.13	17.9382	21.3275
g12541.t1	sct:SCAT_p0090	1.14.15.32	sct:SCAT_p0090 K15907 pentalenene oxygenase [EC:1.14.15.32] | (GenBank) ptlI; Pentalenene C13 hydroxylase; cytochrome P450 (A)	24.8048	28.2975	29.2614	27.6639
g12552.t1	sspl:121785163	1.14.14.175	sspl:121785163 K20513 ferruginol synthase [EC:1.14.14.175] | (RefSeq) ferruginol synthase 1 (A)	0	0	13.3107	0
g12788.t1	minc:123218944	4.2.3.75	minc:123218944 K15803 (-)-germacrene D synthase [EC:4.2.3.75] | (RefSeq) (E)-beta-farnesene synthase-like (A)	6.75007	5.30262	4.44347	4.67709
g13062.t1	pmax:117332832	1.14.14.177	pmax:117332832 K17731 ultra-long-chain fatty acid omega-hydroxylase [EC:1.14.14.177] | (RefSeq) cytochrome P450 4F22-like isoform X1 (A)	57.5794	43.6415	54.2593	63.4611
g13113.t1	dfa:DFA_00629	2.5.1.21	dfa:DFA_00629 K00801 farnesyl-diphosphate farnesyltransferase [EC:2.5.1.21] | (RefSeq) fdfT; farnesyl-diphosphate farnesyltransferase (A)	0	7.18919	3.84128	1.78283
g13130.t1	vra:106773918	1.14.14.134	vra:106773918 K15814 beta-amyrin 24-hydroxylase [EC:1.14.14.134] | (RefSeq) beta-amyrin 24-hydroxylase-like (A)	0	0	0	0
g13131.t1	sspl:121743157	1.14.14.151	sspl:121743157 K15472 premnaspirodiene oxygenase [EC:1.14.14.151] | (RefSeq) premnaspirodiene oxygenase-like (A)	0	0	0	0
g13132.t1	tgu:100231824	1.14.14.177	tgu:100231824 K17731 ultra-long-chain fatty acid omega-hydroxylase [EC:1.14.14.177] | (RefSeq) cytochrome P450 4F3-like (A)	19.0479	17.6965	61.064	6.30897
g1673.t1	misz:MishRS11D_32920	1.14.14.17	misz:MishRS11D_32920 K00511 squalene monooxygenase [EC:1.14.14.17] | (GenBank) hypothetical protein (A)	0	0	0	0
g1778.t1	pmax:117332832	1.14.14.177	pmax:117332832 K17731 ultra-long-chain fatty acid omega-hydroxylase [EC:1.14.14.177] | (RefSeq) cytochrome P450 4F22-like isoform X1 (A)	0	0	0	0
g1808.t1	dfa:DFA_00629	2.5.1.21	dfa:DFA_00629 K00801 farnesyl-diphosphate farnesyltransferase [EC:2.5.1.21] | (RefSeq) fdfT; farnesyl-diphosphate farnesyltransferase (A)	42.3153	45.2988	53.381	60.2451
g2051.t1	crb:17895797	4.2.3.75	crb:17895797 K15803 (-)-germacrene D synthase [EC:4.2.3.75] | (RefSeq) dolabella-3,7-dien-18-ol synthase TPS06 (A)	6.88705	5.2647	10.7945	9.30811
g2062.t1	sfeu:IM697_14465	1.14.15.32	sfeu:IM697_14465 K15907 pentalenene oxygenase [EC:1.14.15.32] | (GenBank) cytochrome P450 (A)	15.7361	28.1131	33.6278	82.8749
g2063.t1	salj:SMD11_6153	1.14.15.32	salj:SMD11_6153 K15907 pentalenene oxygenase [EC:1.14.15.32] | (GenBank) ptlI; cytochrome P450 (A)	22.9117	32.144	3.33319	29.6777
g2064.t1	fab:101806213	1.14.14.177	fab:101806213 K17731 ultra-long-chain fatty acid omega-hydroxylase [EC:1.14.14.177] | (RefSeq) cytochrome P450 4F22-like (A)	23.4761	23.0598	30.2532	32.3224
g206.t1	dfa:DFA_00629	2.5.1.21	dfa:DFA_00629 K00801 farnesyl-diphosphate farnesyltransferase [EC:2.5.1.21] | (RefSeq) fdfT; farnesyl-diphosphate farnesyltransferase (A)	96.7693	73.4131	78.9916	85.0318
g2107.t1	salj:SMD11_6153	1.14.15.32	salj:SMD11_6153 K15907 pentalenene oxygenase [EC:1.14.15.32] | (GenBank) ptlI; cytochrome P450 (A)	10.5433	12.5039	13.8321	13.0367
g2121.t1	oeu:111395219	4.2.3.48	oeu:111395219 K14175 (3S,6E)-nerolidol synthase [EC:4.2.3.48] | (RefSeq) (3S,6E)-nerolidol synthase 1-like (A)	6.67296	3.43145	1.30103	8.53609
g2253.t1	sspl:121781922	1.14.14.175	sspl:121781922 K20513 ferruginol synthase [EC:1.14.14.175] | (RefSeq) sugiol synthase-like (A)	350.063	424.08	489.078	398.213
g233.t1	sspl:121783532	1.14.14.175	sspl:121783532 K20513 ferruginol synthase [EC:1.14.14.175] | (RefSeq) ferruginol synthase-like (A)	221.014	158.604	119.368	121.371
g240.t1	ag:AEG79727	1.14.14.150	ag:AEG79727 K20561 costunolide synthase [EC:1.14.14.150] | (KEGG) CYP71BL3, COS; costunolide synthase (EC:1.14.14.150) (A)	6.41416	19.8099	47.6314	64.8335
g242.t1	sspl:121783532	1.14.14.175	sspl:121783532 K20513 ferruginol synthase [EC:1.14.14.175] | (RefSeq) ferruginol synthase-like (A)	15.9933	12.2249	8.73671	9.47638
g260.t1	sspl:121783532	1.14.14.175	sspl:121783532 K20513 ferruginol synthase [EC:1.14.14.175] | (RefSeq) ferruginol synthase-like (A)	225.163	234.52	264.545	296.516
g2642.t1	oeu:111395219	4.2.3.48	oeu:111395219 K14175 (3S,6E)-nerolidol synthase [EC:4.2.3.48] | (RefSeq) (3S,6E)-nerolidol synthase 1-like (A)	0	0	0	0
g2762.t1	sspl:121785163	1.14.14.175	sspl:121785163 K20513 ferruginol synthase [EC:1.14.14.175] | (RefSeq) ferruginol synthase 1 (A)	0	0	3.30116	1.9326
g2770.t1	sspl:121759081	1.14.14.151	sspl:121759081 K15472 premnaspirodiene oxygenase [EC:1.14.14.151] | (RefSeq) premnaspirodiene oxygenase-like (A)	0	0	0	0
g2771.t1	sspl:121750147	1.14.14.175	sspl:121750147 K20513 ferruginol synthase [EC:1.14.14.175] | (RefSeq) sugiol synthase-like (A)	0	0	0	0
g2771.t2	sspl:121750147	1.14.14.175	sspl:121750147 K20513 ferruginol synthase [EC:1.14.14.175] | (RefSeq) sugiol synthase-like (A)	0	0	0	0
g2774.t1	ag:AGN04215	1.14.14.175	ag:AGN04215 K20513 ferruginol synthase [EC:1.14.14.175] | (KEGG) CYP76AH1; ferruginol synthase (EC:1.14.14.175) (A)	0	0	2.83967	2.30907
g2774.t2	ag:AGN04215	1.14.14.175	ag:AGN04215 K20513 ferruginol synthase [EC:1.14.14.175] | (KEGG) CYP76AH1; ferruginol synthase (EC:1.14.14.175) (A)	0	0	0	0
g2796.t1	sspl:121756002	1.14.14.175	sspl:121756002 K20513 ferruginol synthase [EC:1.14.14.175] | (RefSeq) ferruginol synthase-like (A)	16.5075	21.2372	17.5305	19.3354
g2798.t1	sspl:121783532	1.14.14.175	sspl:121783532 K20513 ferruginol synthase [EC:1.14.14.175] | (RefSeq) ferruginol synthase-like (A)	6.76806	6.67638	3.85843	3.99762
g2799.t1	sspl:121785163	1.14.14.175	sspl:121785163 K20513 ferruginol synthase [EC:1.14.14.175] | (RefSeq) ferruginol synthase 1 (A)	6.67991	17.5233	12.8015	14.0368
g2807.t1	sspl:121743157	1.14.14.151	sspl:121743157 K15472 premnaspirodiene oxygenase [EC:1.14.14.151] | (RefSeq) premnaspirodiene oxygenase-like (A)	23.6337	15.5017	7.7925	10.0138
g2811.t1	sspl:121783193	1.14.14.175	sspl:121783193 K20513 ferruginol synthase [EC:1.14.14.175] | (RefSeq) ferruginol synthase-like (A)	78.5738	71.6418	65.7572	55.4638
g2814.t1	sspl:121783532	1.14.14.175	sspl:121783532 K20513 ferruginol synthase [EC:1.14.14.175] | (RefSeq) ferruginol synthase-like (A)	65.5338	35.0613	74.5379	64.4542
g2814.t2	sspl:121783532	1.14.14.175	sspl:121783532 K20513 ferruginol synthase [EC:1.14.14.175] | (RefSeq) ferruginol synthase-like (A)	0	0	0	0
g2819.t1	ag:AGN04215	1.14.14.175	ag:AGN04215 K20513 ferruginol synthase [EC:1.14.14.175] | (KEGG) CYP76AH1; ferruginol synthase (EC:1.14.14.175) (A)	0	0	4.97877	3.24563
g2895.t1	oeu:111395219	4.2.3.48	oeu:111395219 K14175 (3S,6E)-nerolidol synthase [EC:4.2.3.48] | (RefSeq) (3S,6E)-nerolidol synthase 1-like (A)	345.033	175.505	238.722	277.502
g3123.t1	dfa:DFA_00629	2.5.1.21	dfa:DFA_00629 K00801 farnesyl-diphosphate farnesyltransferase [EC:2.5.1.21] | (RefSeq) fdfT; farnesyl-diphosphate farnesyltransferase (A)	0	14.7524	0	16.3852
g3169.t1	dfa:DFA_00629	2.5.1.21	dfa:DFA_00629 K00801 farnesyl-diphosphate farnesyltransferase [EC:2.5.1.21] | (RefSeq) fdfT; farnesyl-diphosphate farnesyltransferase (A)	3.73902	3.63929	3.8724	4.93029
g3242.t1	cal:CAALFM_CR09700WA			722.552	453.633	327.535	384.523
g325.t1	sma:SAVERM_2999	1.14.15.32	sma:SAVERM_2999 K15907 pentalenene oxygenase [EC:1.14.15.32] | (GenBank) ptlI; pentalenene C13 hydroxylase; cytochrome P450 (A)	33.0721	43.6334	27.4165	29.033
g3298.t1	xla:100337565	1.14.14.177	xla:100337565 K17731 ultra-long-chain fatty acid omega-hydroxylase [EC:1.14.14.177] | (RefSeq) cyp4f2.L, cpf2, cyp4f2, cyp4f42; cytochrome P450 family 4 subfamily F member 2 L homeolog (A)	38.6752	51.6364	48.5217	43.9638
g334.t1	sspl:121750147	1.14.14.175	sspl:121750147 K20513 ferruginol synthase [EC:1.14.14.175] | (RefSeq) sugiol synthase-like (A)	16.9048	19.483	17.2503	17.8626
g334.t2	sspl:121750147	1.14.14.175	sspl:121750147 K20513 ferruginol synthase [EC:1.14.14.175] | (RefSeq) sugiol synthase-like (A)	0	0	0	0
g336.t1	ecad:122593991	1.14.14.150	ecad:122593991 K20561 costunolide synthase [EC:1.14.14.150] | (RefSeq) costunolide synthase-like (A)	699.441	722.468	683.658	741.927
g3381.t1	nni:104014974	1.14.14.177	nni:104014974 K17731 ultra-long-chain fatty acid omega-hydroxylase [EC:1.14.14.177] | (RefSeq) cytochrome P450 4F22 (A)	0	0	0	0
g3399.t1	sspl:121770564	1.14.14.151	sspl:121770564 K15472 premnaspirodiene oxygenase [EC:1.14.14.151] | (RefSeq) premnaspirodiene oxygenase-like isoform X1 (A)	4.86397	7.40857	9.02254	10.0878
g3408.t1	xla:100337565	1.14.14.177	xla:100337565 K17731 ultra-long-chain fatty acid omega-hydroxylase [EC:1.14.14.177] | (RefSeq) cyp4f2.L, cpf2, cyp4f2, cyp4f42; cytochrome P450 family 4 subfamily F member 2 L homeolog (A)	8.64427	4.6733	7.00907	5.92495
g3408.t2	xla:100337565	1.14.14.177	xla:100337565 K17731 ultra-long-chain fatty acid omega-hydroxylase [EC:1.14.14.177] | (RefSeq) cyp4f2.L, cpf2, cyp4f2, cyp4f42; cytochrome P450 family 4 subfamily F member 2 L homeolog (A)	0	0	0	0
g3409.t1	xla:100337565	1.14.14.177	xla:100337565 K17731 ultra-long-chain fatty acid omega-hydroxylase [EC:1.14.14.177] | (RefSeq) cyp4f2.L, cpf2, cyp4f2, cyp4f42; cytochrome P450 family 4 subfamily F member 2 L homeolog (A)	22.6153	16.8407	17.1655	19.4705
g3410.t1	xla:100337565	1.14.14.177	xla:100337565 K17731 ultra-long-chain fatty acid omega-hydroxylase [EC:1.14.14.177] | (RefSeq) cyp4f2.L, cpf2, cyp4f2, cyp4f42; cytochrome P450 family 4 subfamily F member 2 L homeolog (A)	0	1.04213	0	0
g3412.t1	acs:100554731	1.14.14.177	acs:100554731 K17731 ultra-long-chain fatty acid omega-hydroxylase [EC:1.14.14.177] | (RefSeq) cytochrome P450 4F22 (A)	5.77281	7.13164	10.6411	12.4122
g3415.t1	gga:100859277	1.14.14.177	gga:100859277 K17731 ultra-long-chain fatty acid omega-hydroxylase [EC:1.14.14.177] | (RefSeq) CYP4F22; cytochrome P450 4F49 precursor (A)	55.0277	73.9657	258.865	510.863
g3417.t1	gja:107105430	1.14.14.177	gja:107105430 K17731 ultra-long-chain fatty acid omega-hydroxylase [EC:1.14.14.177] | (RefSeq) cytochrome P450 4F22 (A)	54.7929	67.2484	73.5033	60.2982
g3438.t1	var:108327766	1.14.14.134	var:108327766 K15814 beta-amyrin 24-hydroxylase [EC:1.14.14.134] | (RefSeq) beta-amyrin 24-hydroxylase (A)	16.4547	20.1674	21.6398	24.1376
g3441.t1	sspl:121783560	1.14.14.151	sspl:121783560 K15472 premnaspirodiene oxygenase [EC:1.14.14.151] | (RefSeq) premnaspirodiene oxygenase-like (A)	9.5738	9.19922	9.087	7.82452
g3442.t1	sspl:121783560	1.14.14.151	sspl:121783560 K15472 premnaspirodiene oxygenase [EC:1.14.14.151] | (RefSeq) premnaspirodiene oxygenase-like (A)	3.56103	0	3.51413	2.20356
g3442.t2	sspl:121783560	1.14.14.151	sspl:121783560 K15472 premnaspirodiene oxygenase [EC:1.14.14.151] | (RefSeq) premnaspirodiene oxygenase-like (A)	0	0	0	0
g3442.t3	sspl:121783560	1.14.14.151	sspl:121783560 K15472 premnaspirodiene oxygenase [EC:1.14.14.151] | (RefSeq) premnaspirodiene oxygenase-like (A)	0	0	0	0
g3447.t1	xtr:548774	1.14.14.177	xtr:548774 K17731 ultra-long-chain fatty acid omega-hydroxylase [EC:1.14.14.177] | (RefSeq) cyp4f2; cytochrome P450 4F22-like (A)	3.59489	7.39821	8.261	0.669025
g3449.t1	aang:118220863	1.14.14.177	aang:118220863 K17731 ultra-long-chain fatty acid omega-hydroxylase [EC:1.14.14.177] | (RefSeq) cytochrome P450 4F3 (A)	19.1211	26.3182	23.5992	4.78986
g3574.t1	dne:112993054	1.14.14.177	dne:112993054 K17731 ultra-long-chain fatty acid omega-hydroxylase [EC:1.14.14.177] | (RefSeq) cytochrome P450 4F22 (A)	136.117	115.516	112.685	97.9655
g3603.t1	ecad:122602228	1.14.14.150	ecad:122602228 K20561 costunolide synthase [EC:1.14.14.150] | (RefSeq) costunolide synthase-like (A)	15.2985	18.2101	16.9647	14.5
g3659.t1	dfa:DFA_00629	2.5.1.21	dfa:DFA_00629 K00801 farnesyl-diphosphate farnesyltransferase [EC:2.5.1.21] | (RefSeq) fdfT; farnesyl-diphosphate farnesyltransferase (A)	666.482	617.708	635.535	724.611
g3723.t1	lja:Lj1g3v3555800.1	1.14.14.134	lja:Lj1g3v3555800.1 K15814 beta-amyrin 24-hydroxylase [EC:1.14.14.134] | (Kazusa) Lj1g3v3555800.1; - (A)	0	0	0	0
g3771.t1	ccav:112515606	1.14.14.95	ccav:112515606 K15800 germacrene A oxidase [EC:1.14.14.95] | (RefSeq) germacrene A oxidase-like (A)	38.4439	43.4985	61.7215	70.9731
g3776.t1	xla:100037244	1.14.14.177	xla:100037244 K17731 ultra-long-chain fatty acid omega-hydroxylase [EC:1.14.14.177] | (RefSeq) cyp4f22.S, cyp4f22, cyp4f22.L; cytochrome P450 family 4 subfamily F member 22 S homeolog (A)	9.27045	3.91362	7.55117	0
g3778.t1	pmax:117332832	1.14.14.177	pmax:117332832 K17731 ultra-long-chain fatty acid omega-hydroxylase [EC:1.14.14.177] | (RefSeq) cytochrome P450 4F22-like isoform X1 (A)	168.218	67.128	106.95	91.4923
g3993.t1	fme:FOMMEDRAFT_112446	4.2.3.135	fme:FOMMEDRAFT_112446 K22062 Delta6-protoilludene synthase [EC:4.2.3.135] | (RefSeq) terpenoid synthase (A)	50.8251	48.3672	51.9036	49.5212
g4019.t1	fme:FOMMEDRAFT_170128	4.2.3.135	fme:FOMMEDRAFT_170128 K22062 Delta6-protoilludene synthase [EC:4.2.3.135] | (RefSeq) terpenoid synthase (A)	0	0	0	0
g4020.t1	ppl:POSPLDRAFT_101549	4.2.3.135	ppl:POSPLDRAFT_101549 K22062 Delta6-protoilludene synthase [EC:4.2.3.135] | (GenBank) predicted protein (A)	4.47551	2.90476	4.32099	3.34697
g4020.t2	ppl:POSPLDRAFT_101549	4.2.3.135	ppl:POSPLDRAFT_101549 K22062 Delta6-protoilludene synthase [EC:4.2.3.135] | (GenBank) predicted protein (A)	0	0	0	0
g4021.t1	fme:FOMMEDRAFT_170128	4.2.3.135	fme:FOMMEDRAFT_170128 K22062 Delta6-protoilludene synthase [EC:4.2.3.135] | (RefSeq) terpenoid synthase (A)	0	3.53197	3.24204	3.0384
g4348.t1	oeu:111395219	4.2.3.48	oeu:111395219 K14175 (3S,6E)-nerolidol synthase [EC:4.2.3.48] | (RefSeq) (3S,6E)-nerolidol synthase 1-like (A)	0	0	0	0
g4427.t1	sct:SCAT_p0090	1.14.15.32	sct:SCAT_p0090 K15907 pentalenene oxygenase [EC:1.14.15.32] | (GenBank) ptlI; Pentalenene C13 hydroxylase; cytochrome P450 (A)	24.2563	30.9329	30.8189	30.0241
g4485.t1	ag:AZU97066	1.14.14.174	ag:AZU97066 K24441 geranylhydroquinone 3''-hydroxylase [EC:1.14.14.174] | (KEGG) CYP76B74; geranylhydroquinone 3''-hydroxylase (EC:1.14.14.174) (A)	10.2536	18.1499	14.8595	17.6622
g4492.t1	cal:CAALFM_CR09700WA			0	0	0	0
g4533.t1	sur:STAUR_5420	1.14.14.17	sur:STAUR_5420 K00511 squalene monooxygenase [EC:1.14.14.17] | (GenBank) Monooxygenase family protein (A)	13.5536	11.8142	14.6283	10.9675
g4583.t1	oeu:111395219	4.2.3.48	oeu:111395219 K14175 (3S,6E)-nerolidol synthase [EC:4.2.3.48] | (RefSeq) (3S,6E)-nerolidol synthase 1-like (A)	4.32053	0	3.13005	0
g4595.t1	sci:B446_29700	1.14.15.32	sci:B446_29700 K15907 pentalenene oxygenase [EC:1.14.15.32] | (GenBank) cytochrome P450 (A)	0	0	0	2.44742
g4598.t1	fab:101806213	1.14.14.177	fab:101806213 K17731 ultra-long-chain fatty acid omega-hydroxylase [EC:1.14.14.177] | (RefSeq) cytochrome P450 4F22-like (A)	4.51429	3.00277	2.97359	6.37551
g4598.t2	fab:101806213	1.14.14.177	fab:101806213 K17731 ultra-long-chain fatty acid omega-hydroxylase [EC:1.14.14.177] | (RefSeq) cytochrome P450 4F22-like (A)	0	0	0	0
g4605.t1	arut:117409832	1.14.14.177	arut:117409832 K17731 ultra-long-chain fatty acid omega-hydroxylase [EC:1.14.14.177] | (RefSeq) cytochrome P450 4F22 (A)	12.3813	27.7105	51.6903	72.8867
g4612.t1	strt:A8713_21095	1.14.15.39 4.2.3.47	strt:A8713_21095 K12645 epi-isozizaene 5-monooxygenase / beta-farnesene synthase [EC:1.14.15.39 4.2.3.47] | (GenBank) cytochrome P450 (A)	0	0	26.7903	0
g470.t1	ecad:122582360	1.14.14.151	ecad:122582360 K15472 premnaspirodiene oxygenase [EC:1.14.14.151] | (RefSeq) germacrene A hydroxylase-like (A)	122.499	195.223	185.828	192.471
g471.t1	lsv:111906167	1.14.14.95	lsv:111906167 K15800 germacrene A oxidase [EC:1.14.14.95] | (RefSeq) cytochrome P450 71AV8 (A)	6.31369	8.77738	9.28262	8.69933
g4810.t1	ssia:A7J05_09235	1.14.15.32	ssia:A7J05_09235 K15907 pentalenene oxygenase [EC:1.14.15.32] | (GenBank) cytochrome P450 (A)	1.65715	2.44954	0	0
g4813.t1	ska:CP970_14415	1.14.15.39 4.2.3.47	ska:CP970_14415 K12645 epi-isozizaene 5-monooxygenase / beta-farnesene synthase [EC:1.14.15.39 4.2.3.47] | (GenBank) cytochrome P450 (A)	6.1967	8.24267	10.7336	8.87222
g490.t1	pco:PHACADRAFT_263119	1.14.14.17	pco:PHACADRAFT_263119 K00511 squalene monooxygenase [EC:1.14.14.17] | (RefSeq) hypothetical protein (A)	0.876003	12.7019	10.689	11.6445
g4926.t1	ag:ALM25796	1.14.14.175 1.14.14.60	ag:ALM25796 K22636 ferruginol synthase / ferruginol monooxygenase [EC:1.14.14.175 1.14.14.60] | (KEGG) CYP76AH24; ferruginol monooxygenase (EC:1.14.14.60) (A)	9.17527	13.9747	9.97546	9.65459
g4947.t1	ccav:112526537	1.14.14.150	ccav:112526537 K20561 costunolide synthase [EC:1.14.14.150] | (RefSeq) costunolide synthase (A)	124.523	143.777	126.467	117.42
g5053.t1	cal:CAALFM_CR09700WA			0	0	0	0
g5054.t1	cal:CAALFM_CR09700WA			0	5.05624	3.31825	6.6647
g534.t1	mus:103994329	1.14.14.17	mus:103994329 K00511 squalene monooxygenase [EC:1.14.14.17] | (RefSeq) squalene monooxygenase-like (A)	17.5383	31.3036	32.7191	23.4225
g5587.t1	gmx:100037459	1.14.14.134	gmx:100037459 K15814 beta-amyrin 24-hydroxylase [EC:1.14.14.134] | (RefSeq) CYP93E1; beta-amyrin 24-hydroxylase (A)	3038.15	2260.16	1146.54	1171.41
g5593.t1	acyg:106032801	4.2.3.134	acyg:106032801 K18202 5-phosphonooxy-L-lysine phospho-lyase [EC:4.2.3.134] | (RefSeq) PHYKPL; 5-phosphohydroxy-L-lysine phospho-lyase (A)	63.8072	107.467	116.483	109.281
g5617.t1	egt:105975178	1.14.14.175	egt:105975178 K20513 ferruginol synthase [EC:1.14.14.175] | (RefSeq) ferruginol synthase-like (A)	67.2145	122.132	120.016	99.0251
g5654.t1	sspl:121800549	1.14.14.175	sspl:121800549 K20513 ferruginol synthase [EC:1.14.14.175] | (RefSeq) 11-hydroxysugiol 20-monooxygenase-like (A)	232.65	252.127	227.119	174.025
g5655.t1	ag:AJQ30186	1.14.14.175	ag:AJQ30186 K20513 ferruginol synthase [EC:1.14.14.175] | (KEGG) FS; ferruginol synthase (EC:1.14.14.175) (A)	40.4594	48.5831	47.0034	40.2401
g5656.t1	sspl:121785163	1.14.14.175	sspl:121785163 K20513 ferruginol synthase [EC:1.14.14.175] | (RefSeq) ferruginol synthase 1 (A)	8.27899	5.72235	3.0588	3.18357
g5657.t1	lsv:111890493	1.14.14.150	lsv:111890493 K20561 costunolide synthase [EC:1.14.14.150] | (RefSeq) costunolide synthase-like (A)	4.13237	3.89254	5.20402	4.48496
g5658.t1	sspl:121783193	1.14.14.175	sspl:121783193 K20513 ferruginol synthase [EC:1.14.14.175] | (RefSeq) ferruginol synthase-like (A)	22.7007	26.9566	24.7138	27.4634
g5667.t1	sspl:121783193	1.14.14.175	sspl:121783193 K20513 ferruginol synthase [EC:1.14.14.175] | (RefSeq) ferruginol synthase-like (A)	3.71839	0	3.10717	2.15213
g5668.t1	egt:105959240	1.14.14.175	egt:105959240 K20513 ferruginol synthase [EC:1.14.14.175] | (RefSeq) ferruginol synthase-like (A)	17.9454	23.1042	20.0486	20.4353
g5670.t1	egt:105959240	1.14.14.175	egt:105959240 K20513 ferruginol synthase [EC:1.14.14.175] | (RefSeq) ferruginol synthase-like (A)	31.5579	29.2014	24.4596	26.278
g5679.t1	aang:118220863	1.14.14.177	aang:118220863 K17731 ultra-long-chain fatty acid omega-hydroxylase [EC:1.14.14.177] | (RefSeq) cytochrome P450 4F3 (A)	45.0093	43.167	35.2995	38.755
g5682.t1	sspl:121785163	1.14.14.175	sspl:121785163 K20513 ferruginol synthase [EC:1.14.14.175] | (RefSeq) ferruginol synthase 1 (A)	27.6539	41.0146	41.2605	41.5431
g5720.t1	cit:102617063	1.1.1.354	cit:102617063 K15891 NAD+-dependent farnesol dehydrogenase [EC:1.1.1.354] | (RefSeq) uncharacterized protein LOC102617063 isoform X1 (A)	0	16.9646	0	0
g588.t1	dfa:DFA_00629	2.5.1.21	dfa:DFA_00629 K00801 farnesyl-diphosphate farnesyltransferase [EC:2.5.1.21] | (RefSeq) fdfT; farnesyl-diphosphate farnesyltransferase (A)	18.6342	15.7286	16.0298	15.2049
g592.t1	cal:CAALFM_CR09890CA	2.5.1.60	cal:CAALFM_CR09890CA K05956 geranylgeranyl transferase type-2 subunit beta [EC:2.5.1.60] | (RefSeq) BET2, CaO19.7563; Rab geranylgeranyltransferase (A)	27.4699	40.8963	34.1993	32.6695
g592.t2	cal:CAALFM_CR09890CA	2.5.1.60	cal:CAALFM_CR09890CA K05956 geranylgeranyl transferase type-2 subunit beta [EC:2.5.1.60] | (RefSeq) BET2, CaO19.7563; Rab geranylgeranyltransferase (A)	0	0	0	0
g6033.t1	tcc:18607297	1.14.14.17	tcc:18607297 K00511 squalene monooxygenase [EC:1.14.14.17] | (RefSeq) squalene monooxygenase (A)	19.7355	13.6536	14.8647	11.2884
g6469.t1	ncr:NCU08280	1.14.14.17	ncr:NCU08280 K00511 squalene monooxygenase [EC:1.14.14.17] | (RefSeq) squalene epoxidase (A)	0	0	2.23589	1.23355
g6486.t1	oeu:111395219	4.2.3.48	oeu:111395219 K14175 (3S,6E)-nerolidol synthase [EC:4.2.3.48] | (RefSeq) (3S,6E)-nerolidol synthase 1-like (A)	11.8637	21.882	26.1328	25.1644
g6486.t2	oeu:111395219	4.2.3.48	oeu:111395219 K14175 (3S,6E)-nerolidol synthase [EC:4.2.3.48] | (RefSeq) (3S,6E)-nerolidol synthase 1-like (A)	0	0	0	0
g6648.t1	cci:CC1G_03563	4.2.3.95	cci:CC1G_03563 K22060 (-)-alpha-cuprenene synthase [EC:4.2.3.95] | (RefSeq) hypothetical protein (A)	55.907	169.169	221.119	143.897
g6650.t1	cci:CC1G_03563	4.2.3.95	cci:CC1G_03563 K22060 (-)-alpha-cuprenene synthase [EC:4.2.3.95] | (RefSeq) hypothetical protein (A)	4.59023	5.00206	5.58745	0
g6666.t1	cci:CC1G_03563	4.2.3.95	cci:CC1G_03563 K22060 (-)-alpha-cuprenene synthase [EC:4.2.3.95] | (RefSeq) hypothetical protein (A)	0	0	0	0
g6669.t1	cci:CC1G_03563	4.2.3.95	cci:CC1G_03563 K22060 (-)-alpha-cuprenene synthase [EC:4.2.3.95] | (RefSeq) hypothetical protein (A)	0	0	0	0
g6670.t1	cci:CC1G_03563	4.2.3.95	cci:CC1G_03563 K22060 (-)-alpha-cuprenene synthase [EC:4.2.3.95] | (RefSeq) hypothetical protein (A)	0	0	0	0
g6758.t1	sspl:121778538	1.14.14.175	sspl:121778538 K20513 ferruginol synthase [EC:1.14.14.175] | (RefSeq) sugiol synthase-like (A)	6.80585	21.4468	16.1426	81.6782
g7006.t1	egt:105975178	1.14.14.175	egt:105975178 K20513 ferruginol synthase [EC:1.14.14.175] | (RefSeq) ferruginol synthase-like (A)	91.9662	84.1819	95.2723	90.3906
g7008.t1	sspl:121764980	1.14.14.175	sspl:121764980 K20513 ferruginol synthase [EC:1.14.14.175] | (RefSeq) carnosic acid synthase-like (A)	30.1148	32.1318	44.7287	37.6996
g7009.t1	sspl:121783193	1.14.14.175	sspl:121783193 K20513 ferruginol synthase [EC:1.14.14.175] | (RefSeq) ferruginol synthase-like (A)	31.612	45.8925	55.7897	59.5023
g7305.t1	sspl:121761842	1.14.14.175	sspl:121761842 K20513 ferruginol synthase [EC:1.14.14.175] | (RefSeq) LOW QUALITY PROTEIN: carnosic acid synthase-like (A)	16.1195	29.931	28.8667	2.45987
g7306.t1	sspl:121785163	1.14.14.175	sspl:121785163 K20513 ferruginol synthase [EC:1.14.14.175] | (RefSeq) ferruginol synthase 1 (A)	24.0251	17.7413	24.1623	32.3184
g7316.t1	sspl:121764980	1.14.14.175	sspl:121764980 K20513 ferruginol synthase [EC:1.14.14.175] | (RefSeq) carnosic acid synthase-like (A)	70.5692	92.7418	92.3079	95.5873
g7317.t1	fme:FOMMEDRAFT_112446	4.2.3.135	fme:FOMMEDRAFT_112446 K22062 Delta6-protoilludene synthase [EC:4.2.3.135] | (RefSeq) terpenoid synthase (A)	68.5133	65.8079	53.0449	63.3678
g7318.t1	sspl:121802016	1.14.14.175	sspl:121802016 K20513 ferruginol synthase [EC:1.14.14.175] | (RefSeq) ferruginol synthase-like (A)	43.2458	55.821	64.9757	64.5558
g7342.t1	eus:EUTSA_v10004005mg	1.14.14.17	eus:EUTSA_v10004005mg K00511 squalene monooxygenase [EC:1.14.14.17] | (RefSeq) hypothetical protein (A)	28.5014	14.5058	9.03617	10.2596
g743.t1	dfa:DFA_00629	2.5.1.21	dfa:DFA_00629 K00801 farnesyl-diphosphate farnesyltransferase [EC:2.5.1.21] | (RefSeq) fdfT; farnesyl-diphosphate farnesyltransferase (A)	81.6262	87.5565	54.6502	49.631
g8050.t1	ini:109158643	1.14.14.151	ini:109158643 K15472 premnaspirodiene oxygenase [EC:1.14.14.151] | (RefSeq) premnaspirodiene oxygenase-like (A)	0	3.11711	5.46719	1.15661
g8216.t1	cal:CAALFM_CR09620CA			0	0	0	2.23223
g8474.t1	sge:DWG14_02916	1.14.15.39 4.2.3.47	sge:DWG14_02916 K12645 epi-isozizaene 5-monooxygenase / beta-farnesene synthase [EC:1.14.15.39 4.2.3.47] | (GenBank) Epi-isozizaene 5-monooxygenase/(E)-beta-farnesene synthase (A)	59.5143	69.3832	74.2804	64.1427
g8531.t1	ccav:112526537	1.14.14.150	ccav:112526537 K20561 costunolide synthase [EC:1.14.14.150] | (RefSeq) costunolide synthase (A)	6.6526	10.6823	11.4712	7.55262
g8607.t1	oeu:111395219	4.2.3.48	oeu:111395219 K14175 (3S,6E)-nerolidol synthase [EC:4.2.3.48] | (RefSeq) (3S,6E)-nerolidol synthase 1-like (A)	13.1999	5.01055	14.9465	2.38327
g8745.t1	sspl:121778538	1.14.14.175	sspl:121778538 K20513 ferruginol synthase [EC:1.14.14.175] | (RefSeq) sugiol synthase-like (A)	21.477	33.5667	29.4306	24.2409
g885.t1	vra:106773918	1.14.14.134	vra:106773918 K15814 beta-amyrin 24-hydroxylase [EC:1.14.14.134] | (RefSeq) beta-amyrin 24-hydroxylase-like (A)	12.8477	15.1604	15.7996	15.5572
g8940.t1	cal:CAALFM_CR07630CA			43.0485	55.6126	50.2788	48.756
g9174.t1	pgr:PGTG_06567	1.14.14.17	pgr:PGTG_06567 K00511 squalene monooxygenase [EC:1.14.14.17] | (RefSeq) hypothetical protein (A)	27.5154	46.0856	33.4095	38.0434
g925.t1	nfi:NFIA_101360	5.4.99.32	nfi:NFIA_101360 K15811 protostadienol synthase [EC:5.4.99.32] | (RefSeq) squalene-hopene-cyclase, putative (A)	4.07302	37.8392	5.86412	4.30844
g9443.t1	eee:113579438	4.2.3.134	eee:113579438 K18202 5-phosphonooxy-L-lysine phospho-lyase [EC:4.2.3.134] | (RefSeq) 5-phosphohydroxy-L-lysine phospho-lyase-like isoform X1 (A)	22.7655	23.4962	19.6532	19.215
g9564.t1	adl:AURDEDRAFT_115335	1.14.14.17	adl:AURDEDRAFT_115335 K00511 squalene monooxygenase [EC:1.14.14.17] | (GenBank) SE-domain-containing protein (A)	17.0673	18.6444	17.4114	15.9154
g9593.t1	wse:WALSEDRAFT_39579	1.14.14.17	wse:WALSEDRAFT_39579 K00511 squalene monooxygenase [EC:1.14.14.17] | (RefSeq) SE-domain-containing protein (A)	1.21831	6.04942	4.82752	4.02018
g9644.t1	dfa:DFA_00629	2.5.1.21	dfa:DFA_00629 K00801 farnesyl-diphosphate farnesyltransferase [EC:2.5.1.21] | (RefSeq) fdfT; farnesyl-diphosphate farnesyltransferase (A)	0	0	0	0
g9817.t1	dne:112993054	1.14.14.177	dne:112993054 K17731 ultra-long-chain fatty acid omega-hydroxylase [EC:1.14.14.177] | (RefSeq) cytochrome P450 4F22 (A)	16.6961	17.0841	15.5226	14.4584
g9849.t1	dne:112993054	1.14.14.177	dne:112993054 K17731 ultra-long-chain fatty acid omega-hydroxylase [EC:1.14.14.177] | (RefSeq) cytochrome P450 4F22 (A)	43.1092	48.7005	41.6699	38.631
g9850.t1	dne:112993054	1.14.14.177	dne:112993054 K17731 ultra-long-chain fatty acid omega-hydroxylase [EC:1.14.14.177] | (RefSeq) cytochrome P450 4F22 (A)	0	12.3585	0	14.8218
g9850.t2	dne:112993054	1.14.14.177	dne:112993054 K17731 ultra-long-chain fatty acid omega-hydroxylase [EC:1.14.14.177] | (RefSeq) cytochrome P450 4F22 (A)	0	0	0	0
g9925.t1	oeu:111395219	4.2.3.48	oeu:111395219 K14175 (3S,6E)-nerolidol synthase [EC:4.2.3.48] | (RefSeq) (3S,6E)-nerolidol synthase 1-like (A)	27.3992	33.6067	30.2124	28.3749
g9927.t1	oeu:111395219	4.2.3.48	oeu:111395219 K14175 (3S,6E)-nerolidol synthase [EC:4.2.3.48] | (RefSeq) (3S,6E)-nerolidol synthase 1-like (A)	1.65357	3.26303	1.7772	2.6298

## Sheet: Ganoderma_sinense
query_id	subject_id	EC	description
PIL22367.1	mbas:ALGA_3274	1.1.1.354	mbas:ALGA_3274 K15891 NAD+dependent farnesol dehydrogenase [EC:1.1.1.354] | (GenBank) hypothetical protein (A)
PIL22415.1	tvs:TRAVEDRAFT_122204	4.2.3.135	tvs:TRAVEDRAFT_122204 K22062 Delta6-protoilludene synthase [EC:4.2.3.135] | (RefSeq) terpenoid synthase (A)
PIL22477.1	dfa:DFA_00629	2.5.1.21	dfa:DFA_00629 K00801 farnesyl-diphosphate farnesyltransferase [EC:2.5.1.21] | (RefSeq) fdfT; farnesyl-diphosphate farnesyltransferase (A)
PIL22485.1	mmur:105867974	1.14.14.177	mmur:105867974 K17731 ultra-long-chain fatty acid omega-hydroxylase [EC:1.14.14.177] | (RefSeq) cytochrome P450 4F22 (A)
PIL22500.1	dne:112993054	1.14.14.177	dne:112993054 K17731 ultra-long-chain fatty acid omega-hydroxylase [EC:1.14.14.177] | (RefSeq) cytochrome P450 4F22 (A)
PIL22579.1	oeu:111395219	4.2.3.48	oeu:111395219 K14175 (3S,6E)-nerolidol synthase [EC:4.2.3.48] | (RefSeq) (3S,6E)-nerolidol synthase 1-like (A)
PIL22641.1	sspl:121756002	1.14.14.175	sspl:121756002 K20513 ferruginol synthase [EC:1.14.14.175] | (RefSeq) ferruginol synthase-like (A)
PIL22661.1	sspl:121783560	1.14.14.151	sspl:121783560 K15472 premnaspirodiene oxygenase [EC:1.14.14.151] | (RefSeq) premnaspirodiene oxygenase-like (A)
PIL22674.1	ini:109147633	1.14.14.151	ini:109147633 K15472 premnaspirodiene oxygenase [EC:1.14.14.151] | (RefSeq) premnaspirodiene oxygenase-like (A)
PIL22676.1	ag:AEG79727	1.14.14.150	ag:AEG79727 K20561 costunolide synthase [EC:1.14.14.150] | (KEGG) CYP71BL3, COS; costunolide synthase (EC:1.14.14.150) (A)
PIL22691.1	sspl:121753304	1.14.14.175	sspl:121753304 K20513 ferruginol synthase [EC:1.14.14.175] | (RefSeq) ferruginol synthase-like (A)
PIL22692.1	egt:105959240	1.14.14.175	egt:105959240 K20513 ferruginol synthase [EC:1.14.14.175] | (RefSeq) ferruginol synthase-like (A)
PIL22693.1	sspl:121759934	1.14.14.175	sspl:121759934 K20513 ferruginol synthase [EC:1.14.14.175] | (RefSeq) carnosic acid synthase-like (A)
PIL22724.1	lsv:111890493	1.14.14.150	lsv:111890493 K20561 costunolide synthase [EC:1.14.14.150] | (RefSeq) costunolide synthase-like (A)
PIL22725.1	sspl:121785163	1.14.14.175	sspl:121785163 K20513 ferruginol synthase [EC:1.14.14.175] | (RefSeq) ferruginol synthase 1 (A)
PIL22728.1	cal:CAALFM_CR09700WA
PIL22729.1	cal:CAALFM_CR09700WA
PIL22734.1	sspl:121766434	1.14.14.175	sspl:121766434 K20513 ferruginol synthase [EC:1.14.14.175] | (RefSeq) ferruginol synthase-like (A)
PIL22735.1	sspl:121764980	1.14.14.175	sspl:121764980 K20513 ferruginol synthase [EC:1.14.14.175] | (RefSeq) carnosic acid synthase-like (A)
PIL22777.1	egt:105959240	1.14.14.175	egt:105959240 K20513 ferruginol synthase [EC:1.14.14.175] | (RefSeq) ferruginol synthase-like (A)
PIL22785.1	ini:109189513	1.14.14.151	ini:109189513 K15472 premnaspirodiene oxygenase [EC:1.14.14.151] | (RefSeq) premnaspirodiene oxygenase-like (A)
PIL22985.1	sspl:121781922	1.14.14.175	sspl:121781922 K20513 ferruginol synthase [EC:1.14.14.175] | (RefSeq) sugiol synthase-like (A)
PIL22986.1	egt:105959240	1.14.14.175	egt:105959240 K20513 ferruginol synthase [EC:1.14.14.175] | (RefSeq) ferruginol synthase-like (A)
PIL22998.1	adu:107484048	1.14.14.134	adu:107484048 K15814 beta-amyrin 24-hydroxylase [EC:1.14.14.134] | (RefSeq) beta-amyrin 24-hydroxylase (A)
PIL23057.1	oeu:111395219	4.2.3.48	oeu:111395219 K14175 (3S,6E)-nerolidol synthase [EC:4.2.3.48] | (RefSeq) (3S,6E)-nerolidol synthase 1-like (A)
PIL23094.1	pmax:117332832	1.14.14.177	pmax:117332832 K17731 ultra-long-chain fatty acid omega-hydroxylase [EC:1.14.14.177] | (RefSeq) cytochrome P450 4F22-like isoform X1 (A)
PIL23096.1	egt:105975178	1.14.14.175	egt:105975178 K20513 ferruginol synthase [EC:1.14.14.175] | (RefSeq) ferruginol synthase-like (A)
PIL23231.1	sspl:121766445	1.14.14.175	sspl:121766445 K20513 ferruginol synthase [EC:1.14.14.175] | (RefSeq) ferruginol synthase-like (A)
PIL23252.1	otc:121341065	1.14.14.177	otc:121341065 K17731 ultra-long-chain fatty acid omega-hydroxylase [EC:1.14.14.177] | (RefSeq) cytochrome P450 4F3-like isoform X1 (A)
PIL23347.1	ccan:109687417	1.14.14.177	ccan:109687417 K17731 ultra-long-chain fatty acid omega-hydroxylase [EC:1.14.14.177] | (RefSeq) LOW QUALITY PROTEIN: cytochrome P450 4F22 (A)
PIL23354.1	lang:109352528	1.14.14.134	lang:109352528 K15814 beta-amyrin 24-hydroxylase [EC:1.14.14.134] | (RefSeq) beta-amyrin 24-hydroxylase-like (A)
PIL23378.1	mrr:Moror_15644	4.2.3.125 4.2.3.23 4.2.3.126	mrr:Moror_15644 K21927 alpha-muurolene/germacrene-A/gamma-muurolene synthase [EC:4.2.3.125 4.2.3.23 4.2.3.126] | (GenBank) terpenoid synthase (A)
PIL23414.1	sct:SCAT_p0090	1.14.15.32	sct:SCAT_p0090 K15907 pentalenene oxygenase [EC:1.14.15.32] | (GenBank) ptlI; Pentalenene C13 hydroxylase; cytochrome P450 (A)
PIL23484.1	mdo:100013319	1.14.14.177	mdo:100013319 K17731 ultra-long-chain fatty acid omega-hydroxylase [EC:1.14.14.177] | (RefSeq) cytochrome P450 4F22 (A)
PIL23515.1	cpic:101935523	1.14.14.177	cpic:101935523 K17731 ultra-long-chain fatty acid omega-hydroxylase [EC:1.14.14.177] | (RefSeq) cytochrome P450 4F22-like isoform X2 (A)
PIL23523.1	egt:105975298	1.14.14.151	egt:105975298 K15472 premnaspirodiene oxygenase [EC:1.14.14.151] | (RefSeq) cytochrome P450 71D7-like (A)
PIL23557.1	sbro:GQF42_28700	1.14.15.39 4.2.3.47	sbro:GQF42_28700 K12645 epi-isozizaene 5-monooxygenase / beta-farnesene synthase [EC:1.14.15.39 4.2.3.47] | (GenBank) cytochrome P450 (A)
PIL23560.1	sspl:121802016	1.14.14.175	sspl:121802016 K20513 ferruginol synthase [EC:1.14.14.175] | (RefSeq) ferruginol synthase-like (A)
PIL23591.1	sspl:121802016	1.14.14.175	sspl:121802016 K20513 ferruginol synthase [EC:1.14.14.175] | (RefSeq) ferruginol synthase-like (A)
PIL23630.1	ag:AGN04215	1.14.14.175	ag:AGN04215 K20513 ferruginol synthase [EC:1.14.14.175] | (KEGG) CYP76AH1; ferruginol synthase (EC:1.14.14.175) (A)
PIL23638.1	minc:123218944	4.2.3.75	minc:123218944 K15803 (-)-germacrene D synthase [EC:4.2.3.75] | (RefSeq) (E)-beta-farnesene synthase-like (A)
PIL23665.1	itr:116006381	1.14.14.151	itr:116006381 K15472 premnaspirodiene oxygenase [EC:1.14.14.151] | (RefSeq) premnaspirodiene oxygenase-like (A)
PIL23757.1	egt:105959240	1.14.14.175	egt:105959240 K20513 ferruginol synthase [EC:1.14.14.175] | (RefSeq) ferruginol synthase-like (A)
PIL23762.1	sspl:121778538	1.14.14.175	sspl:121778538 K20513 ferruginol synthase [EC:1.14.14.175] | (RefSeq) sugiol synthase-like (A)
PIL23898.1	cal:CAALFM_CR09890CA	2.5.1.60	cal:CAALFM_CR09890CA K05956 geranylgeranyl transferase type-2 subunit beta [EC:2.5.1.60] | (RefSeq) BET2, CaO19.7563; Rab geranylgeranyltransferase (A)
PIL24049.1	cal:CAALFM_CR08370WA	6.3.2.3	cal:CAALFM_CR08370WA K21456 glutathione synthase [EC:6.3.2.3] | (RefSeq) GSH2, CaO19.6404; glutathione synthase (A)
PIL24104.1	srk:FGW37_00300	1.14.14.17	srk:FGW37_00300 K00511 squalene monooxygenase [EC:1.14.14.17] | (GenBank) FAD-dependent monooxygenase (A)
PIL24325.1	crb:17895797	4.2.3.75	crb:17895797 K15803 (-)-germacrene D synthase [EC:4.2.3.75] | (RefSeq) dolabella-3,7-dien-18-ol synthase TPS06 (A)
PIL24336.1	dfa:DFA_00629	2.5.1.21	dfa:DFA_00629 K00801 farnesyl-diphosphate farnesyltransferase [EC:2.5.1.21] | (RefSeq) fdfT; farnesyl-diphosphate farnesyltransferase (A)
PIL24516.1	dsq:DICSQDRAFT_124305	4.2.3.125 4.2.3.23 4.2.3.126	dsq:DICSQDRAFT_124305 K21927 alpha-muurolene/germacrene-A/gamma-muurolene synthase [EC:4.2.3.125 4.2.3.23 4.2.3.126] | (RefSeq) terpenoid synthase (A)
PIL24606.1	sspl:121783560	1.14.14.151	sspl:121783560 K15472 premnaspirodiene oxygenase [EC:1.14.14.151] | (RefSeq) premnaspirodiene oxygenase-like (A)
PIL24617.1	ag:AGN04215	1.14.14.175	ag:AGN04215 K20513 ferruginol synthase [EC:1.14.14.175] | (KEGG) CYP76AH1; ferruginol synthase (EC:1.14.14.175) (A)
PIL24618.1	obr:102707016	1.1.1.354	obr:102707016 K15891 NAD+dependent farnesol dehydrogenase [EC:1.1.1.354] | (RefSeq) putative dihydroflavonol 4-reductase (A)
PIL24645.1	itr:116006311	1.14.14.151	itr:116006311 K15472 premnaspirodiene oxygenase [EC:1.14.14.151] | (RefSeq) premnaspirodiene oxygenase-like (A)
PIL24684.1	sspl:121764980	1.14.14.175	sspl:121764980 K20513 ferruginol synthase [EC:1.14.14.175] | (RefSeq) carnosic acid synthase-like (A)
PIL24685.1	sspl:121759934	1.14.14.175	sspl:121759934 K20513 ferruginol synthase [EC:1.14.14.175] | (RefSeq) carnosic acid synthase-like (A)
PIL24686.1	sspl:121743400	1.14.14.151	sspl:121743400 K15472 premnaspirodiene oxygenase [EC:1.14.14.151] | (RefSeq) premnaspirodiene oxygenase-like (A)
PIL24687.1	sspl:121743400	1.14.14.151	sspl:121743400 K15472 premnaspirodiene oxygenase [EC:1.14.14.151] | (RefSeq) premnaspirodiene oxygenase-like (A)
PIL24713.1	sspl:121759934	1.14.14.175	sspl:121759934 K20513 ferruginol synthase [EC:1.14.14.175] | (RefSeq) carnosic acid synthase-like (A)
PIL24714.1	sspl:121764980	1.14.14.175	sspl:121764980 K20513 ferruginol synthase [EC:1.14.14.175] | (RefSeq) carnosic acid synthase-like (A)
PIL24732.1	hir:HETIRDRAFT_167573	4.2.3.125 4.2.3.23 4.2.3.126	hir:HETIRDRAFT_167573 K21927 alpha-muurolene/germacrene-A/gamma-muurolene synthase [EC:4.2.3.125 4.2.3.23 4.2.3.126] | (RefSeq) hypothetical protein (A)
PIL24816.1	nfi:NFIA_101360	5.4.99.32	nfi:NFIA_101360 K15811 protostadienol synthase [EC:5.4.99.32] | (RefSeq) squalene-hopene-cyclase, putative (A)
PIL24825.1	sspl:121764980	1.14.14.175	sspl:121764980 K20513 ferruginol synthase [EC:1.14.14.175] | (RefSeq) carnosic acid synthase-like (A)
PIL24832.1	sspl:121783532	1.14.14.175	sspl:121783532 K20513 ferruginol synthase [EC:1.14.14.175] | (RefSeq) ferruginol synthase-like (A)
PIL24868.1	dsq:DICSQDRAFT_125356	2.5.1.21	dsq:DICSQDRAFT_125356 K00801 farnesyl-diphosphate farnesyltransferase [EC:2.5.1.21] | (RefSeq) squalene synthase (A)
PIL24887.1	oeu:111395219	4.2.3.48	oeu:111395219 K14175 (3S,6E)-nerolidol synthase [EC:4.2.3.48] | (RefSeq) (3S,6E)-nerolidol synthase 1-like (A)
PIL24888.1	gja:107105430	1.14.14.177	gja:107105430 K17731 ultra-long-chain fatty acid omega-hydroxylase [EC:1.14.14.177] | (RefSeq) cytochrome P450 4F22 (A)
PIL24890.1	dfa:DFA_00629	2.5.1.21	dfa:DFA_00629 K00801 farnesyl-diphosphate farnesyltransferase [EC:2.5.1.21] | (RefSeq) fdfT; farnesyl-diphosphate farnesyltransferase (A)
PIL24920.1	ftj:FTUN_7823	1.14.14.17	ftj:FTUN_7823 K00511 squalene monooxygenase [EC:1.14.14.17] | (GenBank) hypothetical protein (A)
PIL24927.1	sspl:121785163	1.14.14.175	sspl:121785163 K20513 ferruginol synthase [EC:1.14.14.175] | (RefSeq) ferruginol synthase 1 (A)
PIL24969.1	ag:AGN04215	1.14.14.175	ag:AGN04215 K20513 ferruginol synthase [EC:1.14.14.175] | (KEGG) CYP76AH1; ferruginol synthase (EC:1.14.14.175) (A)
PIL25355.1	egt:105959240	1.14.14.175	egt:105959240 K20513 ferruginol synthase [EC:1.14.14.175] | (RefSeq) ferruginol synthase-like (A)
PIL25357.1	sspl:121778538	1.14.14.175	sspl:121778538 K20513 ferruginol synthase [EC:1.14.14.175] | (RefSeq) sugiol synthase-like (A)
PIL25358.1	sspl:121785163	1.14.14.175	sspl:121785163 K20513 ferruginol synthase [EC:1.14.14.175] | (RefSeq) ferruginol synthase 1 (A)
PIL25374.1	sspl:121764980	1.14.14.175	sspl:121764980 K20513 ferruginol synthase [EC:1.14.14.175] | (RefSeq) carnosic acid synthase-like (A)
PIL25375.1	sspl:121778538	1.14.14.175	sspl:121778538 K20513 ferruginol synthase [EC:1.14.14.175] | (RefSeq) sugiol synthase-like (A)
PIL25414.1	oeu:111395219	4.2.3.48	oeu:111395219 K14175 (3S,6E)-nerolidol synthase [EC:4.2.3.48] | (RefSeq) (3S,6E)-nerolidol synthase 1-like (A)
PIL25514.1	oeu:111395219	4.2.3.48	oeu:111395219 K14175 (3S,6E)-nerolidol synthase [EC:4.2.3.48] | (RefSeq) (3S,6E)-nerolidol synthase 1-like (A)
PIL25567.1	fme:FOMMEDRAFT_112446	4.2.3.135	fme:FOMMEDRAFT_112446 K22062 Delta6-protoilludene synthase [EC:4.2.3.135] | (RefSeq) terpenoid synthase (A)
PIL25572.1	sma:SAVERM_2999	1.14.15.32	sma:SAVERM_2999 K15907 pentalenene oxygenase [EC:1.14.15.32] | (GenBank) ptlI; pentalenene C13 hydroxylase; cytochrome P450 (A)
PIL25580.1	sspl:121781922	1.14.14.175	sspl:121781922 K20513 ferruginol synthase [EC:1.14.14.175] | (RefSeq) sugiol synthase-like (A)
PIL25581.1	sfeu:IM697_14465	1.14.15.32	sfeu:IM697_14465 K15907 pentalenene oxygenase [EC:1.14.15.32] | (GenBank) cytochrome P450 (A)
PIL25583.1	cci:CC1G_03563	4.2.3.95	cci:CC1G_03563 K22060 (-)-alpha-cuprenene synthase [EC:4.2.3.95] | (RefSeq) hypothetical protein (A)
PIL25584.1	cci:CC1G_03563	4.2.3.95	cci:CC1G_03563 K22060 (-)-alpha-cuprenene synthase [EC:4.2.3.95] | (RefSeq) hypothetical protein (A)
PIL25602.1	dne:112993054	1.14.14.177	dne:112993054 K17731 ultra-long-chain fatty acid omega-hydroxylase [EC:1.14.14.177] | (RefSeq) cytochrome P450 4F22 (A)
PIL25632.1	oeu:111395219	4.2.3.48	oeu:111395219 K14175 (3S,6E)-nerolidol synthase [EC:4.2.3.48] | (RefSeq) (3S,6E)-nerolidol synthase 1-like (A)
PIL25659.1	muh:HYN43_025140	1.1.1.354	muh:HYN43_025140 K15891 NAD+dependent farnesol dehydrogenase [EC:1.1.1.354] | (GenBank) NAD-dependent epimerase/dehydratase family protein (A)
PIL25684.1	sspl:121785163	1.14.14.175	sspl:121785163 K20513 ferruginol synthase [EC:1.14.14.175] | (RefSeq) ferruginol synthase 1 (A)
PIL25709.1	sspl:121764980	1.14.14.175	sspl:121764980 K20513 ferruginol synthase [EC:1.14.14.175] | (RefSeq) carnosic acid synthase-like (A)
PIL25739.1	ag:AGN04215	1.14.14.175	ag:AGN04215 K20513 ferruginol synthase [EC:1.14.14.175] | (KEGG) CYP76AH1; ferruginol synthase (EC:1.14.14.175) (A)
PIL25860.1	sund:121924290	4.2.3.134	sund:121924290 K18202 5-phosphonooxy-L-lysine phospho-lyase [EC:4.2.3.134] | (RefSeq) 5-phosphohydroxy-L-lysine phospho-lyase-like isoform X1 (A)
PIL25935.1	oeu:111395219	4.2.3.48	oeu:111395219 K14175 (3S,6E)-nerolidol synthase [EC:4.2.3.48] | (RefSeq) (3S,6E)-nerolidol synthase 1-like (A)
PIL25991.1	ssia:A7J05_09235	1.14.15.32	ssia:A7J05_09235 K15907 pentalenene oxygenase [EC:1.14.15.32] | (GenBank) cytochrome P450 (A)
PIL26122.1	cal:CAALFM_CR09700WA
PIL26123.1	cal:CAALFM_CR09700WA
PIL26201.1	ag:AJQ30186	1.14.14.175	ag:AJQ30186 K20513 ferruginol synthase [EC:1.14.14.175] | (KEGG) FS; ferruginol synthase (EC:1.14.14.175) (A)
PIL26225.1	dsq:DICSQDRAFT_57723	4.2.3.135	dsq:DICSQDRAFT_57723 K22062 Delta6-protoilludene synthase [EC:4.2.3.135] | (RefSeq) terpenoid synthase (A)
PIL26259.1	sspl:121783915	1.14.14.151	sspl:121783915 K15472 premnaspirodiene oxygenase [EC:1.14.14.151] | (RefSeq) premnaspirodiene oxygenase-like (A)
PIL26282.1	nta:107793096	1.14.14.151	nta:107793096 K15472 premnaspirodiene oxygenase [EC:1.14.14.151] | (RefSeq) premnaspirodiene oxygenase (A)
PIL26428.1	shr:100929206	1.14.14.177	shr:100929206 K17731 ultra-long-chain fatty acid omega-hydroxylase [EC:1.14.14.177] | (RefSeq) cytochrome P450 4F22 (A)
PIL26517.1	sspl:121783560	1.14.14.151	sspl:121783560 K15472 premnaspirodiene oxygenase [EC:1.14.14.151] | (RefSeq) premnaspirodiene oxygenase-like (A)
PIL26606.1	salj:SMD11_6153	1.14.15.32	salj:SMD11_6153 K15907 pentalenene oxygenase [EC:1.14.15.32] | (GenBank) ptlI; cytochrome P450 (A)
PIL26669.1	xla:100037244	1.14.14.177	xla:100037244 K17731 ultra-long-chain fatty acid omega-hydroxylase [EC:1.14.14.177] | (RefSeq) cyp4f22.S, cyp4f22, cyp4f22.L; cytochrome P450 family 4 subfamily F member 22 S homeolog (A)
PIL26672.1	salj:SMD11_6153	1.14.15.32	salj:SMD11_6153 K15907 pentalenene oxygenase [EC:1.14.15.32] | (GenBank) ptlI; cytochrome P450 (A)
PIL26705.1	adu:107484048	1.14.14.134	adu:107484048 K15814 beta-amyrin 24-hydroxylase [EC:1.14.14.134] | (RefSeq) beta-amyrin 24-hydroxylase (A)
PIL26706.1	dne:112993054	1.14.14.177	dne:112993054 K17731 ultra-long-chain fatty acid omega-hydroxylase [EC:1.14.14.177] | (RefSeq) cytochrome P450 4F22 (A)
PIL26707.1	dne:112993054	1.14.14.177	dne:112993054 K17731 ultra-long-chain fatty acid omega-hydroxylase [EC:1.14.14.177] | (RefSeq) cytochrome P450 4F22 (A)
PIL26719.1	phi:102108727	1.14.14.177	phi:102108727 K17731 ultra-long-chain fatty acid omega-hydroxylase [EC:1.14.14.177] | (RefSeq) docosahexaenoic acid omega-hydroxylase CYP4F3-like (A)
PIL26721.1	phi:102108727	1.14.14.177	phi:102108727 K17731 ultra-long-chain fatty acid omega-hydroxylase [EC:1.14.14.177] | (RefSeq) docosahexaenoic acid omega-hydroxylase CYP4F3-like (A)
PIL26726.1	phi:102108727	1.14.14.177	phi:102108727 K17731 ultra-long-chain fatty acid omega-hydroxylase [EC:1.14.14.177] | (RefSeq) docosahexaenoic acid omega-hydroxylase CYP4F3-like (A)
PIL26889.1	dfa:DFA_00629	2.5.1.21	dfa:DFA_00629 K00801 farnesyl-diphosphate farnesyltransferase [EC:2.5.1.21] | (RefSeq) fdfT; farnesyl-diphosphate farnesyltransferase (A)
PIL27010.1	cpic:101935523	1.14.14.177	cpic:101935523 K17731 ultra-long-chain fatty acid omega-hydroxylase [EC:1.14.14.177] | (RefSeq) cytochrome P450 4F22-like isoform X2 (A)
PIL27013.1	cpic:101933864	1.14.14.177	cpic:101933864 K17731 ultra-long-chain fatty acid omega-hydroxylase [EC:1.14.14.177] | (RefSeq) cytochrome P450 4F22-like isoform X1 (A)
PIL27127.1	oeu:111395219	4.2.3.48	oeu:111395219 K14175 (3S,6E)-nerolidol synthase [EC:4.2.3.48] | (RefSeq) (3S,6E)-nerolidol synthase 1-like (A)
PIL27185.1	ag:AGN04215	1.14.14.175	ag:AGN04215 K20513 ferruginol synthase [EC:1.14.14.175] | (KEGG) CYP76AH1; ferruginol synthase (EC:1.14.14.175) (A)
PIL27218.1	oeu:111395219	4.2.3.48	oeu:111395219 K14175 (3S,6E)-nerolidol synthase [EC:4.2.3.48] | (RefSeq) (3S,6E)-nerolidol synthase 1-like (A)
PIL27232.1	oeu:111395219	4.2.3.48	oeu:111395219 K14175 (3S,6E)-nerolidol synthase [EC:4.2.3.48] | (RefSeq) (3S,6E)-nerolidol synthase 1-like (A)
PIL27236.1	oeu:111395219	4.2.3.48	oeu:111395219 K14175 (3S,6E)-nerolidol synthase [EC:4.2.3.48] | (RefSeq) (3S,6E)-nerolidol synthase 1-like (A)
PIL27290.1	gmx:100037459	1.14.14.134	gmx:100037459 K15814 beta-amyrin 24-hydroxylase [EC:1.14.14.134] | (RefSeq) CYP93E1; beta-amyrin 24-hydroxylase (A)
PIL27357.1	sspl:121766434	1.14.14.175	sspl:121766434 K20513 ferruginol synthase [EC:1.14.14.175] | (RefSeq) ferruginol synthase-like (A)
PIL27367.1	sspl:121790205	1.14.14.175	sspl:121790205 K20513 ferruginol synthase [EC:1.14.14.175] | (RefSeq) ferruginol synthase-like (A)
PIL27392.1	oeu:111395219	4.2.3.48	oeu:111395219 K14175 (3S,6E)-nerolidol synthase [EC:4.2.3.48] | (RefSeq) (3S,6E)-nerolidol synthase 1-like (A)
PIL27465.1	sspl:121785163	1.14.14.175	sspl:121785163 K20513 ferruginol synthase [EC:1.14.14.175] | (RefSeq) ferruginol synthase 1 (A)
PIL27477.1	shr:100929206	1.14.14.177	shr:100929206 K17731 ultra-long-chain fatty acid omega-hydroxylase [EC:1.14.14.177] | (RefSeq) cytochrome P450 4F22 (A)
PIL27659.1	dfa:DFA_00629	2.5.1.21	dfa:DFA_00629 K00801 farnesyl-diphosphate farnesyltransferase [EC:2.5.1.21] | (RefSeq) fdfT; farnesyl-diphosphate farnesyltransferase (A)
PIL27678.1	sot:102604685	1.1.1.354	sot:102604685 K15891 NAD+dependent farnesol dehydrogenase [EC:1.1.1.354] | (RefSeq) putative dihydroflavonol-4-reductase (A)
PIL27720.1	sbro:GQF42_28700	1.14.15.39 4.2.3.47	sbro:GQF42_28700 K12645 epi-isozizaene 5-monooxygenase / beta-farnesene synthase [EC:1.14.15.39 4.2.3.47] | (GenBank) cytochrome P450 (A)
PIL27739.1	gmx:100037459	1.14.14.134	gmx:100037459 K15814 beta-amyrin 24-hydroxylase [EC:1.14.14.134] | (RefSeq) CYP93E1; beta-amyrin 24-hydroxylase (A)
PIL27841.1	oeu:111395219	4.2.3.48	oeu:111395219 K14175 (3S,6E)-nerolidol synthase [EC:4.2.3.48] | (RefSeq) (3S,6E)-nerolidol synthase 1-like (A)
PIL28258.1	dsq:DICSQDRAFT_58025	4.2.3.135	dsq:DICSQDRAFT_58025 K22062 Delta6-protoilludene synthase [EC:4.2.3.135] | (RefSeq) terpenoid synthase (A)
PIL28304.1	sspl:121779749	1.14.14.151	sspl:121779749 K15472 premnaspirodiene oxygenase [EC:1.14.14.151] | (RefSeq) premnaspirodiene oxygenase-like (A)
PIL28305.1	aip:107639472	1.14.14.134	aip:107639472 K15814 beta-amyrin 24-hydroxylase [EC:1.14.14.134] | (RefSeq) beta-amyrin 24-hydroxylase (A)
PIL28306.1	splu:LK06_022340	1.14.15.39 4.2.3.47	splu:LK06_022340 K12645 epi-isozizaene 5-monooxygenase / beta-farnesene synthase [EC:1.14.15.39 4.2.3.47] | (GenBank) cytochrome P450 (A)
PIL28795.1	oeu:111395219	4.2.3.48	oeu:111395219 K14175 (3S,6E)-nerolidol synthase [EC:4.2.3.48] | (RefSeq) (3S,6E)-nerolidol synthase 1-like (A)
PIL28798.1	pvy:116129547	4.2.3.75	pvy:116129547 K15803 (-)-germacrene D synthase [EC:4.2.3.75] | (RefSeq) probable terpene synthase 6 (A)
PIL28839.1	dfa:DFA_00629	2.5.1.21	dfa:DFA_00629 K00801 farnesyl-diphosphate farnesyltransferase [EC:2.5.1.21] | (RefSeq) fdfT; farnesyl-diphosphate farnesyltransferase (A)
PIL29083.1	oeu:111395219	4.2.3.48	oeu:111395219 K14175 (3S,6E)-nerolidol synthase [EC:4.2.3.48] | (RefSeq) (3S,6E)-nerolidol synthase 1-like (A)
PIL29090.1	oeu:111395219	4.2.3.48	oeu:111395219 K14175 (3S,6E)-nerolidol synthase [EC:4.2.3.48] | (RefSeq) (3S,6E)-nerolidol synthase 1-like (A)
PIL29115.1	sspl:121743157	1.14.14.151	sspl:121743157 K15472 premnaspirodiene oxygenase [EC:1.14.14.151] | (RefSeq) premnaspirodiene oxygenase-like (A)
PIL29129.1	ag:AEG79727	1.14.14.150	ag:AEG79727 K20561 costunolide synthase [EC:1.14.14.150] | (KEGG) CYP71BL3, COS; costunolide synthase (EC:1.14.14.150) (A)
PIL29133.1	sspl:121759081	1.14.14.151	sspl:121759081 K15472 premnaspirodiene oxygenase [EC:1.14.14.151] | (RefSeq) premnaspirodiene oxygenase-like (A)
PIL29134.1	ini:109147633	1.14.14.151	ini:109147633 K15472 premnaspirodiene oxygenase [EC:1.14.14.151] | (RefSeq) premnaspirodiene oxygenase-like (A)
PIL29135.1	sspl:121788445	1.14.14.175	sspl:121788445 K20513 ferruginol synthase [EC:1.14.14.175] | (RefSeq) ferruginol synthase-like (A)
PIL29136.1	sspl:121764980	1.14.14.175	sspl:121764980 K20513 ferruginol synthase [EC:1.14.14.175] | (RefSeq) carnosic acid synthase-like (A)
PIL29140.1	dfa:DFA_00629	2.5.1.21	dfa:DFA_00629 K00801 farnesyl-diphosphate farnesyltransferase [EC:2.5.1.21] | (RefSeq) fdfT; farnesyl-diphosphate farnesyltransferase (A)
PIL29142.1	egt:105959240	1.14.14.175	egt:105959240 K20513 ferruginol synthase [EC:1.14.14.175] | (RefSeq) ferruginol synthase-like (A)
PIL29143.1	sspl:121757976	1.14.14.151	sspl:121757976 K15472 premnaspirodiene oxygenase [EC:1.14.14.151] | (RefSeq) premnaspirodiene oxygenase-like (A)
PIL29151.1	pvy:116129547	4.2.3.75	pvy:116129547 K15803 (-)-germacrene D synthase [EC:4.2.3.75] | (RefSeq) probable terpene synthase 6 (A)
PIL29172.1	egt:105959240	1.14.14.175	egt:105959240 K20513 ferruginol synthase [EC:1.14.14.175] | (RefSeq) ferruginol synthase-like (A)
PIL29212.1	sspl:121783532	1.14.14.175	sspl:121783532 K20513 ferruginol synthase [EC:1.14.14.175] | (RefSeq) ferruginol synthase-like (A)
PIL29235.1	xla:100037244	1.14.14.177	xla:100037244 K17731 ultra-long-chain fatty acid omega-hydroxylase [EC:1.14.14.177] | (RefSeq) cyp4f22.S, cyp4f22, cyp4f22.L; cytochrome P450 family 4 subfamily F member 22 S homeolog (A)
PIL29242.1	xtr:548774	1.14.14.177	xtr:548774 K17731 ultra-long-chain fatty acid omega-hydroxylase [EC:1.14.14.177] | (RefSeq) cyp4f2; cytochrome P450 4F22-like (A)
PIL29244.1	xla:100037244	1.14.14.177	xla:100037244 K17731 ultra-long-chain fatty acid omega-hydroxylase [EC:1.14.14.177] | (RefSeq) cyp4f22.S, cyp4f22, cyp4f22.L; cytochrome P450 family 4 subfamily F member 22 S homeolog (A)
PIL29246.1	cpic:101933864	1.14.14.177	cpic:101933864 K17731 ultra-long-chain fatty acid omega-hydroxylase [EC:1.14.14.177] | (RefSeq) cytochrome P450 4F22-like isoform X1 (A)
PIL29248.1	ini:109158692	1.14.14.151	ini:109158692 K15472 premnaspirodiene oxygenase [EC:1.14.14.151] | (RefSeq) premnaspirodiene oxygenase-like (A)
PIL29249.1	sspl:121764980	1.14.14.175	sspl:121764980 K20513 ferruginol synthase [EC:1.14.14.175] | (RefSeq) carnosic acid synthase-like (A)
PIL29257.1	sspl:121761842	1.14.14.175	sspl:121761842 K20513 ferruginol synthase [EC:1.14.14.175] | (RefSeq) LOW QUALITY PROTEIN: carnosic acid synthase-like (A)
PIL29259.1	sspl:121764980	1.14.14.175	sspl:121764980 K20513 ferruginol synthase [EC:1.14.14.175] | (RefSeq) carnosic acid synthase-like (A)
PIL29261.1	sspl:121757976	1.14.14.151	sspl:121757976 K15472 premnaspirodiene oxygenase [EC:1.14.14.151] | (RefSeq) premnaspirodiene oxygenase-like (A)
PIL29266.1	xla:100037244	1.14.14.177	xla:100037244 K17731 ultra-long-chain fatty acid omega-hydroxylase [EC:1.14.14.177] | (RefSeq) cyp4f22.S, cyp4f22, cyp4f22.L; cytochrome P450 family 4 subfamily F member 22 S homeolog (A)
PIL29307.1	sspl:121764980	1.14.14.175	sspl:121764980 K20513 ferruginol synthase [EC:1.14.14.175] | (RefSeq) carnosic acid synthase-like (A)
PIL29308.1	sspl:121764980	1.14.14.175	sspl:121764980 K20513 ferruginol synthase [EC:1.14.14.175] | (RefSeq) carnosic acid synthase-like (A)
PIL29320.1	sspl:121759934	1.14.14.175	sspl:121759934 K20513 ferruginol synthase [EC:1.14.14.175] | (RefSeq) carnosic acid synthase-like (A)
PIL29345.1	oeu:111395219	4.2.3.48	oeu:111395219 K14175 (3S,6E)-nerolidol synthase [EC:4.2.3.48] | (RefSeq) (3S,6E)-nerolidol synthase 1-like (A)
PIL29373.1	dne:112993054	1.14.14.177	dne:112993054 K17731 ultra-long-chain fatty acid omega-hydroxylase [EC:1.14.14.177] | (RefSeq) cytochrome P450 4F22 (A)
PIL29425.1	ag:AJQ30186	1.14.14.175	ag:AJQ30186 K20513 ferruginol synthase [EC:1.14.14.175] | (KEGG) FS; ferruginol synthase (EC:1.14.14.175) (A)
PIL29426.1	sspl:121743157	1.14.14.151	sspl:121743157 K15472 premnaspirodiene oxygenase [EC:1.14.14.151] | (RefSeq) premnaspirodiene oxygenase-like (A)
PIL29427.1	sspl:121746146	1.14.14.151	sspl:121746146 K15472 premnaspirodiene oxygenase [EC:1.14.14.151] | (RefSeq) premnaspirodiene oxygenase-like (A)
PIL29517.1	oeu:111395219	4.2.3.48	oeu:111395219 K14175 (3S,6E)-nerolidol synthase [EC:4.2.3.48] | (RefSeq) (3S,6E)-nerolidol synthase 1-like (A)
PIL29618.1	cal:CAALFM_CR07630CA
PIL29758.1	ecra:117951631	4.2.3.134	ecra:117951631 K18202 5-phosphonooxy-L-lysine phospho-lyase [EC:4.2.3.134] | (RefSeq) phykpl; 5-phosphohydroxy-L-lysine phospho-lyase (A)
PIL29859.1	lang:109352528	1.14.14.134	lang:109352528 K15814 beta-amyrin 24-hydroxylase [EC:1.14.14.134] | (RefSeq) beta-amyrin 24-hydroxylase-like (A)
PIL29914.1	fab:101806213	1.14.14.177	fab:101806213 K17731 ultra-long-chain fatty acid omega-hydroxylase [EC:1.14.14.177] | (RefSeq) cytochrome P450 4F22-like (A)
PIL29990.1	dne:112993054	1.14.14.177	dne:112993054 K17731 ultra-long-chain fatty acid omega-hydroxylase [EC:1.14.14.177] | (RefSeq) cytochrome P450 4F22 (A)
PIL30243.1	gja:107105430	1.14.14.177	gja:107105430 K17731 ultra-long-chain fatty acid omega-hydroxylase [EC:1.14.14.177] | (RefSeq) cytochrome P450 4F22 (A)
PIL30269.1	oeu:111395219	4.2.3.48	oeu:111395219 K14175 (3S,6E)-nerolidol synthase [EC:4.2.3.48] | (RefSeq) (3S,6E)-nerolidol synthase 1-like (A)
PIL30684.1	pcw:110196136	1.14.14.177	pcw:110196136 K17731 ultra-long-chain fatty acid omega-hydroxylase [EC:1.14.14.177] | (RefSeq) LOW QUALITY PROTEIN: cytochrome P450 4F22-like (A)
PIL30817.1	oeu:111395219	4.2.3.48	oeu:111395219 K14175 (3S,6E)-nerolidol synthase [EC:4.2.3.48] | (RefSeq) (3S,6E)-nerolidol synthase 1-like (A)
PIL30892.1	cpic:101935523	1.14.14.177	cpic:101935523 K17731 ultra-long-chain fatty acid omega-hydroxylase [EC:1.14.14.177] | (RefSeq) cytochrome P450 4F22-like isoform X2 (A)
PIL30974.1	sspl:121757276	1.14.14.151	sspl:121757276 K15472 premnaspirodiene oxygenase [EC:1.14.14.151] | (RefSeq) premnaspirodiene oxygenase-like (A)
PIL31340.1	itr:116006210	1.14.14.151	itr:116006210 K15472 premnaspirodiene oxygenase [EC:1.14.14.151] | (RefSeq) premnaspirodiene oxygenase-like (A)
PIL31353.1	sspl:121750147	1.14.14.175	sspl:121750147 K20513 ferruginol synthase [EC:1.14.14.175] | (RefSeq) sugiol synthase-like (A)
PIL31651.1	dfa:DFA_00629	2.5.1.21	dfa:DFA_00629 K00801 farnesyl-diphosphate farnesyltransferase [EC:2.5.1.21] | (RefSeq) fdfT; farnesyl-diphosphate farnesyltransferase (A)
PIL31660.1	xla:100337565	1.14.14.177	xla:100337565 K17731 ultra-long-chain fatty acid omega-hydroxylase [EC:1.14.14.177] | (RefSeq) cyp4f2.L, cpf2, cyp4f2, cyp4f42; cytochrome P450 family 4 subfamily F member 2 L homeolog (A)
PIL31754.1	pgr:PGTG_06567	1.14.14.17	pgr:PGTG_06567 K00511 squalene monooxygenase [EC:1.14.14.17] | (RefSeq) hypothetical protein (A)
PIL32001.1	sspl:121783560	1.14.14.151	sspl:121783560 K15472 premnaspirodiene oxygenase [EC:1.14.14.151] | (RefSeq) premnaspirodiene oxygenase-like (A)
PIL32086.1	lja:Lj1g3v1649010.2	1.1.1.354	lja:Lj1g3v1649010.2 K15891 NAD+dependent farnesol dehydrogenase [EC:1.1.1.354] | (Kazusa) Lj1g3v1649010.2; - (A)
PIL32087.1	cqi:110709081	1.1.1.354	cqi:110709081 K15891 NAD+dependent farnesol dehydrogenase [EC:1.1.1.354] | (RefSeq) uncharacterized protein LOC110709081 isoform X1 (A)
PIL32177.1	dfa:DFA_00629	2.5.1.21	dfa:DFA_00629 K00801 farnesyl-diphosphate farnesyltransferase [EC:2.5.1.21] | (RefSeq) fdfT; farnesyl-diphosphate farnesyltransferase (A)
PIL32204.1	dne:112993054	1.14.14.177	dne:112993054 K17731 ultra-long-chain fatty acid omega-hydroxylase [EC:1.14.14.177] | (RefSeq) cytochrome P450 4F22 (A)
PIL32213.1	dne:112993054	1.14.14.177	dne:112993054 K17731 ultra-long-chain fatty acid omega-hydroxylase [EC:1.14.14.177] | (RefSeq) cytochrome P450 4F22 (A)
PIL32218.1	sclf:BB341_00225	1.14.15.32	sclf:BB341_00225 K15907 pentalenene oxygenase [EC:1.14.15.32] | (GenBank) cytochrome P450 (A)
PIL32220.1	xla:100037244	1.14.14.177	xla:100037244 K17731 ultra-long-chain fatty acid omega-hydroxylase [EC:1.14.14.177] | (RefSeq) cyp4f22.S, cyp4f22, cyp4f22.L; cytochrome P450 family 4 subfamily F member 22 S homeolog (A)
PIL32231.1	strt:A8713_21095	1.14.15.39 4.2.3.47	strt:A8713_21095 K12645 epi-isozizaene 5-monooxygenase / beta-farnesene synthase [EC:1.14.15.39 4.2.3.47] | (GenBank) cytochrome P450 (A)
PIL32248.1	egt:105975178	1.14.14.175	egt:105975178 K20513 ferruginol synthase [EC:1.14.14.175] | (RefSeq) ferruginol synthase-like (A)
PIL32261.1	strt:A8713_21095	1.14.15.39 4.2.3.47	strt:A8713_21095 K12645 epi-isozizaene 5-monooxygenase / beta-farnesene synthase [EC:1.14.15.39 4.2.3.47] | (GenBank) cytochrome P450 (A)
PIL32262.1	sclf:BB341_00225	1.14.15.32	sclf:BB341_00225 K15907 pentalenene oxygenase [EC:1.14.15.32] | (GenBank) cytochrome P450 (A)
PIL32446.1	egt:105959240	1.14.14.175	egt:105959240 K20513 ferruginol synthase [EC:1.14.14.175] | (RefSeq) ferruginol synthase-like (A)
PIL32521.1	sast:CD934_10765	1.14.15.39 4.2.3.47	sast:CD934_10765 K12645 epi-isozizaene 5-monooxygenase / beta-farnesene synthase [EC:1.14.15.39 4.2.3.47] | (GenBank) cytochrome P450 (A)
PIL32525.1	dfa:DFA_00629	2.5.1.21	dfa:DFA_00629 K00801 farnesyl-diphosphate farnesyltransferase [EC:2.5.1.21] | (RefSeq) fdfT; farnesyl-diphosphate farnesyltransferase (A)
PIL32966.1	oeu:111395219	4.2.3.48	oeu:111395219 K14175 (3S,6E)-nerolidol synthase [EC:4.2.3.48] | (RefSeq) (3S,6E)-nerolidol synthase 1-like (A)
PIL32971.1	oeu:111395219	4.2.3.48	oeu:111395219 K14175 (3S,6E)-nerolidol synthase [EC:4.2.3.48] | (RefSeq) (3S,6E)-nerolidol synthase 1-like (A)
PIL33210.1	xtr:548527	1.14.14.177	xtr:548527 K17731 ultra-long-chain fatty acid omega-hydroxylase [EC:1.14.14.177] | (RefSeq) cyp4f22; cytochrome P450 family 4 subfamily F member 22 (A)
PIL33228.1	oeu:111395219	4.2.3.48	oeu:111395219 K14175 (3S,6E)-nerolidol synthase [EC:4.2.3.48] | (RefSeq) (3S,6E)-nerolidol synthase 1-like (A)
PIL33240.1	xtr:548527	1.14.14.177	xtr:548527 K17731 ultra-long-chain fatty acid omega-hydroxylase [EC:1.14.14.177] | (RefSeq) cyp4f22; cytochrome P450 family 4 subfamily F member 22 (A)
PIL33301.1	salb:XNR_1579	1.14.15.39 4.2.3.47	salb:XNR_1579 K12645 epi-isozizaene 5-monooxygenase / beta-farnesene synthase [EC:1.14.15.39 4.2.3.47] | (GenBank) Cytochrome P450 hydroxylase (A)
PIL33302.1	egt:105975178	1.14.14.175	egt:105975178 K20513 ferruginol synthase [EC:1.14.14.175] | (RefSeq) ferruginol synthase-like (A)
PIL33307.1	xla:100337565	1.14.14.177	xla:100337565 K17731 ultra-long-chain fatty acid omega-hydroxylase [EC:1.14.14.177] | (RefSeq) cyp4f2.L, cpf2, cyp4f2, cyp4f42; cytochrome P450 family 4 subfamily F member 2 L homeolog (A)
PIL33309.1	sclf:BB341_00225	1.14.15.32	sclf:BB341_00225 K15907 pentalenene oxygenase [EC:1.14.15.32] | (GenBank) cytochrome P450 (A)
PIL33317.1	xtr:548527	1.14.14.177	xtr:548527 K17731 ultra-long-chain fatty acid omega-hydroxylase [EC:1.14.14.177] | (RefSeq) cyp4f22; cytochrome P450 family 4 subfamily F member 22 (A)
PIL33431.1	dne:112993054	1.14.14.177	dne:112993054 K17731 ultra-long-chain fatty acid omega-hydroxylase [EC:1.14.14.177] | (RefSeq) cytochrome P450 4F22 (A)
PIL33443.1	dne:112993054	1.14.14.177	dne:112993054 K17731 ultra-long-chain fatty acid omega-hydroxylase [EC:1.14.14.177] | (RefSeq) cytochrome P450 4F22 (A)
PIL33456.1	cci:CC1G_03563	4.2.3.95	cci:CC1G_03563 K22060 (-)-alpha-cuprenene synthase [EC:4.2.3.95] | (RefSeq) hypothetical protein (A)
PIL33518.1	sspl:121759081	1.14.14.151	sspl:121759081 K15472 premnaspirodiene oxygenase [EC:1.14.14.151] | (RefSeq) premnaspirodiene oxygenase-like (A)
PIL33570.1	oeu:111395219	4.2.3.48	oeu:111395219 K14175 (3S,6E)-nerolidol synthase [EC:4.2.3.48] | (RefSeq) (3S,6E)-nerolidol synthase 1-like (A)
PIL33576.1	pvy:116129547	4.2.3.75	pvy:116129547 K15803 (-)-germacrene D synthase [EC:4.2.3.75] | (RefSeq) probable terpene synthase 6 (A)
PIL33716.1	sspl:121783532	1.14.14.175	sspl:121783532 K20513 ferruginol synthase [EC:1.14.14.175] | (RefSeq) ferruginol synthase-like (A)
PIL33913.1	xtr:548527	1.14.14.177	xtr:548527 K17731 ultra-long-chain fatty acid omega-hydroxylase [EC:1.14.14.177] | (RefSeq) cyp4f22; cytochrome P450 family 4 subfamily F member 22 (A)
PIL33915.1	bgh:BDBG_08449	1.14.14.17	bgh:BDBG_08449 K00511 squalene monooxygenase [EC:1.14.14.17] | (RefSeq) squalene monooxygenase (A)
PIL33921.1	lsv:111879628	1.14.14.17	lsv:111879628 K00511 squalene monooxygenase [EC:1.14.14.17] | (RefSeq) squalene monooxygenase SE1 (A)
PIL33925.1	lsv:111879628	1.14.14.17	lsv:111879628 K00511 squalene monooxygenase [EC:1.14.14.17] | (RefSeq) squalene monooxygenase SE1 (A)
PIL33929.1	mdm:103404994	1.14.14.17	mdm:103404994 K00511 squalene monooxygenase [EC:1.14.14.17] | (RefSeq) squalene epoxidase 3-like (A)
PIL34008.1	oeu:111395219	4.2.3.48	oeu:111395219 K14175 (3S,6E)-nerolidol synthase [EC:4.2.3.48] | (RefSeq) (3S,6E)-nerolidol synthase 1-like (A)
PIL34012.1	oeu:111395219	4.2.3.48	oeu:111395219 K14175 (3S,6E)-nerolidol synthase [EC:4.2.3.48] | (RefSeq) (3S,6E)-nerolidol synthase 1-like (A)
PIL34047.1	cbai:105074543	1.14.14.177	cbai:105074543 K17731 ultra-long-chain fatty acid omega-hydroxylase [EC:1.14.14.177] | (RefSeq) cytochrome P450 4F22 (A)
PIL34048.1	xla:100037244	1.14.14.177	xla:100037244 K17731 ultra-long-chain fatty acid omega-hydroxylase [EC:1.14.14.177] | (RefSeq) cyp4f22.S, cyp4f22, cyp4f22.L; cytochrome P450 family 4 subfamily F member 22 S homeolog (A)
PIL34049.1	aang:118220863	1.14.14.177	aang:118220863 K17731 ultra-long-chain fatty acid omega-hydroxylase [EC:1.14.14.177] | (RefSeq) cytochrome P450 4F3 (A)
PIL34065.1	gja:107105430	1.14.14.177	gja:107105430 K17731 ultra-long-chain fatty acid omega-hydroxylase [EC:1.14.14.177] | (RefSeq) cytochrome P450 4F22 (A)
PIL34233.1	pmax:117332832	1.14.14.177	pmax:117332832 K17731 ultra-long-chain fatty acid omega-hydroxylase [EC:1.14.14.177] | (RefSeq) cytochrome P450 4F22-like isoform X1 (A)
PIL34296.1	xla:100037244	1.14.14.177	xla:100037244 K17731 ultra-long-chain fatty acid omega-hydroxylase [EC:1.14.14.177] | (RefSeq) cyp4f22.S, cyp4f22, cyp4f22.L; cytochrome P450 family 4 subfamily F member 22 S homeolog (A)
PIL34328.1	xla:100037244	1.14.14.177	xla:100037244 K17731 ultra-long-chain fatty acid omega-hydroxylase [EC:1.14.14.177] | (RefSeq) cyp4f22.S, cyp4f22, cyp4f22.L; cytochrome P450 family 4 subfamily F member 22 S homeolog (A)
PIL34357.1	sspl:121743400	1.14.14.151	sspl:121743400 K15472 premnaspirodiene oxygenase [EC:1.14.14.151] | (RefSeq) premnaspirodiene oxygenase-like (A)
PIL34414.1	ag:AJQ30186	1.14.14.175	ag:AJQ30186 K20513 ferruginol synthase [EC:1.14.14.175] | (KEGG) FS; ferruginol synthase (EC:1.14.14.175) (A)
PIL34422.1	dsq:DICSQDRAFT_59311	1.14.14.17	dsq:DICSQDRAFT_59311 K00511 squalene monooxygenase [EC:1.14.14.17] | (RefSeq) SE-domain-containing protein (A)
PIL34519.1	pspa:121304609	1.14.14.177	pspa:121304609 K17731 ultra-long-chain fatty acid omega-hydroxylase [EC:1.14.14.177] | (RefSeq) cytochrome P450 4F22 (A)
PIL34523.1	mmur:105867974	1.14.14.177	mmur:105867974 K17731 ultra-long-chain fatty acid omega-hydroxylase [EC:1.14.14.177] | (RefSeq) cytochrome P450 4F22 (A)
PIL34527.1	xtr:548527	1.14.14.177	xtr:548527 K17731 ultra-long-chain fatty acid omega-hydroxylase [EC:1.14.14.177] | (RefSeq) cyp4f22; cytochrome P450 family 4 subfamily F member 22 (A)
PIL34529.1	sspl:121750147	1.14.14.175	sspl:121750147 K20513 ferruginol synthase [EC:1.14.14.175] | (RefSeq) sugiol synthase-like (A)
PIL34530.1	pss:102458909	1.14.14.177	pss:102458909 K17731 ultra-long-chain fatty acid omega-hydroxylase [EC:1.14.14.177] | (RefSeq) cytochrome P450 4F22-like (A)
PIL34571.1	cci:CC1G_12294	4.2.3.125 4.2.3.23 4.2.3.126	cci:CC1G_12294 K21927 alpha-muurolene/germacrene-A/gamma-muurolene synthase [EC:4.2.3.125 4.2.3.23 4.2.3.126] | (RefSeq) hypothetical protein (A)
PIL34681.1	dfa:DFA_00629	2.5.1.21	dfa:DFA_00629 K00801 farnesyl-diphosphate farnesyltransferase [EC:2.5.1.21] | (RefSeq) fdfT; farnesyl-diphosphate farnesyltransferase (A)
PIL34743.1	sspl:121781922	1.14.14.175	sspl:121781922 K20513 ferruginol synthase [EC:1.14.14.175] | (RefSeq) sugiol synthase-like (A)
PIL34774.1	pmax:117332832	1.14.14.177	pmax:117332832 K17731 ultra-long-chain fatty acid omega-hydroxylase [EC:1.14.14.177] | (RefSeq) cytochrome P450 4F22-like isoform X1 (A)
PIL34836.1	mdm:103404994	1.14.14.17	mdm:103404994 K00511 squalene monooxygenase [EC:1.14.14.17] | (RefSeq) squalene epoxidase 3-like (A)
PIL34854.1	oeu:111395219	4.2.3.48	oeu:111395219 K14175 (3S,6E)-nerolidol synthase [EC:4.2.3.48] | (RefSeq) (3S,6E)-nerolidol synthase 1-like (A)
PIL35051.1	sspl:121785163	1.14.14.175	sspl:121785163 K20513 ferruginol synthase [EC:1.14.14.175] | (RefSeq) ferruginol synthase 1 (A)
PIL35052.1	sct:SCAT_p0090	1.14.15.32	sct:SCAT_p0090 K15907 pentalenene oxygenase [EC:1.14.15.32] | (GenBank) ptlI; Pentalenene C13 hydroxylase; cytochrome P450 (A)
PIL35071.1	sals:SLNWT_2071	1.14.15.39 4.2.3.47	sals:SLNWT_2071 K12645 epi-isozizaene 5-monooxygenase / beta-farnesene synthase [EC:1.14.15.39 4.2.3.47] | (GenBank) cytochrome P450 hydroxylase (A)
PIL35078.1	sle:sle_25170	1.14.15.39 4.2.3.47	sle:sle_25170 K12645 epi-isozizaene 5-monooxygenase / beta-farnesene synthase [EC:1.14.15.39 4.2.3.47] | (GenBank) sle_25170; Bifunctional P-450/NADPH-P450 reductase; Albaflavenone biosynthesis (A)
PIL35085.1	fab:101806213	1.14.14.177	fab:101806213 K17731 ultra-long-chain fatty acid omega-hydroxylase [EC:1.14.14.177] | (RefSeq) cytochrome P450 4F22-like (A)
PIL35108.1	sfug:CNQ36_23700	1.14.15.39 4.2.3.47	sfug:CNQ36_23700 K12645 epi-isozizaene 5-monooxygenase / beta-farnesene synthase [EC:1.14.15.39 4.2.3.47] | (GenBank) cytochrome P450 (A)
PIL35216.1	cann:107850727	1.1.1.354	cann:107850727 K15891 NAD+dependent farnesol dehydrogenase [EC:1.1.1.354] | (RefSeq) putative dihydroflavonol-4-reductase (A)
PIL35267.1	oeu:111395219	4.2.3.48	oeu:111395219 K14175 (3S,6E)-nerolidol synthase [EC:4.2.3.48] | (RefSeq) (3S,6E)-nerolidol synthase 1-like (A)
PIL35612.1	thj:104819464	1.1.1.354	thj:104819464 K15891 NAD+dependent farnesol dehydrogenase [EC:1.1.1.354] | (RefSeq) uncharacterized protein LOC104819464 (A)
PIL35630.1	abv:AGABI2DRAFT73543	4.2.3.125 4.2.3.23 4.2.3.126	abv:AGABI2DRAFT73543 K21927 alpha-muurolene/germacrene-A/gamma-muurolene synthase [EC:4.2.3.125 4.2.3.23 4.2.3.126] | (RefSeq) AGABI2DRAFT_73543; hypothetical protein (A)
PIL35634.1	tvs:TRAVEDRAFT_75578	4.2.3.125 4.2.3.23 4.2.3.126	tvs:TRAVEDRAFT_75578 K21927 alpha-muurolene/germacrene-A/gamma-muurolene synthase [EC:4.2.3.125 4.2.3.23 4.2.3.126] | (RefSeq) terpenoid synthase (A)
PIL35698.1	sspl:121783532	1.14.14.175	sspl:121783532 K20513 ferruginol synthase [EC:1.14.14.175] | (RefSeq) ferruginol synthase-like (A)
PIL35723.1	dfa:DFA_00629	2.5.1.21	dfa:DFA_00629 K00801 farnesyl-diphosphate farnesyltransferase [EC:2.5.1.21] | (RefSeq) fdfT; farnesyl-diphosphate farnesyltransferase (A)
PIL35772.1	cci:CC1G_06441	4.2.3.91 4.2.3.127 4.2.3.128 4.2.3.129	cci:CC1G_06441 K22058 cubebol/beta-copaene/beta-cubebene/()-sativene synthase [EC:4.2.3.91 4.2.3.127 4.2.3.128 4.2.3.129] | (RefSeq) hypothetical protein (A)
PIL35773.1	cci:CC1G_06441	4.2.3.91 4.2.3.127 4.2.3.128 4.2.3.129	cci:CC1G_06441 K22058 cubebol/beta-copaene/beta-cubebene/()-sativene synthase [EC:4.2.3.91 4.2.3.127 4.2.3.128 4.2.3.129] | (RefSeq) hypothetical protein (A)
PIL35803.1	ecra:117951631	4.2.3.134	ecra:117951631 K18202 5-phosphonooxy-L-lysine phospho-lyase [EC:4.2.3.134] | (RefSeq) phykpl; 5-phosphohydroxy-L-lysine phospho-lyase (A)
PIL35804.1	pki:111855170	4.2.3.134	pki:111855170 K18202 5-phosphonooxy-L-lysine phospho-lyase [EC:4.2.3.134] | (RefSeq) phykpl; 5-phosphohydroxy-L-lysine phospho-lyase isoform X1 (A)
PIL36107.1	ani:AN3376.2	2.5.1.21	ani:AN3376.2 K00801 farnesyl-diphosphate farnesyltransferase [EC:2.5.1.21] | (RefSeq) hypothetical protein (A)
PIL36127.1	sspl:121781922	1.14.14.175	sspl:121781922 K20513 ferruginol synthase [EC:1.14.14.175] | (RefSeq) sugiol synthase-like (A)
PIL36132.1	xla:100037244	1.14.14.177	xla:100037244 K17731 ultra-long-chain fatty acid omega-hydroxylase [EC:1.14.14.177] | (RefSeq) cyp4f22.S, cyp4f22, cyp4f22.L; cytochrome P450 family 4 subfamily F member 22 S homeolog (A)
PIL36144.1	dfa:DFA_00629	2.5.1.21	dfa:DFA_00629 K00801 farnesyl-diphosphate farnesyltransferase [EC:2.5.1.21] | (RefSeq) fdfT; farnesyl-diphosphate farnesyltransferase (A)
PIL36305.1	oeu:111395219	4.2.3.48	oeu:111395219 K14175 (3S,6E)-nerolidol synthase [EC:4.2.3.48] | (RefSeq) (3S,6E)-nerolidol synthase 1-like (A)
PIL36501.1	rno:299566	1.14.14.177	rno:299566 K17731 ultra-long-chain fatty acid omega-hydroxylase [EC:1.14.14.177] | (RefSeq) Cyp4f39; cytochrome P450 4F22 (A)
PIL36830.1	acyg:106032801	4.2.3.134	acyg:106032801 K18202 5-phosphonooxy-L-lysine phospho-lyase [EC:4.2.3.134] | (RefSeq) PHYKPL; 5-phosphohydroxy-L-lysine phospho-lyase (A)
PIL36855.1	sspl:121781922	1.14.14.175	sspl:121781922 K20513 ferruginol synthase [EC:1.14.14.175] | (RefSeq) sugiol synthase-like (A)
PIL36913.1	pmax:117332832	1.14.14.177	pmax:117332832 K17731 ultra-long-chain fatty acid omega-hydroxylase [EC:1.14.14.177] | (RefSeq) cytochrome P450 4F22-like isoform X1 (A)
PIL36941.1	loc:102682840	1.14.14.177	loc:102682840 K17731 ultra-long-chain fatty acid omega-hydroxylase [EC:1.14.14.177] | (RefSeq) cytochrome P450 4F22-like (A)
PIL36942.1	pmax:117332832	1.14.14.177	pmax:117332832 K17731 ultra-long-chain fatty acid omega-hydroxylase [EC:1.14.14.177] | (RefSeq) cytochrome P450 4F22-like isoform X1 (A)
PIL36945.1	pmax:117332832	1.14.14.177	pmax:117332832 K17731 ultra-long-chain fatty acid omega-hydroxylase [EC:1.14.14.177] | (RefSeq) cytochrome P450 4F22-like isoform X1 (A)
PIL37002.1	oeu:111395219	4.2.3.48	oeu:111395219 K14175 (3S,6E)-nerolidol synthase [EC:4.2.3.48] | (RefSeq) (3S,6E)-nerolidol synthase 1-like (A)
PIL37567.1	cal:CAALFM_CR09710WA
PIL37582.1	ag:AGN04215	1.14.14.175	ag:AGN04215 K20513 ferruginol synthase [EC:1.14.14.175] | (KEGG) CYP76AH1; ferruginol synthase (EC:1.14.14.175) (A)
PIL37664.1	ppl:POSPLDRAFT_101549	4.2.3.135	ppl:POSPLDRAFT_101549 K22062 Delta6-protoilludene synthase [EC:4.2.3.135] | (GenBank) predicted protein (A)
PIL37676.1	ppl:POSPLDRAFT_101549	4.2.3.135	ppl:POSPLDRAFT_101549 K22062 Delta6-protoilludene synthase [EC:4.2.3.135] | (GenBank) predicted protein (A)
PIL37686.1	ag:AJQ30186	1.14.14.175	ag:AJQ30186 K20513 ferruginol synthase [EC:1.14.14.175] | (KEGG) FS; ferruginol synthase (EC:1.14.14.175) (A)
PIL37688.1	ppl:POSPLDRAFT_101549	4.2.3.135	ppl:POSPLDRAFT_101549 K22062 Delta6-protoilludene synthase [EC:4.2.3.135] | (GenBank) predicted protein (A)
PIL37690.1	fme:FOMMEDRAFT_112446	4.2.3.135	fme:FOMMEDRAFT_112446 K22062 Delta6-protoilludene synthase [EC:4.2.3.135] | (RefSeq) terpenoid synthase (A)
PIL37701.1	fme:FOMMEDRAFT_112446	4.2.3.135	fme:FOMMEDRAFT_112446 K22062 Delta6-protoilludene synthase [EC:4.2.3.135] | (RefSeq) terpenoid synthase (A)
PIL37703.1	fme:FOMMEDRAFT_112446	4.2.3.135	fme:FOMMEDRAFT_112446 K22062 Delta6-protoilludene synthase [EC:4.2.3.135] | (RefSeq) terpenoid synthase (A)
PIL37704.1	oeu:111395219	4.2.3.48	oeu:111395219 K14175 (3S,6E)-nerolidol synthase [EC:4.2.3.48] | (RefSeq) (3S,6E)-nerolidol synthase 1-like (A)
PIL37706.1	ppl:POSPLDRAFT_101549	4.2.3.135	ppl:POSPLDRAFT_101549 K22062 Delta6-protoilludene synthase [EC:4.2.3.135] | (GenBank) predicted protein (A)
PIL37716.1	fme:FOMMEDRAFT_170128	4.2.3.135	fme:FOMMEDRAFT_170128 K22062 Delta6-protoilludene synthase [EC:4.2.3.135] | (RefSeq) terpenoid synthase (A)

## Sheet: Phanerochaete_carnosa
query_id	subject_id	EC	description
XP_007389832.1	mdm:103428773	1.1.1.354	mdm:103428773 K15891 NAD+-dependent farnesol dehydrogenase [EC:1.1.1.354] | (RefSeq) uncharacterized protein LOC103428773 (A)
XP_007389863.1	sci:B446_29700	1.14.15.32	sci:B446_29700 K15907 pentalenene oxygenase [EC:1.14.15.32] | (GenBank) cytochrome P450 (A)
XP_007389869.1	aang:118220863	1.14.14.177	aang:118220863 K17731 ultra-long-chain fatty acid omega-hydroxylase [EC:1.14.14.177] | (RefSeq) cytochrome P450 4F3 (A)
XP_007389895.1	ani:AN3376.2	2.5.1.21	ani:AN3376.2 K00801 farnesyl-diphosphate farnesyltransferase [EC:2.5.1.21] | (RefSeq) hypothetical protein (A)
XP_007390088.1	xtr:548774	1.14.14.177	xtr:548774 K17731 ultra-long-chain fatty acid omega-hydroxylase [EC:1.14.14.177] | (RefSeq) cyp4f2; cytochrome P450 4F22-like (A)
XP_007390159.1	ini:109158643	1.14.14.151	ini:109158643 K15472 premnaspirodiene oxygenase [EC:1.14.14.151] | (RefSeq) premnaspirodiene oxygenase-like (A)
XP_007390223.1	ag:AJQ30186	1.14.14.175	ag:AJQ30186 K20513 ferruginol synthase [EC:1.14.14.175] | (KEGG) FS; ferruginol synthase (EC:1.14.14.175) (A)
XP_007390252.1	cal:CAALFM_CR09620CA
XP_007390302.1	cal:CAALFM_CR07630CA
XP_007390591.1	sspl:121783560	1.14.14.151	sspl:121783560 K15472 premnaspirodiene oxygenase [EC:1.14.14.151] | (RefSeq) premnaspirodiene oxygenase-like (A)
XP_007390650.1	dfa:DFA_00629	2.5.1.21	dfa:DFA_00629 K00801 farnesyl-diphosphate farnesyltransferase [EC:2.5.1.21] | (RefSeq) fdfT; farnesyl-diphosphate farnesyltransferase (A)
XP_007391404.1	ngi:103731636	1.14.14.177	ngi:103731636 K17731 ultra-long-chain fatty acid omega-hydroxylase [EC:1.14.14.177] | (RefSeq) cytochrome P450 4F22 (A)
XP_007391405.1	tod:119240021	1.14.14.177	tod:119240021 K17731 ultra-long-chain fatty acid omega-hydroxylase [EC:1.14.14.177] | (RefSeq) cytochrome P450 4F22 (A)
XP_007391443.1	pcw:110196136	1.14.14.177	pcw:110196136 K17731 ultra-long-chain fatty acid omega-hydroxylase [EC:1.14.14.177] | (RefSeq) LOW QUALITY PROTEIN: cytochrome P450 4F22-like (A)
XP_007391462.1	shr:100929206	1.14.14.177	shr:100929206 K17731 ultra-long-chain fatty acid omega-hydroxylase [EC:1.14.14.177] | (RefSeq) cytochrome P450 4F22 (A)
XP_007391687.1	sbh:SBI_09680	1.14.15.32	sbh:SBI_09680 K15907 pentalenene oxygenase [EC:1.14.15.32] | (GenBank) cyp48; cytochrome P450 (A)
XP_007391743.1	sspl:121778538	1.14.14.175	sspl:121778538 K20513 ferruginol synthase [EC:1.14.14.175] | (RefSeq) sugiol synthase-like (A)
XP_007391744.1	egt:105975298	1.14.14.151	egt:105975298 K15472 premnaspirodiene oxygenase [EC:1.14.14.151] | (RefSeq) cytochrome P450 71D7-like (A)
XP_007391745.1	itr:116005970	1.14.14.151	itr:116005970 K15472 premnaspirodiene oxygenase [EC:1.14.14.151] | (RefSeq) premnaspirodiene oxygenase-like (A)
XP_007391807.1	npr:108800222	1.14.14.177	npr:108800222 K17731 ultra-long-chain fatty acid omega-hydroxylase [EC:1.14.14.177] | (RefSeq) cytochrome P450 4F22 isoform X1 (A)
XP_007391808.1	arut:117966872	1.14.14.177	arut:117966872 K17731 ultra-long-chain fatty acid omega-hydroxylase [EC:1.14.14.177] | (RefSeq) cytochrome P450 4F22-like isoform X1 (A)
XP_007391809.1	arut:117966872	1.14.14.177	arut:117966872 K17731 ultra-long-chain fatty acid omega-hydroxylase [EC:1.14.14.177] | (RefSeq) cytochrome P450 4F22-like isoform X1 (A)
XP_007391966.1	sspl:121783532	1.14.14.175	sspl:121783532 K20513 ferruginol synthase [EC:1.14.14.175] | (RefSeq) ferruginol synthase-like (A)
XP_007392012.1	sclf:BB341_00225	1.14.15.32	sclf:BB341_00225 K15907 pentalenene oxygenase [EC:1.14.15.32] | (GenBank) cytochrome P450 (A)
XP_007392018.1	acyg:106032801	4.2.3.134	acyg:106032801 K18202 5-phosphonooxy-L-lysine phospho-lyase [EC:4.2.3.134] | (RefSeq) PHYKPL; 5-phosphohydroxy-L-lysine phospho-lyase (A)
XP_007392035.1	sspl:121743157	1.14.14.151	sspl:121743157 K15472 premnaspirodiene oxygenase [EC:1.14.14.151] | (RefSeq) premnaspirodiene oxygenase-like (A)
XP_007392342.1	xtr:548527	1.14.14.177	xtr:548527 K17731 ultra-long-chain fatty acid omega-hydroxylase [EC:1.14.14.177] | (RefSeq) cyp4f22; cytochrome P450 family 4 subfamily F member 22 (A)
XP_007392343.1	xla:100037244	1.14.14.177	xla:100037244 K17731 ultra-long-chain fatty acid omega-hydroxylase [EC:1.14.14.177] | (RefSeq) cyp4f22.S, cyp4f22, cyp4f22.L; cytochrome P450 family 4 subfamily F member 22 S homeolog (A)
XP_007392344.1	xla:100337565	1.14.14.177	xla:100337565 K17731 ultra-long-chain fatty acid omega-hydroxylase [EC:1.14.14.177] | (RefSeq) cyp4f2.L, cpf2, cyp4f2, cyp4f42; cytochrome P450 family 4 subfamily F member 2 L homeolog (A)
XP_007392346.1	xla:100337565	1.14.14.177	xla:100337565 K17731 ultra-long-chain fatty acid omega-hydroxylase [EC:1.14.14.177] | (RefSeq) cyp4f2.L, cpf2, cyp4f2, cyp4f42; cytochrome P450 family 4 subfamily F member 2 L homeolog (A)
XP_007392352.1	xtr:548527	1.14.14.177	xtr:548527 K17731 ultra-long-chain fatty acid omega-hydroxylase [EC:1.14.14.177] | (RefSeq) cyp4f22; cytochrome P450 family 4 subfamily F member 22 (A)
XP_007392371.1	xla:100337565	1.14.14.177	xla:100337565 K17731 ultra-long-chain fatty acid omega-hydroxylase [EC:1.14.14.177] | (RefSeq) cyp4f2.L, cpf2, cyp4f2, cyp4f42; cytochrome P450 family 4 subfamily F member 2 L homeolog (A)
XP_007392372.1	xtr:548527	1.14.14.177	xtr:548527 K17731 ultra-long-chain fatty acid omega-hydroxylase [EC:1.14.14.177] | (RefSeq) cyp4f22; cytochrome P450 family 4 subfamily F member 22 (A)
XP_007392378.1	xla:100337565	1.14.14.177	xla:100337565 K17731 ultra-long-chain fatty acid omega-hydroxylase [EC:1.14.14.177] | (RefSeq) cyp4f2.L, cpf2, cyp4f2, cyp4f42; cytochrome P450 family 4 subfamily F member 2 L homeolog (A)
XP_007392379.1	xtr:548774	1.14.14.177	xtr:548774 K17731 ultra-long-chain fatty acid omega-hydroxylase [EC:1.14.14.177] | (RefSeq) cyp4f2; cytochrome P450 4F22-like (A)
XP_007392380.1	xtr:548527	1.14.14.177	xtr:548527 K17731 ultra-long-chain fatty acid omega-hydroxylase [EC:1.14.14.177] | (RefSeq) cyp4f22; cytochrome P450 family 4 subfamily F member 22 (A)
XP_007392525.1	cal:CAALFM_CR09700WA
XP_007392597.1	ang:ANI_1_2222014	5.4.99.17 4.2.1.129	ang:ANI_1_2222014 K06045 squalene-hopene/tetraprenyl-beta-curcumene cyclase [EC:5.4.99.17 4.2.1.129] | (RefSeq) An01g01290; squalene-hopene-cyclase (A)
XP_007392685.1	ag:ALM25796	1.14.14.175 1.14.14.60	ag:ALM25796 K22636 ferruginol synthase / ferruginol monooxygenase [EC:1.14.14.175 1.14.14.60] | (KEGG) CYP76AH24; ferruginol monooxygenase (EC:1.14.14.60) (A)
XP_007392835.1	xtr:548527	1.14.14.177	xtr:548527 K17731 ultra-long-chain fatty acid omega-hydroxylase [EC:1.14.14.177] | (RefSeq) cyp4f22; cytochrome P450 family 4 subfamily F member 22 (A)
XP_007392941.1	sspl:121750147	1.14.14.175	sspl:121750147 K20513 ferruginol synthase [EC:1.14.14.175] | (RefSeq) sugiol synthase-like (A)
XP_007393114.1	cci:CC1G_06441	4.2.3.91 4.2.3.127 4.2.3.128 4.2.3.129	cci:CC1G_06441 K22058 cubebol/beta-copaene/beta-cubebene/(+)-sativene synthase [EC:4.2.3.91 4.2.3.127 4.2.3.128 4.2.3.129] | (RefSeq) hypothetical protein (A)
XP_007393115.1	cci:CC1G_06441	4.2.3.91 4.2.3.127 4.2.3.128 4.2.3.129	cci:CC1G_06441 K22058 cubebol/beta-copaene/beta-cubebene/(+)-sativene synthase [EC:4.2.3.91 4.2.3.127 4.2.3.128 4.2.3.129] | (RefSeq) hypothetical protein (A)
XP_007393240.1	dfa:DFA_00629	2.5.1.21	dfa:DFA_00629 K00801 farnesyl-diphosphate farnesyltransferase [EC:2.5.1.21] | (RefSeq) fdfT; farnesyl-diphosphate farnesyltransferase (A)
XP_007393322.1	tvs:TRAVEDRAFT_75578	4.2.3.125 4.2.3.23 4.2.3.126	tvs:TRAVEDRAFT_75578 K21927 alpha-muurolene/germacrene-A/gamma-muurolene synthase [EC:4.2.3.125 4.2.3.23 4.2.3.126] | (RefSeq) terpenoid synthase (A)
XP_007393385.1	pmax:117332832	1.14.14.177	pmax:117332832 K17731 ultra-long-chain fatty acid omega-hydroxylase [EC:1.14.14.177] | (RefSeq) cytochrome P450 4F22-like isoform X1 (A)
XP_007393453.1	pleu:114680858	1.14.14.177	pleu:114680858 K17731 ultra-long-chain fatty acid omega-hydroxylase [EC:1.14.14.177] | (RefSeq) cytochrome P450 4F22 (A)
XP_007393454.1	pmur:107287120	1.14.14.177	pmur:107287120 K17731 ultra-long-chain fatty acid omega-hydroxylase [EC:1.14.14.177] | (RefSeq) cytochrome P450 4F22 (A)
XP_007393488.1	sct:SCAT_p0090	1.14.15.32	sct:SCAT_p0090 K15907 pentalenene oxygenase [EC:1.14.15.32] | (GenBank) ptlI; Pentalenene C13 hydroxylase; cytochrome P450 (A)
XP_007393569.1	dfa:DFA_00629	2.5.1.21	dfa:DFA_00629 K00801 farnesyl-diphosphate farnesyltransferase [EC:2.5.1.21] | (RefSeq) fdfT; farnesyl-diphosphate farnesyltransferase (A)
XP_007393776.1	ath:AT4G33360	1.1.1.354	ath:AT4G33360 K15891 NAD+-dependent farnesol dehydrogenase [EC:1.1.1.354] | (RefSeq) FLDH; NAD(P)-binding Rossmann-fold superfamily protein (A)
XP_007393842.1	ag:AGN04215	1.14.14.175	ag:AGN04215 K20513 ferruginol synthase [EC:1.14.14.175] | (KEGG) CYP76AH1; ferruginol synthase (EC:1.14.14.175) (A)
XP_007393859.1	ag:AJQ30186	1.14.14.175	ag:AJQ30186 K20513 ferruginol synthase [EC:1.14.14.175] | (KEGG) FS; ferruginol synthase (EC:1.14.14.175) (A)
XP_007393860.1	sspl:121785163	1.14.14.175	sspl:121785163 K20513 ferruginol synthase [EC:1.14.14.175] | (RefSeq) ferruginol synthase 1 (A)
XP_007393871.1	sspl:121808049	1.14.14.175	sspl:121808049 K20513 ferruginol synthase [EC:1.14.14.175] | (RefSeq) ferruginol synthase-like (A)
XP_007393872.1	ag:AGN04215	1.14.14.175	ag:AGN04215 K20513 ferruginol synthase [EC:1.14.14.175] | (KEGG) CYP76AH1; ferruginol synthase (EC:1.14.14.175) (A)
XP_007393902.1	sspl:121759081	1.14.14.151	sspl:121759081 K15472 premnaspirodiene oxygenase [EC:1.14.14.151] | (RefSeq) premnaspirodiene oxygenase-like (A)
XP_007394293.1	pmax:117332832	1.14.14.177	pmax:117332832 K17731 ultra-long-chain fatty acid omega-hydroxylase [EC:1.14.14.177] | (RefSeq) cytochrome P450 4F22-like isoform X1 (A)
XP_007394296.1	ag:AGN04215	1.14.14.175	ag:AGN04215 K20513 ferruginol synthase [EC:1.14.14.175] | (KEGG) CYP76AH1; ferruginol synthase (EC:1.14.14.175) (A)
XP_007394316.1	ag:AGN04215	1.14.14.175	ag:AGN04215 K20513 ferruginol synthase [EC:1.14.14.175] | (KEGG) CYP76AH1; ferruginol synthase (EC:1.14.14.175) (A)
XP_007394317.1	sspl:121766434	1.14.14.175	sspl:121766434 K20513 ferruginol synthase [EC:1.14.14.175] | (RefSeq) ferruginol synthase-like (A)
XP_007394319.1	sspl:121752413	1.14.14.151	sspl:121752413 K15472 premnaspirodiene oxygenase [EC:1.14.14.151] | (RefSeq) premnaspirodiene oxygenase-like (A)
XP_007394320.1	sspl:121778538	1.14.14.175	sspl:121778538 K20513 ferruginol synthase [EC:1.14.14.175] | (RefSeq) sugiol synthase-like (A)
XP_007394323.1	sspl:121785163	1.14.14.175	sspl:121785163 K20513 ferruginol synthase [EC:1.14.14.175] | (RefSeq) ferruginol synthase 1 (A)
XP_007394327.1	tod:119240021	1.14.14.177	tod:119240021 K17731 ultra-long-chain fatty acid omega-hydroxylase [EC:1.14.14.177] | (RefSeq) cytochrome P450 4F22 (A)
XP_007394433.1	ini:109149773	1.1.1.354	ini:109149773 K15891 NAD+-dependent farnesol dehydrogenase [EC:1.1.1.354] | (RefSeq) putative dihydroflavonol 4-reductase (A)
XP_007394458.1	dfa:DFA_00629	2.5.1.21	dfa:DFA_00629 K00801 farnesyl-diphosphate farnesyltransferase [EC:2.5.1.21] | (RefSeq) fdfT; farnesyl-diphosphate farnesyltransferase (A)
XP_007394688.1	ecad:122582360	1.14.14.151	ecad:122582360 K15472 premnaspirodiene oxygenase [EC:1.14.14.151] | (RefSeq) germacrene A hydroxylase-like (A)
XP_007394693.1	ecad:122582360	1.14.14.151	ecad:122582360 K15472 premnaspirodiene oxygenase [EC:1.14.14.151] | (RefSeq) germacrene A hydroxylase-like (A)
XP_007394761.1	sspl:121783532	1.14.14.175	sspl:121783532 K20513 ferruginol synthase [EC:1.14.14.175] | (RefSeq) ferruginol synthase-like (A)
XP_007394765.1	sspl:121746146	1.14.14.151	sspl:121746146 K15472 premnaspirodiene oxygenase [EC:1.14.14.151] | (RefSeq) premnaspirodiene oxygenase-like (A)
XP_007394784.1	dfa:DFA_00629	2.5.1.21	dfa:DFA_00629 K00801 farnesyl-diphosphate farnesyltransferase [EC:2.5.1.21] | (RefSeq) fdfT; farnesyl-diphosphate farnesyltransferase (A)
XP_007394953.1	ag:AGN04215	1.14.14.175	ag:AGN04215 K20513 ferruginol synthase [EC:1.14.14.175] | (KEGG) CYP76AH1; ferruginol synthase (EC:1.14.14.175) (A)
XP_007394985.1	dfa:DFA_00629	2.5.1.21	dfa:DFA_00629 K00801 farnesyl-diphosphate farnesyltransferase [EC:2.5.1.21] | (RefSeq) fdfT; farnesyl-diphosphate farnesyltransferase (A)
XP_007395136.1	dfa:DFA_00629	2.5.1.21	dfa:DFA_00629 K00801 farnesyl-diphosphate farnesyltransferase [EC:2.5.1.21] | (RefSeq) fdfT; farnesyl-diphosphate farnesyltransferase (A)
XP_007395300.1	sspl:121766434	1.14.14.175	sspl:121766434 K20513 ferruginol synthase [EC:1.14.14.175] | (RefSeq) ferruginol synthase-like (A)
XP_007395301.1	ag:AGN04215	1.14.14.175	ag:AGN04215 K20513 ferruginol synthase [EC:1.14.14.175] | (KEGG) CYP76AH1; ferruginol synthase (EC:1.14.14.175) (A)
XP_007395304.1	sspl:121778538	1.14.14.175	sspl:121778538 K20513 ferruginol synthase [EC:1.14.14.175] | (RefSeq) sugiol synthase-like (A)
XP_007395306.1	sspl:121802016	1.14.14.175	sspl:121802016 K20513 ferruginol synthase [EC:1.14.14.175] | (RefSeq) ferruginol synthase-like (A)
XP_007395308.1	sspl:121783532	1.14.14.175	sspl:121783532 K20513 ferruginol synthase [EC:1.14.14.175] | (RefSeq) ferruginol synthase-like (A)
XP_007395310.1	sspl:121783193	1.14.14.175	sspl:121783193 K20513 ferruginol synthase [EC:1.14.14.175] | (RefSeq) ferruginol synthase-like (A)
XP_007395311.1	egt:105975178	1.14.14.175	egt:105975178 K20513 ferruginol synthase [EC:1.14.14.175] | (RefSeq) ferruginol synthase-like (A)
XP_007395312.1	sspl:121764980	1.14.14.175	sspl:121764980 K20513 ferruginol synthase [EC:1.14.14.175] | (RefSeq) carnosic acid synthase-like (A)
XP_007395314.1	sspl:121743157	1.14.14.151	sspl:121743157 K15472 premnaspirodiene oxygenase [EC:1.14.14.151] | (RefSeq) premnaspirodiene oxygenase-like (A)
XP_007395317.1	egt:105975178	1.14.14.175	egt:105975178 K20513 ferruginol synthase [EC:1.14.14.175] | (RefSeq) ferruginol synthase-like (A)
XP_007395320.1	sspl:121766434	1.14.14.175	sspl:121766434 K20513 ferruginol synthase [EC:1.14.14.175] | (RefSeq) ferruginol synthase-like (A)
XP_007395322.1	egt:105975178	1.14.14.175	egt:105975178 K20513 ferruginol synthase [EC:1.14.14.175] | (RefSeq) ferruginol synthase-like (A)
XP_007395325.1	sspl:121783532	1.14.14.175	sspl:121783532 K20513 ferruginol synthase [EC:1.14.14.175] | (RefSeq) ferruginol synthase-like (A)
XP_007395339.1	sspl:121778538	1.14.14.175	sspl:121778538 K20513 ferruginol synthase [EC:1.14.14.175] | (RefSeq) sugiol synthase-like (A)
XP_007395340.1	sspl:121778538	1.14.14.175	sspl:121778538 K20513 ferruginol synthase [EC:1.14.14.175] | (RefSeq) sugiol synthase-like (A)
XP_007395354.1	cthr:CTHT_0018980	1.14.14.17	cthr:CTHT_0018980 K00511 squalene monooxygenase [EC:1.14.14.17] | (RefSeq) hypothetical protein (A)
XP_007395587.1	dfa:DFA_00629	2.5.1.21	dfa:DFA_00629 K00801 farnesyl-diphosphate farnesyltransferase [EC:2.5.1.21] | (RefSeq) fdfT; farnesyl-diphosphate farnesyltransferase (A)
XP_007395595.1	crb:17895797	4.2.3.75	crb:17895797 K15803 (-)-germacrene D synthase [EC:4.2.3.75] | (RefSeq) dolabella-3,7-dien-18-ol synthase TPS06 (A)
XP_007395739.1	tre:TRIREDRAFT_121230	1.14.14.17	tre:TRIREDRAFT_121230 K00511 squalene monooxygenase [EC:1.14.14.17] | (RefSeq) squalene monooxygenase-like protein (A)
XP_007396018.1	sspb:CP982_27725	1.14.15.39 4.2.3.47	sspb:CP982_27725 K12645 epi-isozizaene 5-monooxygenase / beta-farnesene synthase [EC:1.14.15.39 4.2.3.47] | (GenBank) cytochrome P450 (A)
XP_007396081.1	sspl:121779749	1.14.14.151	sspl:121779749 K15472 premnaspirodiene oxygenase [EC:1.14.14.151] | (RefSeq) premnaspirodiene oxygenase-like (A)
XP_007396085.1	egt:105975226	1.14.14.151	egt:105975226 K15472 premnaspirodiene oxygenase [EC:1.14.14.151] | (RefSeq) cytochrome P450 71D13-like (A)
XP_007396086.1	sspl:121785163	1.14.14.175	sspl:121785163 K20513 ferruginol synthase [EC:1.14.14.175] | (RefSeq) ferruginol synthase 1 (A)
XP_007396087.1	sspl:121783532	1.14.14.175	sspl:121783532 K20513 ferruginol synthase [EC:1.14.14.175] | (RefSeq) ferruginol synthase-like (A)
XP_007396088.1	sspl:121802016	1.14.14.175	sspl:121802016 K20513 ferruginol synthase [EC:1.14.14.175] | (RefSeq) ferruginol synthase-like (A)
XP_007396089.1	cann:107858875	1.14.14.149	cann:107858875 K15805 5-epiaristolochene 1,3-dihydroxylase [EC:1.14.14.149] | (RefSeq) cytochrome P450 71D7-like (A)
XP_007396131.1	ag:AGN04215	1.14.14.175	ag:AGN04215 K20513 ferruginol synthase [EC:1.14.14.175] | (KEGG) CYP76AH1; ferruginol synthase (EC:1.14.14.175) (A)
XP_007396135.1	sspl:121783193	1.14.14.175	sspl:121783193 K20513 ferruginol synthase [EC:1.14.14.175] | (RefSeq) ferruginol synthase-like (A)
XP_007396161.1	mtr:MTR_7g056103	1.14.14.134	mtr:MTR_7g056103 K15814 beta-amyrin 24-hydroxylase [EC:1.14.14.134] | (GenBank) cytochrome P450 family monooxygenase (A)
XP_007396165.1	ag:AJQ30186	1.14.14.175	ag:AJQ30186 K20513 ferruginol synthase [EC:1.14.14.175] | (KEGG) FS; ferruginol synthase (EC:1.14.14.175) (A)
XP_007396166.1	sot:102603857	1.14.14.151	sot:102603857 K15472 premnaspirodiene oxygenase [EC:1.14.14.151] | (RefSeq) CYP71D4; premnaspirodiene oxygenase (A)
XP_007396167.1	ecad:122602228	1.14.14.150	ecad:122602228 K20561 costunolide synthase [EC:1.14.14.150] | (RefSeq) costunolide synthase-like (A)
XP_007396168.1	egt:105975178	1.14.14.175	egt:105975178 K20513 ferruginol synthase [EC:1.14.14.175] | (RefSeq) ferruginol synthase-like (A)
XP_007396170.1	ssia:A7J05_09235	1.14.15.32	ssia:A7J05_09235 K15907 pentalenene oxygenase [EC:1.14.15.32] | (GenBank) cytochrome P450 (A)
XP_007396171.1	sspl:121770564	1.14.14.151	sspl:121770564 K15472 premnaspirodiene oxygenase [EC:1.14.14.151] | (RefSeq) premnaspirodiene oxygenase-like isoform X1 (A)
XP_007396177.1	sspl:121783193	1.14.14.175	sspl:121783193 K20513 ferruginol synthase [EC:1.14.14.175] | (RefSeq) ferruginol synthase-like (A)
XP_007396178.1	sspl:121783193	1.14.14.175	sspl:121783193 K20513 ferruginol synthase [EC:1.14.14.175] | (RefSeq) ferruginol synthase-like (A)
XP_007396180.1	sspl:121783532	1.14.14.175	sspl:121783532 K20513 ferruginol synthase [EC:1.14.14.175] | (RefSeq) ferruginol synthase-like (A)
XP_007396181.1	var:108327766	1.14.14.134	var:108327766 K15814 beta-amyrin 24-hydroxylase [EC:1.14.14.134] | (RefSeq) beta-amyrin 24-hydroxylase (A)
XP_007396183.1	sspl:121783193	1.14.14.175	sspl:121783193 K20513 ferruginol synthase [EC:1.14.14.175] | (RefSeq) ferruginol synthase-like (A)
XP_007396184.1	sspl:121783193	1.14.14.175	sspl:121783193 K20513 ferruginol synthase [EC:1.14.14.175] | (RefSeq) ferruginol synthase-like (A)
XP_007396185.1	gmx:100037459	1.14.14.134	gmx:100037459 K15814 beta-amyrin 24-hydroxylase [EC:1.14.14.134] | (RefSeq) CYP93E1; beta-amyrin 24-hydroxylase (A)
XP_007396186.1	sspl:121788348	1.14.14.175	sspl:121788348 K20513 ferruginol synthase [EC:1.14.14.175] | (RefSeq) ferruginol synthase-like (A)
XP_007396187.1	ini:109147615	1.14.14.151	ini:109147615 K15472 premnaspirodiene oxygenase [EC:1.14.14.151] | (RefSeq) premnaspirodiene oxygenase-like (A)
XP_007396188.1	itr:116005998	1.14.14.151	itr:116005998 K15472 premnaspirodiene oxygenase [EC:1.14.14.151] | (RefSeq) premnaspirodiene oxygenase-like (A)
XP_007396189.1	sspl:121800549	1.14.14.175	sspl:121800549 K20513 ferruginol synthase [EC:1.14.14.175] | (RefSeq) 11-hydroxysugiol 20-monooxygenase-like (A)
XP_007396190.1	ag:AGN04215	1.14.14.175	ag:AGN04215 K20513 ferruginol synthase [EC:1.14.14.175] | (KEGG) CYP76AH1; ferruginol synthase (EC:1.14.14.175) (A)
XP_007396191.1	sspl:121783193	1.14.14.175	sspl:121783193 K20513 ferruginol synthase [EC:1.14.14.175] | (RefSeq) ferruginol synthase-like (A)
XP_007396192.1	ecad:122602228	1.14.14.150	ecad:122602228 K20561 costunolide synthase [EC:1.14.14.150] | (RefSeq) costunolide synthase-like (A)
XP_007396193.1	ag:AGN04215	1.14.14.175	ag:AGN04215 K20513 ferruginol synthase [EC:1.14.14.175] | (KEGG) CYP76AH1; ferruginol synthase (EC:1.14.14.175) (A)
XP_007396244.1	ag:AJQ30186	1.14.14.175	ag:AJQ30186 K20513 ferruginol synthase [EC:1.14.14.175] | (KEGG) FS; ferruginol synthase (EC:1.14.14.175) (A)
XP_007396248.1	ag:AJQ30186	1.14.14.175	ag:AJQ30186 K20513 ferruginol synthase [EC:1.14.14.175] | (KEGG) FS; ferruginol synthase (EC:1.14.14.175) (A)
XP_007396279.1	dne:112993054	1.14.14.177	dne:112993054 K17731 ultra-long-chain fatty acid omega-hydroxylase [EC:1.14.14.177] | (RefSeq) cytochrome P450 4F22 (A)
XP_007396283.1	dne:112993054	1.14.14.177	dne:112993054 K17731 ultra-long-chain fatty acid omega-hydroxylase [EC:1.14.14.177] | (RefSeq) cytochrome P450 4F22 (A)
XP_007396509.1	cal:CAALFM_CR09700WA
XP_007396521.1	cal:CAALFM_CR09700WA
XP_007396676.1	yli:YALI0E15730g	1.14.14.17	yli:YALI0E15730g K00511 squalene monooxygenase [EC:1.14.14.17] | (RefSeq) YALI0E15730p (A)
XP_007396823.1	dne:112993054	1.14.14.177	dne:112993054 K17731 ultra-long-chain fatty acid omega-hydroxylase [EC:1.14.14.177] | (RefSeq) cytochrome P450 4F22 (A)
XP_007396840.1	ag:AJQ30187	1.14.14.175	ag:AJQ30187 K20513 ferruginol synthase [EC:1.14.14.175] | (KEGG) FS1; ferruginol synthase (EC:1.14.14.175) (A)
XP_007396987.1	dne:112993054	1.14.14.177	dne:112993054 K17731 ultra-long-chain fatty acid omega-hydroxylase [EC:1.14.14.177] | (RefSeq) cytochrome P450 4F22 (A)
XP_007397208.1	dfa:DFA_00629	2.5.1.21	dfa:DFA_00629 K00801 farnesyl-diphosphate farnesyltransferase [EC:2.5.1.21] | (RefSeq) fdfT; farnesyl-diphosphate farnesyltransferase (A)
XP_007397210.1	dfa:DFA_00629	2.5.1.21	dfa:DFA_00629 K00801 farnesyl-diphosphate farnesyltransferase [EC:2.5.1.21] | (RefSeq) fdfT; farnesyl-diphosphate farnesyltransferase (A)
XP_007397237.1	eee:113579438	4.2.3.134	eee:113579438 K18202 5-phosphonooxy-L-lysine phospho-lyase [EC:4.2.3.134] | (RefSeq) 5-phosphohydroxy-L-lysine phospho-lyase-like isoform X1 (A)
XP_007397279.1	sspl:121779689	1.14.14.151	sspl:121779689 K15472 premnaspirodiene oxygenase [EC:1.14.14.151] | (RefSeq) premnaspirodiene oxygenase-like (A)
XP_007397280.1	sspl:121785163	1.14.14.175	sspl:121785163 K20513 ferruginol synthase [EC:1.14.14.175] | (RefSeq) ferruginol synthase 1 (A)
XP_007397281.1	sspl:121783532	1.14.14.175	sspl:121783532 K20513 ferruginol synthase [EC:1.14.14.175] | (RefSeq) ferruginol synthase-like (A)
XP_007397282.1	egt:105975178	1.14.14.175	egt:105975178 K20513 ferruginol synthase [EC:1.14.14.175] | (RefSeq) ferruginol synthase-like (A)
XP_007397287.1	sspl:121783193	1.14.14.175	sspl:121783193 K20513 ferruginol synthase [EC:1.14.14.175] | (RefSeq) ferruginol synthase-like (A)
XP_007397295.1	sly:101251277	1.14.14.151	sly:101251277 K15472 premnaspirodiene oxygenase [EC:1.14.14.151] | (RefSeq) premnaspirodiene oxygenase (A)
XP_007397296.1	ag:ALM25796	1.14.14.175 1.14.14.60	ag:ALM25796 K22636 ferruginol synthase / ferruginol monooxygenase [EC:1.14.14.175 1.14.14.60] | (KEGG) CYP76AH24; ferruginol monooxygenase (EC:1.14.14.60) (A)
XP_007397297.1	ccav:112515404	1.14.14.95	ccav:112515404 K15800 germacrene A oxidase [EC:1.14.14.95] | (RefSeq) germacrene A oxidase-like (A)
XP_007397302.1	sspl:121785163	1.14.14.175	sspl:121785163 K20513 ferruginol synthase [EC:1.14.14.175] | (RefSeq) ferruginol synthase 1 (A)
XP_007397709.1	sspl:121759080	1.14.14.151	sspl:121759080 K15472 premnaspirodiene oxygenase [EC:1.14.14.151] | (RefSeq) premnaspirodiene oxygenase-like (A)
XP_007397990.1	sspl:121785163	1.14.14.175	sspl:121785163 K20513 ferruginol synthase [EC:1.14.14.175] | (RefSeq) ferruginol synthase 1 (A)
XP_007398040.1	var:108327766	1.14.14.134	var:108327766 K15814 beta-amyrin 24-hydroxylase [EC:1.14.14.134] | (RefSeq) beta-amyrin 24-hydroxylase (A)
XP_007398041.1	sspl:121764980	1.14.14.175	sspl:121764980 K20513 ferruginol synthase [EC:1.14.14.175] | (RefSeq) carnosic acid synthase-like (A)
XP_007398042.1	lja:Lj1g3v3555800.1	1.14.14.134	lja:Lj1g3v3555800.1 K15814 beta-amyrin 24-hydroxylase [EC:1.14.14.134] | (Kazusa) Lj1g3v3555800.1; - (A)
XP_007398044.1	pmax:117332832	1.14.14.177	pmax:117332832 K17731 ultra-long-chain fatty acid omega-hydroxylase [EC:1.14.14.177] | (RefSeq) cytochrome P450 4F22-like isoform X1 (A)
XP_007398234.1	afv:AFLA_005899	4.2.3.6	afv:AFLA_005899 K12249 trichodiene synthase [EC:4.2.3.6] | (GenBank) hypothetical protein (A)
XP_007398254.1	nhe:NECHADRAFT_97884	4.2.3.6	nhe:NECHADRAFT_97884 K12249 trichodiene synthase [EC:4.2.3.6] | (RefSeq) hypothetical protein (A)
XP_007398354.1	sspl:121783532	1.14.14.175	sspl:121783532 K20513 ferruginol synthase [EC:1.14.14.175] | (RefSeq) ferruginol synthase-like (A)
XP_007398409.1	sspl:121778538	1.14.14.175	sspl:121778538 K20513 ferruginol synthase [EC:1.14.14.175] | (RefSeq) sugiol synthase-like (A)
XP_007398646.1	pmax:117332832	1.14.14.177	pmax:117332832 K17731 ultra-long-chain fatty acid omega-hydroxylase [EC:1.14.14.177] | (RefSeq) cytochrome P450 4F22-like isoform X1 (A)
XP_007398657.1	sspl:121753304	1.14.14.175	sspl:121753304 K20513 ferruginol synthase [EC:1.14.14.175] | (RefSeq) ferruginol synthase-like (A)
XP_007398661.1	sspl:121743157	1.14.14.151	sspl:121743157 K15472 premnaspirodiene oxygenase [EC:1.14.14.151] | (RefSeq) premnaspirodiene oxygenase-like (A)
XP_007398670.1	gja:107105430	1.14.14.177	gja:107105430 K17731 ultra-long-chain fatty acid omega-hydroxylase [EC:1.14.14.177] | (RefSeq) cytochrome P450 4F22 (A)
XP_007398672.1	sspl:121766445	1.14.14.175	sspl:121766445 K20513 ferruginol synthase [EC:1.14.14.175] | (RefSeq) ferruginol synthase-like (A)
XP_007398683.1	sspl:121783532	1.14.14.175	sspl:121783532 K20513 ferruginol synthase [EC:1.14.14.175] | (RefSeq) ferruginol synthase-like (A)
XP_007398704.1	lja:Lj1g3v3555800.1	1.14.14.134	lja:Lj1g3v3555800.1 K15814 beta-amyrin 24-hydroxylase [EC:1.14.14.134] | (Kazusa) Lj1g3v3555800.1; - (A)
XP_007398730.1	sund:121924290	4.2.3.134	sund:121924290 K18202 5-phosphonooxy-L-lysine phospho-lyase [EC:4.2.3.134] | (RefSeq) 5-phosphohydroxy-L-lysine phospho-lyase-like isoform X1 (A)
XP_007398783.1	xtr:548774	1.14.14.177	xtr:548774 K17731 ultra-long-chain fatty acid omega-hydroxylase [EC:1.14.14.177] | (RefSeq) cyp4f2; cytochrome P450 4F22-like (A)
XP_007398808.1	egt:105975178	1.14.14.175	egt:105975178 K20513 ferruginol synthase [EC:1.14.14.175] | (RefSeq) ferruginol synthase-like (A)
XP_007398829.1	dne:112993054	1.14.14.177	dne:112993054 K17731 ultra-long-chain fatty acid omega-hydroxylase [EC:1.14.14.177] | (RefSeq) cytochrome P450 4F22 (A)
XP_007398836.1	sky:D0C37_09630	1.14.15.39 4.2.3.47	sky:D0C37_09630 K12645 epi-isozizaene 5-monooxygenase / beta-farnesene synthase [EC:1.14.15.39 4.2.3.47] | (GenBank) cytochrome P450 (A)
XP_007399057.1	salf:SMD44_05800	1.14.15.39 4.2.3.47	salf:SMD44_05800 K12645 epi-isozizaene 5-monooxygenase / beta-farnesene synthase [EC:1.14.15.39 4.2.3.47] | (GenBank) cytochrome P450 (A)
XP_007399061.1	ksk:KSE_03600	1.14.15.32	ksk:KSE_03600 K15907 pentalenene oxygenase [EC:1.14.15.32] | (GenBank) putative cytochrome P450 (A)
XP_007399062.1	ksk:KSE_03600	1.14.15.32	ksk:KSE_03600 K15907 pentalenene oxygenase [EC:1.14.15.32] | (GenBank) putative cytochrome P450 (A)
XP_007399063.1	ksk:KSE_03600	1.14.15.32	ksk:KSE_03600 K15907 pentalenene oxygenase [EC:1.14.15.32] | (GenBank) putative cytochrome P450 (A)
XP_007399068.1	salj:SMD11_6153	1.14.15.32	salj:SMD11_6153 K15907 pentalenene oxygenase [EC:1.14.15.32] | (GenBank) ptlI; cytochrome P450 (A)
XP_007399112.1	cal:CAALFM_CR09700WA
XP_007399145.1	sspl:121746146	1.14.14.151	sspl:121746146 K15472 premnaspirodiene oxygenase [EC:1.14.14.151] | (RefSeq) premnaspirodiene oxygenase-like (A)
XP_007399196.1	sur:STAUR_5420	1.14.14.17	sur:STAUR_5420 K00511 squalene monooxygenase [EC:1.14.14.17] | (GenBank) Monooxygenase family protein (A)
XP_007399359.1	itr:116007608	1.14.14.151	itr:116007608 K15472 premnaspirodiene oxygenase [EC:1.14.14.151] | (RefSeq) premnaspirodiene oxygenase-like isoform X1 (A)
XP_007399360.1	itr:116005998	1.14.14.151	itr:116005998 K15472 premnaspirodiene oxygenase [EC:1.14.14.151] | (RefSeq) premnaspirodiene oxygenase-like (A)
XP_007399454.1	csin:114292023	1.1.1.354	csin:114292023 K15891 NAD+-dependent farnesol dehydrogenase [EC:1.1.1.354] | (RefSeq) uncharacterized protein LOC114292023 (A)
XP_007399483.1	npd:112955235	1.14.14.177	npd:112955235 K17731 ultra-long-chain fatty acid omega-hydroxylase [EC:1.14.14.177] | (RefSeq) docosahexaenoic acid omega-hydroxylase CYP4F3-like (A)
XP_007399491.1	nau:109231983	1.14.14.149	nau:109231983 K15805 5-epiaristolochene 1,3-dihydroxylase [EC:1.14.14.149] | (RefSeq) 5-epiaristolochene 1,3-dihydroxylase-like (A)
XP_007399492.1	sspl:121802016	1.14.14.175	sspl:121802016 K20513 ferruginol synthase [EC:1.14.14.175] | (RefSeq) ferruginol synthase-like (A)
XP_007399493.1	var:108327766	1.14.14.134	var:108327766 K15814 beta-amyrin 24-hydroxylase [EC:1.14.14.134] | (RefSeq) beta-amyrin 24-hydroxylase (A)
XP_007399653.1	dfa:DFA_00629	2.5.1.21	dfa:DFA_00629 K00801 farnesyl-diphosphate farnesyltransferase [EC:2.5.1.21] | (RefSeq) fdfT; farnesyl-diphosphate farnesyltransferase (A)
XP_007399661.1	aang:118220863	1.14.14.177	aang:118220863 K17731 ultra-long-chain fatty acid omega-hydroxylase [EC:1.14.14.177] | (RefSeq) cytochrome P450 4F3 (A)
XP_007399662.1	gja:107105430	1.14.14.177	gja:107105430 K17731 ultra-long-chain fatty acid omega-hydroxylase [EC:1.14.14.177] | (RefSeq) cytochrome P450 4F22 (A)
XP_007399699.1	sfug:CNQ36_23700	1.14.15.39 4.2.3.47	sfug:CNQ36_23700 K12645 epi-isozizaene 5-monooxygenase / beta-farnesene synthase [EC:1.14.15.39 4.2.3.47] | (GenBank) cytochrome P450 (A)
XP_007399733.1	salj:SMD11_6153	1.14.15.32	salj:SMD11_6153 K15907 pentalenene oxygenase [EC:1.14.15.32] | (GenBank) ptlI; cytochrome P450 (A)
XP_007399735.1	salj:SMD11_6153	1.14.15.32	salj:SMD11_6153 K15907 pentalenene oxygenase [EC:1.14.15.32] | (GenBank) ptlI; cytochrome P450 (A)
XP_007399737.1	sma:SAVERM_3031	1.14.15.39 4.2.3.47	sma:SAVERM_3031 K12645 epi-isozizaene 5-monooxygenase / beta-farnesene synthase [EC:1.14.15.39 4.2.3.47] | (GenBank) cyp14; epi-isozizaene hydroxylase (cytochrome P450 hydroxylase) (A)
XP_007399776.1	npd:112955235	1.14.14.177	npd:112955235 K17731 ultra-long-chain fatty acid omega-hydroxylase [EC:1.14.14.177] | (RefSeq) docosahexaenoic acid omega-hydroxylase CYP4F3-like (A)
XP_007399827.1	dne:112993054	1.14.14.177	dne:112993054 K17731 ultra-long-chain fatty acid omega-hydroxylase [EC:1.14.14.177] | (RefSeq) cytochrome P450 4F22 (A)
XP_007399829.1	npd:112955235	1.14.14.177	npd:112955235 K17731 ultra-long-chain fatty acid omega-hydroxylase [EC:1.14.14.177] | (RefSeq) docosahexaenoic acid omega-hydroxylase CYP4F3-like (A)
XP_007399882.1	sspl:121759080	1.14.14.151	sspl:121759080 K15472 premnaspirodiene oxygenase [EC:1.14.14.151] | (RefSeq) premnaspirodiene oxygenase-like (A)
XP_007399959.1	ini:109147633	1.14.14.151	ini:109147633 K15472 premnaspirodiene oxygenase [EC:1.14.14.151] | (RefSeq) premnaspirodiene oxygenase-like (A)
XP_007400030.1	sspl:121750166	1.14.14.151	sspl:121750166 K15472 premnaspirodiene oxygenase [EC:1.14.14.151] | (RefSeq) cytochrome P450 71D95-like (A)
XP_007400067.1	pcw:110196136	1.14.14.177	pcw:110196136 K17731 ultra-long-chain fatty acid omega-hydroxylase [EC:1.14.14.177] | (RefSeq) LOW QUALITY PROTEIN: cytochrome P450 4F22-like (A)
XP_007400068.1	ag:AGN04215	1.14.14.175	ag:AGN04215 K20513 ferruginol synthase [EC:1.14.14.175] | (KEGG) CYP76AH1; ferruginol synthase (EC:1.14.14.175) (A)
XP_007400085.1	shr:100929206	1.14.14.177	shr:100929206 K17731 ultra-long-chain fatty acid omega-hydroxylase [EC:1.14.14.177] | (RefSeq) cytochrome P450 4F22 (A)
XP_007400087.1	sspl:121783532	1.14.14.175	sspl:121783532 K20513 ferruginol synthase [EC:1.14.14.175] | (RefSeq) ferruginol synthase-like (A)
XP_007400088.1	sspl:121753304	1.14.14.175	sspl:121753304 K20513 ferruginol synthase [EC:1.14.14.175] | (RefSeq) ferruginol synthase-like (A)
XP_007400091.1	sspl:121783532	1.14.14.175	sspl:121783532 K20513 ferruginol synthase [EC:1.14.14.175] | (RefSeq) ferruginol synthase-like (A)
XP_007400097.1	cqi:110696565	1.1.1.354	cqi:110696565 K15891 NAD+-dependent farnesol dehydrogenase [EC:1.1.1.354] | (RefSeq) uncharacterized protein LOC110696565 (A)
XP_007400107.1	cqi:110696565	1.1.1.354	cqi:110696565 K15891 NAD+-dependent farnesol dehydrogenase [EC:1.1.1.354] | (RefSeq) uncharacterized protein LOC110696565 (A)
XP_007400109.1	cqi:110696565	1.1.1.354	cqi:110696565 K15891 NAD+-dependent farnesol dehydrogenase [EC:1.1.1.354] | (RefSeq) uncharacterized protein LOC110696565 (A)
XP_007400175.1	cal:CAALFM_CR09890CA	2.5.1.60	cal:CAALFM_CR09890CA K05956 geranylgeranyl transferase type-2 subunit beta [EC:2.5.1.60] | (RefSeq) BET2, CaO19.7563; Rab geranylgeranyltransferase (A)
XP_007400201.1	dfa:DFA_00629	2.5.1.21	dfa:DFA_00629 K00801 farnesyl-diphosphate farnesyltransferase [EC:2.5.1.21] | (RefSeq) fdfT; farnesyl-diphosphate farnesyltransferase (A)
XP_007400284.1	pco:PHACADRAFT_263119	1.14.14.17	pco:PHACADRAFT_263119 K00511 squalene monooxygenase [EC:1.14.14.17] | (RefSeq) hypothetical protein (A)
XP_007400354.1	ocu:100348443	1.14.14.177	ocu:100348443 K17731 ultra-long-chain fatty acid omega-hydroxylase [EC:1.14.14.177] | (RefSeq) cytochrome P450 4F22 (A)
XP_007400378.1	zvi:118097784	1.14.14.177	zvi:118097784 K17731 ultra-long-chain fatty acid omega-hydroxylase [EC:1.14.14.177] | (RefSeq) cytochrome P450 4F22 isoform X1 (A)
XP_007400389.1	ksk:KSE_03600	1.14.15.32	ksk:KSE_03600 K15907 pentalenene oxygenase [EC:1.14.15.32] | (GenBank) putative cytochrome P450 (A)
XP_007400485.1	sspl:121780327	1.14.14.175	sspl:121780327 K20513 ferruginol synthase [EC:1.14.14.175] | (RefSeq) ferruginol synthase 1-like (A)
XP_007400492.1	dfa:DFA_00629	2.5.1.21	dfa:DFA_00629 K00801 farnesyl-diphosphate farnesyltransferase [EC:2.5.1.21] | (RefSeq) fdfT; farnesyl-diphosphate farnesyltransferase (A)
XP_007400592.1	egt:105959240	1.14.14.175	egt:105959240 K20513 ferruginol synthase [EC:1.14.14.175] | (RefSeq) ferruginol synthase-like (A)
XP_007400695.1	maj:MAA_06587	5.4.99.32	maj:MAA_06587 K15811 protostadienol synthase [EC:5.4.99.32] | (RefSeq) lanosterol synthase (A)
XP_007400734.1	sspl:121761699	1.14.14.151	sspl:121761699 K15472 premnaspirodiene oxygenase [EC:1.14.14.151] | (RefSeq) cytochrome P450 71D95-like (A)
XP_007400861.1	pmax:117332832	1.14.14.177	pmax:117332832 K17731 ultra-long-chain fatty acid omega-hydroxylase [EC:1.14.14.177] | (RefSeq) cytochrome P450 4F22-like isoform X1 (A)
XP_007400893.1	sspl:121743400	1.14.14.151	sspl:121743400 K15472 premnaspirodiene oxygenase [EC:1.14.14.151] | (RefSeq) premnaspirodiene oxygenase-like (A)
XP_007400894.1	ini:109147633	1.14.14.151	ini:109147633 K15472 premnaspirodiene oxygenase [EC:1.14.14.151] | (RefSeq) premnaspirodiene oxygenase-like (A)
XP_007400895.1	ini:109147633	1.14.14.151	ini:109147633 K15472 premnaspirodiene oxygenase [EC:1.14.14.151] | (RefSeq) premnaspirodiene oxygenase-like (A)
XP_007400897.1	sur:STAUR_5420	1.14.14.17	sur:STAUR_5420 K00511 squalene monooxygenase [EC:1.14.14.17] | (GenBank) Monooxygenase family protein (A)
XP_007400900.1	sspl:121746146	1.14.14.151	sspl:121746146 K15472 premnaspirodiene oxygenase [EC:1.14.14.151] | (RefSeq) premnaspirodiene oxygenase-like (A)
XP_007400974.1	ag:AGN04215	1.14.14.175	ag:AGN04215 K20513 ferruginol synthase [EC:1.14.14.175] | (KEGG) CYP76AH1; ferruginol synthase (EC:1.14.14.175) (A)
XP_007401257.1	pco:PHACADRAFT_264568	2.5.1.21	pco:PHACADRAFT_264568 K00801 farnesyl-diphosphate farnesyltransferase [EC:2.5.1.21] | (RefSeq) hypothetical protein (A)
XP_007401306.1	dfa:DFA_00629	2.5.1.21	dfa:DFA_00629 K00801 farnesyl-diphosphate farnesyltransferase [EC:2.5.1.21] | (RefSeq) fdfT; farnesyl-diphosphate farnesyltransferase (A)
XP_007401425.1	vun:114182983	1.14.14.134	vun:114182983 K15814 beta-amyrin 24-hydroxylase [EC:1.14.14.134] | (RefSeq) beta-amyrin 24-hydroxylase (A)
XP_007401448.1	sct:SCAT_p0090	1.14.15.32	sct:SCAT_p0090 K15907 pentalenene oxygenase [EC:1.14.15.32] | (GenBank) ptlI; Pentalenene C13 hydroxylase; cytochrome P450 (A)
XP_007401471.1	sspl:121750166	1.14.14.151	sspl:121750166 K15472 premnaspirodiene oxygenase [EC:1.14.14.151] | (RefSeq) cytochrome P450 71D95-like (A)
XP_007401517.1	dne:112993054	1.14.14.177	dne:112993054 K17731 ultra-long-chain fatty acid omega-hydroxylase [EC:1.14.14.177] | (RefSeq) cytochrome P450 4F22 (A)
XP_007401518.1	dne:112993054	1.14.14.177	dne:112993054 K17731 ultra-long-chain fatty acid omega-hydroxylase [EC:1.14.14.177] | (RefSeq) cytochrome P450 4F22 (A)
XP_007401596.1	mbas:ALGA_3274	1.1.1.354	mbas:ALGA_3274 K15891 NAD+-dependent farnesol dehydrogenase [EC:1.1.1.354] | (GenBank) hypothetical protein (A)
XP_007401610.1	npd:112955235	1.14.14.177	npd:112955235 K17731 ultra-long-chain fatty acid omega-hydroxylase [EC:1.14.14.177] | (RefSeq) docosahexaenoic acid omega-hydroxylase CYP4F3-like (A)
XP_007401624.1	npd:112955235	1.14.14.177	npd:112955235 K17731 ultra-long-chain fatty acid omega-hydroxylase [EC:1.14.14.177] | (RefSeq) docosahexaenoic acid omega-hydroxylase CYP4F3-like (A)
XP_007401647.1	sspl:121783532	1.14.14.175	sspl:121783532 K20513 ferruginol synthase [EC:1.14.14.175] | (RefSeq) ferruginol synthase-like (A)
XP_007401704.1	pmax:117332832	1.14.14.177	pmax:117332832 K17731 ultra-long-chain fatty acid omega-hydroxylase [EC:1.14.14.177] | (RefSeq) cytochrome P450 4F22-like isoform X1 (A)
XP_007401734.1	sspl:121788445	1.14.14.175	sspl:121788445 K20513 ferruginol synthase [EC:1.14.14.175] | (RefSeq) ferruginol synthase-like (A)
XP_007401795.1	sspl:121785163	1.14.14.175	sspl:121785163 K20513 ferruginol synthase [EC:1.14.14.175] | (RefSeq) ferruginol synthase 1 (A)
XP_007401814.1	cmy:102938515	1.14.14.177	cmy:102938515 K17731 ultra-long-chain fatty acid omega-hydroxylase [EC:1.14.14.177] | (RefSeq) cytochrome P450 4F22 isoform X3 (A)
XP_007401816.1	lang:109352528	1.14.14.134	lang:109352528 K15814 beta-amyrin 24-hydroxylase [EC:1.14.14.134] | (RefSeq) beta-amyrin 24-hydroxylase-like (A)
XP_007401817.1	gmx:100037459	1.14.14.134	gmx:100037459 K15814 beta-amyrin 24-hydroxylase [EC:1.14.14.134] | (RefSeq) CYP93E1; beta-amyrin 24-hydroxylase (A)
XP_007401818.1	gmx:100037459	1.14.14.134	gmx:100037459 K15814 beta-amyrin 24-hydroxylase [EC:1.14.14.134] | (RefSeq) CYP93E1; beta-amyrin 24-hydroxylase (A)
XP_007401832.1	sspl:121800549	1.14.14.175	sspl:121800549 K20513 ferruginol synthase [EC:1.14.14.175] | (RefSeq) 11-hydroxysugiol 20-monooxygenase-like (A)
XP_007401839.1	sspl:121785163	1.14.14.175	sspl:121785163 K20513 ferruginol synthase [EC:1.14.14.175] | (RefSeq) ferruginol synthase 1 (A)
XP_007401865.1	fab:101806213	1.14.14.177	fab:101806213 K17731 ultra-long-chain fatty acid omega-hydroxylase [EC:1.14.14.177] | (RefSeq) cytochrome P450 4F22-like (A)
XP_007401885.1	cal:CAALFM_CR08370WA	6.3.2.3	cal:CAALFM_CR08370WA K21456 glutathione synthase [EC:6.3.2.3] | (RefSeq) GSH2, CaO19.6404; glutathione synthase (A)
XP_007401899.1	cal:CAALFM_CR09700WA
XP_007402308.1	sspl:121783193	1.14.14.175	sspl:121783193 K20513 ferruginol synthase [EC:1.14.14.175] | (RefSeq) ferruginol synthase-like (A)
XP_007402309.1	sspl:121757276	1.14.14.151	sspl:121757276 K15472 premnaspirodiene oxygenase [EC:1.14.14.151] | (RefSeq) premnaspirodiene oxygenase-like (A)
XP_007402348.1	sspl:121743157	1.14.14.151	sspl:121743157 K15472 premnaspirodiene oxygenase [EC:1.14.14.151] | (RefSeq) premnaspirodiene oxygenase-like (A)
XP_007402349.1	ag:AGN04215	1.14.14.175	ag:AGN04215 K20513 ferruginol synthase [EC:1.14.14.175] | (KEGG) CYP76AH1; ferruginol synthase (EC:1.14.14.175) (A)
XP_007402416.1	sspl:121759934	1.14.14.175	sspl:121759934 K20513 ferruginol synthase [EC:1.14.14.175] | (RefSeq) carnosic acid synthase-like (A)
XP_007402503.1	vko:123019428	1.14.14.177	vko:123019428 K17731 ultra-long-chain fatty acid omega-hydroxylase [EC:1.14.14.177] | (RefSeq) LOW QUALITY PROTEIN: cytochrome P450 4F22-like (A)
XP_007402667.1	dne:112993054	1.14.14.177	dne:112993054 K17731 ultra-long-chain fatty acid omega-hydroxylase [EC:1.14.14.177] | (RefSeq) cytochrome P450 4F22 (A)
XP_007402741.1	sspl:121785163	1.14.14.175	sspl:121785163 K20513 ferruginol synthase [EC:1.14.14.175] | (RefSeq) ferruginol synthase 1 (A)
XP_007402746.1	sspl:121756002	1.14.14.175	sspl:121756002 K20513 ferruginol synthase [EC:1.14.14.175] | (RefSeq) ferruginol synthase-like (A)
XP_007402762.1	sspl:121756002	1.14.14.175	sspl:121756002 K20513 ferruginol synthase [EC:1.14.14.175] | (RefSeq) ferruginol synthase-like (A)
XP_007403053.1	sspl:121783560	1.14.14.151	sspl:121783560 K15472 premnaspirodiene oxygenase [EC:1.14.14.151] | (RefSeq) premnaspirodiene oxygenase-like (A)
XP_007403144.1	sspl:121785163	1.14.14.175	sspl:121785163 K20513 ferruginol synthase [EC:1.14.14.175] | (RefSeq) ferruginol synthase 1 (A)
XP_007403148.1	sspl:121743157	1.14.14.151	sspl:121743157 K15472 premnaspirodiene oxygenase [EC:1.14.14.151] | (RefSeq) premnaspirodiene oxygenase-like (A)
XP_007403234.1	ag:AGN04215	1.14.14.175	ag:AGN04215 K20513 ferruginol synthase [EC:1.14.14.175] | (KEGG) CYP76AH1; ferruginol synthase (EC:1.14.14.175) (A)
XP_007403264.1	ag:AGN04215	1.14.14.175	ag:AGN04215 K20513 ferruginol synthase [EC:1.14.14.175] | (KEGG) CYP76AH1; ferruginol synthase (EC:1.14.14.175) (A)
XP_007403474.1	sspl:121783532	1.14.14.175	sspl:121783532 K20513 ferruginol synthase [EC:1.14.14.175] | (RefSeq) ferruginol synthase-like (A)

## Sheet: Phlebia_centrifuga
query_id	subject_id	EC	description
PSR70417.1	cal:CAALFM_CR09700WA
PSR70426.1	sspl:121756002	1.14.14.175	sspl:121756002 K20513 ferruginol synthase [EC:1.14.14.175] | (RefSeq) ferruginol synthase-like (A)
PSR70469.1	dfa:DFA_00629	2.5.1.21	dfa:DFA_00629 K00801 farnesyl-diphosphate farnesyltransferase [EC:2.5.1.21] | (RefSeq) fdfT; farnesyl-diphosphate farnesyltransferase (A)
PSR70592.1	sspl:121783560	1.14.14.151	sspl:121783560 K15472 premnaspirodiene oxygenase [EC:1.14.14.151] | (RefSeq) premnaspirodiene oxygenase-like (A)
PSR70598.1	ecad:122607319	1.14.14.151	ecad:122607319 K15472 premnaspirodiene oxygenase [EC:1.14.14.151] | (RefSeq) premnaspirodiene oxygenase-like (A)
PSR70644.1	sspl:121783193	1.14.14.175	sspl:121783193 K20513 ferruginol synthase [EC:1.14.14.175] | (RefSeq) ferruginol synthase-like (A)
PSR70846.1	npd:112955235	1.14.14.177	npd:112955235 K17731 ultra-long-chain fatty acid omega-hydroxylase [EC:1.14.14.177] | (RefSeq) docosahexaenoic acid omega-hydroxylase CYP4F3-like (A)
PSR70849.1	arow:112960551	1.14.14.177	arow:112960551 K17731 ultra-long-chain fatty acid omega-hydroxylase [EC:1.14.14.177] | (RefSeq) cytochrome P450 4F22 (A)
PSR70858.1	sspl:121757976	1.14.14.151	sspl:121757976 K15472 premnaspirodiene oxygenase [EC:1.14.14.151] | (RefSeq) premnaspirodiene oxygenase-like (A)
PSR70861.1	sspl:121770564	1.14.14.151	sspl:121770564 K15472 premnaspirodiene oxygenase [EC:1.14.14.151] | (RefSeq) premnaspirodiene oxygenase-like isoform X1 (A)
PSR70938.1	sur:STAUR_5420	1.14.14.17	sur:STAUR_5420 K00511 squalene monooxygenase [EC:1.14.14.17] | (GenBank) Monooxygenase family protein (A)
PSR71044.1	pco:PHACADRAFT_264568	2.5.1.21	pco:PHACADRAFT_264568 K00801 farnesyl-diphosphate farnesyltransferase [EC:2.5.1.21] | (RefSeq) hypothetical protein (A)
PSR71464.1	dfa:DFA_00629	2.5.1.21	dfa:DFA_00629 K00801 farnesyl-diphosphate farnesyltransferase [EC:2.5.1.21] | (RefSeq) fdfT; farnesyl-diphosphate farnesyltransferase (A)
PSR71505.1	egr:104423240	1.14.14.17	egr:104423240 K00511 squalene monooxygenase [EC:1.14.14.17] | (RefSeq) squalene monooxygenase (A)
PSR71537.1	egt:105975178	1.14.14.175	egt:105975178 K20513 ferruginol synthase [EC:1.14.14.175] | (RefSeq) ferruginol synthase-like (A)
PSR71633.1	sspl:121750147	1.14.14.175	sspl:121750147 K20513 ferruginol synthase [EC:1.14.14.175] | (RefSeq) sugiol synthase-like (A)
PSR71640.1	dne:112993054	1.14.14.177	dne:112993054 K17731 ultra-long-chain fatty acid omega-hydroxylase [EC:1.14.14.177] | (RefSeq) cytochrome P450 4F22 (A)
PSR71810.1	sspl:121756002	1.14.14.175	sspl:121756002 K20513 ferruginol synthase [EC:1.14.14.175] | (RefSeq) ferruginol synthase-like (A)
PSR71883.1	tng:GSTEN00019899G001	4.2.3.134	tng:GSTEN00019899G001 K18202 5-phosphonooxy-L-lysine phospho-lyase [EC:4.2.3.134] | (GenBank) unnamed protein product (A)
PSR72168.1	gmx:100037459	1.14.14.134	gmx:100037459 K15814 beta-amyrin 24-hydroxylase [EC:1.14.14.134] | (RefSeq) CYP93E1; beta-amyrin 24-hydroxylase (A)
PSR72287.1	scad:DN051_14270	1.14.15.39 4.2.3.47	scad:DN051_14270 K12645 epi-isozizaene 5-monooxygenase / beta-farnesene synthase [EC:1.14.15.39 4.2.3.47] | (GenBank) cytochrome P450 (A)
PSR72311.1	ang:ANI_1_2222014	5.4.99.17 4.2.1.129	ang:ANI_1_2222014 K06045 squalene-hopene/tetraprenyl-beta-curcumene cyclase [EC:5.4.99.17 4.2.1.129] | (RefSeq) An01g01290; squalene-hopene-cyclase (A)
PSR72318.1	spra:CP972_23865	1.14.15.39 4.2.3.47	spra:CP972_23865 K12645 epi-isozizaene 5-monooxygenase / beta-farnesene synthase [EC:1.14.15.39 4.2.3.47] | (GenBank) cytochrome P450 (A)
PSR72559.1	sspl:121750147	1.14.14.175	sspl:121750147 K20513 ferruginol synthase [EC:1.14.14.175] | (RefSeq) sugiol synthase-like (A)
PSR72560.1	ecad:122602228	1.14.14.150	ecad:122602228 K20561 costunolide synthase [EC:1.14.14.150] | (RefSeq) costunolide synthase-like (A)
PSR72736.1	mun:110548891	1.14.14.177	mun:110548891 K17731 ultra-long-chain fatty acid omega-hydroxylase [EC:1.14.14.177] | (RefSeq) cytochrome P450 4F22 (A)
PSR72740.1	sspl:121743157	1.14.14.151	sspl:121743157 K15472 premnaspirodiene oxygenase [EC:1.14.14.151] | (RefSeq) premnaspirodiene oxygenase-like (A)
PSR73042.1	sund:121924290	4.2.3.134	sund:121924290 K18202 5-phosphonooxy-L-lysine phospho-lyase [EC:4.2.3.134] | (RefSeq) 5-phosphohydroxy-L-lysine phospho-lyase-like isoform X1 (A)
PSR73156.1	cal:CAALFM_CR07630CA
PSR73291.1	han:110898214	1.14.14.95	han:110898214 K15800 germacrene A oxidase [EC:1.14.14.95] | (RefSeq) germacrene A hydroxylase (A)
PSR73370.1	ag:AGN04215	1.14.14.175	ag:AGN04215 K20513 ferruginol synthase [EC:1.14.14.175] | (KEGG) CYP76AH1; ferruginol synthase (EC:1.14.14.175) (A)
PSR73371.1	sspl:121783532	1.14.14.175	sspl:121783532 K20513 ferruginol synthase [EC:1.14.14.175] | (RefSeq) ferruginol synthase-like (A)
PSR73379.1	sspl:121778538	1.14.14.175	sspl:121778538 K20513 ferruginol synthase [EC:1.14.14.175] | (RefSeq) sugiol synthase-like (A)
PSR73384.1	sspl:121766434	1.14.14.175	sspl:121766434 K20513 ferruginol synthase [EC:1.14.14.175] | (RefSeq) ferruginol synthase-like (A)
PSR73385.1	sspl:121783193	1.14.14.175	sspl:121783193 K20513 ferruginol synthase [EC:1.14.14.175] | (RefSeq) ferruginol synthase-like (A)
PSR73438.1	xla:100037244	1.14.14.177	xla:100037244 K17731 ultra-long-chain fatty acid omega-hydroxylase [EC:1.14.14.177] | (RefSeq) cyp4f22.S, cyp4f22, cyp4f22.L; cytochrome P450 family 4 subfamily F member 22 S homeolog (A)
PSR73456.1	sci:B446_24615	1.14.15.39 4.2.3.47	sci:B446_24615 K12645 epi-isozizaene 5-monooxygenase / beta-farnesene synthase [EC:1.14.15.39 4.2.3.47] | (GenBank) cytochrome P450 (A)
PSR73461.1	arow:112964748	4.2.3.134	arow:112964748 K18202 5-phosphonooxy-L-lysine phospho-lyase [EC:4.2.3.134] | (RefSeq) PHYKPL; 5-phosphohydroxy-L-lysine phospho-lyase isoform X1 (A)
PSR73475.1	shr:100929206	1.14.14.177	shr:100929206 K17731 ultra-long-chain fatty acid omega-hydroxylase [EC:1.14.14.177] | (RefSeq) cytochrome P450 4F22 (A)
PSR73505.1	ccaj:109791859	1.14.14.17	ccaj:109791859 K00511 squalene monooxygenase [EC:1.14.14.17] | (RefSeq) squalene monooxygenase-like (A)
PSR73546.1	egt:105975178	1.14.14.175	egt:105975178 K20513 ferruginol synthase [EC:1.14.14.175] | (RefSeq) ferruginol synthase-like (A)
PSR73740.1	cal:CAALFM_CR08370WA	6.3.2.3	cal:CAALFM_CR08370WA K21456 glutathione synthase [EC:6.3.2.3] | (RefSeq) GSH2, CaO19.6404; glutathione synthase (A)
PSR73845.1	spar:SPRG_11641	1.14.14.17	spar:SPRG_11641 K00511 squalene monooxygenase [EC:1.14.14.17] | (RefSeq) hypothetical protein (A)
PSR73943.1	minc:123218944	4.2.3.75	minc:123218944 K15803 (-)-germacrene D synthase [EC:4.2.3.75] | (RefSeq) (E)-beta-farnesene synthase-like (A)
PSR74011.1	sspl:121764980	1.14.14.175	sspl:121764980 K20513 ferruginol synthase [EC:1.14.14.175] | (RefSeq) carnosic acid synthase-like (A)
PSR74012.1	sspl:121783193	1.14.14.175	sspl:121783193 K20513 ferruginol synthase [EC:1.14.14.175] | (RefSeq) ferruginol synthase-like (A)
PSR74055.1	oeu:111395219	4.2.3.48	oeu:111395219 K14175 (3S,6E)-nerolidol synthase [EC:4.2.3.48] | (RefSeq) (3S,6E)-nerolidol synthase 1-like (A)
PSR74371.1	sspl:121802016	1.14.14.175	sspl:121802016 K20513 ferruginol synthase [EC:1.14.14.175] | (RefSeq) ferruginol synthase-like (A)
PSR74400.1	pcoc:116238967	1.14.14.177	pcoc:116238967 K17731 ultra-long-chain fatty acid omega-hydroxylase [EC:1.14.14.177] | (RefSeq) cytochrome P450 4F22 (A)
PSR74494.1	csin:114292023	1.1.1.354	csin:114292023 K15891 NAD+dependent farnesol dehydrogenase [EC:1.1.1.354] | (RefSeq) uncharacterized protein LOC114292023 (A)
PSR74535.1	dfa:DFA_00629	2.5.1.21	dfa:DFA_00629 K00801 farnesyl-diphosphate farnesyltransferase [EC:2.5.1.21] | (RefSeq) fdfT; farnesyl-diphosphate farnesyltransferase (A)
PSR74574.1	shs:STEHIDRAFT_45387	4.2.3.125 4.2.3.23 4.2.3.126	shs:STEHIDRAFT_45387 K21927 alpha-muurolene/germacrene-A/gamma-muurolene synthase [EC:4.2.3.125 4.2.3.23 4.2.3.126] | (RefSeq) terpenoid synthase (A)
PSR74782.1	pmax:117332832	1.14.14.177	pmax:117332832 K17731 ultra-long-chain fatty acid omega-hydroxylase [EC:1.14.14.177] | (RefSeq) cytochrome P450 4F22-like isoform X1 (A)
PSR74974.1	sspl:121811461	1.14.14.151	sspl:121811461 K15472 premnaspirodiene oxygenase [EC:1.14.14.151] | (RefSeq) premnaspirodiene oxygenase-like (A)
PSR74975.1	pmax:117332832	1.14.14.177	pmax:117332832 K17731 ultra-long-chain fatty acid omega-hydroxylase [EC:1.14.14.177] | (RefSeq) cytochrome P450 4F22-like isoform X1 (A)
PSR75178.1	cal:CAALFM_CR09890CA	2.5.1.60	cal:CAALFM_CR09890CA K05956 geranylgeranyl transferase type-2 subunit beta [EC:2.5.1.60] | (RefSeq) BET2, CaO19.7563; Rab geranylgeranyltransferase (A)
PSR75208.1	sspl:121766444	1.14.14.175	sspl:121766444 K20513 ferruginol synthase [EC:1.14.14.175] | (RefSeq) ferruginol synthase-like (A)
PSR75209.1	sspl:121783532	1.14.14.175	sspl:121783532 K20513 ferruginol synthase [EC:1.14.14.175] | (RefSeq) ferruginol synthase-like (A)
PSR75210.1	sspl:121783532	1.14.14.175	sspl:121783532 K20513 ferruginol synthase [EC:1.14.14.175] | (RefSeq) ferruginol synthase-like (A)
PSR75211.1	sspl:121783532	1.14.14.175	sspl:121783532 K20513 ferruginol synthase [EC:1.14.14.175] | (RefSeq) ferruginol synthase-like (A)
PSR75405.1	lsv:111885020	1.14.14.150	lsv:111885020 K20561 costunolide synthase [EC:1.14.14.150] | (RefSeq) costunolide synthase (A)
PSR75712.1	sspl:121766434	1.14.14.175	sspl:121766434 K20513 ferruginol synthase [EC:1.14.14.175] | (RefSeq) ferruginol synthase-like (A)
PSR75713.1	sspl:121785163	1.14.14.175	sspl:121785163 K20513 ferruginol synthase [EC:1.14.14.175] | (RefSeq) ferruginol synthase 1 (A)
PSR76487.1	rno:100169747	4.2.3.134	rno:100169747 K18202 5-phosphonooxy-L-lysine phospho-lyase [EC:4.2.3.134] | (RefSeq) Phykpl; alanine--glyoxylate aminotransferase 2-like 2 (A)
PSR76575.1	vra:106762372	1.1.1.354	vra:106762372 K15891 NAD+dependent farnesol dehydrogenase [EC:1.1.1.354] | (RefSeq) uncharacterized protein LOC106762372 isoform X1 (A)
PSR76662.1	pgr:PGTG_06567	1.14.14.17	pgr:PGTG_06567 K00511 squalene monooxygenase [EC:1.14.14.17] | (RefSeq) hypothetical protein (A)
PSR76766.1	spaq:STNY_R08370
PSR76809.1	sspl:121743157	1.14.14.151	sspl:121743157 K15472 premnaspirodiene oxygenase [EC:1.14.14.151] | (RefSeq) premnaspirodiene oxygenase-like (A)
PSR76828.1	sspl:121746146	1.14.14.151	sspl:121746146 K15472 premnaspirodiene oxygenase [EC:1.14.14.151] | (RefSeq) premnaspirodiene oxygenase-like (A)
PSR76829.1	sspl:121778538	1.14.14.175	sspl:121778538 K20513 ferruginol synthase [EC:1.14.14.175] | (RefSeq) sugiol synthase-like (A)
PSR76830.1	cam:101495076	1.14.14.134	cam:101495076 K15814 beta-amyrin 24-hydroxylase [EC:1.14.14.134] | (RefSeq) beta-amyrin 24-hydroxylase-like (A)
PSR77093.1	ssia:A7J05_09235	1.14.15.32	ssia:A7J05_09235 K15907 pentalenene oxygenase [EC:1.14.15.32] | (GenBank) cytochrome P450 (A)
PSR77598.1	dfa:DFA_00629	2.5.1.21	dfa:DFA_00629 K00801 farnesyl-diphosphate farnesyltransferase [EC:2.5.1.21] | (RefSeq) fdfT; farnesyl-diphosphate farnesyltransferase (A)
PSR77604.1	crb:17895797	4.2.3.75	crb:17895797 K15803 (-)-germacrene D synthase [EC:4.2.3.75] | (RefSeq) dolabella-3,7-dien-18-ol synthase TPS06 (A)
PSR77855.1	sspl:121783532	1.14.14.175	sspl:121783532 K20513 ferruginol synthase [EC:1.14.14.175] | (RefSeq) ferruginol synthase-like (A)
PSR77908.1	sspl:121756002	1.14.14.175	sspl:121756002 K20513 ferruginol synthase [EC:1.14.14.175] | (RefSeq) ferruginol synthase-like (A)
PSR77910.1	sspl:121802016	1.14.14.175	sspl:121802016 K20513 ferruginol synthase [EC:1.14.14.175] | (RefSeq) ferruginol synthase-like (A)
PSR77911.1	sspl:121783532	1.14.14.175	sspl:121783532 K20513 ferruginol synthase [EC:1.14.14.175] | (RefSeq) ferruginol synthase-like (A)
PSR77912.1	var:108327766	1.14.14.134	var:108327766 K15814 beta-amyrin 24-hydroxylase [EC:1.14.14.134] | (RefSeq) beta-amyrin 24-hydroxylase (A)
PSR78591.1	ini:109149773	1.1.1.354	ini:109149773 K15891 NAD+dependent farnesol dehydrogenase [EC:1.1.1.354] | (RefSeq) putative dihydroflavonol 4-reductase (A)
PSR78993.1	dfa:DFA_00629	2.5.1.21	dfa:DFA_00629 K00801 farnesyl-diphosphate farnesyltransferase [EC:2.5.1.21] | (RefSeq) fdfT; farnesyl-diphosphate farnesyltransferase (A)
PSR79020.1	sspl:121785163	1.14.14.175	sspl:121785163 K20513 ferruginol synthase [EC:1.14.14.175] | (RefSeq) ferruginol synthase 1 (A)
PSR79232.1	sspl:121766433	1.14.14.175	sspl:121766433 K20513 ferruginol synthase [EC:1.14.14.175] | (RefSeq) ferruginol synthase-like (A)
PSR79564.1	egt:105975178	1.14.14.175	egt:105975178 K20513 ferruginol synthase [EC:1.14.14.175] | (RefSeq) ferruginol synthase-like (A)
PSR79569.1	sspl:121743400	1.14.14.151	sspl:121743400 K15472 premnaspirodiene oxygenase [EC:1.14.14.151] | (RefSeq) premnaspirodiene oxygenase-like (A)
PSR79665.1	dfa:DFA_00629	2.5.1.21	dfa:DFA_00629 K00801 farnesyl-diphosphate farnesyltransferase [EC:2.5.1.21] | (RefSeq) fdfT; farnesyl-diphosphate farnesyltransferase (A)
PSR80371.1	dfa:DFA_00629	2.5.1.21	dfa:DFA_00629 K00801 farnesyl-diphosphate farnesyltransferase [EC:2.5.1.21] | (RefSeq) fdfT; farnesyl-diphosphate farnesyltransferase (A)
PSR81162.1	ani:AN3376.2	2.5.1.21	ani:AN3376.2 K00801 farnesyl-diphosphate farnesyltransferase [EC:2.5.1.21] | (RefSeq) hypothetical protein (A)
PSR81200.1	sspl:121746146	1.14.14.151	sspl:121746146 K15472 premnaspirodiene oxygenase [EC:1.14.14.151] | (RefSeq) premnaspirodiene oxygenase-like (A)
PSR81343.1	ag:AGN04215	1.14.14.175	ag:AGN04215 K20513 ferruginol synthase [EC:1.14.14.175] | (KEGG) CYP76AH1; ferruginol synthase (EC:1.14.14.175) (A)
PSR81378.1	oeu:111395219	4.2.3.48	oeu:111395219 K14175 (3S,6E)-nerolidol synthase [EC:4.2.3.48] | (RefSeq) (3S,6E)-nerolidol synthase 1-like (A)
PSR81817.1	pcw:110196136	1.14.14.177	pcw:110196136 K17731 ultra-long-chain fatty acid omega-hydroxylase [EC:1.14.14.177] | (RefSeq) LOW QUALITY PROTEIN: cytochrome P450 4F22-like (A)
PSR81829.1	lang:109352528	1.14.14.134	lang:109352528 K15814 beta-amyrin 24-hydroxylase [EC:1.14.14.134] | (RefSeq) beta-amyrin 24-hydroxylase-like (A)
PSR81867.1	dne:112993054	1.14.14.177	dne:112993054 K17731 ultra-long-chain fatty acid omega-hydroxylase [EC:1.14.14.177] | (RefSeq) cytochrome P450 4F22 (A)
PSR82969.1	sspl:121800549	1.14.14.175	sspl:121800549 K20513 ferruginol synthase [EC:1.14.14.175] | (RefSeq) 11-hydroxysugiol 20-monooxygenase-like (A)
PSR83157.1	tvs:TRAVEDRAFT_75578	4.2.3.125 4.2.3.23 4.2.3.126	tvs:TRAVEDRAFT_75578 K21927 alpha-muurolene/germacrene-A/gamma-muurolene synthase [EC:4.2.3.125 4.2.3.23 4.2.3.126] | (RefSeq) terpenoid synthase (A)
PSR83159.1	tvs:TRAVEDRAFT_75578	4.2.3.125 4.2.3.23 4.2.3.126	tvs:TRAVEDRAFT_75578 K21927 alpha-muurolene/germacrene-A/gamma-muurolene synthase [EC:4.2.3.125 4.2.3.23 4.2.3.126] | (RefSeq) terpenoid synthase (A)
PSR83161.1	tvs:TRAVEDRAFT_75578	4.2.3.125 4.2.3.23 4.2.3.126	tvs:TRAVEDRAFT_75578 K21927 alpha-muurolene/germacrene-A/gamma-muurolene synthase [EC:4.2.3.125 4.2.3.23 4.2.3.126] | (RefSeq) terpenoid synthase (A)
PSR83326.1	psom:113288492	1.14.14.17	psom:113288492 K00511 squalene monooxygenase [EC:1.14.14.17] | (RefSeq) squalene monooxygenase-like (A)
PSR83473.1	mtr:MTR_7g056103	1.14.14.134	mtr:MTR_7g056103 K15814 beta-amyrin 24-hydroxylase [EC:1.14.14.134] | (GenBank) cytochrome P450 family monooxygenase (A)
PSR83733.1	sspl:121752413	1.14.14.151	sspl:121752413 K15472 premnaspirodiene oxygenase [EC:1.14.14.151] | (RefSeq) premnaspirodiene oxygenase-like (A)
PSR83999.1	gmx:100037459	1.14.14.134	gmx:100037459 K15814 beta-amyrin 24-hydroxylase [EC:1.14.14.134] | (RefSeq) CYP93E1; beta-amyrin 24-hydroxylase (A)
PSR84002.1	xla:100337565	1.14.14.177	xla:100337565 K17731 ultra-long-chain fatty acid omega-hydroxylase [EC:1.14.14.177] | (RefSeq) cyp4f2.L, cpf2, cyp4f2, cyp4f42; cytochrome P450 family 4 subfamily F member 2 L homeolog (A)
PSR84301.1	dfa:DFA_00629	2.5.1.21	dfa:DFA_00629 K00801 farnesyl-diphosphate farnesyltransferase [EC:2.5.1.21] | (RefSeq) fdfT; farnesyl-diphosphate farnesyltransferase (A)
PSR85524.1	sspl:121783560	1.14.14.151	sspl:121783560 K15472 premnaspirodiene oxygenase [EC:1.14.14.151] | (RefSeq) premnaspirodiene oxygenase-like (A)
PSR85632.1	sspl:121756002	1.14.14.175	sspl:121756002 K20513 ferruginol synthase [EC:1.14.14.175] | (RefSeq) ferruginol synthase-like (A)
PSR85633.1	ssia:A7J05_09235	1.14.15.32	ssia:A7J05_09235 K15907 pentalenene oxygenase [EC:1.14.15.32] | (GenBank) cytochrome P450 (A)
PSR85636.1	sspl:121783532	1.14.14.175	sspl:121783532 K20513 ferruginol synthase [EC:1.14.14.175] | (RefSeq) ferruginol synthase-like (A)
PSR85637.1	sspl:121783532	1.14.14.175	sspl:121783532 K20513 ferruginol synthase [EC:1.14.14.175] | (RefSeq) ferruginol synthase-like (A)
PSR85876.1	dne:112993054	1.14.14.177	dne:112993054 K17731 ultra-long-chain fatty acid omega-hydroxylase [EC:1.14.14.177] | (RefSeq) cytochrome P450 4F22 (A)
PSR88743.1	dfa:DFA_00629	2.5.1.21	dfa:DFA_00629 K00801 farnesyl-diphosphate farnesyltransferase [EC:2.5.1.21] | (RefSeq) fdfT; farnesyl-diphosphate farnesyltransferase (A)
PSR88837.1	sspl:121781922	1.14.14.175	sspl:121781922 K20513 ferruginol synthase [EC:1.14.14.175] | (RefSeq) sugiol synthase-like (A)
PSR88859.1	pxb:103941079	1.1.1.354	pxb:103941079 K15891 NAD+dependent farnesol dehydrogenase [EC:1.1.1.354] | (RefSeq) uncharacterized protein LOC103941079 (A)
PSR88979.1	cci:CC1G_06441	4.2.3.91 4.2.3.127 4.2.3.128 4.2.3.129	cci:CC1G_06441 K22058 cubebol/beta-copaene/beta-cubebene/()-sativene synthase [EC:4.2.3.91 4.2.3.127 4.2.3.128 4.2.3.129] | (RefSeq) hypothetical protein (A)
PSR88980.1	cci:CC1G_06441	4.2.3.91 4.2.3.127 4.2.3.128 4.2.3.129	cci:CC1G_06441 K22058 cubebol/beta-copaene/beta-cubebene/()-sativene synthase [EC:4.2.3.91 4.2.3.127 4.2.3.128 4.2.3.129] | (RefSeq) hypothetical protein (A)
PSR90362.1	tvs:TRAVEDRAFT_75578	4.2.3.125 4.2.3.23 4.2.3.126	tvs:TRAVEDRAFT_75578 K21927 alpha-muurolene/germacrene-A/gamma-muurolene synthase [EC:4.2.3.125 4.2.3.23 4.2.3.126] | (RefSeq) terpenoid synthase (A)
PSR90363.1	tvs:TRAVEDRAFT_75578	4.2.3.125 4.2.3.23 4.2.3.126	tvs:TRAVEDRAFT_75578 K21927 alpha-muurolene/germacrene-A/gamma-muurolene synthase [EC:4.2.3.125 4.2.3.23 4.2.3.126] | (RefSeq) terpenoid synthase (A)
PSR90365.1	gtr:GLOTRDRAFT_103889	4.2.3.125 4.2.3.23 4.2.3.126	gtr:GLOTRDRAFT_103889 K21927 alpha-muurolene/germacrene-A/gamma-muurolene synthase [EC:4.2.3.125 4.2.3.23 4.2.3.126] | (RefSeq) terpenoid synthase (A)
PSR90589.1	nfi:NFIA_101360	5.4.99.32	nfi:NFIA_101360 K15811 protostadienol synthase [EC:5.4.99.32] | (RefSeq) squalene-hopene-cyclase, putative (A)
PSR93708.1	sspl:121780327	1.14.14.175	sspl:121780327 K20513 ferruginol synthase [EC:1.14.14.175] | (RefSeq) ferruginol synthase 1-like (A)
PSR93709.1	sspl:121785163	1.14.14.175	sspl:121785163 K20513 ferruginol synthase [EC:1.14.14.175] | (RefSeq) ferruginol synthase 1 (A)
PSR93711.1	sspl:121783532	1.14.14.175	sspl:121783532 K20513 ferruginol synthase [EC:1.14.14.175] | (RefSeq) ferruginol synthase-like (A)
PSR94131.1	dfa:DFA_00629	2.5.1.21	dfa:DFA_00629 K00801 farnesyl-diphosphate farnesyltransferase [EC:2.5.1.21] | (RefSeq) fdfT; farnesyl-diphosphate farnesyltransferase (A)
PSR94563.1	cal:CAALFM_CR09700WA
PSR94565.1	cal:CAALFM_CR09700WA
PSR97081.1	sspl:121802016	1.14.14.175	sspl:121802016 K20513 ferruginol synthase [EC:1.14.14.175] | (RefSeq) ferruginol synthase-like (A)
PSR97092.1	pco:PHACADRAFT_263119	1.14.14.17	pco:PHACADRAFT_263119 K00511 squalene monooxygenase [EC:1.14.14.17] | (RefSeq) hypothetical protein (A)
PSR97714.1	itr:116005970	1.14.14.151	itr:116005970 K15472 premnaspirodiene oxygenase [EC:1.14.14.151] | (RefSeq) premnaspirodiene oxygenase-like (A)
PSR97715.1	sspl:121761842	1.14.14.175	sspl:121761842 K20513 ferruginol synthase [EC:1.14.14.175] | (RefSeq) LOW QUALITY PROTEIN: carnosic acid synthase-like (A)
PSS01015.1	sspl:121770564	1.14.14.151	sspl:121770564 K15472 premnaspirodiene oxygenase [EC:1.14.14.151] | (RefSeq) premnaspirodiene oxygenase-like isoform X1 (A)
PSS01016.1	dne:112993054	1.14.14.177	dne:112993054 K17731 ultra-long-chain fatty acid omega-hydroxylase [EC:1.14.14.177] | (RefSeq) cytochrome P450 4F22 (A)
PSS05528.1	ppp:112293999	1.1.1.354	ppp:112293999 K15891 NAD+dependent farnesol dehydrogenase [EC:1.1.1.354] | (RefSeq) uncharacterized protein LOC112293999 (A)
PSS06488.1	ag:AGN04215	1.14.14.175	ag:AGN04215 K20513 ferruginol synthase [EC:1.14.14.175] | (KEGG) CYP76AH1; ferruginol synthase (EC:1.14.14.175) (A)
PSS06550.1	mbas:ALGA_3274	1.1.1.354	mbas:ALGA_3274 K15891 NAD+dependent farnesol dehydrogenase [EC:1.1.1.354] | (GenBank) hypothetical protein (A)
PSS06616.1	sclf:BB341_00225	1.14.15.32	sclf:BB341_00225 K15907 pentalenene oxygenase [EC:1.14.15.32] | (GenBank) cytochrome P450 (A)
PSS08856.1	sspl:121753304	1.14.14.175	sspl:121753304 K20513 ferruginol synthase [EC:1.14.14.175] | (RefSeq) ferruginol synthase-like (A)
PSS08878.1	dfa:DFA_00629	2.5.1.21	dfa:DFA_00629 K00801 farnesyl-diphosphate farnesyltransferase [EC:2.5.1.21] | (RefSeq) fdfT; farnesyl-diphosphate farnesyltransferase (A)
PSS15402.1	dfa:DFA_00629	2.5.1.21	dfa:DFA_00629 K00801 farnesyl-diphosphate farnesyltransferase [EC:2.5.1.21] | (RefSeq) fdfT; farnesyl-diphosphate farnesyltransferase (A)
PSS17117.1	minc:123218944	4.2.3.75	minc:123218944 K15803 (-)-germacrene D synthase [EC:4.2.3.75] | (RefSeq) (E)-beta-farnesene synthase-like (A)
PSS17118.1	oeu:111395219	4.2.3.48	oeu:111395219 K14175 (3S,6E)-nerolidol synthase [EC:4.2.3.48] | (RefSeq) (3S,6E)-nerolidol synthase 1-like (A)
PSS17133.1	itr:116005970	1.14.14.151	itr:116005970 K15472 premnaspirodiene oxygenase [EC:1.14.14.151] | (RefSeq) premnaspirodiene oxygenase-like (A)
PSS17134.1	sspl:121761842	1.14.14.175	sspl:121761842 K20513 ferruginol synthase [EC:1.14.14.175] | (RefSeq) LOW QUALITY PROTEIN: carnosic acid synthase-like (A)
PSS18929.1	cqi:110719994	1.14.14.17	cqi:110719994 K00511 squalene monooxygenase [EC:1.14.14.17] | (RefSeq) squalene monooxygenase-like (A)
PSS22616.1	oeu:111395219	4.2.3.48	oeu:111395219 K14175 (3S,6E)-nerolidol synthase [EC:4.2.3.48] | (RefSeq) (3S,6E)-nerolidol synthase 1-like (A)
PSS29889.1	sspl:121750147	1.14.14.175	sspl:121750147 K20513 ferruginol synthase [EC:1.14.14.175] | (RefSeq) sugiol synthase-like (A)
PSS30875.1	zvi:118097784	1.14.14.177	zvi:118097784 K17731 ultra-long-chain fatty acid omega-hydroxylase [EC:1.14.14.177] | (RefSeq) cytochrome P450 4F22 isoform X1 (A)
PSS30876.1	pmua:114587741	1.14.14.177	pmua:114587741 K17731 ultra-long-chain fatty acid omega-hydroxylase [EC:1.14.14.177] | (RefSeq) cytochrome P450 4F22-like isoform X1 (A)
PSS30979.1	egt:105975178	1.14.14.175	egt:105975178 K20513 ferruginol synthase [EC:1.14.14.175] | (RefSeq) ferruginol synthase-like (A)
PSS30980.1	sspl:121766452	1.14.14.175	sspl:121766452 K20513 ferruginol synthase [EC:1.14.14.175] | (RefSeq) ferruginol synthase-like (A)
PSS31931.1	cthr:CTHT_0018980	1.14.14.17	cthr:CTHT_0018980 K00511 squalene monooxygenase [EC:1.14.14.17] | (RefSeq) hypothetical protein (A)
PSS31935.1	thj:104819464	1.1.1.354	thj:104819464 K15891 NAD+dependent farnesol dehydrogenase [EC:1.1.1.354] | (RefSeq) uncharacterized protein LOC104819464 (A)
PSS31981.1	pvir:120647065	1.1.1.354	pvir:120647065 K15891 NAD+dependent farnesol dehydrogenase [EC:1.1.1.354] | (RefSeq) putative dihydroflavonol 4-reductase (A)
PSS32053.1	tvs:TRAVEDRAFT_75578	4.2.3.125 4.2.3.23 4.2.3.126	tvs:TRAVEDRAFT_75578 K21927 alpha-muurolene/germacrene-A/gamma-muurolene synthase [EC:4.2.3.125 4.2.3.23 4.2.3.126] | (RefSeq) terpenoid synthase (A)
PSS32170.1	ag:AJQ30186	1.14.14.175	ag:AJQ30186 K20513 ferruginol synthase [EC:1.14.14.175] | (KEGG) FS; ferruginol synthase (EC:1.14.14.175) (A)
PSS32214.1	plj:VFPFJ_06332	1.14.14.17	plj:VFPFJ_06332 K00511 squalene monooxygenase [EC:1.14.14.17] | (RefSeq) squalene monooxygenase (A)
PSS34121.1	svd:CP969_25545	1.14.15.39 4.2.3.47	svd:CP969_25545 K12645 epi-isozizaene 5-monooxygenase / beta-farnesene synthase [EC:1.14.15.39 4.2.3.47] | (GenBank) cytochrome P450 (A)
PSS34123.1	npd:112955235	1.14.14.177	npd:112955235 K17731 ultra-long-chain fatty acid omega-hydroxylase [EC:1.14.14.177] | (RefSeq) docosahexaenoic acid omega-hydroxylase CYP4F3-like (A)
PSS34169.1	pmax:117332832	1.14.14.177	pmax:117332832 K17731 ultra-long-chain fatty acid omega-hydroxylase [EC:1.14.14.177] | (RefSeq) cytochrome P450 4F22-like isoform X1 (A)
PSS34177.1	pmax:117332832	1.14.14.177	pmax:117332832 K17731 ultra-long-chain fatty acid omega-hydroxylase [EC:1.14.14.177] | (RefSeq) cytochrome P450 4F22-like isoform X1 (A)
PSS34178.1	sals:SLNWT_2071	1.14.15.39 4.2.3.47	sals:SLNWT_2071 K12645 epi-isozizaene 5-monooxygenase / beta-farnesene synthase [EC:1.14.15.39 4.2.3.47] | (GenBank) cytochrome P450 hydroxylase (A)
PSS35616.1	aip:107639472	1.14.14.134	aip:107639472 K15814 beta-amyrin 24-hydroxylase [EC:1.14.14.134] | (RefSeq) beta-amyrin 24-hydroxylase (A)
PSS37177.1	ini:109158643	1.14.14.151	ini:109158643 K15472 premnaspirodiene oxygenase [EC:1.14.14.151] | (RefSeq) premnaspirodiene oxygenase-like (A)
PSS37273.1	ini:109147615	1.14.14.151	ini:109147615 K15472 premnaspirodiene oxygenase [EC:1.14.14.151] | (RefSeq) premnaspirodiene oxygenase-like (A)
PSS37288.1	lja:Lj1g3v3555800.1	1.14.14.134	lja:Lj1g3v3555800.1 K15814 beta-amyrin 24-hydroxylase [EC:1.14.14.134] | (Kazusa) Lj1g3v3555800.1; - (A)
PSS37289.1	itr:116006311	1.14.14.151	itr:116006311 K15472 premnaspirodiene oxygenase [EC:1.14.14.151] | (RefSeq) premnaspirodiene oxygenase-like (A)
PSS37292.1	sspl:121756002	1.14.14.175	sspl:121756002 K20513 ferruginol synthase [EC:1.14.14.175] | (RefSeq) ferruginol synthase-like (A)
PSS37315.1	ang:ANI_1_2222014	5.4.99.17 4.2.1.129	ang:ANI_1_2222014 K06045 squalene-hopene/tetraprenyl-beta-curcumene cyclase [EC:5.4.99.17 4.2.1.129] | (RefSeq) An01g01290; squalene-hopene-cyclase (A)
PSS37892.1	oeu:111395219	4.2.3.48	oeu:111395219 K14175 (3S,6E)-nerolidol synthase [EC:4.2.3.48] | (RefSeq) (3S,6E)-nerolidol synthase 1-like (A)
PSS37904.1	sspl:121783532	1.14.14.175	sspl:121783532 K20513 ferruginol synthase [EC:1.14.14.175] | (RefSeq) ferruginol synthase-like (A)
PSS37906.1	sspl:121783532	1.14.14.175	sspl:121783532 K20513 ferruginol synthase [EC:1.14.14.175] | (RefSeq) ferruginol synthase-like (A)
PSS37992.1	sspl:121766433	1.14.14.175	sspl:121766433 K20513 ferruginol synthase [EC:1.14.14.175] | (RefSeq) ferruginol synthase-like (A)
PSS38121.1	vra:106773918	1.14.14.134	vra:106773918 K15814 beta-amyrin 24-hydroxylase [EC:1.14.14.134] | (RefSeq) beta-amyrin 24-hydroxylase-like (A)

## Sheet: Phlebiopsis_gigantea
query_id	subject_id	EC	description
KIP01265.1	sspl:121785163	1.14.14.175	sspl:121785163 K20513 ferruginol synthase [EC:1.14.14.175] | (RefSeq) ferruginol synthase 1 (A)
KIP01271.1	ssia:A7J05_09235	1.14.15.32	ssia:A7J05_09235 K15907 pentalenene oxygenase [EC:1.14.15.32] | (GenBank) cytochrome P450 (A)
KIP01299.1	tup:102498037	1.14.14.177	tup:102498037 K17731 ultra-long-chain fatty acid omega-hydroxylase [EC:1.14.14.177] | (RefSeq) cytochrome P450 4F22 (A)
KIP01343.1	ang:ANI_1_2222014	5.4.99.17 4.2.1.129	ang:ANI_1_2222014 K06045 squalene-hopene/tetraprenyl-beta-curcumene cyclase [EC:5.4.99.17 4.2.1.129] | (RefSeq) An01g01290; squalene-hopene-cyclase (A)
KIP01417.1	vri:117911200	1.14.14.17	vri:117911200 K00511 squalene monooxygenase [EC:1.14.14.17] | (RefSeq) squalene monooxygenase SE1-like (A)
KIP01419.1	sct:SCAT_p0090	1.14.15.32	sct:SCAT_p0090 K15907 pentalenene oxygenase [EC:1.14.15.32] | (GenBank) ptlI; Pentalenene C13 hydroxylase; cytochrome P450 (A)
KIP01706.1	cpic:101935523	1.14.14.177	cpic:101935523 K17731 ultra-long-chain fatty acid omega-hydroxylase [EC:1.14.14.177] | (RefSeq) cytochrome P450 4F22-like isoform X2 (A)
KIP01864.1	sspl:121802016	1.14.14.175	sspl:121802016 K20513 ferruginol synthase [EC:1.14.14.175] | (RefSeq) ferruginol synthase-like (A)
KIP01899.1	oml:112144081	1.14.14.17	oml:112144081 K00511 squalene monooxygenase [EC:1.14.14.17] | (RefSeq) sqlea; squalene monooxygenase (A)
KIP01928.1	lsv:111876194	1.1.1.354	lsv:111876194 K15891 NAD+dependent farnesol dehydrogenase [EC:1.1.1.354] | (RefSeq) putative dihydroflavonol 4-reductase (A)
KIP01931.1	xla:108708312	1.14.14.177	xla:108708312 K17731 ultra-long-chain fatty acid omega-hydroxylase [EC:1.14.14.177] | (RefSeq) cytochrome P450 4F22 isoform X1 (A)
KIP01933.1	sci:B446_29700	1.14.15.32	sci:B446_29700 K15907 pentalenene oxygenase [EC:1.14.15.32] | (GenBank) cytochrome P450 (A)
KIP02170.1	xtr:548774	1.14.14.177	xtr:548774 K17731 ultra-long-chain fatty acid omega-hydroxylase [EC:1.14.14.177] | (RefSeq) cyp4f2; cytochrome P450 4F22-like (A)
KIP02196.1	gmx:100037459	1.14.14.134	gmx:100037459 K15814 beta-amyrin 24-hydroxylase [EC:1.14.14.134] | (RefSeq) CYP93E1; beta-amyrin 24-hydroxylase (A)
KIP02197.1	xla:100337565	1.14.14.177	xla:100337565 K17731 ultra-long-chain fatty acid omega-hydroxylase [EC:1.14.14.177] | (RefSeq) cyp4f2.L, cpf2, cyp4f2, cyp4f42; cytochrome P450 family 4 subfamily F member 2 L homeolog (A)
KIP02366.1	ang:ANI_1_2222014	5.4.99.17 4.2.1.129	ang:ANI_1_2222014 K06045 squalene-hopene/tetraprenyl-beta-curcumene cyclase [EC:5.4.99.17 4.2.1.129] | (RefSeq) An01g01290; squalene-hopene-cyclase (A)
KIP02443.1	npd:112955235	1.14.14.177	npd:112955235 K17731 ultra-long-chain fatty acid omega-hydroxylase [EC:1.14.14.177] | (RefSeq) docosahexaenoic acid omega-hydroxylase CYP4F3-like (A)
KIP02446.1	ini:109189513	1.14.14.151	ini:109189513 K15472 premnaspirodiene oxygenase [EC:1.14.14.151] | (RefSeq) premnaspirodiene oxygenase-like (A)
KIP02463.1	pcw:110196136	1.14.14.177	pcw:110196136 K17731 ultra-long-chain fatty acid omega-hydroxylase [EC:1.14.14.177] | (RefSeq) LOW QUALITY PROTEIN: cytochrome P450 4F22-like (A)
KIP02515.1	cal:CAALFM_CR09700WA
KIP02696.1	sspl:121783532	1.14.14.175	sspl:121783532 K20513 ferruginol synthase [EC:1.14.14.175] | (RefSeq) ferruginol synthase-like (A)
KIP02697.1	sspl:121783193	1.14.14.175	sspl:121783193 K20513 ferruginol synthase [EC:1.14.14.175] | (RefSeq) ferruginol synthase-like (A)
KIP02825.1	dfa:DFA_00629	2.5.1.21	dfa:DFA_00629 K00801 farnesyl-diphosphate farnesyltransferase [EC:2.5.1.21] | (RefSeq) fdfT; farnesyl-diphosphate farnesyltransferase (A)
KIP02837.1	sfug:CNQ36_23700	1.14.15.39 4.2.3.47	sfug:CNQ36_23700 K12645 epi-isozizaene 5-monooxygenase / beta-farnesene synthase [EC:1.14.15.39 4.2.3.47] | (GenBank) cytochrome P450 (A)
KIP02838.1	sct:SCAT_p0090	1.14.15.32	sct:SCAT_p0090 K15907 pentalenene oxygenase [EC:1.14.15.32] | (GenBank) ptlI; Pentalenene C13 hydroxylase; cytochrome P450 (A)
KIP02845.1	thj:104819464	1.1.1.354	thj:104819464 K15891 NAD+dependent farnesol dehydrogenase [EC:1.1.1.354] | (RefSeq) uncharacterized protein LOC104819464 (A)
KIP02864.1	ccav:112526537	1.14.14.150	ccav:112526537 K20561 costunolide synthase [EC:1.14.14.150] | (RefSeq) costunolide synthase (A)
KIP02865.1	sspl:121756002	1.14.14.175	sspl:121756002 K20513 ferruginol synthase [EC:1.14.14.175] | (RefSeq) ferruginol synthase-like (A)
KIP02967.1	mpah:110334642	1.14.14.17	mpah:110334642 K00511 squalene monooxygenase [EC:1.14.14.17] | (RefSeq) Sqle; squalene monooxygenase isoform X1 (A)
KIP02986.1	cal:CAALFM_CR08370WA	6.3.2.3	cal:CAALFM_CR08370WA K21456 glutathione synthase [EC:6.3.2.3] | (RefSeq) GSH2, CaO19.6404; glutathione synthase (A)
KIP03142.1	sspl:121743157	1.14.14.151	sspl:121743157 K15472 premnaspirodiene oxygenase [EC:1.14.14.151] | (RefSeq) premnaspirodiene oxygenase-like (A)
KIP03143.1	sspl:121771349	1.14.14.151	sspl:121771349 K15472 premnaspirodiene oxygenase [EC:1.14.14.151] | (RefSeq) premnaspirodiene oxygenase-like (A)
KIP03301.1	dfa:DFA_00629	2.5.1.21	dfa:DFA_00629 K00801 farnesyl-diphosphate farnesyltransferase [EC:2.5.1.21] | (RefSeq) fdfT; farnesyl-diphosphate farnesyltransferase (A)
KIP03405.1	sspl:121808049	1.14.14.175	sspl:121808049 K20513 ferruginol synthase [EC:1.14.14.175] | (RefSeq) ferruginol synthase-like (A)
KIP03434.1	dfa:DFA_00629	2.5.1.21	dfa:DFA_00629 K00801 farnesyl-diphosphate farnesyltransferase [EC:2.5.1.21] | (RefSeq) fdfT; farnesyl-diphosphate farnesyltransferase (A)
KIP03759.1	ag:AGN04215	1.14.14.175	ag:AGN04215 K20513 ferruginol synthase [EC:1.14.14.175] | (KEGG) CYP76AH1; ferruginol synthase (EC:1.14.14.175) (A)
KIP03775.1	xtr:548774	1.14.14.177	xtr:548774 K17731 ultra-long-chain fatty acid omega-hydroxylase [EC:1.14.14.177] | (RefSeq) cyp4f2; cytochrome P450 4F22-like (A)
KIP03776.1	cpic:101935523	1.14.14.177	cpic:101935523 K17731 ultra-long-chain fatty acid omega-hydroxylase [EC:1.14.14.177] | (RefSeq) cytochrome P450 4F22-like isoform X2 (A)
KIP03779.1	ag:ALM25796	1.14.14.175 1.14.14.60	ag:ALM25796 K22636 ferruginol synthase / ferruginol monooxygenase [EC:1.14.14.175 1.14.14.60] | (KEGG) CYP76AH24; ferruginol monooxygenase (EC:1.14.14.60) (A)
KIP03799.1	dne:112993054	1.14.14.177	dne:112993054 K17731 ultra-long-chain fatty acid omega-hydroxylase [EC:1.14.14.177] | (RefSeq) cytochrome P450 4F22 (A)
KIP03837.1	ag:AJQ30186	1.14.14.175	ag:AJQ30186 K20513 ferruginol synthase [EC:1.14.14.175] | (KEGG) FS; ferruginol synthase (EC:1.14.14.175) (A)
KIP03841.1	sspl:121743157	1.14.14.151	sspl:121743157 K15472 premnaspirodiene oxygenase [EC:1.14.14.151] | (RefSeq) premnaspirodiene oxygenase-like (A)
KIP03984.1	sspl:121811461	1.14.14.151	sspl:121811461 K15472 premnaspirodiene oxygenase [EC:1.14.14.151] | (RefSeq) premnaspirodiene oxygenase-like (A)
KIP04058.1	pmax:117332832	1.14.14.177	pmax:117332832 K17731 ultra-long-chain fatty acid omega-hydroxylase [EC:1.14.14.177] | (RefSeq) cytochrome P450 4F22-like isoform X1 (A)
KIP04176.1	sma:SAVERM_2999	1.14.15.32	sma:SAVERM_2999 K15907 pentalenene oxygenase [EC:1.14.15.32] | (GenBank) ptlI; pentalenene C13 hydroxylase; cytochrome P450 (A)
KIP04386.1	sspl:121783193	1.14.14.175	sspl:121783193 K20513 ferruginol synthase [EC:1.14.14.175] | (RefSeq) ferruginol synthase-like (A)
KIP04400.1	ini:109158643	1.14.14.151	ini:109158643 K15472 premnaspirodiene oxygenase [EC:1.14.14.151] | (RefSeq) premnaspirodiene oxygenase-like (A)
KIP04426.1	csin:114292023	1.1.1.354	csin:114292023 K15891 NAD+dependent farnesol dehydrogenase [EC:1.1.1.354] | (RefSeq) uncharacterized protein LOC114292023 (A)
KIP04460.1	pmax:117332832	1.14.14.177	pmax:117332832 K17731 ultra-long-chain fatty acid omega-hydroxylase [EC:1.14.14.177] | (RefSeq) cytochrome P450 4F22-like isoform X1 (A)
KIP04523.1	ag:AGN04215	1.14.14.175	ag:AGN04215 K20513 ferruginol synthase [EC:1.14.14.175] | (KEGG) CYP76AH1; ferruginol synthase (EC:1.14.14.175) (A)
KIP04651.1	sct:SCAT_p0090	1.14.15.32	sct:SCAT_p0090 K15907 pentalenene oxygenase [EC:1.14.15.32] | (GenBank) ptlI; Pentalenene C13 hydroxylase; cytochrome P450 (A)
KIP04732.1	egt:105959240	1.14.14.175	egt:105959240 K20513 ferruginol synthase [EC:1.14.14.175] | (RefSeq) ferruginol synthase-like (A)
KIP04788.1	lsv:111882413	1.14.14.95	lsv:111882413 K15800 germacrene A oxidase [EC:1.14.14.95] | (RefSeq) germacrene A hydroxylase (A)
KIP04789.1	ag:AJQ30186	1.14.14.175	ag:AJQ30186 K20513 ferruginol synthase [EC:1.14.14.175] | (KEGG) FS; ferruginol synthase (EC:1.14.14.175) (A)
KIP04792.1	egt:105959240	1.14.14.175	egt:105959240 K20513 ferruginol synthase [EC:1.14.14.175] | (RefSeq) ferruginol synthase-like (A)
KIP04828.1	dfa:DFA_00629	2.5.1.21	dfa:DFA_00629 K00801 farnesyl-diphosphate farnesyltransferase [EC:2.5.1.21] | (RefSeq) fdfT; farnesyl-diphosphate farnesyltransferase (A)
KIP04875.1	ani:AN3376.2	2.5.1.21	ani:AN3376.2 K00801 farnesyl-diphosphate farnesyltransferase [EC:2.5.1.21] | (RefSeq) hypothetical protein (A)
KIP05087.1	dfa:DFA_00629	2.5.1.21	dfa:DFA_00629 K00801 farnesyl-diphosphate farnesyltransferase [EC:2.5.1.21] | (RefSeq) fdfT; farnesyl-diphosphate farnesyltransferase (A)
KIP05171.1	cal:CAALFM_CR07630CA
KIP05242.1	sbh:SBI_09680	1.14.15.32	sbh:SBI_09680 K15907 pentalenene oxygenase [EC:1.14.15.32] | (GenBank) cyp48; cytochrome P450 (A)
KIP05279.1	dne:112993054	1.14.14.177	dne:112993054 K17731 ultra-long-chain fatty acid omega-hydroxylase [EC:1.14.14.177] | (RefSeq) cytochrome P450 4F22 (A)
KIP05284.1	xtr:548774	1.14.14.177	xtr:548774 K17731 ultra-long-chain fatty acid omega-hydroxylase [EC:1.14.14.177] | (RefSeq) cyp4f2; cytochrome P450 4F22-like (A)
KIP05287.1	xla:100037244	1.14.14.177	xla:100037244 K17731 ultra-long-chain fatty acid omega-hydroxylase [EC:1.14.14.177] | (RefSeq) cyp4f22.S, cyp4f22, cyp4f22.L; cytochrome P450 family 4 subfamily F member 22 S homeolog (A)
KIP05288.1	salf:SMD44_05800	1.14.15.39 4.2.3.47	salf:SMD44_05800 K12645 epi-isozizaene 5-monooxygenase / beta-farnesene synthase [EC:1.14.15.39 4.2.3.47] | (GenBank) cytochrome P450 (A)
KIP05569.1	ag:AGN04215	1.14.14.175	ag:AGN04215 K20513 ferruginol synthase [EC:1.14.14.175] | (KEGG) CYP76AH1; ferruginol synthase (EC:1.14.14.175) (A)
KIP05645.1	sspl:121790205	1.14.14.175	sspl:121790205 K20513 ferruginol synthase [EC:1.14.14.175] | (RefSeq) ferruginol synthase-like (A)
KIP05821.1	twl:120009004	1.1.1.354	twl:120009004 K15891 NAD+dependent farnesol dehydrogenase [EC:1.1.1.354] | (RefSeq) putative dihydroflavonol 4-reductase (A)
KIP05980.1	sci:B446_29700	1.14.15.32	sci:B446_29700 K15907 pentalenene oxygenase [EC:1.14.15.32] | (GenBank) cytochrome P450 (A)
KIP05981.1	sspl:121743400	1.14.14.151	sspl:121743400 K15472 premnaspirodiene oxygenase [EC:1.14.14.151] | (RefSeq) premnaspirodiene oxygenase-like (A)
KIP06132.1	cal:CAALFM_CR09890CA	2.5.1.60	cal:CAALFM_CR09890CA K05956 geranylgeranyl transferase type-2 subunit beta [EC:2.5.1.60] | (RefSeq) BET2, CaO19.7563; Rab geranylgeranyltransferase (A)
KIP06199.1	dfa:DFA_00629	2.5.1.21	dfa:DFA_00629 K00801 farnesyl-diphosphate farnesyltransferase [EC:2.5.1.21] | (RefSeq) fdfT; farnesyl-diphosphate farnesyltransferase (A)
KIP06302.1	sspl:121783532	1.14.14.175	sspl:121783532 K20513 ferruginol synthase [EC:1.14.14.175] | (RefSeq) ferruginol synthase-like (A)
KIP06369.1	salj:SMD11_6153	1.14.15.32	salj:SMD11_6153 K15907 pentalenene oxygenase [EC:1.14.15.32] | (GenBank) ptlI; cytochrome P450 (A)
KIP06567.1	sspl:121783532	1.14.14.175	sspl:121783532 K20513 ferruginol synthase [EC:1.14.14.175] | (RefSeq) ferruginol synthase-like (A)
KIP06579.1	salf:SMD44_05800	1.14.15.39 4.2.3.47	salf:SMD44_05800 K12645 epi-isozizaene 5-monooxygenase / beta-farnesene synthase [EC:1.14.15.39 4.2.3.47] | (GenBank) cytochrome P450 (A)
KIP06743.1	cal:CAALFM_CR09700WA
KIP06912.1	vko:123019428	1.14.14.177	vko:123019428 K17731 ultra-long-chain fatty acid omega-hydroxylase [EC:1.14.14.177] | (RefSeq) LOW QUALITY PROTEIN: cytochrome P450 4F22-like (A)
KIP06918.1	cal:CAALFM_CR09620CA
KIP07170.1	bbel:109470784	1.14.14.177	bbel:109470784 K17731 ultra-long-chain fatty acid omega-hydroxylase [EC:1.14.14.177] | (RefSeq) cytochrome P450 4F4-like (A)
KIP07182.1	sspl:121743400	1.14.14.151	sspl:121743400 K15472 premnaspirodiene oxygenase [EC:1.14.14.151] | (RefSeq) premnaspirodiene oxygenase-like (A)
KIP07245.1	egt:105975178	1.14.14.175	egt:105975178 K20513 ferruginol synthase [EC:1.14.14.175] | (RefSeq) ferruginol synthase-like (A)
KIP07386.1	aang:118220863	1.14.14.177	aang:118220863 K17731 ultra-long-chain fatty acid omega-hydroxylase [EC:1.14.14.177] | (RefSeq) cytochrome P450 4F3 (A)
KIP07416.1	pco:PHACADRAFT_264568	2.5.1.21	pco:PHACADRAFT_264568 K00801 farnesyl-diphosphate farnesyltransferase [EC:2.5.1.21] | (RefSeq) hypothetical protein (A)
KIP07463.1	ftj:FTUN_7823	1.14.14.17	ftj:FTUN_7823 K00511 squalene monooxygenase [EC:1.14.14.17] | (GenBank) hypothetical protein (A)
KIP07466.1	sspl:121785163	1.14.14.175	sspl:121785163 K20513 ferruginol synthase [EC:1.14.14.175] | (RefSeq) ferruginol synthase 1 (A)
KIP07530.1	egt:105975178	1.14.14.175	egt:105975178 K20513 ferruginol synthase [EC:1.14.14.175] | (RefSeq) ferruginol synthase-like (A)
KIP07533.1	shon:118975149	1.14.14.177	shon:118975149 K17731 ultra-long-chain fatty acid omega-hydroxylase [EC:1.14.14.177] | (RefSeq) cytochrome P450 4F22 (A)
KIP07594.1	ag:AGN04215	1.14.14.175	ag:AGN04215 K20513 ferruginol synthase [EC:1.14.14.175] | (KEGG) CYP76AH1; ferruginol synthase (EC:1.14.14.175) (A)
KIP07601.1	aip:107639472	1.14.14.134	aip:107639472 K15814 beta-amyrin 24-hydroxylase [EC:1.14.14.134] | (RefSeq) beta-amyrin 24-hydroxylase (A)
KIP07608.1	gly:K3N28_04695	4.2.3.22 4.2.3.75 4.1.99.16	gly:K3N28_04695 K10187 germacradienol/geosmin synthase [EC:4.2.3.22 4.2.3.75 4.1.99.16] | (GenBank) germacradienol/geosmin synthase (A)
KIP07729.1	sspl:121743400	1.14.14.151	sspl:121743400 K15472 premnaspirodiene oxygenase [EC:1.14.14.151] | (RefSeq) premnaspirodiene oxygenase-like (A)
KIP07825.1	sspl:121783532	1.14.14.175	sspl:121783532 K20513 ferruginol synthase [EC:1.14.14.175] | (RefSeq) ferruginol synthase-like (A)
KIP07830.1	ecad:122607319	1.14.14.151	ecad:122607319 K15472 premnaspirodiene oxygenase [EC:1.14.14.151] | (RefSeq) premnaspirodiene oxygenase-like (A)
KIP07831.1	sspl:121783532	1.14.14.175	sspl:121783532 K20513 ferruginol synthase [EC:1.14.14.175] | (RefSeq) ferruginol synthase-like (A)
KIP07857.1	pco:PHACADRAFT_263119	1.14.14.17	pco:PHACADRAFT_263119 K00511 squalene monooxygenase [EC:1.14.14.17] | (RefSeq) hypothetical protein (A)
KIP07953.1	pmax:117332832	1.14.14.177	pmax:117332832 K17731 ultra-long-chain fatty acid omega-hydroxylase [EC:1.14.14.177] | (RefSeq) cytochrome P450 4F22-like isoform X1 (A)
KIP07977.1	sspl:121783560	1.14.14.151	sspl:121783560 K15472 premnaspirodiene oxygenase [EC:1.14.14.151] | (RefSeq) premnaspirodiene oxygenase-like (A)
KIP07997.1	sspl:121753304	1.14.14.175	sspl:121753304 K20513 ferruginol synthase [EC:1.14.14.175] | (RefSeq) ferruginol synthase-like (A)
KIP08000.1	sspl:121743400	1.14.14.151	sspl:121743400 K15472 premnaspirodiene oxygenase [EC:1.14.14.151] | (RefSeq) premnaspirodiene oxygenase-like (A)
KIP08111.1	mbas:ALGA_3274	1.1.1.354	mbas:ALGA_3274 K15891 NAD+dependent farnesol dehydrogenase [EC:1.1.1.354] | (GenBank) hypothetical protein (A)
KIP08448.1	dne:112993054	1.14.14.177	dne:112993054 K17731 ultra-long-chain fatty acid omega-hydroxylase [EC:1.14.14.177] | (RefSeq) cytochrome P450 4F22 (A)
KIP08464.1	dne:112993054	1.14.14.177	dne:112993054 K17731 ultra-long-chain fatty acid omega-hydroxylase [EC:1.14.14.177] | (RefSeq) cytochrome P450 4F22 (A)
KIP08622.1	tod:119240021	1.14.14.177	tod:119240021 K17731 ultra-long-chain fatty acid omega-hydroxylase [EC:1.14.14.177] | (RefSeq) cytochrome P450 4F22 (A)
KIP08713.1	crb:17895797	4.2.3.75	crb:17895797 K15803 (-)-germacrene D synthase [EC:4.2.3.75] | (RefSeq) dolabella-3,7-dien-18-ol synthase TPS06 (A)
KIP08725.1	dfa:DFA_00629	2.5.1.21	dfa:DFA_00629 K00801 farnesyl-diphosphate farnesyltransferase [EC:2.5.1.21] | (RefSeq) fdfT; farnesyl-diphosphate farnesyltransferase (A)
KIP08795.1	nfi:NFIA_101360	5.4.99.32	nfi:NFIA_101360 K15811 protostadienol synthase [EC:5.4.99.32] | (RefSeq) squalene-hopene-cyclase, putative (A)
KIP08901.1	cci:CC1G_06441	4.2.3.91 4.2.3.127 4.2.3.128 4.2.3.129	cci:CC1G_06441 K22058 cubebol/beta-copaene/beta-cubebene/()-sativene synthase [EC:4.2.3.91 4.2.3.127 4.2.3.128 4.2.3.129] | (RefSeq) hypothetical protein (A)
KIP08902.1	cci:CC1G_06441	4.2.3.91 4.2.3.127 4.2.3.128 4.2.3.129	cci:CC1G_06441 K22058 cubebol/beta-copaene/beta-cubebene/()-sativene synthase [EC:4.2.3.91 4.2.3.127 4.2.3.128 4.2.3.129] | (RefSeq) hypothetical protein (A)
KIP08907.1	cci:CC1G_06441	4.2.3.91 4.2.3.127 4.2.3.128 4.2.3.129	cci:CC1G_06441 K22058 cubebol/beta-copaene/beta-cubebene/()-sativene synthase [EC:4.2.3.91 4.2.3.127 4.2.3.128 4.2.3.129] | (RefSeq) hypothetical protein (A)
KIP08929.1	sspl:121781922	1.14.14.175	sspl:121781922 K20513 ferruginol synthase [EC:1.14.14.175] | (RefSeq) sugiol synthase-like (A)
KIP08940.1	dne:112993054	1.14.14.177	dne:112993054 K17731 ultra-long-chain fatty acid omega-hydroxylase [EC:1.14.14.177] | (RefSeq) cytochrome P450 4F22 (A)
KIP08950.1	sspl:121778538	1.14.14.175	sspl:121778538 K20513 ferruginol synthase [EC:1.14.14.175] | (RefSeq) sugiol synthase-like (A)
KIP09176.1	acyg:106032801	4.2.3.134	acyg:106032801 K18202 5-phosphonooxy-L-lysine phospho-lyase [EC:4.2.3.134] | (RefSeq) PHYKPL; 5-phosphohydroxy-L-lysine phospho-lyase (A)
KIP09182.1	sals:SLNWT_2071	1.14.15.39 4.2.3.47	sals:SLNWT_2071 K12645 epi-isozizaene 5-monooxygenase / beta-farnesene synthase [EC:1.14.15.39 4.2.3.47] | (GenBank) cytochrome P450 hydroxylase (A)
KIP09454.1	sci:B446_29700	1.14.15.32	sci:B446_29700 K15907 pentalenene oxygenase [EC:1.14.15.32] | (GenBank) cytochrome P450 (A)
KIP09650.1	shr:100929206	1.14.14.177	shr:100929206 K17731 ultra-long-chain fatty acid omega-hydroxylase [EC:1.14.14.177] | (RefSeq) cytochrome P450 4F22 (A)
KIP09651.1	xla:100037244	1.14.14.177	xla:100037244 K17731 ultra-long-chain fatty acid omega-hydroxylase [EC:1.14.14.177] | (RefSeq) cyp4f22.S, cyp4f22, cyp4f22.L; cytochrome P450 family 4 subfamily F member 22 S homeolog (A)
KIP09739.1	dfa:DFA_00629	2.5.1.21	dfa:DFA_00629 K00801 farnesyl-diphosphate farnesyltransferase [EC:2.5.1.21] | (RefSeq) fdfT; farnesyl-diphosphate farnesyltransferase (A)
KIP09788.1	dne:112993054	1.14.14.177	dne:112993054 K17731 ultra-long-chain fatty acid omega-hydroxylase [EC:1.14.14.177] | (RefSeq) cytochrome P450 4F22 (A)
KIP09836.1	lja:Lj6g3v2171780.1	1.14.14.17	lja:Lj6g3v2171780.1 K00511 squalene monooxygenase [EC:1.14.14.17] | (Kazusa) Lj6g3v2171780.1; - (A)
KIP09889.1	xfu:XFF4834R_chr09700
KIP09976.1	sspl:121783193	1.14.14.175	sspl:121783193 K20513 ferruginol synthase [EC:1.14.14.175] | (RefSeq) ferruginol synthase-like (A)
KIP10209.1	fpg:101922134	1.14.14.177	fpg:101922134 K17731 ultra-long-chain fatty acid omega-hydroxylase [EC:1.14.14.177] | (RefSeq) docosahexaenoic acid omega-hydroxylase CYP4F3-like (A)
KIP10341.1	sspl:121759934	1.14.14.175	sspl:121759934 K20513 ferruginol synthase [EC:1.14.14.175] | (RefSeq) carnosic acid synthase-like (A)
KIP10418.1	cal:CAALFM_CR09700WA
KIP10629.1	ag:AML23863	1.14.14.168 1.14.14.170	ag:AML23863 K23177 germacrene A acid 8beta-hydroxylase / 8-epi-inunolide synthase [EC:1.14.14.168 1.14.14.170] | (KEGG) CYP71BL6; germacrene A acid 8beta-hydroxylase / 8-epi-inunolide synthase (EC:1.14.14.168 1.14.14.170) (A)
KIP10692.1	arut:117966872	1.14.14.177	arut:117966872 K17731 ultra-long-chain fatty acid omega-hydroxylase [EC:1.14.14.177] | (RefSeq) cytochrome P450 4F22-like isoform X1 (A)
KIP10761.1	dfa:DFA_00629	2.5.1.21	dfa:DFA_00629 K00801 farnesyl-diphosphate farnesyltransferase [EC:2.5.1.21] | (RefSeq) fdfT; farnesyl-diphosphate farnesyltransferase (A)
KIP10801.1	sspl:121783560	1.14.14.151	sspl:121783560 K15472 premnaspirodiene oxygenase [EC:1.14.14.151] | (RefSeq) premnaspirodiene oxygenase-like (A)
KIP10826.1	dfa:DFA_00629	2.5.1.21	dfa:DFA_00629 K00801 farnesyl-diphosphate farnesyltransferase [EC:2.5.1.21] | (RefSeq) fdfT; farnesyl-diphosphate farnesyltransferase (A)
KIP10976.1	dfa:DFA_00629	2.5.1.21	dfa:DFA_00629 K00801 farnesyl-diphosphate farnesyltransferase [EC:2.5.1.21] | (RefSeq) fdfT; farnesyl-diphosphate farnesyltransferase (A)
KIP10996.1	egt:105975392	1.14.14.151	egt:105975392 K15472 premnaspirodiene oxygenase [EC:1.14.14.151] | (RefSeq) premnaspirodiene oxygenase-like (A)
KIP11162.1	cci:CC1G_06441	4.2.3.91 4.2.3.127 4.2.3.128 4.2.3.129	cci:CC1G_06441 K22058 cubebol/beta-copaene/beta-cubebene/()-sativene synthase [EC:4.2.3.91 4.2.3.127 4.2.3.128 4.2.3.129] | (RefSeq) hypothetical protein (A)
KIP11163.1	cci:CC1G_06441	4.2.3.91 4.2.3.127 4.2.3.128 4.2.3.129	cci:CC1G_06441 K22058 cubebol/beta-copaene/beta-cubebene/()-sativene synthase [EC:4.2.3.91 4.2.3.127 4.2.3.128 4.2.3.129] | (RefSeq) hypothetical protein (A)
KIP11200.1	dfa:DFA_00629	2.5.1.21	dfa:DFA_00629 K00801 farnesyl-diphosphate farnesyltransferase [EC:2.5.1.21] | (RefSeq) fdfT; farnesyl-diphosphate farnesyltransferase (A)
KIP11313.1	sspl:121783532	1.14.14.175	sspl:121783532 K20513 ferruginol synthase [EC:1.14.14.175] | (RefSeq) ferruginol synthase-like (A)
KIP11362.1	cre:CHLRE_17g734644v5	1.14.14.17	cre:CHLRE_17g734644v5 K00511 squalene monooxygenase [EC:1.14.14.17] | (RefSeq) uncharacterized protein (A)
KIP11435.1	cal:CAALFM_CR07630CA
KIP11601.1	phyp:113533010	4.2.3.134	phyp:113533010 K18202 5-phosphonooxy-L-lysine phospho-lyase [EC:4.2.3.134] | (RefSeq) 5-phosphohydroxy-L-lysine phospho-lyase-like (A)
KIP11608.1	npd:112955235	1.14.14.177	npd:112955235 K17731 ultra-long-chain fatty acid omega-hydroxylase [EC:1.14.14.177] | (RefSeq) docosahexaenoic acid omega-hydroxylase CYP4F3-like (A)
KIP11866.1	sspl:121785163	1.14.14.175	sspl:121785163 K20513 ferruginol synthase [EC:1.14.14.175] | (RefSeq) ferruginol synthase 1 (A)
KIP11869.1	pmax:117332832	1.14.14.177	pmax:117332832 K17731 ultra-long-chain fatty acid omega-hydroxylase [EC:1.14.14.177] | (RefSeq) cytochrome P450 4F22-like isoform X1 (A)
KIP11873.1	ag:ALM25796	1.14.14.175 1.14.14.60	ag:ALM25796 K22636 ferruginol synthase / ferruginol monooxygenase [EC:1.14.14.175 1.14.14.60] | (KEGG) CYP76AH24; ferruginol monooxygenase (EC:1.14.14.60) (A)
KIP11878.1	ag:AJQ30186	1.14.14.175	ag:AJQ30186 K20513 ferruginol synthase [EC:1.14.14.175] | (KEGG) FS; ferruginol synthase (EC:1.14.14.175) (A)
KIP11879.1	sspl:121750147	1.14.14.175	sspl:121750147 K20513 ferruginol synthase [EC:1.14.14.175] | (RefSeq) sugiol synthase-like (A)
KIP12045.1	pgr:PGTG_06567	1.14.14.17	pgr:PGTG_06567 K00511 squalene monooxygenase [EC:1.14.14.17] | (RefSeq) hypothetical protein (A)
KIP12085.1	tvs:TRAVEDRAFT_75578	4.2.3.125 4.2.3.23 4.2.3.126	tvs:TRAVEDRAFT_75578 K21927 alpha-muurolene/germacrene-A/gamma-muurolene synthase [EC:4.2.3.125 4.2.3.23 4.2.3.126] | (RefSeq) terpenoid synthase (A)
KIP12107.1	mdo:100013319	1.14.14.177	mdo:100013319 K17731 ultra-long-chain fatty acid omega-hydroxylase [EC:1.14.14.177] | (RefSeq) cytochrome P450 4F22 (A)
KIP12117.1	lsv:111890493	1.14.14.150	lsv:111890493 K20561 costunolide synthase [EC:1.14.14.150] | (RefSeq) costunolide synthase-like (A)
KIP12131.1	pcw:110196136	1.14.14.177	pcw:110196136 K17731 ultra-long-chain fatty acid omega-hydroxylase [EC:1.14.14.177] | (RefSeq) LOW QUALITY PROTEIN: cytochrome P450 4F22-like (A)
KIP12370.1	ag:AGN04215	1.14.14.175	ag:AGN04215 K20513 ferruginol synthase [EC:1.14.14.175] | (KEGG) CYP76AH1; ferruginol synthase (EC:1.14.14.175) (A)
KIP12379.1	egt:105959240	1.14.14.175	egt:105959240 K20513 ferruginol synthase [EC:1.14.14.175] | (RefSeq) ferruginol synthase-like (A)
KIP12381.1	itr:116005998	1.14.14.151	itr:116005998 K15472 premnaspirodiene oxygenase [EC:1.14.14.151] | (RefSeq) premnaspirodiene oxygenase-like (A)
KIP12382.1	ccav:112526537	1.14.14.150	ccav:112526537 K20561 costunolide synthase [EC:1.14.14.150] | (RefSeq) costunolide synthase (A)
KIP12390.1	sspl:121785163	1.14.14.175	sspl:121785163 K20513 ferruginol synthase [EC:1.14.14.175] | (RefSeq) ferruginol synthase 1 (A)
KIP12391.1	sspl:121759081	1.14.14.151	sspl:121759081 K15472 premnaspirodiene oxygenase [EC:1.14.14.151] | (RefSeq) premnaspirodiene oxygenase-like (A)
KIP12415.1	sspl:121783560	1.14.14.151	sspl:121783560 K15472 premnaspirodiene oxygenase [EC:1.14.14.151] | (RefSeq) premnaspirodiene oxygenase-like (A)
KIP12486.1	sspl:121783532	1.14.14.175	sspl:121783532 K20513 ferruginol synthase [EC:1.14.14.175] | (RefSeq) ferruginol synthase-like (A)
KIP12489.1	dfa:DFA_00629	2.5.1.21	dfa:DFA_00629 K00801 farnesyl-diphosphate farnesyltransferase [EC:2.5.1.21] | (RefSeq) fdfT; farnesyl-diphosphate farnesyltransferase (A)
KIP12642.1	ag:AJQ30186	1.14.14.175	ag:AJQ30186 K20513 ferruginol synthase [EC:1.14.14.175] | (KEGG) FS; ferruginol synthase (EC:1.14.14.175) (A)
KIP12644.1	sspl:121785163	1.14.14.175	sspl:121785163 K20513 ferruginol synthase [EC:1.14.14.175] | (RefSeq) ferruginol synthase 1 (A)
KIP12782.1	gmx:100037459	1.14.14.134	gmx:100037459 K15814 beta-amyrin 24-hydroxylase [EC:1.14.14.134] | (RefSeq) CYP93E1; beta-amyrin 24-hydroxylase (A)

## Sheet: Trametes_cinnabarina
query_id	subject_id	EC	description
CDO68067.1	sspl:121783532	1.14.14.175	sspl:121783532 K20513 ferruginol synthase [EC:1.14.14.175] | (RefSeq) ferruginol synthase-like (A)
CDO68082.1	cal:CAALFM_CR09700WA
CDO68083.1	cal:CAALFM_CR09700WA
CDO68134.1	xtr:548774	1.14.14.177	xtr:548774 K17731 ultra-long-chain fatty acid omega-hydroxylase [EC:1.14.14.177] | (RefSeq) cyp4f2; cytochrome P450 4F22-like (A)
CDO68135.1	xtr:548774	1.14.14.177	xtr:548774 K17731 ultra-long-chain fatty acid omega-hydroxylase [EC:1.14.14.177] | (RefSeq) cyp4f2; cytochrome P450 4F22-like (A)
CDO68203.1	ag:AGN04215	1.14.14.175	ag:AGN04215 K20513 ferruginol synthase [EC:1.14.14.175] | (KEGG) CYP76AH1; ferruginol synthase (EC:1.14.14.175) (A)
CDO68357.1	ag:AGN04215	1.14.14.175	ag:AGN04215 K20513 ferruginol synthase [EC:1.14.14.175] | (KEGG) CYP76AH1; ferruginol synthase (EC:1.14.14.175) (A)
CDO68381.1	mbas:ALGA_3274	1.1.1.354	mbas:ALGA_3274 K15891 NAD+dependent farnesol dehydrogenase [EC:1.1.1.354] | (GenBank) hypothetical protein (A)
CDO68382.1	egt:105975178	1.14.14.175	egt:105975178 K20513 ferruginol synthase [EC:1.14.14.175] | (RefSeq) ferruginol synthase-like (A)
CDO68385.1	rsz:108855833	1.14.14.17	rsz:108855833 K00511 squalene monooxygenase [EC:1.14.14.17] | (RefSeq) squalene epoxidase 3-like isoform X1 (A)
CDO68419.1	oeu:111395219	4.2.3.48	oeu:111395219 K14175 (3S,6E)-nerolidol synthase [EC:4.2.3.48] | (RefSeq) (3S,6E)-nerolidol synthase 1-like (A)
CDO68425.1	xtr:548527	1.14.14.177	xtr:548527 K17731 ultra-long-chain fatty acid omega-hydroxylase [EC:1.14.14.177] | (RefSeq) cyp4f22; cytochrome P450 family 4 subfamily F member 22 (A)
CDO68437.1	minc:123218944	4.2.3.75	minc:123218944 K15803 (-)-germacrene D synthase [EC:4.2.3.75] | (RefSeq) (E)-beta-farnesene synthase-like (A)
CDO68551.1	gmx:100037459	1.14.14.134	gmx:100037459 K15814 beta-amyrin 24-hydroxylase [EC:1.14.14.134] | (RefSeq) CYP93E1; beta-amyrin 24-hydroxylase (A)
CDO68653.1	abp:AGABI1DRAFT46681	4.2.3.125 4.2.3.23 4.2.3.126	abp:AGABI1DRAFT46681 K21927 alpha-muurolene/germacrene-A/gamma-muurolene synthase [EC:4.2.3.125 4.2.3.23 4.2.3.126] | (RefSeq) AGABI1DRAFT_46681; hypothetical protein (A)
CDO68654.1	tvs:TRAVEDRAFT_75578	4.2.3.125 4.2.3.23 4.2.3.126	tvs:TRAVEDRAFT_75578 K21927 alpha-muurolene/germacrene-A/gamma-muurolene synthase [EC:4.2.3.125 4.2.3.23 4.2.3.126] | (RefSeq) terpenoid synthase (A)
CDO68741.1	sspl:121764980	1.14.14.175	sspl:121764980 K20513 ferruginol synthase [EC:1.14.14.175] | (RefSeq) carnosic acid synthase-like (A)
CDO68742.1	sspl:121761842	1.14.14.175	sspl:121761842 K20513 ferruginol synthase [EC:1.14.14.175] | (RefSeq) LOW QUALITY PROTEIN: carnosic acid synthase-like (A)
CDO68744.1	sund:121924290	4.2.3.134	sund:121924290 K18202 5-phosphonooxy-L-lysine phospho-lyase [EC:4.2.3.134] | (RefSeq) 5-phosphohydroxy-L-lysine phospho-lyase-like isoform X1 (A)
CDO68762.1	pvy:116129547	4.2.3.75	pvy:116129547 K15803 (-)-germacrene D synthase [EC:4.2.3.75] | (RefSeq) probable terpene synthase 6 (A)
CDO68805.1	afm:AFUA_4G14770	5.4.99.32	afm:AFUA_4G14770 K15811 protostadienol synthase [EC:5.4.99.32] | (RefSeq) squalene-hopene-cyclase (A)
CDO68815.1	afm:AFUA_4G14770	5.4.99.32	afm:AFUA_4G14770 K15811 protostadienol synthase [EC:5.4.99.32] | (RefSeq) squalene-hopene-cyclase (A)
CDO68816.1	vri:117925485	5.4.99.41	vri:117925485 K20659 lupeol synthase [EC:5.4.99.41] | (RefSeq) lupeol synthase-like (A)
CDO68944.1	minc:123218944	4.2.3.75	minc:123218944 K15803 (-)-germacrene D synthase [EC:4.2.3.75] | (RefSeq) (E)-beta-farnesene synthase-like (A)
CDO69082.1	lja:Lj1g3v1649010.1	1.1.1.354	lja:Lj1g3v1649010.1 K15891 NAD+dependent farnesol dehydrogenase [EC:1.1.1.354] | (Kazusa) Lj1g3v1649010.1; - (A)
CDO69233.1	apla:101797808	4.2.3.134	apla:101797808 K18202 5-phosphonooxy-L-lysine phospho-lyase [EC:4.2.3.134] | (RefSeq) 5-phosphohydroxy-L-lysine phospho-lyase (A)
CDO69439.1	ag:AJQ30186	1.14.14.175	ag:AJQ30186 K20513 ferruginol synthase [EC:1.14.14.175] | (KEGG) FS; ferruginol synthase (EC:1.14.14.175) (A)
CDO69537.1	cal:CAALFM_CR08370WA	6.3.2.3	cal:CAALFM_CR08370WA K21456 glutathione synthase [EC:6.3.2.3] | (RefSeq) GSH2, CaO19.6404; glutathione synthase (A)
CDO69616.1	oeu:111395219	4.2.3.48	oeu:111395219 K14175 (3S,6E)-nerolidol synthase [EC:4.2.3.48] | (RefSeq) (3S,6E)-nerolidol synthase 1-like (A)
CDO69729.1	oeu:111395219	4.2.3.48	oeu:111395219 K14175 (3S,6E)-nerolidol synthase [EC:4.2.3.48] | (RefSeq) (3S,6E)-nerolidol synthase 1-like (A)
CDO69788.1	xla:100037244	1.14.14.177	xla:100037244 K17731 ultra-long-chain fatty acid omega-hydroxylase [EC:1.14.14.177] | (RefSeq) cyp4f22.S, cyp4f22, cyp4f22.L; cytochrome P450 family 4 subfamily F member 22 S homeolog (A)
CDO69793.1	dfa:DFA_00629	2.5.1.21	dfa:DFA_00629 K00801 farnesyl-diphosphate farnesyltransferase [EC:2.5.1.21] | (RefSeq) fdfT; farnesyl-diphosphate farnesyltransferase (A)
CDO69891.1	cal:CAALFM_CR09700WA
CDO69892.1	cal:CAALFM_CR09700WA
CDO69893.1	cal:CAALFM_CR09700WA
CDO69911.1	sspl:121764980	1.14.14.175	sspl:121764980 K20513 ferruginol synthase [EC:1.14.14.175] | (RefSeq) carnosic acid synthase-like (A)
CDO69934.1	tvs:TRAVEDRAFT_75578	4.2.3.125 4.2.3.23 4.2.3.126	tvs:TRAVEDRAFT_75578 K21927 alpha-muurolene/germacrene-A/gamma-muurolene synthase [EC:4.2.3.125 4.2.3.23 4.2.3.126] | (RefSeq) terpenoid synthase (A)
CDO69938.1	sspl:121743400	1.14.14.151	sspl:121743400 K15472 premnaspirodiene oxygenase [EC:1.14.14.151] | (RefSeq) premnaspirodiene oxygenase-like (A)
CDO69964.1	cam:101495076	1.14.14.134	cam:101495076 K15814 beta-amyrin 24-hydroxylase [EC:1.14.14.134] | (RefSeq) beta-amyrin 24-hydroxylase-like (A)
CDO70012.1	tvs:TRAVEDRAFT_75578	4.2.3.125 4.2.3.23 4.2.3.126	tvs:TRAVEDRAFT_75578 K21927 alpha-muurolene/germacrene-A/gamma-muurolene synthase [EC:4.2.3.125 4.2.3.23 4.2.3.126] | (RefSeq) terpenoid synthase (A)
CDO70138.1	tvs:TRAVEDRAFT_148221	2.5.1.21	tvs:TRAVEDRAFT_148221 K00801 farnesyl-diphosphate farnesyltransferase [EC:2.5.1.21] | (RefSeq) squalene synthase (A)
CDO70175.1	ag:ALM25796	1.14.14.175 1.14.14.60	ag:ALM25796 K22636 ferruginol synthase / ferruginol monooxygenase [EC:1.14.14.175 1.14.14.60] | (KEGG) CYP76AH24; ferruginol monooxygenase (EC:1.14.14.60) (A)
CDO70229.1	salf:SMD44_05800	1.14.15.39 4.2.3.47	salf:SMD44_05800 K12645 epi-isozizaene 5-monooxygenase / beta-farnesene synthase [EC:1.14.15.39 4.2.3.47] | (GenBank) cytochrome P450 (A)
CDO70277.1	cal:CAALFM_CR07630CA
CDO70377.1	vra:106773918	1.14.14.134	vra:106773918 K15814 beta-amyrin 24-hydroxylase [EC:1.14.14.134] | (RefSeq) beta-amyrin 24-hydroxylase-like (A)
CDO70484.1	xla:100037244	1.14.14.177	xla:100037244 K17731 ultra-long-chain fatty acid omega-hydroxylase [EC:1.14.14.177] | (RefSeq) cyp4f22.S, cyp4f22, cyp4f22.L; cytochrome P450 family 4 subfamily F member 22 S homeolog (A)
CDO70499.1	sspl:121743400	1.14.14.151	sspl:121743400 K15472 premnaspirodiene oxygenase [EC:1.14.14.151] | (RefSeq) premnaspirodiene oxygenase-like (A)
CDO70501.1	sky:D0C37_09630	1.14.15.39 4.2.3.47	sky:D0C37_09630 K12645 epi-isozizaene 5-monooxygenase / beta-farnesene synthase [EC:1.14.15.39 4.2.3.47] | (GenBank) cytochrome P450 (A)
CDO70506.1	sspl:121785163	1.14.14.175	sspl:121785163 K20513 ferruginol synthase [EC:1.14.14.175] | (RefSeq) ferruginol synthase 1 (A)
CDO70522.1	ecad:122585186	1.14.14.151	ecad:122585186 K15472 premnaspirodiene oxygenase [EC:1.14.14.151] | (RefSeq) germacrene A hydroxylase-like isoform X1 (A)
CDO70543.1	egt:105963174	1.14.14.151	egt:105963174 K15472 premnaspirodiene oxygenase [EC:1.14.14.151] | (RefSeq) premnaspirodiene oxygenase-like (A)
CDO70546.1	pmax:117332832	1.14.14.177	pmax:117332832 K17731 ultra-long-chain fatty acid omega-hydroxylase [EC:1.14.14.177] | (RefSeq) cytochrome P450 4F22-like isoform X1 (A)
CDO70552.1	asn:102374771	1.14.14.177	asn:102374771 K17731 ultra-long-chain fatty acid omega-hydroxylase [EC:1.14.14.177] | (RefSeq) cytochrome P450 4F22-like isoform X2 (A)
CDO70797.1	cal:CAALFM_CR09890CA	2.5.1.60	cal:CAALFM_CR09890CA K05956 geranylgeranyl transferase type-2 subunit beta [EC:2.5.1.60] | (RefSeq) BET2, CaO19.7563; Rab geranylgeranyltransferase (A)
CDO70910.1	xla:100037244	1.14.14.177	xla:100037244 K17731 ultra-long-chain fatty acid omega-hydroxylase [EC:1.14.14.177] | (RefSeq) cyp4f22.S, cyp4f22, cyp4f22.L; cytochrome P450 family 4 subfamily F member 22 S homeolog (A)
CDO70993.1	mgp:100550430	1.14.14.177	mgp:100550430 K17731 ultra-long-chain fatty acid omega-hydroxylase [EC:1.14.14.177] | (RefSeq) cytochrome P450 4F22 isoform X1 (A)
CDO71000.1	minc:123218944	4.2.3.75	minc:123218944 K15803 (-)-germacrene D synthase [EC:4.2.3.75] | (RefSeq) (E)-beta-farnesene synthase-like (A)
CDO71115.1	dne:112993054	1.14.14.177	dne:112993054 K17731 ultra-long-chain fatty acid omega-hydroxylase [EC:1.14.14.177] | (RefSeq) cytochrome P450 4F22 (A)
CDO71116.1	dne:112993054	1.14.14.177	dne:112993054 K17731 ultra-long-chain fatty acid omega-hydroxylase [EC:1.14.14.177] | (RefSeq) cytochrome P450 4F22 (A)
CDO71117.1	sspl:121779749	1.14.14.151	sspl:121779749 K15472 premnaspirodiene oxygenase [EC:1.14.14.151] | (RefSeq) premnaspirodiene oxygenase-like (A)
CDO71119.1	dne:112993054	1.14.14.177	dne:112993054 K17731 ultra-long-chain fatty acid omega-hydroxylase [EC:1.14.14.177] | (RefSeq) cytochrome P450 4F22 (A)
CDO71162.1	ag:AGN04215	1.14.14.175	ag:AGN04215 K20513 ferruginol synthase [EC:1.14.14.175] | (KEGG) CYP76AH1; ferruginol synthase (EC:1.14.14.175) (A)
CDO71398.1	pmax:117332832	1.14.14.177	pmax:117332832 K17731 ultra-long-chain fatty acid omega-hydroxylase [EC:1.14.14.177] | (RefSeq) cytochrome P450 4F22-like isoform X1 (A)
CDO71400.1	pmax:117332832	1.14.14.177	pmax:117332832 K17731 ultra-long-chain fatty acid omega-hydroxylase [EC:1.14.14.177] | (RefSeq) cytochrome P450 4F22-like isoform X1 (A)
CDO71424.1	dfa:DFA_00629	2.5.1.21	dfa:DFA_00629 K00801 farnesyl-diphosphate farnesyltransferase [EC:2.5.1.21] | (RefSeq) fdfT; farnesyl-diphosphate farnesyltransferase (A)
CDO71507.1	xla:100037244	1.14.14.177	xla:100037244 K17731 ultra-long-chain fatty acid omega-hydroxylase [EC:1.14.14.177] | (RefSeq) cyp4f22.S, cyp4f22, cyp4f22.L; cytochrome P450 family 4 subfamily F member 22 S homeolog (A)
CDO71513.1	cpic:101933864	1.14.14.177	cpic:101933864 K17731 ultra-long-chain fatty acid omega-hydroxylase [EC:1.14.14.177] | (RefSeq) cytochrome P450 4F22-like isoform X1 (A)
CDO71675.1	sspl:121778538	1.14.14.175	sspl:121778538 K20513 ferruginol synthase [EC:1.14.14.175] | (RefSeq) sugiol synthase-like (A)
CDO71681.1	sspl:121764980	1.14.14.175	sspl:121764980 K20513 ferruginol synthase [EC:1.14.14.175] | (RefSeq) carnosic acid synthase-like (A)
CDO71693.1	mbas:ALGA_3274	1.1.1.354	mbas:ALGA_3274 K15891 NAD+dependent farnesol dehydrogenase [EC:1.1.1.354] | (GenBank) hypothetical protein (A)
CDO71706.1	sspl:121759934	1.14.14.175	sspl:121759934 K20513 ferruginol synthase [EC:1.14.14.175] | (RefSeq) carnosic acid synthase-like (A)
CDO71775.1	dfa:DFA_00629	2.5.1.21	dfa:DFA_00629 K00801 farnesyl-diphosphate farnesyltransferase [EC:2.5.1.21] | (RefSeq) fdfT; farnesyl-diphosphate farnesyltransferase (A)
CDO71861.1	dsq:DICSQDRAFT_57723	4.2.3.135	dsq:DICSQDRAFT_57723 K22062 Delta6-protoilludene synthase [EC:4.2.3.135] | (RefSeq) terpenoid synthase (A)
CDO71862.1	sspl:121783560	1.14.14.151	sspl:121783560 K15472 premnaspirodiene oxygenase [EC:1.14.14.151] | (RefSeq) premnaspirodiene oxygenase-like (A)
CDO71924.1	lsr:110482554	1.14.14.177	lsr:110482554 K17731 ultra-long-chain fatty acid omega-hydroxylase [EC:1.14.14.177] | (RefSeq) cytochrome P450 4F3 isoform X1 (A)
CDO71925.1	sct:SCAT_p0090	1.14.15.32	sct:SCAT_p0090 K15907 pentalenene oxygenase [EC:1.14.15.32] | (GenBank) ptlI; Pentalenene C13 hydroxylase; cytochrome P450 (A)
CDO71949.1	oeu:111395219	4.2.3.48	oeu:111395219 K14175 (3S,6E)-nerolidol synthase [EC:4.2.3.48] | (RefSeq) (3S,6E)-nerolidol synthase 1-like (A)
CDO71953.1	xla:100037244	1.14.14.177	xla:100037244 K17731 ultra-long-chain fatty acid omega-hydroxylase [EC:1.14.14.177] | (RefSeq) cyp4f22.S, cyp4f22, cyp4f22.L; cytochrome P450 family 4 subfamily F member 22 S homeolog (A)
CDO72054.1	pxb:103941079	1.1.1.354	pxb:103941079 K15891 NAD+dependent farnesol dehydrogenase [EC:1.1.1.354] | (RefSeq) uncharacterized protein LOC103941079 (A)
CDO72208.1	sfug:CNQ36_23700	1.14.15.39 4.2.3.47	sfug:CNQ36_23700 K12645 epi-isozizaene 5-monooxygenase / beta-farnesene synthase [EC:1.14.15.39 4.2.3.47] | (GenBank) cytochrome P450 (A)
CDO72209.1	sclf:BB341_00225	1.14.15.32	sclf:BB341_00225 K15907 pentalenene oxygenase [EC:1.14.15.32] | (GenBank) cytochrome P450 (A)
CDO72225.1	ssia:A7J05_09235	1.14.15.32	ssia:A7J05_09235 K15907 pentalenene oxygenase [EC:1.14.15.32] | (GenBank) cytochrome P450 (A)
CDO72236.1	sspl:121785163	1.14.14.175	sspl:121785163 K20513 ferruginol synthase [EC:1.14.14.175] | (RefSeq) ferruginol synthase 1 (A)
CDO72297.1	pmax:117332832	1.14.14.177	pmax:117332832 K17731 ultra-long-chain fatty acid omega-hydroxylase [EC:1.14.14.177] | (RefSeq) cytochrome P450 4F22-like isoform X1 (A)
CDO72747.1	tsr:106539655	1.14.14.177	tsr:106539655 K17731 ultra-long-chain fatty acid omega-hydroxylase [EC:1.14.14.177] | (RefSeq) cytochrome P450 4F22-like (A)
CDO72971.1	pgr:PGTG_06567	1.14.14.17	pgr:PGTG_06567 K00511 squalene monooxygenase [EC:1.14.14.17] | (RefSeq) hypothetical protein (A)
CDO73023.1	atr:18446877	1.14.14.17	atr:18446877 K00511 squalene monooxygenase [EC:1.14.14.17] | (RefSeq) squalene monooxygenase isoform X1 (A)
CDO73079.1	ang:ANI_1_2222014	5.4.99.17 4.2.1.129	ang:ANI_1_2222014 K06045 squalene-hopene/tetraprenyl-beta-curcumene cyclase [EC:5.4.99.17 4.2.1.129] | (RefSeq) An01g01290; squalene-hopene-cyclase (A)
CDO73447.1	ag:AJQ30186	1.14.14.175	ag:AJQ30186 K20513 ferruginol synthase [EC:1.14.14.175] | (KEGG) FS; ferruginol synthase (EC:1.14.14.175) (A)
CDO73515.1	dfa:DFA_00629	2.5.1.21	dfa:DFA_00629 K00801 farnesyl-diphosphate farnesyltransferase [EC:2.5.1.21] | (RefSeq) fdfT; farnesyl-diphosphate farnesyltransferase (A)
CDO73534.1	pvy:116129547	4.2.3.75	pvy:116129547 K15803 (-)-germacrene D synthase [EC:4.2.3.75] | (RefSeq) probable terpene synthase 6 (A)
CDO73639.1	crb:17895797	4.2.3.75	crb:17895797 K15803 (-)-germacrene D synthase [EC:4.2.3.75] | (RefSeq) dolabella-3,7-dien-18-ol synthase TPS06 (A)
CDO73649.1	dfa:DFA_00629	2.5.1.21	dfa:DFA_00629 K00801 farnesyl-diphosphate farnesyltransferase [EC:2.5.1.21] | (RefSeq) fdfT; farnesyl-diphosphate farnesyltransferase (A)
CDO73864.1	tvs:TRAVEDRAFT_31841	1.14.14.17	tvs:TRAVEDRAFT_31841 K00511 squalene monooxygenase [EC:1.14.14.17] | (RefSeq) squalene monooxygenase (A)
CDO73999.1	ccw:104689598	4.2.3.134	ccw:104689598 K18202 5-phosphonooxy-L-lysine phospho-lyase [EC:4.2.3.134] | (RefSeq) 5-phosphohydroxy-L-lysine phospho-lyase isoform X2 (A)
CDO74006.1	minc:123218944	4.2.3.75	minc:123218944 K15803 (-)-germacrene D synthase [EC:4.2.3.75] | (RefSeq) (E)-beta-farnesene synthase-like (A)
CDO74088.1	xfu:XFF4834R_chr09700
CDO74150.1	sspl:121766434	1.14.14.175	sspl:121766434 K20513 ferruginol synthase [EC:1.14.14.175] | (RefSeq) ferruginol synthase-like (A)
CDO74230.1	oeu:111395219	4.2.3.48	oeu:111395219 K14175 (3S,6E)-nerolidol synthase [EC:4.2.3.48] | (RefSeq) (3S,6E)-nerolidol synthase 1-like (A)
CDO74251.1	cci:CC1G_06441	4.2.3.91 4.2.3.127 4.2.3.128 4.2.3.129	cci:CC1G_06441 K22058 cubebol/beta-copaene/beta-cubebene/()-sativene synthase [EC:4.2.3.91 4.2.3.127 4.2.3.128 4.2.3.129] | (RefSeq) hypothetical protein (A)
CDO74443.1	sspl:121785163	1.14.14.175	sspl:121785163 K20513 ferruginol synthase [EC:1.14.14.175] | (RefSeq) ferruginol synthase 1 (A)
CDO74461.1	ani:AN3376.2	2.5.1.21	ani:AN3376.2 K00801 farnesyl-diphosphate farnesyltransferase [EC:2.5.1.21] | (RefSeq) hypothetical protein (A)
CDO74493.1	ecad:122607565	1.1.1.354	ecad:122607565 K15891 NAD+dependent farnesol dehydrogenase [EC:1.1.1.354] | (RefSeq) 3 beta-hydroxysteroid dehydrogenase/Delta 5-->4-isomerase (A)
CDO74494.1	ecad:122607565	1.1.1.354	ecad:122607565 K15891 NAD+dependent farnesol dehydrogenase [EC:1.1.1.354] | (RefSeq) 3 beta-hydroxysteroid dehydrogenase/Delta 5-->4-isomerase (A)
CDO74544.1	oeu:111395219	4.2.3.48	oeu:111395219 K14175 (3S,6E)-nerolidol synthase [EC:4.2.3.48] | (RefSeq) (3S,6E)-nerolidol synthase 1-like (A)
CDO74548.1	sspl:121778538	1.14.14.175	sspl:121778538 K20513 ferruginol synthase [EC:1.14.14.175] | (RefSeq) sugiol synthase-like (A)
CDO74678.1	pvy:116129547	4.2.3.75	pvy:116129547 K15803 (-)-germacrene D synthase [EC:4.2.3.75] | (RefSeq) probable terpene synthase 6 (A)
CDO74695.1	pvy:116129547	4.2.3.75	pvy:116129547 K15803 (-)-germacrene D synthase [EC:4.2.3.75] | (RefSeq) probable terpene synthase 6 (A)
CDO74719.1	pvy:116129547	4.2.3.75	pvy:116129547 K15803 (-)-germacrene D synthase [EC:4.2.3.75] | (RefSeq) probable terpene synthase 6 (A)
CDO74770.1	sspl:121743157	1.14.14.151	sspl:121743157 K15472 premnaspirodiene oxygenase [EC:1.14.14.151] | (RefSeq) premnaspirodiene oxygenase-like (A)
CDO74894.1	minc:123218944	4.2.3.75	minc:123218944 K15803 (-)-germacrene D synthase [EC:4.2.3.75] | (RefSeq) (E)-beta-farnesene synthase-like (A)
CDO74903.1	dfa:DFA_00629	2.5.1.21	dfa:DFA_00629 K00801 farnesyl-diphosphate farnesyltransferase [EC:2.5.1.21] | (RefSeq) fdfT; farnesyl-diphosphate farnesyltransferase (A)
CDO74937.1	tvs:TRAVEDRAFT_75578	4.2.3.125 4.2.3.23 4.2.3.126	tvs:TRAVEDRAFT_75578 K21927 alpha-muurolene/germacrene-A/gamma-muurolene synthase [EC:4.2.3.125 4.2.3.23 4.2.3.126] | (RefSeq) terpenoid synthase (A)
CDO74941.1	tvs:TRAVEDRAFT_75578	4.2.3.125 4.2.3.23 4.2.3.126	tvs:TRAVEDRAFT_75578 K21927 alpha-muurolene/germacrene-A/gamma-muurolene synthase [EC:4.2.3.125 4.2.3.23 4.2.3.126] | (RefSeq) terpenoid synthase (A)
CDO74990.1	scx:AS200_17630	1.14.15.39 4.2.3.47	scx:AS200_17630 K12645 epi-isozizaene 5-monooxygenase / beta-farnesene synthase [EC:1.14.15.39 4.2.3.47] | (GenBank) cytochrome P450 (A)
CDO75026.1	oeu:111395219	4.2.3.48	oeu:111395219 K14175 (3S,6E)-nerolidol synthase [EC:4.2.3.48] | (RefSeq) (3S,6E)-nerolidol synthase 1-like (A)
CDO75034.1	xtr:548527	1.14.14.177	xtr:548527 K17731 ultra-long-chain fatty acid omega-hydroxylase [EC:1.14.14.177] | (RefSeq) cyp4f22; cytochrome P450 family 4 subfamily F member 22 (A)
CDO75038.1	ag:ALM25796	1.14.14.175 1.14.14.60	ag:ALM25796 K22636 ferruginol synthase / ferruginol monooxygenase [EC:1.14.14.175 1.14.14.60] | (KEGG) CYP76AH24; ferruginol monooxygenase (EC:1.14.14.60) (A)
CDO75040.1	xla:100337565	1.14.14.177	xla:100337565 K17731 ultra-long-chain fatty acid omega-hydroxylase [EC:1.14.14.177] | (RefSeq) cyp4f2.L, cpf2, cyp4f2, cyp4f42; cytochrome P450 family 4 subfamily F member 2 L homeolog (A)
CDO75067.1	mdo:100013319	1.14.14.177	mdo:100013319 K17731 ultra-long-chain fatty acid omega-hydroxylase [EC:1.14.14.177] | (RefSeq) cytochrome P450 4F22 (A)
CDO75139.1	oeu:111395219	4.2.3.48	oeu:111395219 K14175 (3S,6E)-nerolidol synthase [EC:4.2.3.48] | (RefSeq) (3S,6E)-nerolidol synthase 1-like (A)
CDO75198.1	ag:AGN04215	1.14.14.175	ag:AGN04215 K20513 ferruginol synthase [EC:1.14.14.175] | (KEGG) CYP76AH1; ferruginol synthase (EC:1.14.14.175) (A)
CDO75200.1	sspl:121770564	1.14.14.151	sspl:121770564 K15472 premnaspirodiene oxygenase [EC:1.14.14.151] | (RefSeq) premnaspirodiene oxygenase-like isoform X1 (A)
CDO75313.1	minc:123218944	4.2.3.75	minc:123218944 K15803 (-)-germacrene D synthase [EC:4.2.3.75] | (RefSeq) (E)-beta-farnesene synthase-like (A)
CDO75345.1	dfa:DFA_00629	2.5.1.21	dfa:DFA_00629 K00801 farnesyl-diphosphate farnesyltransferase [EC:2.5.1.21] | (RefSeq) fdfT; farnesyl-diphosphate farnesyltransferase (A)
CDO75353.1	pmax:117332832	1.14.14.177	pmax:117332832 K17731 ultra-long-chain fatty acid omega-hydroxylase [EC:1.14.14.177] | (RefSeq) cytochrome P450 4F22-like isoform X1 (A)
CDO75491.1	shr:100929206	1.14.14.177	shr:100929206 K17731 ultra-long-chain fatty acid omega-hydroxylase [EC:1.14.14.177] | (RefSeq) cytochrome P450 4F22 (A)
CDO75541.1	mgk:FSB76_26125	1.1.1.354	mgk:FSB76_26125 K15891 NAD+dependent farnesol dehydrogenase [EC:1.1.1.354] | (GenBank) NAD-dependent epimerase/dehydratase family protein (A)
CDO75710.1	ag:AGN04215	1.14.14.175	ag:AGN04215 K20513 ferruginol synthase [EC:1.14.14.175] | (KEGG) CYP76AH1; ferruginol synthase (EC:1.14.14.175) (A)
CDO75748.1	mbas:ALGA_3274	1.1.1.354	mbas:ALGA_3274 K15891 NAD+dependent farnesol dehydrogenase [EC:1.1.1.354] | (GenBank) hypothetical protein (A)
CDO75751.1	ini:109158692	1.14.14.151	ini:109158692 K15472 premnaspirodiene oxygenase [EC:1.14.14.151] | (RefSeq) premnaspirodiene oxygenase-like (A)
CDO75762.1	dfa:DFA_00629	2.5.1.21	dfa:DFA_00629 K00801 farnesyl-diphosphate farnesyltransferase [EC:2.5.1.21] | (RefSeq) fdfT; farnesyl-diphosphate farnesyltransferase (A)
CDO75795.1	sle:sle_13150	1.14.15.32	sle:sle_13150 K15907 pentalenene oxygenase [EC:1.14.15.32] | (GenBank) sle_13150; Putative cytochrome P450 139 (A)
CDO75801.1	cci:CC1G_06441	4.2.3.91 4.2.3.127 4.2.3.128 4.2.3.129	cci:CC1G_06441 K22058 cubebol/beta-copaene/beta-cubebene/()-sativene synthase [EC:4.2.3.91 4.2.3.127 4.2.3.128 4.2.3.129] | (RefSeq) hypothetical protein (A)
CDO75804.1	oeu:111395219	4.2.3.48	oeu:111395219 K14175 (3S,6E)-nerolidol synthase [EC:4.2.3.48] | (RefSeq) (3S,6E)-nerolidol synthase 1-like (A)
CDO75872.1	sclf:BB341_00225	1.14.15.32	sclf:BB341_00225 K15907 pentalenene oxygenase [EC:1.14.15.32] | (GenBank) cytochrome P450 (A)
CDO75988.1	ecad:122602228	1.14.14.150	ecad:122602228 K20561 costunolide synthase [EC:1.14.14.150] | (RefSeq) costunolide synthase-like (A)
CDO75989.1	ccav:112515606	1.14.14.95	ccav:112515606 K15800 germacrene A oxidase [EC:1.14.14.95] | (RefSeq) germacrene A oxidase-like (A)
CDO76034.1	minc:123218944	4.2.3.75	minc:123218944 K15803 (-)-germacrene D synthase [EC:4.2.3.75] | (RefSeq) (E)-beta-farnesene synthase-like (A)
CDO76035.1	minc:123218944	4.2.3.75	minc:123218944 K15803 (-)-germacrene D synthase [EC:4.2.3.75] | (RefSeq) (E)-beta-farnesene synthase-like (A)
CDO76041.1	oeu:111395219	4.2.3.48	oeu:111395219 K14175 (3S,6E)-nerolidol synthase [EC:4.2.3.48] | (RefSeq) (3S,6E)-nerolidol synthase 1-like (A)
CDO76042.1	oeu:111395219	4.2.3.48	oeu:111395219 K14175 (3S,6E)-nerolidol synthase [EC:4.2.3.48] | (RefSeq) (3S,6E)-nerolidol synthase 1-like (A)
CDO76132.1	dfa:DFA_00629	2.5.1.21	dfa:DFA_00629 K00801 farnesyl-diphosphate farnesyltransferase [EC:2.5.1.21] | (RefSeq) fdfT; farnesyl-diphosphate farnesyltransferase (A)
CDO76211.1	minc:123218944	4.2.3.75	minc:123218944 K15803 (-)-germacrene D synthase [EC:4.2.3.75] | (RefSeq) (E)-beta-farnesene synthase-like (A)
CDO76234.1	sspl:121756002	1.14.14.175	sspl:121756002 K20513 ferruginol synthase [EC:1.14.14.175] | (RefSeq) ferruginol synthase-like (A)
CDO76293.1	thj:104798908	1.14.14.17	thj:104798908 K00511 squalene monooxygenase [EC:1.14.14.17] | (RefSeq) squalene monooxygenase 1,1-like (A)
CDO76298.1	fab:101806213	1.14.14.177	fab:101806213 K17731 ultra-long-chain fatty acid omega-hydroxylase [EC:1.14.14.177] | (RefSeq) cytochrome P450 4F22-like (A)
CDO76372.1	sspl:121783560	1.14.14.151	sspl:121783560 K15472 premnaspirodiene oxygenase [EC:1.14.14.151] | (RefSeq) premnaspirodiene oxygenase-like (A)
CDO76414.1	sspl:121783532	1.14.14.175	sspl:121783532 K20513 ferruginol synthase [EC:1.14.14.175] | (RefSeq) ferruginol synthase-like (A)
CDO76596.1	sspl:121783560	1.14.14.151	sspl:121783560 K15472 premnaspirodiene oxygenase [EC:1.14.14.151] | (RefSeq) premnaspirodiene oxygenase-like (A)
CDO76601.1	nta:107825018	1.14.14.149	nta:107825018 K15805 5-epiaristolochene 1,3-dihydroxylase [EC:1.14.14.149] | (RefSeq) CYP71D21; 5-epiaristolochene 1,3-dihydroxylase-like (A)
CDO76737.1	sals:SLNWT_2071	1.14.15.39 4.2.3.47	sals:SLNWT_2071 K12645 epi-isozizaene 5-monooxygenase / beta-farnesene synthase [EC:1.14.15.39 4.2.3.47] | (GenBank) cytochrome P450 hydroxylase (A)
CDO76822.1	tvs:TRAVEDRAFT_75578	4.2.3.125 4.2.3.23 4.2.3.126	tvs:TRAVEDRAFT_75578 K21927 alpha-muurolene/germacrene-A/gamma-muurolene synthase [EC:4.2.3.125 4.2.3.23 4.2.3.126] | (RefSeq) terpenoid synthase (A)
CDO76843.1	dfa:DFA_00629	2.5.1.21	dfa:DFA_00629 K00801 farnesyl-diphosphate farnesyltransferase [EC:2.5.1.21] | (RefSeq) fdfT; farnesyl-diphosphate farnesyltransferase (A)
CDO76881.1	minc:123218944	4.2.3.75	minc:123218944 K15803 (-)-germacrene D synthase [EC:4.2.3.75] | (RefSeq) (E)-beta-farnesene synthase-like (A)
CDO76937.1	xla:100337565	1.14.14.177	xla:100337565 K17731 ultra-long-chain fatty acid omega-hydroxylase [EC:1.14.14.177] | (RefSeq) cyp4f2.L, cpf2, cyp4f2, cyp4f42; cytochrome P450 family 4 subfamily F member 2 L homeolog (A)
CDO76961.1	ag:AGN04215	1.14.14.175	ag:AGN04215 K20513 ferruginol synthase [EC:1.14.14.175] | (KEGG) CYP76AH1; ferruginol synthase (EC:1.14.14.175) (A)
CDO77177.1	dfa:DFA_00629	2.5.1.21	dfa:DFA_00629 K00801 farnesyl-diphosphate farnesyltransferase [EC:2.5.1.21] | (RefSeq) fdfT; farnesyl-diphosphate farnesyltransferase (A)
CDO77211.1	fme:FOMMEDRAFT_112446	4.2.3.135	fme:FOMMEDRAFT_112446 K22062 Delta6-protoilludene synthase [EC:4.2.3.135] | (RefSeq) terpenoid synthase (A)
CDO77274.1	xla:100037244	1.14.14.177	xla:100037244 K17731 ultra-long-chain fatty acid omega-hydroxylase [EC:1.14.14.177] | (RefSeq) cyp4f22.S, cyp4f22, cyp4f22.L; cytochrome P450 family 4 subfamily F member 22 S homeolog (A)
CDO77376.1	bgh:BDBG_08449	1.14.14.17	bgh:BDBG_08449 K00511 squalene monooxygenase [EC:1.14.14.17] | (RefSeq) squalene monooxygenase (A)
CDO77397.1	dfa:DFA_00629	2.5.1.21	dfa:DFA_00629 K00801 farnesyl-diphosphate farnesyltransferase [EC:2.5.1.21] | (RefSeq) fdfT; farnesyl-diphosphate farnesyltransferase (A)
CDO77525.1	jre:108989601	5.4.99.39	jre:108989601 K15813 beta-amyrin synthase [EC:5.4.99.39] | (RefSeq) beta-amyrin synthase-like (A)
CDO77526.1	nfi:NFIA_101360	5.4.99.32	nfi:NFIA_101360 K15811 protostadienol synthase [EC:5.4.99.32] | (RefSeq) squalene-hopene-cyclase, putative (A)
CDO77690.1	aang:118220863	1.14.14.177	aang:118220863 K17731 ultra-long-chain fatty acid omega-hydroxylase [EC:1.14.14.177] | (RefSeq) cytochrome P450 4F3 (A)
CDO77864.1	oeu:111395219	4.2.3.48	oeu:111395219 K14175 (3S,6E)-nerolidol synthase [EC:4.2.3.48] | (RefSeq) (3S,6E)-nerolidol synthase 1-like (A)
CDO77867.1	oeu:111395219	4.2.3.48	oeu:111395219 K14175 (3S,6E)-nerolidol synthase [EC:4.2.3.48] | (RefSeq) (3S,6E)-nerolidol synthase 1-like (A)
CDO77905.1	ag:AJQ30186	1.14.14.175	ag:AJQ30186 K20513 ferruginol synthase [EC:1.14.14.175] | (KEGG) FS; ferruginol synthase (EC:1.14.14.175) (A)
CDO77937.1	sspl:121750147	1.14.14.175	sspl:121750147 K20513 ferruginol synthase [EC:1.14.14.175] | (RefSeq) sugiol synthase-like (A)
CDO78100.1	psom:113346636	1.1.1.354	psom:113346636 K15891 NAD+dependent farnesol dehydrogenase [EC:1.1.1.354] | (RefSeq) uncharacterized protein LOC113346636 (A)
CDO78104.1	oeu:111395219	4.2.3.48	oeu:111395219 K14175 (3S,6E)-nerolidol synthase [EC:4.2.3.48] | (RefSeq) (3S,6E)-nerolidol synthase 1-like (A)
CDO78191.1	pvy:116129547	4.2.3.75	pvy:116129547 K15803 (-)-germacrene D synthase [EC:4.2.3.75] | (RefSeq) probable terpene synthase 6 (A)
CDO78259.1	sspl:121761699	1.14.14.151	sspl:121761699 K15472 premnaspirodiene oxygenase [EC:1.14.14.151] | (RefSeq) cytochrome P450 71D95-like (A)
CDO78260.1	sspl:121761842	1.14.14.175	sspl:121761842 K20513 ferruginol synthase [EC:1.14.14.175] | (RefSeq) LOW QUALITY PROTEIN: carnosic acid synthase-like (A)

## Sheet: Trametes_coccinea
query_id	subject_id	EC	description
OSC96346.1	spaa:SPAPADRAFT_62808	1.14.14.17	spaa:SPAPADRAFT_62808 K00511 squalene monooxygenase [EC:1.14.14.17] | (RefSeq) ERG1; squalene monooxygenase (A)
OSC96348.1	vra:106773918	1.14.14.134	vra:106773918 K15814 beta-amyrin 24-hydroxylase [EC:1.14.14.134] | (RefSeq) beta-amyrin 24-hydroxylase-like (A)
OSC96472.1	ag:AGN04215	1.14.14.175	ag:AGN04215 K20513 ferruginol synthase [EC:1.14.14.175] | (KEGG) CYP76AH1; ferruginol synthase (EC:1.14.14.175) (A)
OSC96592.1	xtr:548774	1.14.14.177	xtr:548774 K17731 ultra-long-chain fatty acid omega-hydroxylase [EC:1.14.14.177] | (RefSeq) cyp4f2; cytochrome P450 4F22-like (A)
OSC96737.1	xfu:XFF4834R_chr09700
OSC97213.1	ag:AJQ30186	1.14.14.175	ag:AJQ30186 K20513 ferruginol synthase [EC:1.14.14.175] | (KEGG) FS; ferruginol synthase (EC:1.14.14.175) (A)
OSC97469.1	cal:CAALFM_CR09700WA
OSC97470.1	cal:CAALFM_CR09700WA
OSC97471.1	cal:CAALFM_CR09700WA
OSC97576.1	npd:112955235	1.14.14.177	npd:112955235 K17731 ultra-long-chain fatty acid omega-hydroxylase [EC:1.14.14.177] | (RefSeq) docosahexaenoic acid omega-hydroxylase CYP4F3-like (A)
OSC97587.1	salj:SMD11_6153	1.14.15.32	salj:SMD11_6153 K15907 pentalenene oxygenase [EC:1.14.15.32] | (GenBank) ptlI; cytochrome P450 (A)
OSC97770.1	sgd:ELQ87_13270	1.14.15.39 4.2.3.47	sgd:ELQ87_13270 K12645 epi-isozizaene 5-monooxygenase / beta-farnesene synthase [EC:1.14.15.39 4.2.3.47] | (GenBank) cytochrome P450 (A)
OSC97778.1	mun:110548891	1.14.14.177	mun:110548891 K17731 ultra-long-chain fatty acid omega-hydroxylase [EC:1.14.14.177] | (RefSeq) cytochrome P450 4F22 (A)
OSC97804.1	tvs:TRAVEDRAFT_75578	4.2.3.125 4.2.3.23 4.2.3.126	tvs:TRAVEDRAFT_75578 K21927 alpha-muurolene/germacrene-A/gamma-muurolene synthase [EC:4.2.3.125 4.2.3.23 4.2.3.126] | (RefSeq) terpenoid synthase (A)
OSC97940.1	ppl:POSPLDRAFT_101549	4.2.3.135	ppl:POSPLDRAFT_101549 K22062 Delta6-protoilludene synthase [EC:4.2.3.135] | (GenBank) predicted protein (A)
OSC98018.1	sfug:CNQ36_23700	1.14.15.39 4.2.3.47	sfug:CNQ36_23700 K12645 epi-isozizaene 5-monooxygenase / beta-farnesene synthase [EC:1.14.15.39 4.2.3.47] | (GenBank) cytochrome P450 (A)
OSC98019.1	sct:SCAT_p0090	1.14.15.32	sct:SCAT_p0090 K15907 pentalenene oxygenase [EC:1.14.15.32] | (GenBank) ptlI; Pentalenene C13 hydroxylase; cytochrome P450 (A)
OSC98034.1	ssia:A7J05_09235	1.14.15.32	ssia:A7J05_09235 K15907 pentalenene oxygenase [EC:1.14.15.32] | (GenBank) cytochrome P450 (A)
OSC98049.1	ag:ALM25796	1.14.14.175 1.14.14.60	ag:ALM25796 K22636 ferruginol synthase / ferruginol monooxygenase [EC:1.14.14.175 1.14.14.60] | (KEGG) CYP76AH24; ferruginol monooxygenase (EC:1.14.14.60) (A)
OSC98115.1	tvs:TRAVEDRAFT_75578	4.2.3.125 4.2.3.23 4.2.3.126	tvs:TRAVEDRAFT_75578 K21927 alpha-muurolene/germacrene-A/gamma-muurolene synthase [EC:4.2.3.125 4.2.3.23 4.2.3.126] | (RefSeq) terpenoid synthase (A)
OSC98137.1	dfa:DFA_00629	2.5.1.21	dfa:DFA_00629 K00801 farnesyl-diphosphate farnesyltransferase [EC:2.5.1.21] | (RefSeq) fdfT; farnesyl-diphosphate farnesyltransferase (A)
OSC98172.1	pmax:117332832	1.14.14.177	pmax:117332832 K17731 ultra-long-chain fatty acid omega-hydroxylase [EC:1.14.14.177] | (RefSeq) cytochrome P450 4F22-like isoform X1 (A)
OSC98270.1	pvir:120647065	1.1.1.354	pvir:120647065 K15891 NAD+dependent farnesol dehydrogenase [EC:1.1.1.354] | (RefSeq) putative dihydroflavonol 4-reductase (A)
OSC98271.1	crb:17878851	1.1.1.354	crb:17878851 K15891 NAD+dependent farnesol dehydrogenase [EC:1.1.1.354] | (RefSeq) uncharacterized protein LOC17878851 (A)
OSC98272.1	ecad:122607565	1.1.1.354	ecad:122607565 K15891 NAD+dependent farnesol dehydrogenase [EC:1.1.1.354] | (RefSeq) 3 beta-hydroxysteroid dehydrogenase/Delta 5-->4-isomerase (A)
OSC98461.1	arow:112960551	1.14.14.177	arow:112960551 K17731 ultra-long-chain fatty acid omega-hydroxylase [EC:1.14.14.177] | (RefSeq) cytochrome P450 4F22 (A)
OSC98518.1	sals:SLNWT_2071	1.14.15.39 4.2.3.47	sals:SLNWT_2071 K12645 epi-isozizaene 5-monooxygenase / beta-farnesene synthase [EC:1.14.15.39 4.2.3.47] | (GenBank) cytochrome P450 hydroxylase (A)
OSC98529.1	pmax:117332832	1.14.14.177	pmax:117332832 K17731 ultra-long-chain fatty acid omega-hydroxylase [EC:1.14.14.177] | (RefSeq) cytochrome P450 4F22-like isoform X1 (A)
OSC98540.1	dfa:DFA_00629	2.5.1.21	dfa:DFA_00629 K00801 farnesyl-diphosphate farnesyltransferase [EC:2.5.1.21] | (RefSeq) fdfT; farnesyl-diphosphate farnesyltransferase (A)
OSC98620.1	tvs:TRAVEDRAFT_31841	1.14.14.17	tvs:TRAVEDRAFT_31841 K00511 squalene monooxygenase [EC:1.14.14.17] | (RefSeq) squalene monooxygenase (A)
OSC98711.1	sspl:121783560	1.14.14.151	sspl:121783560 K15472 premnaspirodiene oxygenase [EC:1.14.14.151] | (RefSeq) premnaspirodiene oxygenase-like (A)
OSC98712.1	sspl:121778538	1.14.14.175	sspl:121778538 K20513 ferruginol synthase [EC:1.14.14.175] | (RefSeq) sugiol synthase-like (A)
OSC98736.1	fab:101818003	4.2.3.134	fab:101818003 K18202 5-phosphonooxy-L-lysine phospho-lyase [EC:4.2.3.134] | (RefSeq) PHYKPL; 5-phosphohydroxy-L-lysine phospho-lyase (A)
OSC98920.1	dfa:DFA_00629	2.5.1.21	dfa:DFA_00629 K00801 farnesyl-diphosphate farnesyltransferase [EC:2.5.1.21] | (RefSeq) fdfT; farnesyl-diphosphate farnesyltransferase (A)
OSC98989.1	npr:108800222	1.14.14.177	npr:108800222 K17731 ultra-long-chain fatty acid omega-hydroxylase [EC:1.14.14.177] | (RefSeq) cytochrome P450 4F22 isoform X1 (A)
OSC98991.1	sfeu:IM697_14465	1.14.15.32	sfeu:IM697_14465 K15907 pentalenene oxygenase [EC:1.14.15.32] | (GenBank) cytochrome P450 (A)
OSC98996.1	aang:118220863	1.14.14.177	aang:118220863 K17731 ultra-long-chain fatty acid omega-hydroxylase [EC:1.14.14.177] | (RefSeq) cytochrome P450 4F3 (A)
OSC98998.1	xtr:548774	1.14.14.177	xtr:548774 K17731 ultra-long-chain fatty acid omega-hydroxylase [EC:1.14.14.177] | (RefSeq) cyp4f2; cytochrome P450 4F22-like (A)
OSC98999.1	pmax:117332832	1.14.14.177	pmax:117332832 K17731 ultra-long-chain fatty acid omega-hydroxylase [EC:1.14.14.177] | (RefSeq) cytochrome P450 4F22-like isoform X1 (A)
OSC99035.1	mcg:GL4_3111	1.14.14.17	mcg:GL4_3111 K00511 squalene monooxygenase [EC:1.14.14.17] | (GenBank) hypothetical protein (A)
OSC99094.1	cal:CAALFM_CR08370WA	6.3.2.3	cal:CAALFM_CR08370WA K21456 glutathione synthase [EC:6.3.2.3] | (RefSeq) GSH2, CaO19.6404; glutathione synthase (A)
OSC99148.1	sspl:121764980	1.14.14.175	sspl:121764980 K20513 ferruginol synthase [EC:1.14.14.175] | (RefSeq) carnosic acid synthase-like (A)
OSC99152.1	egt:105959240	1.14.14.175	egt:105959240 K20513 ferruginol synthase [EC:1.14.14.175] | (RefSeq) ferruginol synthase-like (A)
OSC99351.1	xtr:548527	1.14.14.177	xtr:548527 K17731 ultra-long-chain fatty acid omega-hydroxylase [EC:1.14.14.177] | (RefSeq) cyp4f22; cytochrome P450 family 4 subfamily F member 22 (A)
OSC99352.1	salj:SMD11_0076	1.14.15.32	salj:SMD11_0076 K15907 pentalenene oxygenase [EC:1.14.15.32] | (GenBank) ptlI; cytochrome P450 (A)
OSC99371.1	sspl:121778538	1.14.14.175	sspl:121778538 K20513 ferruginol synthase [EC:1.14.14.175] | (RefSeq) sugiol synthase-like (A)
OSC99502.1	dfa:DFA_00629	2.5.1.21	dfa:DFA_00629 K00801 farnesyl-diphosphate farnesyltransferase [EC:2.5.1.21] | (RefSeq) fdfT; farnesyl-diphosphate farnesyltransferase (A)
OSC99681.1	sspl:121778538	1.14.14.175	sspl:121778538 K20513 ferruginol synthase [EC:1.14.14.175] | (RefSeq) sugiol synthase-like (A)
OSD00067.1	sund:121924290	4.2.3.134	sund:121924290 K18202 5-phosphonooxy-L-lysine phospho-lyase [EC:4.2.3.134] | (RefSeq) 5-phosphohydroxy-L-lysine phospho-lyase-like isoform X1 (A)
OSD00071.1	ag:AJQ30186	1.14.14.175	ag:AJQ30186 K20513 ferruginol synthase [EC:1.14.14.175] | (KEGG) FS; ferruginol synthase (EC:1.14.14.175) (A)
OSD00072.1	sspl:121761842	1.14.14.175	sspl:121761842 K20513 ferruginol synthase [EC:1.14.14.175] | (RefSeq) LOW QUALITY PROTEIN: carnosic acid synthase-like (A)
OSD00375.1	ahf:112796807	1.14.14.134	ahf:112796807 K15814 beta-amyrin 24-hydroxylase [EC:1.14.14.134] | (RefSeq) beta-amyrin 24-hydroxylase (A)
OSD00376.1	lang:109352528	1.14.14.134	lang:109352528 K15814 beta-amyrin 24-hydroxylase [EC:1.14.14.134] | (RefSeq) beta-amyrin 24-hydroxylase-like (A)
OSD00533.1	dfa:DFA_00629	2.5.1.21	dfa:DFA_00629 K00801 farnesyl-diphosphate farnesyltransferase [EC:2.5.1.21] | (RefSeq) fdfT; farnesyl-diphosphate farnesyltransferase (A)
OSD00651.1	sspl:121756002	1.14.14.175	sspl:121756002 K20513 ferruginol synthase [EC:1.14.14.175] | (RefSeq) ferruginol synthase-like (A)
OSD00652.1	sspl:121757976	1.14.14.151	sspl:121757976 K15472 premnaspirodiene oxygenase [EC:1.14.14.151] | (RefSeq) premnaspirodiene oxygenase-like (A)
OSD00668.1	cpic:101933864	1.14.14.177	cpic:101933864 K17731 ultra-long-chain fatty acid omega-hydroxylase [EC:1.14.14.177] | (RefSeq) cytochrome P450 4F22-like isoform X1 (A)
OSD00673.1	salf:SMD44_05800	1.14.15.39 4.2.3.47	salf:SMD44_05800 K12645 epi-isozizaene 5-monooxygenase / beta-farnesene synthase [EC:1.14.15.39 4.2.3.47] | (GenBank) cytochrome P450 (A)
OSD00712.1	sspl:121783193	1.14.14.175	sspl:121783193 K20513 ferruginol synthase [EC:1.14.14.175] | (RefSeq) ferruginol synthase-like (A)
OSD00736.1	sspl:121783193	1.14.14.175	sspl:121783193 K20513 ferruginol synthase [EC:1.14.14.175] | (RefSeq) ferruginol synthase-like (A)
OSD00761.1	sspl:121783532	1.14.14.175	sspl:121783532 K20513 ferruginol synthase [EC:1.14.14.175] | (RefSeq) ferruginol synthase-like (A)
OSD00805.1	ag:AJQ30186	1.14.14.175	ag:AJQ30186 K20513 ferruginol synthase [EC:1.14.14.175] | (KEGG) FS; ferruginol synthase (EC:1.14.14.175) (A)
OSD00818.1	ag:AML23863	1.14.14.168 1.14.14.170	ag:AML23863 K23177 germacrene A acid 8beta-hydroxylase / 8-epi-inunolide synthase [EC:1.14.14.168 1.14.14.170] | (KEGG) CYP71BL6; germacrene A acid 8beta-hydroxylase / 8-epi-inunolide synthase (EC:1.14.14.168 1.14.14.170) (A)
OSD00986.1	dfa:DFA_00629	2.5.1.21	dfa:DFA_00629 K00801 farnesyl-diphosphate farnesyltransferase [EC:2.5.1.21] | (RefSeq) fdfT; farnesyl-diphosphate farnesyltransferase (A)
OSD01152.1	smo:SELMODRAFT_234795	1.1.1.354	smo:SELMODRAFT_234795 K15891 NAD+dependent farnesol dehydrogenase [EC:1.1.1.354] | (RefSeq) hypothetical protein (A)
OSD01175.1	xla:100037244	1.14.14.177	xla:100037244 K17731 ultra-long-chain fatty acid omega-hydroxylase [EC:1.14.14.177] | (RefSeq) cyp4f22.S, cyp4f22, cyp4f22.L; cytochrome P450 family 4 subfamily F member 22 S homeolog (A)
OSD01332.1	aang:118220863	1.14.14.177	aang:118220863 K17731 ultra-long-chain fatty acid omega-hydroxylase [EC:1.14.14.177] | (RefSeq) cytochrome P450 4F3 (A)
OSD01334.1	bbel:109470784	1.14.14.177	bbel:109470784 K17731 ultra-long-chain fatty acid omega-hydroxylase [EC:1.14.14.177] | (RefSeq) cytochrome P450 4F4-like (A)
OSD01429.1	ecad:122585186	1.14.14.151	ecad:122585186 K15472 premnaspirodiene oxygenase [EC:1.14.14.151] | (RefSeq) germacrene A hydroxylase-like isoform X1 (A)
OSD01441.1	sspl:121802016	1.14.14.175	sspl:121802016 K20513 ferruginol synthase [EC:1.14.14.175] | (RefSeq) ferruginol synthase-like (A)
OSD01442.1	sspl:121785163	1.14.14.175	sspl:121785163 K20513 ferruginol synthase [EC:1.14.14.175] | (RefSeq) ferruginol synthase 1 (A)
OSD01446.1	sfeu:IM697_14465	1.14.15.32	sfeu:IM697_14465 K15907 pentalenene oxygenase [EC:1.14.15.32] | (GenBank) cytochrome P450 (A)
OSD01451.1	sspl:121785163	1.14.14.175	sspl:121785163 K20513 ferruginol synthase [EC:1.14.14.175] | (RefSeq) ferruginol synthase 1 (A)
OSD01453.1	sky:D0C37_09630	1.14.15.39 4.2.3.47	sky:D0C37_09630 K12645 epi-isozizaene 5-monooxygenase / beta-farnesene synthase [EC:1.14.15.39 4.2.3.47] | (GenBank) cytochrome P450 (A)
OSD01474.1	pcw:110196136	1.14.14.177	pcw:110196136 K17731 ultra-long-chain fatty acid omega-hydroxylase [EC:1.14.14.177] | (RefSeq) LOW QUALITY PROTEIN: cytochrome P450 4F22-like (A)
OSD01615.1	cal:CAALFM_CR09890CA	2.5.1.60	cal:CAALFM_CR09890CA K05956 geranylgeranyl transferase type-2 subunit beta [EC:2.5.1.60] | (RefSeq) BET2, CaO19.7563; Rab geranylgeranyltransferase (A)
OSD01693.1	npd:112955235	1.14.14.177	npd:112955235 K17731 ultra-long-chain fatty acid omega-hydroxylase [EC:1.14.14.177] | (RefSeq) docosahexaenoic acid omega-hydroxylase CYP4F3-like (A)
OSD01744.1	egu:105048681	1.1.1.354	egu:105048681 K15891 NAD+dependent farnesol dehydrogenase [EC:1.1.1.354] | (RefSeq) uncharacterized protein LOC105048681 isoform X1 (A)
OSD01786.1	sspl:121783193	1.14.14.175	sspl:121783193 K20513 ferruginol synthase [EC:1.14.14.175] | (RefSeq) ferruginol synthase-like (A)
OSD01969.1	sspl:121783560	1.14.14.151	sspl:121783560 K15472 premnaspirodiene oxygenase [EC:1.14.14.151] | (RefSeq) premnaspirodiene oxygenase-like (A)
OSD02065.1	dsq:DICSQDRAFT_57723	4.2.3.135	dsq:DICSQDRAFT_57723 K22062 Delta6-protoilludene synthase [EC:4.2.3.135] | (RefSeq) terpenoid synthase (A)
OSD02067.1	sspl:121743400	1.14.14.151	sspl:121743400 K15472 premnaspirodiene oxygenase [EC:1.14.14.151] | (RefSeq) premnaspirodiene oxygenase-like (A)
OSD02143.1	tod:119240021	1.14.14.177	tod:119240021 K17731 ultra-long-chain fatty acid omega-hydroxylase [EC:1.14.14.177] | (RefSeq) cytochrome P450 4F22 (A)
OSD02144.1	tod:119240021	1.14.14.177	tod:119240021 K17731 ultra-long-chain fatty acid omega-hydroxylase [EC:1.14.14.177] | (RefSeq) cytochrome P450 4F22 (A)
OSD02190.1	xtr:548527	1.14.14.177	xtr:548527 K17731 ultra-long-chain fatty acid omega-hydroxylase [EC:1.14.14.177] | (RefSeq) cyp4f22; cytochrome P450 family 4 subfamily F member 22 (A)
OSD02193.1	egt:105975178	1.14.14.175	egt:105975178 K20513 ferruginol synthase [EC:1.14.14.175] | (RefSeq) ferruginol synthase-like (A)
OSD02196.1	scan:103825099	1.14.14.177	scan:103825099 K17731 ultra-long-chain fatty acid omega-hydroxylase [EC:1.14.14.177] | (RefSeq) cytochrome P450 4F3-like isoform X11 (A)
OSD02220.1	mesc:110605974	1.1.1.354	mesc:110605974 K15891 NAD+dependent farnesol dehydrogenase [EC:1.1.1.354] | (RefSeq) putative dihydroflavonol 4-reductase (A)
OSD02341.1	dfa:DFA_00629	2.5.1.21	dfa:DFA_00629 K00801 farnesyl-diphosphate farnesyltransferase [EC:2.5.1.21] | (RefSeq) fdfT; farnesyl-diphosphate farnesyltransferase (A)
OSD02590.1	ang:ANI_1_2222014	5.4.99.17 4.2.1.129	ang:ANI_1_2222014 K06045 squalene-hopene/tetraprenyl-beta-curcumene cyclase [EC:5.4.99.17 4.2.1.129] | (RefSeq) An01g01290; squalene-hopene-cyclase (A)
OSD02652.1	sspl:121766434	1.14.14.175	sspl:121766434 K20513 ferruginol synthase [EC:1.14.14.175] | (RefSeq) ferruginol synthase-like (A)
OSD02803.1	egt:105959240	1.14.14.175	egt:105959240 K20513 ferruginol synthase [EC:1.14.14.175] | (RefSeq) ferruginol synthase-like (A)
OSD02813.1	sspl:121783532	1.14.14.175	sspl:121783532 K20513 ferruginol synthase [EC:1.14.14.175] | (RefSeq) ferruginol synthase-like (A)
OSD02916.1	sspl:121756002	1.14.14.175	sspl:121756002 K20513 ferruginol synthase [EC:1.14.14.175] | (RefSeq) ferruginol synthase-like (A)
OSD02925.1	sspl:121766434	1.14.14.175	sspl:121766434 K20513 ferruginol synthase [EC:1.14.14.175] | (RefSeq) ferruginol synthase-like (A)
OSD03114.1	ag:AGN04215	1.14.14.175	ag:AGN04215 K20513 ferruginol synthase [EC:1.14.14.175] | (KEGG) CYP76AH1; ferruginol synthase (EC:1.14.14.175) (A)
OSD03206.1	xla:100037244	1.14.14.177	xla:100037244 K17731 ultra-long-chain fatty acid omega-hydroxylase [EC:1.14.14.177] | (RefSeq) cyp4f22.S, cyp4f22, cyp4f22.L; cytochrome P450 family 4 subfamily F member 22 S homeolog (A)
OSD03207.1	zvi:118097784	1.14.14.177	zvi:118097784 K17731 ultra-long-chain fatty acid omega-hydroxylase [EC:1.14.14.177] | (RefSeq) cytochrome P450 4F22 isoform X1 (A)
OSD03268.1	pgr:PGTG_06567	1.14.14.17	pgr:PGTG_06567 K00511 squalene monooxygenase [EC:1.14.14.17] | (RefSeq) hypothetical protein (A)
OSD03332.1	eee:113577069	1.14.14.17	eee:113577069 K00511 squalene monooxygenase [EC:1.14.14.17] | (RefSeq) sqle; squalene monooxygenase (A)
OSD03765.1	cal:CAALFM_CR09700WA
OSD03797.1	sspl:121756002	1.14.14.175	sspl:121756002 K20513 ferruginol synthase [EC:1.14.14.175] | (RefSeq) ferruginol synthase-like (A)
OSD03845.1	sspl:121743157	1.14.14.151	sspl:121743157 K15472 premnaspirodiene oxygenase [EC:1.14.14.151] | (RefSeq) premnaspirodiene oxygenase-like (A)
OSD03851.1	tvs:TRAVEDRAFT_75578	4.2.3.125 4.2.3.23 4.2.3.126	tvs:TRAVEDRAFT_75578 K21927 alpha-muurolene/germacrene-A/gamma-muurolene synthase [EC:4.2.3.125 4.2.3.23 4.2.3.126] | (RefSeq) terpenoid synthase (A)
OSD03859.1	sspl:121743157	1.14.14.151	sspl:121743157 K15472 premnaspirodiene oxygenase [EC:1.14.14.151] | (RefSeq) premnaspirodiene oxygenase-like (A)
OSD03860.1	egt:105963174	1.14.14.151	egt:105963174 K15472 premnaspirodiene oxygenase [EC:1.14.14.151] | (RefSeq) premnaspirodiene oxygenase-like (A)
OSD03862.1	sspl:121756002	1.14.14.175	sspl:121756002 K20513 ferruginol synthase [EC:1.14.14.175] | (RefSeq) ferruginol synthase-like (A)
OSD03875.1	sspl:121783560	1.14.14.151	sspl:121783560 K15472 premnaspirodiene oxygenase [EC:1.14.14.151] | (RefSeq) premnaspirodiene oxygenase-like (A)
OSD04418.1	cal:CAALFM_CR09710WA
OSD04423.1	sspl:121756002	1.14.14.175	sspl:121756002 K20513 ferruginol synthase [EC:1.14.14.175] | (RefSeq) ferruginol synthase-like (A)
OSD04426.1	ag:AGN04215	1.14.14.175	ag:AGN04215 K20513 ferruginol synthase [EC:1.14.14.175] | (KEGG) CYP76AH1; ferruginol synthase (EC:1.14.14.175) (A)
OSD04727.1	ag:AJQ30186	1.14.14.175	ag:AJQ30186 K20513 ferruginol synthase [EC:1.14.14.175] | (KEGG) FS; ferruginol synthase (EC:1.14.14.175) (A)
OSD04728.1	mbas:ALGA_3274	1.1.1.354	mbas:ALGA_3274 K15891 NAD+dependent farnesol dehydrogenase [EC:1.1.1.354] | (GenBank) hypothetical protein (A)
OSD05151.1	dne:112993054	1.14.14.177	dne:112993054 K17731 ultra-long-chain fatty acid omega-hydroxylase [EC:1.14.14.177] | (RefSeq) cytochrome P450 4F22 (A)
OSD05153.1	dne:112993054	1.14.14.177	dne:112993054 K17731 ultra-long-chain fatty acid omega-hydroxylase [EC:1.14.14.177] | (RefSeq) cytochrome P450 4F22 (A)
OSD05154.1	sspl:121756002	1.14.14.175	sspl:121756002 K20513 ferruginol synthase [EC:1.14.14.175] | (RefSeq) ferruginol synthase-like (A)
OSD05177.1	salj:SMD11_6153	1.14.15.32	salj:SMD11_6153 K15907 pentalenene oxygenase [EC:1.14.15.32] | (GenBank) ptlI; cytochrome P450 (A)
OSD05199.1	pmax:117332832	1.14.14.177	pmax:117332832 K17731 ultra-long-chain fatty acid omega-hydroxylase [EC:1.14.14.177] | (RefSeq) cytochrome P450 4F22-like isoform X1 (A)
OSD05201.1	gmx:100037459	1.14.14.134	gmx:100037459 K15814 beta-amyrin 24-hydroxylase [EC:1.14.14.134] | (RefSeq) CYP93E1; beta-amyrin 24-hydroxylase (A)
OSD05202.1	pmax:117332832	1.14.14.177	pmax:117332832 K17731 ultra-long-chain fatty acid omega-hydroxylase [EC:1.14.14.177] | (RefSeq) cytochrome P450 4F22-like isoform X1 (A)
OSD05210.1	otc:121341065	1.14.14.177	otc:121341065 K17731 ultra-long-chain fatty acid omega-hydroxylase [EC:1.14.14.177] | (RefSeq) cytochrome P450 4F3-like isoform X1 (A)
OSD05256.1	ccx:COCOR_01775	1.14.14.17	ccx:COCOR_01775 K00511 squalene monooxygenase [EC:1.14.14.17] | (GenBank) ubiF; monooxygenase family protein (A)
OSD05281.1	dfa:DFA_00629	2.5.1.21	dfa:DFA_00629 K00801 farnesyl-diphosphate farnesyltransferase [EC:2.5.1.21] | (RefSeq) fdfT; farnesyl-diphosphate farnesyltransferase (A)
OSD05293.1	xla:100037244	1.14.14.177	xla:100037244 K17731 ultra-long-chain fatty acid omega-hydroxylase [EC:1.14.14.177] | (RefSeq) cyp4f22.S, cyp4f22, cyp4f22.L; cytochrome P450 family 4 subfamily F member 22 S homeolog (A)
OSD05334.1	ftj:FTUN_7823	1.14.14.17	ftj:FTUN_7823 K00511 squalene monooxygenase [EC:1.14.14.17] | (GenBank) hypothetical protein (A)
OSD05340.1	pmax:117332832	1.14.14.177	pmax:117332832 K17731 ultra-long-chain fatty acid omega-hydroxylase [EC:1.14.14.177] | (RefSeq) cytochrome P450 4F22-like isoform X1 (A)
OSD05388.1	nfi:NFIA_101360	5.4.99.32	nfi:NFIA_101360 K15811 protostadienol synthase [EC:5.4.99.32] | (RefSeq) squalene-hopene-cyclase, putative (A)
OSD05445.1	tvs:TRAVEDRAFT_148221	2.5.1.21	tvs:TRAVEDRAFT_148221 K00801 farnesyl-diphosphate farnesyltransferase [EC:2.5.1.21] | (RefSeq) squalene synthase (A)
OSD05805.1	cpic:101935523	1.14.14.177	cpic:101935523 K17731 ultra-long-chain fatty acid omega-hydroxylase [EC:1.14.14.177] | (RefSeq) cytochrome P450 4F22-like isoform X2 (A)
OSD05864.1	xla:100337565	1.14.14.177	xla:100337565 K17731 ultra-long-chain fatty acid omega-hydroxylase [EC:1.14.14.177] | (RefSeq) cyp4f2.L, cpf2, cyp4f2, cyp4f42; cytochrome P450 family 4 subfamily F member 2 L homeolog (A)
OSD05876.1	gmx:100037459	1.14.14.134	gmx:100037459 K15814 beta-amyrin 24-hydroxylase [EC:1.14.14.134] | (RefSeq) CYP93E1; beta-amyrin 24-hydroxylase (A)
OSD05889.1	salw:CP975_23795	1.14.15.39 4.2.3.47	salw:CP975_23795 K12645 epi-isozizaene 5-monooxygenase / beta-farnesene synthase [EC:1.14.15.39 4.2.3.47] | (GenBank) cytochrome P450 (A)
OSD05893.1	xtr:548774	1.14.14.177	xtr:548774 K17731 ultra-long-chain fatty acid omega-hydroxylase [EC:1.14.14.177] | (RefSeq) cyp4f2; cytochrome P450 4F22-like (A)
OSD05962.1	cal:CAALFM_CR07630CA
OSD06234.1	ang:ANI_1_2222014	5.4.99.17 4.2.1.129	ang:ANI_1_2222014 K06045 squalene-hopene/tetraprenyl-beta-curcumene cyclase [EC:5.4.99.17 4.2.1.129] | (RefSeq) An01g01290; squalene-hopene-cyclase (A)
OSD06378.1	cci:CC1G_06441	4.2.3.91 4.2.3.127 4.2.3.128 4.2.3.129	cci:CC1G_06441 K22058 cubebol/beta-copaene/beta-cubebene/()-sativene synthase [EC:4.2.3.91 4.2.3.127 4.2.3.128 4.2.3.129] | (RefSeq) hypothetical protein (A)
OSD06380.1	cci:CC1G_06441	4.2.3.91 4.2.3.127 4.2.3.128 4.2.3.129	cci:CC1G_06441 K22058 cubebol/beta-copaene/beta-cubebene/()-sativene synthase [EC:4.2.3.91 4.2.3.127 4.2.3.128 4.2.3.129] | (RefSeq) hypothetical protein (A)
OSD06387.1	sky:D0C37_09630	1.14.15.39 4.2.3.47	sky:D0C37_09630 K12645 epi-isozizaene 5-monooxygenase / beta-farnesene synthase [EC:1.14.15.39 4.2.3.47] | (GenBank) cytochrome P450 (A)
OSD06417.1	dfa:DFA_00629	2.5.1.21	dfa:DFA_00629 K00801 farnesyl-diphosphate farnesyltransferase [EC:2.5.1.21] | (RefSeq) fdfT; farnesyl-diphosphate farnesyltransferase (A)
OSD06447.1	sspl:121750147	1.14.14.175	sspl:121750147 K20513 ferruginol synthase [EC:1.14.14.175] | (RefSeq) sugiol synthase-like (A)
OSD06515.1	tvs:TRAVEDRAFT_75578	4.2.3.125 4.2.3.23 4.2.3.126	tvs:TRAVEDRAFT_75578 K21927 alpha-muurolene/germacrene-A/gamma-muurolene synthase [EC:4.2.3.125 4.2.3.23 4.2.3.126] | (RefSeq) terpenoid synthase (A)
OSD06521.1	tvs:TRAVEDRAFT_75578	4.2.3.125 4.2.3.23 4.2.3.126	tvs:TRAVEDRAFT_75578 K21927 alpha-muurolene/germacrene-A/gamma-muurolene synthase [EC:4.2.3.125 4.2.3.23 4.2.3.126] | (RefSeq) terpenoid synthase (A)
OSD06535.1	mgk:FSB76_26125	1.1.1.354	mgk:FSB76_26125 K15891 NAD+dependent farnesol dehydrogenase [EC:1.1.1.354] | (GenBank) NAD-dependent epimerase/dehydratase family protein (A)
OSD06672.1	sspl:121783560	1.14.14.151	sspl:121783560 K15472 premnaspirodiene oxygenase [EC:1.14.14.151] | (RefSeq) premnaspirodiene oxygenase-like (A)
OSD06783.1	ani:AN3376.2	2.5.1.21	ani:AN3376.2 K00801 farnesyl-diphosphate farnesyltransferase [EC:2.5.1.21] | (RefSeq) hypothetical protein (A)
OSD06808.1	pmax:117332832	1.14.14.177	pmax:117332832 K17731 ultra-long-chain fatty acid omega-hydroxylase [EC:1.14.14.177] | (RefSeq) cytochrome P450 4F22-like isoform X1 (A)
OSD06820.1	dfa:DFA_00629	2.5.1.21	dfa:DFA_00629 K00801 farnesyl-diphosphate farnesyltransferase [EC:2.5.1.21] | (RefSeq) fdfT; farnesyl-diphosphate farnesyltransferase (A)
OSD06956.1	ag:AGN04215	1.14.14.175	ag:AGN04215 K20513 ferruginol synthase [EC:1.14.14.175] | (KEGG) CYP76AH1; ferruginol synthase (EC:1.14.14.175) (A)
OSD07115.1	apla:101797808	4.2.3.134	apla:101797808 K18202 5-phosphonooxy-L-lysine phospho-lyase [EC:4.2.3.134] | (RefSeq) 5-phosphohydroxy-L-lysine phospho-lyase (A)
OSD07269.1	dfa:DFA_00629	2.5.1.21	dfa:DFA_00629 K00801 farnesyl-diphosphate farnesyltransferase [EC:2.5.1.21] | (RefSeq) fdfT; farnesyl-diphosphate farnesyltransferase (A)
OSD07365.1	ccav:112526537	1.14.14.150	ccav:112526537 K20561 costunolide synthase [EC:1.14.14.150] | (RefSeq) costunolide synthase (A)
OSD07367.1	sspl:121778538	1.14.14.175	sspl:121778538 K20513 ferruginol synthase [EC:1.14.14.175] | (RefSeq) sugiol synthase-like (A)
OSD07368.1	sspl:121759081	1.14.14.151	sspl:121759081 K15472 premnaspirodiene oxygenase [EC:1.14.14.151] | (RefSeq) premnaspirodiene oxygenase-like (A)
OSD07374.1	sspl:121802016	1.14.14.175	sspl:121802016 K20513 ferruginol synthase [EC:1.14.14.175] | (RefSeq) ferruginol synthase-like (A)
OSD07376.1	sspl:121743157	1.14.14.151	sspl:121743157 K15472 premnaspirodiene oxygenase [EC:1.14.14.151] | (RefSeq) premnaspirodiene oxygenase-like (A)
OSD07377.1	sspl:121783193	1.14.14.175	sspl:121783193 K20513 ferruginol synthase [EC:1.14.14.175] | (RefSeq) ferruginol synthase-like (A)
OSD07391.1	mbas:ALGA_3274	1.1.1.354	mbas:ALGA_3274 K15891 NAD+dependent farnesol dehydrogenase [EC:1.1.1.354] | (GenBank) hypothetical protein (A)
OSD07405.1	cci:CC1G_03563	4.2.3.95	cci:CC1G_03563 K22060 (-)-alpha-cuprenene synthase [EC:4.2.3.95] | (RefSeq) hypothetical protein (A)
OSD07435.1	ag:AEG79727	1.14.14.150	ag:AEG79727 K20561 costunolide synthase [EC:1.14.14.150] | (KEGG) CYP71BL3, COS; costunolide synthase (EC:1.14.14.150) (A)
OSD07441.1	sspl:121764980	1.14.14.175	sspl:121764980 K20513 ferruginol synthase [EC:1.14.14.175] | (RefSeq) carnosic acid synthase-like (A)
OSD07442.1	egt:105959240	1.14.14.175	egt:105959240 K20513 ferruginol synthase [EC:1.14.14.175] | (RefSeq) ferruginol synthase-like (A)
OSD07446.1	ag:AML23863	1.14.14.168 1.14.14.170	ag:AML23863 K23177 germacrene A acid 8beta-hydroxylase / 8-epi-inunolide synthase [EC:1.14.14.168 1.14.14.170] | (KEGG) CYP71BL6; germacrene A acid 8beta-hydroxylase / 8-epi-inunolide synthase (EC:1.14.14.168 1.14.14.170) (A)
OSD07463.1	sspl:121764980	1.14.14.175	sspl:121764980 K20513 ferruginol synthase [EC:1.14.14.175] | (RefSeq) carnosic acid synthase-like (A)
OSD07755.1	phi:102108727	1.14.14.177	phi:102108727 K17731 ultra-long-chain fatty acid omega-hydroxylase [EC:1.14.14.177] | (RefSeq) docosahexaenoic acid omega-hydroxylase CYP4F3-like (A)
OSD07831.1	npr:108800222	1.14.14.177	npr:108800222 K17731 ultra-long-chain fatty acid omega-hydroxylase [EC:1.14.14.177] | (RefSeq) cytochrome P450 4F22 isoform X1 (A)
OSD07919.1	llu:AKJ09_09405	1.14.14.17	llu:AKJ09_09405 K00511 squalene monooxygenase [EC:1.14.14.17] | (GenBank) Salicylate hydroxylase (A)
OSD07975.1	sspl:121785163	1.14.14.175	sspl:121785163 K20513 ferruginol synthase [EC:1.14.14.175] | (RefSeq) ferruginol synthase 1 (A)
OSD07978.1	sspl:121783560	1.14.14.151	sspl:121783560 K15472 premnaspirodiene oxygenase [EC:1.14.14.151] | (RefSeq) premnaspirodiene oxygenase-like (A)
OSD08194.1	dfa:DFA_00629	2.5.1.21	dfa:DFA_00629 K00801 farnesyl-diphosphate farnesyltransferase [EC:2.5.1.21] | (RefSeq) fdfT; farnesyl-diphosphate farnesyltransferase (A)
OSD08313.1	tvs:TRAVEDRAFT_75578	4.2.3.125 4.2.3.23 4.2.3.126	tvs:TRAVEDRAFT_75578 K21927 alpha-muurolene/germacrene-A/gamma-muurolene synthase [EC:4.2.3.125 4.2.3.23 4.2.3.126] | (RefSeq) terpenoid synthase (A)
OSD08465.1	dfa:DFA_00629	2.5.1.21	dfa:DFA_00629 K00801 farnesyl-diphosphate farnesyltransferase [EC:2.5.1.21] | (RefSeq) fdfT; farnesyl-diphosphate farnesyltransferase (A)
OSD08478.1	crb:17895797	4.2.3.75	crb:17895797 K15803 (-)-germacrene D synthase [EC:4.2.3.75] | (RefSeq) dolabella-3,7-dien-18-ol synthase TPS06 (A)
OSD08730.1	sspl:121764980	1.14.14.175	sspl:121764980 K20513 ferruginol synthase [EC:1.14.14.175] | (RefSeq) carnosic acid synthase-like (A)
OSD08733.1	mbas:ALGA_3274	1.1.1.354	mbas:ALGA_3274 K15891 NAD+dependent farnesol dehydrogenase [EC:1.1.1.354] | (GenBank) hypothetical protein (A)
OSD08794.1	ag:ALM25796	1.14.14.175 1.14.14.60	ag:ALM25796 K22636 ferruginol synthase / ferruginol monooxygenase [EC:1.14.14.175 1.14.14.60] | (KEGG) CYP76AH24; ferruginol monooxygenase (EC:1.14.14.60) (A)

## Sheet: Trametes_pubescens
query_id	subject_id	EC	description
OJT02010.1	tod:119240021	1.14.14.177	tod:119240021 K17731 ultra-long-chain fatty acid omega-hydroxylase [EC:1.14.14.177] | (RefSeq) cytochrome P450 4F22 (A)
OJT02020.1	tod:119240021	1.14.14.177	tod:119240021 K17731 ultra-long-chain fatty acid omega-hydroxylase [EC:1.14.14.177] | (RefSeq) cytochrome P450 4F22 (A)
OJT02021.1	tod:119240021	1.14.14.177	tod:119240021 K17731 ultra-long-chain fatty acid omega-hydroxylase [EC:1.14.14.177] | (RefSeq) cytochrome P450 4F22 (A)
OJT02037.1	ini:109147633	1.14.14.151	ini:109147633 K15472 premnaspirodiene oxygenase [EC:1.14.14.151] | (RefSeq) premnaspirodiene oxygenase-like (A)
OJT02039.1	ini:109147633	1.14.14.151	ini:109147633 K15472 premnaspirodiene oxygenase [EC:1.14.14.151] | (RefSeq) premnaspirodiene oxygenase-like (A)
OJT02059.1	sspl:121778538	1.14.14.175	sspl:121778538 K20513 ferruginol synthase [EC:1.14.14.175] | (RefSeq) sugiol synthase-like (A)
OJT02060.1	ini:109147633	1.14.14.151	ini:109147633 K15472 premnaspirodiene oxygenase [EC:1.14.14.151] | (RefSeq) premnaspirodiene oxygenase-like (A)
OJT02061.1	sspl:121764980	1.14.14.175	sspl:121764980 K20513 ferruginol synthase [EC:1.14.14.175] | (RefSeq) carnosic acid synthase-like (A)
OJT02063.1	sspl:121788445	1.14.14.175	sspl:121788445 K20513 ferruginol synthase [EC:1.14.14.175] | (RefSeq) ferruginol synthase-like (A)
OJT02068.1	sspl:121743400	1.14.14.151	sspl:121743400 K15472 premnaspirodiene oxygenase [EC:1.14.14.151] | (RefSeq) premnaspirodiene oxygenase-like (A)
OJT02073.1	sspl:121764980	1.14.14.175	sspl:121764980 K20513 ferruginol synthase [EC:1.14.14.175] | (RefSeq) carnosic acid synthase-like (A)
OJT02190.1	xtr:548527	1.14.14.177	xtr:548527 K17731 ultra-long-chain fatty acid omega-hydroxylase [EC:1.14.14.177] | (RefSeq) cyp4f22; cytochrome P450 family 4 subfamily F member 22 (A)
OJT02200.1	sfeu:IM697_14465	1.14.15.32	sfeu:IM697_14465 K15907 pentalenene oxygenase [EC:1.14.15.32] | (GenBank) cytochrome P450 (A)
OJT02202.1	ag:ALM25796	1.14.14.175 1.14.14.60	ag:ALM25796 K22636 ferruginol synthase / ferruginol monooxygenase [EC:1.14.14.175 1.14.14.60] | (KEGG) CYP76AH24; ferruginol monooxygenase (EC:1.14.14.60) (A)
OJT02246.1	pvy:116129547	4.2.3.75	pvy:116129547 K15803 (-)-germacrene D synthase [EC:4.2.3.75] | (RefSeq) probable terpene synthase 6 (A)
OJT02308.1	dfa:DFA_00629	2.5.1.21	dfa:DFA_00629 K00801 farnesyl-diphosphate farnesyltransferase [EC:2.5.1.21] | (RefSeq) fdfT; farnesyl-diphosphate farnesyltransferase (A)
OJT02316.1	vun:114182983	1.14.14.134	vun:114182983 K15814 beta-amyrin 24-hydroxylase [EC:1.14.14.134] | (RefSeq) beta-amyrin 24-hydroxylase (A)
OJT02422.1	oeu:111395219	4.2.3.48	oeu:111395219 K14175 (3S,6E)-nerolidol synthase [EC:4.2.3.48] | (RefSeq) (3S,6E)-nerolidol synthase 1-like (A)
OJT02509.1	salj:SMD11_0076	1.14.15.32	salj:SMD11_0076 K15907 pentalenene oxygenase [EC:1.14.15.32] | (GenBank) ptlI; cytochrome P450 (A)
OJT02558.1	vra:106773918	1.14.14.134	vra:106773918 K15814 beta-amyrin 24-hydroxylase [EC:1.14.14.134] | (RefSeq) beta-amyrin 24-hydroxylase-like (A)
OJT02655.1	gja:107105430	1.14.14.177	gja:107105430 K17731 ultra-long-chain fatty acid omega-hydroxylase [EC:1.14.14.177] | (RefSeq) cytochrome P450 4F22 (A)
OJT02656.1	cmy:102938515	1.14.14.177	cmy:102938515 K17731 ultra-long-chain fatty acid omega-hydroxylase [EC:1.14.14.177] | (RefSeq) cytochrome P450 4F22 isoform X3 (A)
OJT02809.1	sspl:121743400	1.14.14.151	sspl:121743400 K15472 premnaspirodiene oxygenase [EC:1.14.14.151] | (RefSeq) premnaspirodiene oxygenase-like (A)
OJT02834.1	dfa:DFA_00629	2.5.1.21	dfa:DFA_00629 K00801 farnesyl-diphosphate farnesyltransferase [EC:2.5.1.21] | (RefSeq) fdfT; farnesyl-diphosphate farnesyltransferase (A)
OJT02889.1	sspl:121756002	1.14.14.175	sspl:121756002 K20513 ferruginol synthase [EC:1.14.14.175] | (RefSeq) ferruginol synthase-like (A)
OJT02911.1	sspl:121743400	1.14.14.151	sspl:121743400 K15472 premnaspirodiene oxygenase [EC:1.14.14.151] | (RefSeq) premnaspirodiene oxygenase-like (A)
OJT02957.1	afm:AFUA_4G14770	5.4.99.32	afm:AFUA_4G14770 K15811 protostadienol synthase [EC:5.4.99.32] | (RefSeq) squalene-hopene-cyclase (A)
OJT02958.1	cmo:103498907	5.4.99.33	cmo:103498907 K15812 cucurbitadienol synthase [EC:5.4.99.33] | (RefSeq) cucurbitadienol synthase (A)
OJT02968.1	salw:CP975_23795	1.14.15.39 4.2.3.47	salw:CP975_23795 K12645 epi-isozizaene 5-monooxygenase / beta-farnesene synthase [EC:1.14.15.39 4.2.3.47] | (GenBank) cytochrome P450 (A)
OJT02970.1	sspl:121764980	1.14.14.175	sspl:121764980 K20513 ferruginol synthase [EC:1.14.14.175] | (RefSeq) carnosic acid synthase-like (A)
OJT02972.1	sspl:121764980	1.14.14.175	sspl:121764980 K20513 ferruginol synthase [EC:1.14.14.175] | (RefSeq) carnosic acid synthase-like (A)
OJT02987.1	lsr:110482554	1.14.14.177	lsr:110482554 K17731 ultra-long-chain fatty acid omega-hydroxylase [EC:1.14.14.177] | (RefSeq) cytochrome P450 4F3 isoform X1 (A)
OJT02991.1	ini:109158643	1.14.14.151	ini:109158643 K15472 premnaspirodiene oxygenase [EC:1.14.14.151] | (RefSeq) premnaspirodiene oxygenase-like (A)
OJT02992.1	tsr:106539655	1.14.14.177	tsr:106539655 K17731 ultra-long-chain fatty acid omega-hydroxylase [EC:1.14.14.177] | (RefSeq) cytochrome P450 4F22-like (A)
OJT02994.1	ocu:100348443	1.14.14.177	ocu:100348443 K17731 ultra-long-chain fatty acid omega-hydroxylase [EC:1.14.14.177] | (RefSeq) cytochrome P450 4F22 (A)
OJT03125.1	pmax:117332832	1.14.14.177	pmax:117332832 K17731 ultra-long-chain fatty acid omega-hydroxylase [EC:1.14.14.177] | (RefSeq) cytochrome P450 4F22-like isoform X1 (A)
OJT03136.1	srk:FGW37_00300	1.14.14.17	srk:FGW37_00300 K00511 squalene monooxygenase [EC:1.14.14.17] | (GenBank) FAD-dependent monooxygenase (A)
OJT03258.1	tvs:TRAVEDRAFT_148221	2.5.1.21	tvs:TRAVEDRAFT_148221 K00801 farnesyl-diphosphate farnesyltransferase [EC:2.5.1.21] | (RefSeq) squalene synthase (A)
OJT03313.1	ini:109147615	1.14.14.151	ini:109147615 K15472 premnaspirodiene oxygenase [EC:1.14.14.151] | (RefSeq) premnaspirodiene oxygenase-like (A)
OJT03314.1	mtr:MTR_7g056103	1.14.14.134	mtr:MTR_7g056103 K15814 beta-amyrin 24-hydroxylase [EC:1.14.14.134] | (GenBank) cytochrome P450 family monooxygenase (A)
OJT03323.1	sspl:121783532	1.14.14.175	sspl:121783532 K20513 ferruginol synthase [EC:1.14.14.175] | (RefSeq) ferruginol synthase-like (A)
OJT03325.1	rfq:117038124	1.14.14.177	rfq:117038124 K17731 ultra-long-chain fatty acid omega-hydroxylase [EC:1.14.14.177] | (RefSeq) cytochrome P450 4F22 (A)
OJT03370.1	tvs:TRAVEDRAFT_75578	4.2.3.125 4.2.3.23 4.2.3.126	tvs:TRAVEDRAFT_75578 K21927 alpha-muurolene/germacrene-A/gamma-muurolene synthase [EC:4.2.3.125 4.2.3.23 4.2.3.126] | (RefSeq) terpenoid synthase (A)
OJT03373.1	hir:HETIRDRAFT_167573	4.2.3.125 4.2.3.23 4.2.3.126	hir:HETIRDRAFT_167573 K21927 alpha-muurolene/germacrene-A/gamma-muurolene synthase [EC:4.2.3.125 4.2.3.23 4.2.3.126] | (RefSeq) hypothetical protein (A)
OJT03483.1	mbas:ALGA_3274	1.1.1.354	mbas:ALGA_3274 K15891 NAD+-dependent farnesol dehydrogenase [EC:1.1.1.354] | (GenBank) hypothetical protein (A)
OJT03486.1	ccav:112515606	1.14.14.95	ccav:112515606 K15800 germacrene A oxidase [EC:1.14.14.95] | (RefSeq) germacrene A oxidase-like (A)
OJT03492.1	ini:109147633	1.14.14.151	ini:109147633 K15472 premnaspirodiene oxygenase [EC:1.14.14.151] | (RefSeq) premnaspirodiene oxygenase-like (A)
OJT03503.1	lja:Lj1g3v3555800.1	1.14.14.134	lja:Lj1g3v3555800.1 K15814 beta-amyrin 24-hydroxylase [EC:1.14.14.134] | (Kazusa) Lj1g3v3555800.1; - (A)
OJT03711.1	sspl:121783532	1.14.14.175	sspl:121783532 K20513 ferruginol synthase [EC:1.14.14.175] | (RefSeq) ferruginol synthase-like (A)
OJT03819.1	cal:CAALFM_CR09700WA
OJT03835.1	oeu:111395219	4.2.3.48	oeu:111395219 K14175 (3S,6E)-nerolidol synthase [EC:4.2.3.48] | (RefSeq) (3S,6E)-nerolidol synthase 1-like (A)
OJT03861.1	ag:ALM25796	1.14.14.175 1.14.14.60	ag:ALM25796 K22636 ferruginol synthase / ferruginol monooxygenase [EC:1.14.14.175 1.14.14.60] | (KEGG) CYP76AH24; ferruginol monooxygenase (EC:1.14.14.60) (A)
OJT03981.1	tvs:TRAVEDRAFT_75578	4.2.3.125 4.2.3.23 4.2.3.126	tvs:TRAVEDRAFT_75578 K21927 alpha-muurolene/germacrene-A/gamma-muurolene synthase [EC:4.2.3.125 4.2.3.23 4.2.3.126] | (RefSeq) terpenoid synthase (A)
OJT04009.1	dfa:DFA_00629	2.5.1.21	dfa:DFA_00629 K00801 farnesyl-diphosphate farnesyltransferase [EC:2.5.1.21] | (RefSeq) fdfT; farnesyl-diphosphate farnesyltransferase (A)
OJT04063.1	pvy:116129547	4.2.3.75	pvy:116129547 K15803 (-)-germacrene D synthase [EC:4.2.3.75] | (RefSeq) probable terpene synthase 6 (A)
OJT04235.1	gmx:100037459	1.14.14.134	gmx:100037459 K15814 beta-amyrin 24-hydroxylase [EC:1.14.14.134] | (RefSeq) CYP93E1; beta-amyrin 24-hydroxylase (A)
OJT04437.1	sspl:121750147	1.14.14.175	sspl:121750147 K20513 ferruginol synthase [EC:1.14.14.175] | (RefSeq) sugiol synthase-like (A)
OJT04465.1	ang:ANI_1_2222014	5.4.99.17 4.2.1.129	ang:ANI_1_2222014 K06045 squalene-hopene/tetraprenyl-beta-curcumene cyclase [EC:5.4.99.17 4.2.1.129] | (RefSeq) An01g01290; squalene-hopene-cyclase (A)
OJT04844.1	cci:CC1G_06441	4.2.3.91 4.2.3.127 4.2.3.128 4.2.3.129	cci:CC1G_06441 K22058 cubebol/beta-copaene/beta-cubebene/(+)-sativene synthase [EC:4.2.3.91 4.2.3.127 4.2.3.128 4.2.3.129] | (RefSeq) hypothetical protein (A)
OJT04845.1	cci:CC1G_06441	4.2.3.91 4.2.3.127 4.2.3.128 4.2.3.129	cci:CC1G_06441 K22058 cubebol/beta-copaene/beta-cubebene/(+)-sativene synthase [EC:4.2.3.91 4.2.3.127 4.2.3.128 4.2.3.129] | (RefSeq) hypothetical protein (A)
OJT04851.1	pmax:117332832	1.14.14.177	pmax:117332832 K17731 ultra-long-chain fatty acid omega-hydroxylase [EC:1.14.14.177] | (RefSeq) cytochrome P450 4F22-like isoform X1 (A)
OJT04852.1	sals:SLNWT_2071	1.14.15.39 4.2.3.47	sals:SLNWT_2071 K12645 epi-isozizaene 5-monooxygenase / beta-farnesene synthase [EC:1.14.15.39 4.2.3.47] | (GenBank) cytochrome P450 hydroxylase (A)
OJT04914.1	sspl:121778538	1.14.14.175	sspl:121778538 K20513 ferruginol synthase [EC:1.14.14.175] | (RefSeq) sugiol synthase-like (A)
OJT04970.1	ag:AJQ30186	1.14.14.175	ag:AJQ30186 K20513 ferruginol synthase [EC:1.14.14.175] | (KEGG) FS; ferruginol synthase (EC:1.14.14.175) (A)
OJT05026.1	sspl:121781922	1.14.14.175	sspl:121781922 K20513 ferruginol synthase [EC:1.14.14.175] | (RefSeq) sugiol synthase-like (A)
OJT05031.1	xla:100337565	1.14.14.177	xla:100337565 K17731 ultra-long-chain fatty acid omega-hydroxylase [EC:1.14.14.177] | (RefSeq) cyp4f2.L, cpf2, cyp4f2, cyp4f42; cytochrome P450 family 4 subfamily F member 2 L homeolog (A)
OJT05054.1	sspl:121743157	1.14.14.151	sspl:121743157 K15472 premnaspirodiene oxygenase [EC:1.14.14.151] | (RefSeq) premnaspirodiene oxygenase-like (A)
OJT05055.1	sspl:121743157	1.14.14.151	sspl:121743157 K15472 premnaspirodiene oxygenase [EC:1.14.14.151] | (RefSeq) premnaspirodiene oxygenase-like (A)
OJT05069.1	sspl:121757976	1.14.14.151	sspl:121757976 K15472 premnaspirodiene oxygenase [EC:1.14.14.151] | (RefSeq) premnaspirodiene oxygenase-like (A)
OJT05097.1	sspl:121743400	1.14.14.151	sspl:121743400 K15472 premnaspirodiene oxygenase [EC:1.14.14.151] | (RefSeq) premnaspirodiene oxygenase-like (A)
OJT05105.1	cpic:101933864	1.14.14.177	cpic:101933864 K17731 ultra-long-chain fatty acid omega-hydroxylase [EC:1.14.14.177] | (RefSeq) cytochrome P450 4F22-like isoform X1 (A)
OJT05109.1	xla:100037244	1.14.14.177	xla:100037244 K17731 ultra-long-chain fatty acid omega-hydroxylase [EC:1.14.14.177] | (RefSeq) cyp4f22.S, cyp4f22, cyp4f22.L; cytochrome P450 family 4 subfamily F member 22 S homeolog (A)
OJT05249.1	sspl:121743157	1.14.14.151	sspl:121743157 K15472 premnaspirodiene oxygenase [EC:1.14.14.151] | (RefSeq) premnaspirodiene oxygenase-like (A)
OJT05250.1	sspl:121743157	1.14.14.151	sspl:121743157 K15472 premnaspirodiene oxygenase [EC:1.14.14.151] | (RefSeq) premnaspirodiene oxygenase-like (A)
OJT05294.1	salj:SMD11_6153	1.14.15.32	salj:SMD11_6153 K15907 pentalenene oxygenase [EC:1.14.15.32] | (GenBank) ptlI; cytochrome P450 (A)
OJT05461.1	pvy:116129547	4.2.3.75	pvy:116129547 K15803 (-)-germacrene D synthase [EC:4.2.3.75] | (RefSeq) probable terpene synthase 6 (A)
OJT05568.1	ccav:112526537	1.14.14.150	ccav:112526537 K20561 costunolide synthase [EC:1.14.14.150] | (RefSeq) costunolide synthase (A)
OJT05921.1	dfa:DFA_00629	2.5.1.21	dfa:DFA_00629 K00801 farnesyl-diphosphate farnesyltransferase [EC:2.5.1.21] | (RefSeq) fdfT; farnesyl-diphosphate farnesyltransferase (A)
OJT06167.1	sspl:121764980	1.14.14.175	sspl:121764980 K20513 ferruginol synthase [EC:1.14.14.175] | (RefSeq) carnosic acid synthase-like (A)
OJT06168.1	sspl:121743157	1.14.14.151	sspl:121743157 K15472 premnaspirodiene oxygenase [EC:1.14.14.151] | (RefSeq) premnaspirodiene oxygenase-like (A)
OJT06171.1	xla:100337565	1.14.14.177	xla:100337565 K17731 ultra-long-chain fatty acid omega-hydroxylase [EC:1.14.14.177] | (RefSeq) cyp4f2.L, cpf2, cyp4f2, cyp4f42; cytochrome P450 family 4 subfamily F member 2 L homeolog (A)
OJT06233.1	salb:XNR_1579	1.14.15.39 4.2.3.47	salb:XNR_1579 K12645 epi-isozizaene 5-monooxygenase / beta-farnesene synthase [EC:1.14.15.39 4.2.3.47] | (GenBank) Cytochrome P450 hydroxylase (A)
OJT06234.1	tod:119240021	1.14.14.177	tod:119240021 K17731 ultra-long-chain fatty acid omega-hydroxylase [EC:1.14.14.177] | (RefSeq) cytochrome P450 4F22 (A)
OJT06804.1	dfa:DFA_00629	2.5.1.21	dfa:DFA_00629 K00801 farnesyl-diphosphate farnesyltransferase [EC:2.5.1.21] | (RefSeq) fdfT; farnesyl-diphosphate farnesyltransferase (A)
OJT06831.1	mgp:100550430	1.14.14.177	mgp:100550430 K17731 ultra-long-chain fatty acid omega-hydroxylase [EC:1.14.14.177] | (RefSeq) cytochrome P450 4F22 isoform X1 (A)
OJT06838.1	xla:100337565	1.14.14.177	xla:100337565 K17731 ultra-long-chain fatty acid omega-hydroxylase [EC:1.14.14.177] | (RefSeq) cyp4f2.L, cpf2, cyp4f2, cyp4f42; cytochrome P450 family 4 subfamily F member 2 L homeolog (A)
OJT06841.1	xtr:548527	1.14.14.177	xtr:548527 K17731 ultra-long-chain fatty acid omega-hydroxylase [EC:1.14.14.177] | (RefSeq) cyp4f22; cytochrome P450 family 4 subfamily F member 22 (A)
OJT06879.1	oeu:111395219	4.2.3.48	oeu:111395219 K14175 (3S,6E)-nerolidol synthase [EC:4.2.3.48] | (RefSeq) (3S,6E)-nerolidol synthase 1-like (A)
OJT06893.1	pmax:117332832	1.14.14.177	pmax:117332832 K17731 ultra-long-chain fatty acid omega-hydroxylase [EC:1.14.14.177] | (RefSeq) cytochrome P450 4F22-like isoform X1 (A)
OJT07191.1	sspl:121759934	1.14.14.175	sspl:121759934 K20513 ferruginol synthase [EC:1.14.14.175] | (RefSeq) carnosic acid synthase-like (A)
OJT07349.1	xfu:XFF4834R_chr09700
OJT07496.1	mdo:100013319	1.14.14.177	mdo:100013319 K17731 ultra-long-chain fatty acid omega-hydroxylase [EC:1.14.14.177] | (RefSeq) cytochrome P450 4F22 (A)
OJT07561.1	lang:109352528	1.14.14.134	lang:109352528 K15814 beta-amyrin 24-hydroxylase [EC:1.14.14.134] | (RefSeq) beta-amyrin 24-hydroxylase-like (A)
OJT07566.1	otc:121341065	1.14.14.177	otc:121341065 K17731 ultra-long-chain fatty acid omega-hydroxylase [EC:1.14.14.177] | (RefSeq) cytochrome P450 4F3-like isoform X1 (A)
OJT07575.1	egt:105975178	1.14.14.175	egt:105975178 K20513 ferruginol synthase [EC:1.14.14.175] | (RefSeq) ferruginol synthase-like (A)
OJT07744.1	ag:AJQ30186	1.14.14.175	ag:AJQ30186 K20513 ferruginol synthase [EC:1.14.14.175] | (KEGG) FS; ferruginol synthase (EC:1.14.14.175) (A)
OJT07746.1	sspl:121785163	1.14.14.175	sspl:121785163 K20513 ferruginol synthase [EC:1.14.14.175] | (RefSeq) ferruginol synthase 1 (A)
OJT07785.1	minc:123218944	4.2.3.75	minc:123218944 K15803 (-)-germacrene D synthase [EC:4.2.3.75] | (RefSeq) (E)-beta-farnesene synthase-like (A)
OJT07986.1	xla:100037244	1.14.14.177	xla:100037244 K17731 ultra-long-chain fatty acid omega-hydroxylase [EC:1.14.14.177] | (RefSeq) cyp4f22.S, cyp4f22, cyp4f22.L; cytochrome P450 family 4 subfamily F member 22 S homeolog (A)
OJT08111.1	dne:112993054	1.14.14.177	dne:112993054 K17731 ultra-long-chain fatty acid omega-hydroxylase [EC:1.14.14.177] | (RefSeq) cytochrome P450 4F22 (A)
OJT08114.1	mpah:110335465	1.14.14.177	mpah:110335465 K17731 ultra-long-chain fatty acid omega-hydroxylase [EC:1.14.14.177] | (RefSeq) cytochrome P450 4F22 (A)
OJT08132.1	gja:107105430	1.14.14.177	gja:107105430 K17731 ultra-long-chain fatty acid omega-hydroxylase [EC:1.14.14.177] | (RefSeq) cytochrome P450 4F22 (A)
OJT08166.1	pgr:PGTG_06567	1.14.14.17	pgr:PGTG_06567 K00511 squalene monooxygenase [EC:1.14.14.17] | (RefSeq) hypothetical protein (A)
OJT08218.1	sma:SAVERM_2999	1.14.15.32	sma:SAVERM_2999 K15907 pentalenene oxygenase [EC:1.14.15.32] | (GenBank) ptlI; pentalenene C13 hydroxylase; cytochrome P450 (A)
OJT08227.1	nta:107759261	1.14.14.149	nta:107759261 K15805 5-epiaristolochene 1,3-dihydroxylase [EC:1.14.14.149] | (RefSeq) CYP71D20, NtEAH; 5-epiaristolochene 1,3-dihydroxylase (A)
OJT08238.1	lang:109352528	1.14.14.134	lang:109352528 K15814 beta-amyrin 24-hydroxylase [EC:1.14.14.134] | (RefSeq) beta-amyrin 24-hydroxylase-like (A)
OJT08415.1	tsr:106539655	1.14.14.177	tsr:106539655 K17731 ultra-long-chain fatty acid omega-hydroxylase [EC:1.14.14.177] | (RefSeq) cytochrome P450 4F22-like (A)
OJT08537.1	mpah:110335465	1.14.14.177	mpah:110335465 K17731 ultra-long-chain fatty acid omega-hydroxylase [EC:1.14.14.177] | (RefSeq) cytochrome P450 4F22 (A)
OJT08558.1	xtr:548774	1.14.14.177	xtr:548774 K17731 ultra-long-chain fatty acid omega-hydroxylase [EC:1.14.14.177] | (RefSeq) cyp4f2; cytochrome P450 4F22-like (A)
OJT08559.1	xtr:548527	1.14.14.177	xtr:548527 K17731 ultra-long-chain fatty acid omega-hydroxylase [EC:1.14.14.177] | (RefSeq) cyp4f22; cytochrome P450 family 4 subfamily F member 22 (A)
OJT08570.1	sspl:121759081	1.14.14.151	sspl:121759081 K15472 premnaspirodiene oxygenase [EC:1.14.14.151] | (RefSeq) premnaspirodiene oxygenase-like (A)
OJT08609.1	sspl:121785163	1.14.14.175	sspl:121785163 K20513 ferruginol synthase [EC:1.14.14.175] | (RefSeq) ferruginol synthase 1 (A)
OJT08715.1	dfa:DFA_00629	2.5.1.21	dfa:DFA_00629 K00801 farnesyl-diphosphate farnesyltransferase [EC:2.5.1.21] | (RefSeq) fdfT; farnesyl-diphosphate farnesyltransferase (A)
OJT08727.1	crb:17895797	4.2.3.75	crb:17895797 K15803 (-)-germacrene D synthase [EC:4.2.3.75] | (RefSeq) dolabella-3,7-dien-18-ol synthase TPS06 (A)
OJT08735.1	sspl:121750147	1.14.14.175	sspl:121750147 K20513 ferruginol synthase [EC:1.14.14.175] | (RefSeq) sugiol synthase-like (A)
OJT08988.1	bbel:109470784	1.14.14.177	bbel:109470784 K17731 ultra-long-chain fatty acid omega-hydroxylase [EC:1.14.14.177] | (RefSeq) cytochrome P450 4F4-like (A)
OJT09013.1	ag:ALM25796	1.14.14.175 1.14.14.60	ag:ALM25796 K22636 ferruginol synthase / ferruginol monooxygenase [EC:1.14.14.175 1.14.14.60] | (KEGG) CYP76AH24; ferruginol monooxygenase (EC:1.14.14.60) (A)
OJT09016.1	sspl:121766433	1.14.14.175	sspl:121766433 K20513 ferruginol synthase [EC:1.14.14.175] | (RefSeq) ferruginol synthase-like (A)
OJT09203.1	xtr:548527	1.14.14.177	xtr:548527 K17731 ultra-long-chain fatty acid omega-hydroxylase [EC:1.14.14.177] | (RefSeq) cyp4f22; cytochrome P450 family 4 subfamily F member 22 (A)
OJT09221.1	itr:116006381	1.14.14.151	itr:116006381 K15472 premnaspirodiene oxygenase [EC:1.14.14.151] | (RefSeq) premnaspirodiene oxygenase-like (A)
OJT09223.1	ini:109189513	1.14.14.151	ini:109189513 K15472 premnaspirodiene oxygenase [EC:1.14.14.151] | (RefSeq) premnaspirodiene oxygenase-like (A)
OJT09225.1	egt:105975178	1.14.14.175	egt:105975178 K20513 ferruginol synthase [EC:1.14.14.175] | (RefSeq) ferruginol synthase-like (A)
OJT09226.1	egt:105975178	1.14.14.175	egt:105975178 K20513 ferruginol synthase [EC:1.14.14.175] | (RefSeq) ferruginol synthase-like (A)
OJT09272.1	yli:YALI0E15730g	1.14.14.17	yli:YALI0E15730g K00511 squalene monooxygenase [EC:1.14.14.17] | (RefSeq) YALI0E15730p (A)
OJT09427.1	sspl:121764980	1.14.14.175	sspl:121764980 K20513 ferruginol synthase [EC:1.14.14.175] | (RefSeq) carnosic acid synthase-like (A)
OJT09430.1	sspl:121764980	1.14.14.175	sspl:121764980 K20513 ferruginol synthase [EC:1.14.14.175] | (RefSeq) carnosic acid synthase-like (A)
OJT09450.1	loc:102682840	1.14.14.177	loc:102682840 K17731 ultra-long-chain fatty acid omega-hydroxylase [EC:1.14.14.177] | (RefSeq) cytochrome P450 4F22-like (A)
OJT09745.1	sspl:121783193	1.14.14.175	sspl:121783193 K20513 ferruginol synthase [EC:1.14.14.175] | (RefSeq) ferruginol synthase-like (A)
OJT09761.1	xtr:548774	1.14.14.177	xtr:548774 K17731 ultra-long-chain fatty acid omega-hydroxylase [EC:1.14.14.177] | (RefSeq) cyp4f2; cytochrome P450 4F22-like (A)
OJT09765.1	sind:105166261	1.1.1.354	sind:105166261 K15891 NAD+-dependent farnesol dehydrogenase [EC:1.1.1.354] | (RefSeq) uncharacterized protein LOC105166261 isoform X1 (A)
OJT09894.1	sspl:121785163	1.14.14.175	sspl:121785163 K20513 ferruginol synthase [EC:1.14.14.175] | (RefSeq) ferruginol synthase 1 (A)
OJT10010.1	ag:AJQ30186	1.14.14.175	ag:AJQ30186 K20513 ferruginol synthase [EC:1.14.14.175] | (KEGG) FS; ferruginol synthase (EC:1.14.14.175) (A)
OJT10079.1	dfa:DFA_00629	2.5.1.21	dfa:DFA_00629 K00801 farnesyl-diphosphate farnesyltransferase [EC:2.5.1.21] | (RefSeq) fdfT; farnesyl-diphosphate farnesyltransferase (A)
OJT10131.1	sspl:121764980	1.14.14.175	sspl:121764980 K20513 ferruginol synthase [EC:1.14.14.175] | (RefSeq) carnosic acid synthase-like (A)
OJT10228.1	cal:CAALFM_CR09700WA
OJT10229.1	cal:CAALFM_CR09700WA
OJT10335.1	npd:112955235	1.14.14.177	npd:112955235 K17731 ultra-long-chain fatty acid omega-hydroxylase [EC:1.14.14.177] | (RefSeq) docosahexaenoic acid omega-hydroxylase CYP4F3-like (A)
OJT10368.1	pmax:117332832	1.14.14.177	pmax:117332832 K17731 ultra-long-chain fatty acid omega-hydroxylase [EC:1.14.14.177] | (RefSeq) cytochrome P450 4F22-like isoform X1 (A)
OJT10369.1	pmax:117332832	1.14.14.177	pmax:117332832 K17731 ultra-long-chain fatty acid omega-hydroxylase [EC:1.14.14.177] | (RefSeq) cytochrome P450 4F22-like isoform X1 (A)
OJT10385.1	cci:CC1G_03563	4.2.3.95	cci:CC1G_03563 K22060 (-)-alpha-cuprenene synthase [EC:4.2.3.95] | (RefSeq) hypothetical protein (A)
OJT10484.1	aang:118220863	1.14.14.177	aang:118220863 K17731 ultra-long-chain fatty acid omega-hydroxylase [EC:1.14.14.177] | (RefSeq) cytochrome P450 4F3 (A)
OJT10514.1	acyg:106032801	4.2.3.134	acyg:106032801 K18202 5-phosphonooxy-L-lysine phospho-lyase [EC:4.2.3.134] | (RefSeq) PHYKPL; 5-phosphohydroxy-L-lysine phospho-lyase (A)
OJT10543.1	ag:AJQ30186	1.14.14.175	ag:AJQ30186 K20513 ferruginol synthase [EC:1.14.14.175] | (KEGG) FS; ferruginol synthase (EC:1.14.14.175) (A)
OJT10545.1	ag:AGN04215	1.14.14.175	ag:AGN04215 K20513 ferruginol synthase [EC:1.14.14.175] | (KEGG) CYP76AH1; ferruginol synthase (EC:1.14.14.175) (A)
OJT10656.1	sfk:KY5_5349	1.14.15.39 4.2.3.47	sfk:KY5_5349 K12645 epi-isozizaene 5-monooxygenase / beta-farnesene synthase [EC:1.14.15.39 4.2.3.47] | (GenBank) putative cytochrome P450 (A)
OJT10706.1	oeu:111395219	4.2.3.48	oeu:111395219 K14175 (3S,6E)-nerolidol synthase [EC:4.2.3.48] | (RefSeq) (3S,6E)-nerolidol synthase 1-like (A)
OJT10806.1	tvs:TRAVEDRAFT_31841	1.14.14.17	tvs:TRAVEDRAFT_31841 K00511 squalene monooxygenase [EC:1.14.14.17] | (RefSeq) squalene monooxygenase (A)
OJT10911.1	muc:MuYL_4365	1.1.1.354	muc:MuYL_4365 K15891 NAD+-dependent farnesol dehydrogenase [EC:1.1.1.354] | (GenBank) hypothetical protein (A)
OJT10931.1	tvs:TRAVEDRAFT_75578	4.2.3.125 4.2.3.23 4.2.3.126	tvs:TRAVEDRAFT_75578 K21927 alpha-muurolene/germacrene-A/gamma-muurolene synthase [EC:4.2.3.125 4.2.3.23 4.2.3.126] | (RefSeq) terpenoid synthase (A)
OJT10986.1	sspl:121750147	1.14.14.175	sspl:121750147 K20513 ferruginol synthase [EC:1.14.14.175] | (RefSeq) sugiol synthase-like (A)
OJT11069.1	sspl:121757276	1.14.14.151	sspl:121757276 K15472 premnaspirodiene oxygenase [EC:1.14.14.151] | (RefSeq) premnaspirodiene oxygenase-like (A)
OJT11085.1	nta:107795237	1.14.14.149	nta:107795237 K15805 5-epiaristolochene 1,3-dihydroxylase [EC:1.14.14.149] | (RefSeq) 5-epiaristolochene 1,3-dihydroxylase-like (A)
OJT11086.1	sspl:121770564	1.14.14.151	sspl:121770564 K15472 premnaspirodiene oxygenase [EC:1.14.14.151] | (RefSeq) premnaspirodiene oxygenase-like isoform X1 (A)
OJT11090.1	sot:102603857	1.14.14.151	sot:102603857 K15472 premnaspirodiene oxygenase [EC:1.14.14.151] | (RefSeq) CYP71D4; premnaspirodiene oxygenase (A)
OJT11091.1	ini:109158692	1.14.14.151	ini:109158692 K15472 premnaspirodiene oxygenase [EC:1.14.14.151] | (RefSeq) premnaspirodiene oxygenase-like (A)
OJT11092.1	vra:106773918	1.14.14.134	vra:106773918 K15814 beta-amyrin 24-hydroxylase [EC:1.14.14.134] | (RefSeq) beta-amyrin 24-hydroxylase-like (A)
OJT11095.1	ag:AEG79727	1.14.14.150	ag:AEG79727 K20561 costunolide synthase [EC:1.14.14.150] | (KEGG) CYP71BL3, COS; costunolide synthase (EC:1.14.14.150) (A)
OJT11103.1	tvs:TRAVEDRAFT_75578	4.2.3.125 4.2.3.23 4.2.3.126	tvs:TRAVEDRAFT_75578 K21927 alpha-muurolene/germacrene-A/gamma-muurolene synthase [EC:4.2.3.125 4.2.3.23 4.2.3.126] | (RefSeq) terpenoid synthase (A)
OJT11108.1	sspl:121756890	1.14.14.151	sspl:121756890 K15472 premnaspirodiene oxygenase [EC:1.14.14.151] | (RefSeq) premnaspirodiene oxygenase-like (A)
OJT11145.1	cal:CAALFM_CR08370WA	6.3.2.3	cal:CAALFM_CR08370WA K21456 glutathione synthase [EC:6.3.2.3] | (RefSeq) GSH2, CaO19.6404; glutathione synthase (A)
OJT11499.1	oeu:111395219	4.2.3.48	oeu:111395219 K14175 (3S,6E)-nerolidol synthase [EC:4.2.3.48] | (RefSeq) (3S,6E)-nerolidol synthase 1-like (A)
OJT11574.1	minc:123218944	4.2.3.75	minc:123218944 K15803 (-)-germacrene D synthase [EC:4.2.3.75] | (RefSeq) (E)-beta-farnesene synthase-like (A)
OJT11602.1	tvs:TRAVEDRAFT_122204	4.2.3.135	tvs:TRAVEDRAFT_122204 K22062 Delta6-protoilludene synthase [EC:4.2.3.135] | (RefSeq) terpenoid synthase (A)
OJT11603.1	tvs:TRAVEDRAFT_122204	4.2.3.135	tvs:TRAVEDRAFT_122204 K22062 Delta6-protoilludene synthase [EC:4.2.3.135] | (RefSeq) terpenoid synthase (A)
OJT11642.1	dfa:DFA_00629	2.5.1.21	dfa:DFA_00629 K00801 farnesyl-diphosphate farnesyltransferase [EC:2.5.1.21] | (RefSeq) fdfT; farnesyl-diphosphate farnesyltransferase (A)
OJT11705.1	ini:109147615	1.14.14.151	ini:109147615 K15472 premnaspirodiene oxygenase [EC:1.14.14.151] | (RefSeq) premnaspirodiene oxygenase-like (A)
OJT11861.1	sspl:121783193	1.14.14.175	sspl:121783193 K20513 ferruginol synthase [EC:1.14.14.175] | (RefSeq) ferruginol synthase-like (A)
OJT11862.1	sspl:121746146	1.14.14.151	sspl:121746146 K15472 premnaspirodiene oxygenase [EC:1.14.14.151] | (RefSeq) premnaspirodiene oxygenase-like (A)
OJT11863.1	ini:109147615	1.14.14.151	ini:109147615 K15472 premnaspirodiene oxygenase [EC:1.14.14.151] | (RefSeq) premnaspirodiene oxygenase-like (A)
OJT11864.1	sspl:121743400	1.14.14.151	sspl:121743400 K15472 premnaspirodiene oxygenase [EC:1.14.14.151] | (RefSeq) premnaspirodiene oxygenase-like (A)
OJT11865.1	sspl:121759934	1.14.14.175	sspl:121759934 K20513 ferruginol synthase [EC:1.14.14.175] | (RefSeq) carnosic acid synthase-like (A)
OJT11870.1	xla:100337565	1.14.14.177	xla:100337565 K17731 ultra-long-chain fatty acid omega-hydroxylase [EC:1.14.14.177] | (RefSeq) cyp4f2.L, cpf2, cyp4f2, cyp4f42; cytochrome P450 family 4 subfamily F member 2 L homeolog (A)
OJT11871.1	cpic:101933864	1.14.14.177	cpic:101933864 K17731 ultra-long-chain fatty acid omega-hydroxylase [EC:1.14.14.177] | (RefSeq) cytochrome P450 4F22-like isoform X1 (A)
OJT11873.1	lja:Lj1g3v3555800.1	1.14.14.134	lja:Lj1g3v3555800.1 K15814 beta-amyrin 24-hydroxylase [EC:1.14.14.134] | (Kazusa) Lj1g3v3555800.1; - (A)
OJT11997.1	tvs:TRAVEDRAFT_122204	4.2.3.135	tvs:TRAVEDRAFT_122204 K22062 Delta6-protoilludene synthase [EC:4.2.3.135] | (RefSeq) terpenoid synthase (A)
OJT12093.1	sspl:121743157	1.14.14.151	sspl:121743157 K15472 premnaspirodiene oxygenase [EC:1.14.14.151] | (RefSeq) premnaspirodiene oxygenase-like (A)
OJT12108.1	egt:105975178	1.14.14.175	egt:105975178 K20513 ferruginol synthase [EC:1.14.14.175] | (RefSeq) ferruginol synthase-like (A)
OJT12110.1	gmx:100037459	1.14.14.134	gmx:100037459 K15814 beta-amyrin 24-hydroxylase [EC:1.14.14.134] | (RefSeq) CYP93E1; beta-amyrin 24-hydroxylase (A)
OJT12698.1	ag:AJQ30186	1.14.14.175	ag:AJQ30186 K20513 ferruginol synthase [EC:1.14.14.175] | (KEGG) FS; ferruginol synthase (EC:1.14.14.175) (A)
OJT12854.1	sur:STAUR_5420	1.14.14.17	sur:STAUR_5420 K00511 squalene monooxygenase [EC:1.14.14.17] | (GenBank) Monooxygenase family protein (A)
OJT12951.1	itr:116007672	1.14.14.151	itr:116007672 K15472 premnaspirodiene oxygenase [EC:1.14.14.151] | (RefSeq) premnaspirodiene oxygenase-like (A)
OJT12990.1	spra:CP972_23865	1.14.15.39 4.2.3.47	spra:CP972_23865 K12645 epi-isozizaene 5-monooxygenase / beta-farnesene synthase [EC:1.14.15.39 4.2.3.47] | (GenBank) cytochrome P450 (A)
OJT12991.1	salf:SMD44_00690	1.14.15.32	salf:SMD44_00690 K15907 pentalenene oxygenase [EC:1.14.15.32] | (GenBank) ptlI; cytochrome P450 (A)
OJT13002.1	fab:101806213	1.14.14.177	fab:101806213 K17731 ultra-long-chain fatty acid omega-hydroxylase [EC:1.14.14.177] | (RefSeq) cytochrome P450 4F22-like (A)
OJT13052.1	dfa:DFA_00629	2.5.1.21	dfa:DFA_00629 K00801 farnesyl-diphosphate farnesyltransferase [EC:2.5.1.21] | (RefSeq) fdfT; farnesyl-diphosphate farnesyltransferase (A)
OJT13233.1	cpic:101935523	1.14.14.177	cpic:101935523 K17731 ultra-long-chain fatty acid omega-hydroxylase [EC:1.14.14.177] | (RefSeq) cytochrome P450 4F22-like isoform X2 (A)
OJT13260.1	sspl:121790205	1.14.14.175	sspl:121790205 K20513 ferruginol synthase [EC:1.14.14.175] | (RefSeq) ferruginol synthase-like (A)
OJT13596.1	sspl:121783193	1.14.14.175	sspl:121783193 K20513 ferruginol synthase [EC:1.14.14.175] | (RefSeq) ferruginol synthase-like (A)
OJT13597.1	muh:HYN43_025140	1.1.1.354	muh:HYN43_025140 K15891 NAD+-dependent farnesol dehydrogenase [EC:1.1.1.354] | (GenBank) NAD-dependent epimerase/dehydratase family protein (A)
OJT13611.1	ini:109147615	1.14.14.151	ini:109147615 K15472 premnaspirodiene oxygenase [EC:1.14.14.151] | (RefSeq) premnaspirodiene oxygenase-like (A)
OJT13618.1	sspl:121781922	1.14.14.175	sspl:121781922 K20513 ferruginol synthase [EC:1.14.14.175] | (RefSeq) sugiol synthase-like (A)
OJT13620.1	egt:105975298	1.14.14.151	egt:105975298 K15472 premnaspirodiene oxygenase [EC:1.14.14.151] | (RefSeq) cytochrome P450 71D7-like (A)
OJT13786.1	pmax:117332832	1.14.14.177	pmax:117332832 K17731 ultra-long-chain fatty acid omega-hydroxylase [EC:1.14.14.177] | (RefSeq) cytochrome P450 4F22-like isoform X1 (A)
OJT13863.1	dne:112993054	1.14.14.177	dne:112993054 K17731 ultra-long-chain fatty acid omega-hydroxylase [EC:1.14.14.177] | (RefSeq) cytochrome P450 4F22 (A)
OJT13894.1	dfa:DFA_00629	2.5.1.21	dfa:DFA_00629 K00801 farnesyl-diphosphate farnesyltransferase [EC:2.5.1.21] | (RefSeq) fdfT; farnesyl-diphosphate farnesyltransferase (A)
OJT14040.1	sspl:121764980	1.14.14.175	sspl:121764980 K20513 ferruginol synthase [EC:1.14.14.175] | (RefSeq) carnosic acid synthase-like (A)
OJT14150.1	sspl:121785163	1.14.14.175	sspl:121785163 K20513 ferruginol synthase [EC:1.14.14.175] | (RefSeq) ferruginol synthase 1 (A)
OJT14159.1	lja:Lj1g3v3555800.1	1.14.14.134	lja:Lj1g3v3555800.1 K15814 beta-amyrin 24-hydroxylase [EC:1.14.14.134] | (Kazusa) Lj1g3v3555800.1; - (A)
OJT14281.1	tvs:TRAVEDRAFT_75578	4.2.3.125 4.2.3.23 4.2.3.126	tvs:TRAVEDRAFT_75578 K21927 alpha-muurolene/germacrene-A/gamma-muurolene synthase [EC:4.2.3.125 4.2.3.23 4.2.3.126] | (RefSeq) terpenoid synthase (A)
OJT14393.1	bbel:109470784	1.14.14.177	bbel:109470784 K17731 ultra-long-chain fatty acid omega-hydroxylase [EC:1.14.14.177] | (RefSeq) cytochrome P450 4F4-like (A)
OJT14440.1	cal:CAALFM_CR09700WA
OJT14456.1	dne:112993054	1.14.14.177	dne:112993054 K17731 ultra-long-chain fatty acid omega-hydroxylase [EC:1.14.14.177] | (RefSeq) cytochrome P450 4F22 (A)
OJT14694.1	sspl:121757976	1.14.14.151	sspl:121757976 K15472 premnaspirodiene oxygenase [EC:1.14.14.151] | (RefSeq) premnaspirodiene oxygenase-like (A)
OJT14795.1	shr:100929206	1.14.14.177	shr:100929206 K17731 ultra-long-chain fatty acid omega-hydroxylase [EC:1.14.14.177] | (RefSeq) cytochrome P450 4F22 (A)
OJT14912.1	rno:100169747	4.2.3.134	rno:100169747 K18202 5-phosphonooxy-L-lysine phospho-lyase [EC:4.2.3.134] | (RefSeq) Phykpl; alanine--glyoxylate aminotransferase 2-like 2 (A)
OJT15114.1	acs:103282723	1.14.14.177	acs:103282723 K17731 ultra-long-chain fatty acid omega-hydroxylase [EC:1.14.14.177] | (RefSeq) cytochrome P450 4F22-like (A)
OJT15145.1	sspl:121746146	1.14.14.151	sspl:121746146 K15472 premnaspirodiene oxygenase [EC:1.14.14.151] | (RefSeq) premnaspirodiene oxygenase-like (A)
OJT15146.1	itr:116005998	1.14.14.151	itr:116005998 K15472 premnaspirodiene oxygenase [EC:1.14.14.151] | (RefSeq) premnaspirodiene oxygenase-like (A)
OJT15147.1	sspl:121764980	1.14.14.175	sspl:121764980 K20513 ferruginol synthase [EC:1.14.14.175] | (RefSeq) carnosic acid synthase-like (A)
OJT15148.1	sspl:121764980	1.14.14.175	sspl:121764980 K20513 ferruginol synthase [EC:1.14.14.175] | (RefSeq) carnosic acid synthase-like (A)
OJT15321.1	sspl:121750147	1.14.14.175	sspl:121750147 K20513 ferruginol synthase [EC:1.14.14.175] | (RefSeq) sugiol synthase-like (A)
OJT15371.1	dfa:DFA_00629	2.5.1.21	dfa:DFA_00629 K00801 farnesyl-diphosphate farnesyltransferase [EC:2.5.1.21] | (RefSeq) fdfT; farnesyl-diphosphate farnesyltransferase (A)
OJT15373.1	pmax:117332832	1.14.14.177	pmax:117332832 K17731 ultra-long-chain fatty acid omega-hydroxylase [EC:1.14.14.177] | (RefSeq) cytochrome P450 4F22-like isoform X1 (A)
OJT15508.1	ppl:POSPLDRAFT_101549	4.2.3.135	ppl:POSPLDRAFT_101549 K22062 Delta6-protoilludene synthase [EC:4.2.3.135] | (GenBank) predicted protein (A)
OJT15552.1	dfa:DFA_00629	2.5.1.21	dfa:DFA_00629 K00801 farnesyl-diphosphate farnesyltransferase [EC:2.5.1.21] | (RefSeq) fdfT; farnesyl-diphosphate farnesyltransferase (A)
OJT15675.1	sspl:121783532	1.14.14.175	sspl:121783532 K20513 ferruginol synthase [EC:1.14.14.175] | (RefSeq) ferruginol synthase-like (A)
OJT15681.1	minc:123218944	4.2.3.75	minc:123218944 K15803 (-)-germacrene D synthase [EC:4.2.3.75] | (RefSeq) (E)-beta-farnesene synthase-like (A)
OJT15759.1	xtr:548774	1.14.14.177	xtr:548774 K17731 ultra-long-chain fatty acid omega-hydroxylase [EC:1.14.14.177] | (RefSeq) cyp4f2; cytochrome P450 4F22-like (A)
OJT15772.1	dfa:DFA_00629	2.5.1.21	dfa:DFA_00629 K00801 farnesyl-diphosphate farnesyltransferase [EC:2.5.1.21] | (RefSeq) fdfT; farnesyl-diphosphate farnesyltransferase (A)
OJT15886.1	cal:CAALFM_CR09890CA	2.5.1.60	cal:CAALFM_CR09890CA K05956 geranylgeranyl transferase type-2 subunit beta [EC:2.5.1.60] | (RefSeq) BET2, CaO19.7563; Rab geranylgeranyltransferase (A)
OJT15913.1	tvs:TRAVEDRAFT_122204	4.2.3.135	tvs:TRAVEDRAFT_122204 K22062 Delta6-protoilludene synthase [EC:4.2.3.135] | (RefSeq) terpenoid synthase (A)
OJT15968.1	cal:CAALFM_CR09700WA
OJT15976.1	salw:CP975_23795	1.14.15.39 4.2.3.47	salw:CP975_23795 K12645 epi-isozizaene 5-monooxygenase / beta-farnesene synthase [EC:1.14.15.39 4.2.3.47] | (GenBank) cytochrome P450 (A)

[truncated: 1 more sheets: Trametes_versicolor]
